# Supplementary material for: Host genotype-specific rhizosphere fungus enhances drought resistance in wheat
Source: Microbiome. 2024 Mar 4;12:44. doi: 10.1186/s40168-024-01770-8 (PMC10910722; doi:10.1186/s40168-024-01770-8)
Supplement: Supplementary file 2 — Additional file 1: Table S1. Annual precipitation and average monthly precipitation at the Suqian (SQ) and Yangling (YL) planting sites. Table S2. Primers used for quantitative real-time PCR (qRT-PCR) in this study. Table S3. Effects of genotypes, planting sites, and niche compartments on the bacterial and fungal communities based on PERMANOVA analysis. Table S4. Relative abundances of dominant bacterial phyla for YH and CS wheats at the SQ and YL sites. Table S5. Relative abundances of dominant fungal phyla for YH and CS wheats at SQ and YL sites. Table S6. Relative abundances of drought-responsive bacterial OTUs at genus level. Table S7. Relative abundances of drought-responsive fungal OTUs at genus level. Table S8. The absolute abundance of plant pathogenic OTUs at phyla and genus level. Table S9. Topological characteristics of the microbial interkingdom association networks in the YH and CS sites. Table S10. Metagenomics sequencing data characteristics for rhizosphere microbiomes from different wheat cultivars at the SQ and YL sites. Table S11. Root morphology traits of wheat sample under different microbial inoculation treatments in the Experiment 1. Table S12. Spearman’s Correlation coefficients between rhizosphere microorganisms and root morphological traits. Table S13. Root morphology traits of China Spring (CS) in the Experiment 2. Table S14. Division by k-means clustering of differentially expressed genes (DEGs) into clusters 8. Table S15. Gene IDs of DEGs involved in responses to abiotic stress and mitogen-activated protein Kinase activity. Fig. S1. Rhizosphere soil microbiome diversity and distribution patterns. (a) Canonical analysis of principal coordinates (CAP) of bacteria and fungi was performed to determine whether there were differences in samples according to the Bray–Curtis dissimilarity matrix. (b) Distinct beta-diversity between bacterial and fungal communities was shown by principal coordinate analysis ordinations (PCoA). Abbreviations: Suqia [file 40168_2024_1770_MOESM1_ESM.zip › Table S1.xlsx]

## Sheet: Sheet1
Table S1 Annual precipitation and average monthly precipitation at the Suqian (SQ) and Yangling (YL) planting sites
Time	Annual precipitation		Average monthly precipitation
	SQ	YL	SQ	YL
November 2018	1608	368	53.6	12.3
December 2018	1456	96	47	3.1
January 2019	648	96	21	3.1
February 2019	646	270	23.1	9.6
March 2019	582	102	18.8	3.3
April 2019	2122	1218	70.7	40.6
Average	1177	358	39	12
