# Supplementary material for: Host genotype-specific rhizosphere fungus enhances drought resistance in wheat
Source: Microbiome. 2024 Mar 4;12:44. doi: 10.1186/s40168-024-01770-8 (PMC10910722; doi:10.1186/s40168-024-01770-8)
Supplement: Supplementary file 2 — Additional file 1: Table S1. Annual precipitation and average monthly precipitation at the Suqian (SQ) and Yangling (YL) planting sites. Table S2. Primers used for quantitative real-time PCR (qRT-PCR) in this study. Table S3. Effects of genotypes, planting sites, and niche compartments on the bacterial and fungal communities based on PERMANOVA analysis. Table S4. Relative abundances of dominant bacterial phyla for YH and CS wheats at the SQ and YL sites. Table S5. Relative abundances of dominant fungal phyla for YH and CS wheats at SQ and YL sites. Table S6. Relative abundances of drought-responsive bacterial OTUs at genus level. Table S7. Relative abundances of drought-responsive fungal OTUs at genus level. Table S8. The absolute abundance of plant pathogenic OTUs at phyla and genus level. Table S9. Topological characteristics of the microbial interkingdom association networks in the YH and CS sites. Table S10. Metagenomics sequencing data characteristics for rhizosphere microbiomes from different wheat cultivars at the SQ and YL sites. Table S11. Root morphology traits of wheat sample under different microbial inoculation treatments in the Experiment 1. Table S12. Spearman’s Correlation coefficients between rhizosphere microorganisms and root morphological traits. Table S13. Root morphology traits of China Spring (CS) in the Experiment 2. Table S14. Division by k-means clustering of differentially expressed genes (DEGs) into clusters 8. Table S15. Gene IDs of DEGs involved in responses to abiotic stress and mitogen-activated protein Kinase activity. Fig. S1. Rhizosphere soil microbiome diversity and distribution patterns. (a) Canonical analysis of principal coordinates (CAP) of bacteria and fungi was performed to determine whether there were differences in samples according to the Bray–Curtis dissimilarity matrix. (b) Distinct beta-diversity between bacterial and fungal communities was shown by principal coordinate analysis ordinations (PCoA). Abbreviations: Suqia [file 40168_2024_1770_MOESM1_ESM.zip › Table S10.xlsx]

## Sheet: Sheet1
Table S10 Metagenomic sequencing data characteristics for rhizosphere microbiomes from different wheat cultivars at the SQ and YL sites.
Species	Clean reads	Clean base(bp)	Percent in raw reads(%)	Percent in raw bases(%)	Contigs	Contigs bases(bp)	N50(bp)	N90(bp)	Max(bp)	Min(bp)
SQ_CS_1	68250942	10283558641	98.539	98.3255	690391	378464587	557	337	41920	300
SQ_CS_2	80659216	12158344812	98.7446	98.5728	905805	520561698	579	341	144750	300
SQ_CS_3	81974680	12353075631	98.2806	98.0813	910047	514694562	576	340	43421	300
SQ_YH_1	82910732	12486339998	98.2194	97.9591	919606	511004050	563	338	45294	300
SQ_YH_2	79389272	11968422630	98.5351	98.376	842779	482786199	587	341	65852	300
SQ_YH_3	78578444	11846775556	98.4194	98.2654	853205	483087521	576	340	46184	300
YL_CS_1	72140066	10873622012	98.2251	98.049	816049	478949850	606	344	55989	300
YL_CS_2	69006174	10402525575	98.4051	98.2407	788010	452581217	590	342	50365	300
YL_CS_3	72804516	10972595424	98.2803	98.0935	827274	485143290	606	344	46792	300
YL_YH_1	69764404	10518341832	98.456	98.3057	696185	387862333	572	340	58690	300
YL_YH_2	69341932	10449281587	98.2234	98.0231	692374	380203948	566	339	59575	300
YL_YH_3	79062686	11916922740	98.002	97.8252	838353	463677255	566	339	41539	300
