# Supplementary material for: Host genotype-specific rhizosphere fungus enhances drought resistance in wheat
Source: Microbiome. 2024 Mar 4;12:44. doi: 10.1186/s40168-024-01770-8 (PMC10910722; doi:10.1186/s40168-024-01770-8)
Supplement: Supplementary file 2 — Additional file 1: Table S1. Annual precipitation and average monthly precipitation at the Suqian (SQ) and Yangling (YL) planting sites. Table S2. Primers used for quantitative real-time PCR (qRT-PCR) in this study. Table S3. Effects of genotypes, planting sites, and niche compartments on the bacterial and fungal communities based on PERMANOVA analysis. Table S4. Relative abundances of dominant bacterial phyla for YH and CS wheats at the SQ and YL sites. Table S5. Relative abundances of dominant fungal phyla for YH and CS wheats at SQ and YL sites. Table S6. Relative abundances of drought-responsive bacterial OTUs at genus level. Table S7. Relative abundances of drought-responsive fungal OTUs at genus level. Table S8. The absolute abundance of plant pathogenic OTUs at phyla and genus level. Table S9. Topological characteristics of the microbial interkingdom association networks in the YH and CS sites. Table S10. Metagenomics sequencing data characteristics for rhizosphere microbiomes from different wheat cultivars at the SQ and YL sites. Table S11. Root morphology traits of wheat sample under different microbial inoculation treatments in the Experiment 1. Table S12. Spearman’s Correlation coefficients between rhizosphere microorganisms and root morphological traits. Table S13. Root morphology traits of China Spring (CS) in the Experiment 2. Table S14. Division by k-means clustering of differentially expressed genes (DEGs) into clusters 8. Table S15. Gene IDs of DEGs involved in responses to abiotic stress and mitogen-activated protein Kinase activity. Fig. S1. Rhizosphere soil microbiome diversity and distribution patterns. (a) Canonical analysis of principal coordinates (CAP) of bacteria and fungi was performed to determine whether there were differences in samples according to the Bray–Curtis dissimilarity matrix. (b) Distinct beta-diversity between bacterial and fungal communities was shown by principal coordinate analysis ordinations (PCoA). Abbreviations: Suqia [file 40168_2024_1770_MOESM1_ESM.zip › Table S11.xlsx]

## Sheet: Sheet1
Table S11 Root morphology traits of wheat sample in Experiment 1
Samples	Root length(cm)	Shadow area(cm2)	Pixel area(cm2)	Surface area(cm2)	Volume(cm3)	Average root diameter(mm)	Number of root nodes	Number of root tips	Number of root forks	Number of crossings
Control-CK-CS-1	179.068	6.13913	6.28265	19.8619	0.304248	0.369458	455	216	193	5
Control-CK-CS-2	170.584	5.78388	5.88644	18.1706	0.219179	0.334105	423	227	188	7
Control-CK-CS-3	173.737	5.91942	5.87225	18.5964	0.278896	0.397142	440	246	185	8
Control-CK-CS-4	195.069	7.65448	7.34472	24.0473	0.450763	0.453996	499	253	226	19
Control-CK-YH-1	143.063	4.4672	4.36702	14.0341	0.178211	0.344074	538	238	280	19
Control-CK-YH-2	124.665	3.79481	3.85598	11.9218	0.129166	0.356007	313	149	148	15
Control-CK-YH-3	103.608	3.59496	3.46781	11.2939	0.165801	0.375739	318	143	150	24
Control-CK-YH-4	105.934	2.78919	2.85268	8.76249	0.0927739	0.381961	422	236	167	18
Control-PEG-CS-1	105.934	2.95607	2.86989	9.28677	0.12552	0.532021	171	82	81	7
Control-PEG-CS-2	81.1512	3.20528	3.32351	10.0697	0.111275	0.400504	167	97	64	5
Control-PEG-CS-3	97.0102	4.17675	4.27462	13.1216	0.165511	0.439789	198	109	80	8
Control-PEG-CS-4	85.8054	4.37365	3.98623	13.7402	0.256388	0.557139	211	105	94	11
Control-PEG-YH-1	70.5397	2.94493	2.98989	9.25176	0.112028	0.499422	100	30	65	4
Control-PEG-YH-2	85.4356	3.75768	3.33992	11.8051	0.281613	0.604751	209	81	113	14
Control-PEG-YH-3	66.7322	2.73918	2.74057	8.60539	0.117876	0.453678	131	68	57	5
Control-PEG-YH-4	60.348	2.81387	2.56329	8.84002	0.152975	0.426944	125	39	78	7
SQ rhizosphere microbiome-CK-CS-1	127.771	4.24845	4.21189	14.4885	0.211155	0.346661	447	243	278	25
SQ rhizosphere microbiome-CK-CS-2	113.317	3.88372	3.85863	12.2011	0.156902	0.377701	352	157	188	6
SQ rhizosphere microbiome-CK-CS-3	136.318	4.55462	4.58114	14.3088	0.181157	0.350449	455	241	198	15
SQ rhizosphere microbiome-CK-CS-4	133.47	4.89632	4.66099	15.3823	0.264558	0.362516	380	172	195	12
SQ rhizosphere microbiome-CK-YH-1	179.132	5.5628	5.52056	17.4761	0.216196	0.352714	498	215	262	20
SQ rhizosphere microbiome-CK-YH-2	137.885	4.21973	4.35834	13.2567	0.134239	0.325773	368	171	186	10
SQ rhizosphere microbiome-CK-YH-3	152.687	4.87269	4.92114	15.308	0.190789	0.338484	449	200	237	11
SQ rhizosphere microbiome-CK-YH-4	156.779	4.9306	4.96544	14.4634	0.131939	0.404717	379	191	235	12
SQ rhizosphere microbiome-PEG-CS-1	42.2604	2.19682	2.01526	6.90151	0.129931	0.63668	140	68	65	6
SQ rhizosphere microbiome-PEG-CS-2	23.2273	1.11209	1.06172	3.49373	0.0540226	0.652581	41	17	22	1
SQ rhizosphere microbiome-PEG-CS-3	30.0745	1.73208	1.61426	5.44149	0.107564	0.728872	75	41	32	1
SQ rhizosphere microbiome-PEG-CS-4	52.5129	2.31375	2.26437	7.26886	0.10912	0.622412	114	73	38	2
SQ rhizosphere microbiome-PEG-YH-1	59.1722	2.68178	2.58064	8.42507	0.145643	0.557409	156	69	82	4
SQ rhizosphere microbiome-PEG-YH-2	50.2962	1.9168	2.01211	6.02181	0.0654485	0.570974	97	64	31	1
SQ rhizosphere microbiome-PEG-YH-3	52.479	2.34093	2.28279	7.35425	0.128398	0.63274	79	40	37	1
SQ rhizosphere microbiome-PEG-YH-4	62.5664	2.70299	2.71311	8.49171	0.117688	0.541654	123	50	69	3
YL rhizosphere microbiome-CK-CS-1	116.808	3.99732	3.95505	12.5579	0.154029	0.394611	308	109	180	18
YL rhizosphere microbiome-CK-CS-2	116.375	3.98781	3.90372	12.5281	0.161986	0.441685	290	120	155	14
YL rhizosphere microbiome-CK-CS-3	143.738	5.03679	5.06737	15.8236	0.185541	0.372912	415	186	210	18
YL rhizosphere microbiome-CK-CS-4	148.992	4.78515	4.81805	15.033	0.170888	0.401254	353	152	191	9
YL rhizosphere microbiome-CK-YH-1	98.7022	3.47804	4.64415	9.06819	0.0943401	0.333608	262	128	157	6
YL rhizosphere microbiome-CK-YH-2	90.8258	2.6954	2.7268	8.46784	0.0938886	0.341304	299	133	156	9
YL rhizosphere microbiome-CK-YH-3	93.9345	2.67367	2.84458	8.39959	0.0769036	0.283183	233	111	116	5
YL rhizosphere microbiome-CK-YH-4	111.953	3.48569	3.57476	10.9506	0.110062	0.315219	300	132	154	13
YL rhizosphere microbiome-PEG-CS-1	21.6243	1.03137	1.0438	3.24014	0.0454247	0.630117	48	33	12	2
YL rhizosphere microbiome-PEG-CS-2	33.6347	1.79804	1.6276	5.64871	0.108248	0.831372	73	38	31	3
YL rhizosphere microbiome-PEG-CS-3	58.5508	3.22816	2.99885	10.1416	0.211985	0.656724	135	54	73	7
YL rhizosphere microbiome-PEG-CS-4	51.2465	3.0256	2.71039	9.5052	0.214682	0.820684	152	71	76	4
YL rhizosphere microbiome-PEG-YH-1	34.9814	1.55973	1.57734	4.90003	0.0693055	0.498481	28	15	12	0
YL rhizosphere microbiome-PEG-YH-2	37.6282	1.69516	1.5805	5.32549	0.0906767	0.671406	94	39	48	6
YL rhizosphere microbiome-PEG-YH-3	36.0162	1.61353	1.60186	5.06905	0.0694259	0.527996	59	33	22	3
YL rhizosphere microbiome-PEG-YH-4	36.5435	1.92827	1.87763	6.05785	0.109275	0.607153	46	27	16	2
