# Supplementary material for: Host genotype-specific rhizosphere fungus enhances drought resistance in wheat
Source: Microbiome. 2024 Mar 4;12:44. doi: 10.1186/s40168-024-01770-8 (PMC10910722; doi:10.1186/s40168-024-01770-8)
Supplement: Supplementary file 2 — Additional file 1: Table S1. Annual precipitation and average monthly precipitation at the Suqian (SQ) and Yangling (YL) planting sites. Table S2. Primers used for quantitative real-time PCR (qRT-PCR) in this study. Table S3. Effects of genotypes, planting sites, and niche compartments on the bacterial and fungal communities based on PERMANOVA analysis. Table S4. Relative abundances of dominant bacterial phyla for YH and CS wheats at the SQ and YL sites. Table S5. Relative abundances of dominant fungal phyla for YH and CS wheats at SQ and YL sites. Table S6. Relative abundances of drought-responsive bacterial OTUs at genus level. Table S7. Relative abundances of drought-responsive fungal OTUs at genus level. Table S8. The absolute abundance of plant pathogenic OTUs at phyla and genus level. Table S9. Topological characteristics of the microbial interkingdom association networks in the YH and CS sites. Table S10. Metagenomics sequencing data characteristics for rhizosphere microbiomes from different wheat cultivars at the SQ and YL sites. Table S11. Root morphology traits of wheat sample under different microbial inoculation treatments in the Experiment 1. Table S12. Spearman’s Correlation coefficients between rhizosphere microorganisms and root morphological traits. Table S13. Root morphology traits of China Spring (CS) in the Experiment 2. Table S14. Division by k-means clustering of differentially expressed genes (DEGs) into clusters 8. Table S15. Gene IDs of DEGs involved in responses to abiotic stress and mitogen-activated protein Kinase activity. Fig. S1. Rhizosphere soil microbiome diversity and distribution patterns. (a) Canonical analysis of principal coordinates (CAP) of bacteria and fungi was performed to determine whether there were differences in samples according to the Bray–Curtis dissimilarity matrix. (b) Distinct beta-diversity between bacterial and fungal communities was shown by principal coordinate analysis ordinations (PCoA). Abbreviations: Suqia [file 40168_2024_1770_MOESM1_ESM.zip › Table S12.xlsx]

## Sheet: Sheet1
Table S12 Spearman’s Correlation coefficients between rhizosphere microorganisms and root morphological traits.
Domain	Kingdom	Phylum	Class	Order	Family	Genus	Species	OTU	Length(cm)	Surface area(cm2)	Volume(cm3)	Average diameter(mm)	Nodes number	Forks number
d__Bacteria	k__norank_d__Bacteria	p__Bacteroidota	c__Bacteroidia	o__Sphingobacteriales	f__Sphingobacteriaceae	g__Pedobacter	s__unclassified_g__Pedobacter	BOTU4121	-0.691685	-0.646063	-0.297277	0.837381	-0.591612	-0.590574
d__Bacteria	k__norank_d__Bacteria	p__Fibrobacterota	c__Fibrobacteria	o__Fibrobacterales	f__Fibrobacteraceae	g__possible_genus_04	s__uncultured_bacterium_g__possible_genus_04	BOTU5973	-0.68727	-0.672554	-0.342899	0.752024	-0.635762	-0.649485
d__Bacteria	k__norank_d__Bacteria	p__Proteobacteria	c__Gammaproteobacteria	o__Pseudomonadales	f__Pseudomonadaceae	g__Pseudomonas	s__unclassified_g__Pseudomonas	BOTU3422	-0.352941	-0.252941	-0.0323529	0.314706	-0.244118	-0.261957
d__Bacteria	k__norank_d__Bacteria	p__Acidobacteriota	c__Blastocatellia	o__Pyrinomonadales	f__Pyrinomonadaceae	g__RB41	s__uncultured_soil_bacterium_g__RB41	BOTU5104	-0.8	-0.814706	-0.608824	0.655882	-0.820588	-0.807947
d__Bacteria	k__norank_d__Bacteria	p__Firmicutes	c__Bacilli	o__Bacillales	f__Bacillaceae	g__Bacillus	s__unclassified_g__Bacillus	BOTU1815	-0.0882353	-0.0529412	-0.0147059	0.141176	-0.0323529	-0.01766
d__Bacteria	k__norank_d__Bacteria	p__Proteobacteria	c__Gammaproteobacteria	o__Pseudomonadales	f__Pseudomonadaceae	g__Pseudomonas	s__Pseudomonas_azotoformans_g__Pseudomonas	BOTU439	0.300221	0.462105	0.515085	-0.241354	0.490066	0.450663
d__Bacteria	k__norank_d__Bacteria	p__Bacteroidota	c__Bacteroidia	o__Sphingobacteriales	f__Sphingobacteriaceae	g__unclassified_f__Sphingobacteriaceae	s__unclassified_f__Sphingobacteriaceae	BOTU5703	-0.809738	-0.803838	-0.598823	0.792039	-0.800888	-0.77122
d__Bacteria	k__norank_d__Bacteria	p__Bacteroidota	c__Bacteroidia	o__Flavobacteriales	f__Weeksellaceae	g__Chryseobacterium	s__unclassified_g__Chryseobacterium	BOTU1987	0.783414	0.780446	0.433252	-0.747804	0.771544	0.779536
d__Bacteria	k__norank_d__Bacteria	p__Acidobacteriota	c__Blastocatellia	o__Pyrinomonadales	f__Pyrinomonadaceae	g__RB41	s__uncultured_Acidobacteriaceae_bacterium_g__RB41	BOTU1807	-0.541176	-0.511765	-0.411765	0.461765	-0.55	-0.529801
d__Bacteria	k__norank_d__Bacteria	p__Cyanobacteria	c__Cyanobacteriia	o__Cyanobacteriales	f__Phormidiaceae	g__Tychonema_CCAP_1459-11B	s__unclassified_g__Tychonema_CCAP_1459-11B	BOTU877	0.346871	0.400511	0.253895	-0.339719	0.464879	0.4688
d__Bacteria	k__norank_d__Bacteria	p__Bacteroidota	c__Bacteroidia	o__Cytophagales	f__Hymenobacteraceae	g__Adhaeribacter	s__uncultured_soil_bacterium_g__Adhaeribacter	BOTU3999	0.0913109	0.244477	0.356407	0.116348	0.240059	0.24392
d__Bacteria	k__norank_d__Bacteria	p__Bacteroidota	c__Bacteroidia	o__Flavobacteriales	f__Weeksellaceae	g__Chryseobacterium	s__unclassified_g__Chryseobacterium	BOTU2498	0.75462	0.801784	0.542383	-0.72475	0.808072	0.81024
d__Bacteria	k__norank_d__Bacteria	p__NB1-j	c__norank_p__NB1-j	o__norank_c__norank_p__NB1-j	f__norank_o__norank_c__norank_p__NB1-j	g__norank_f__norank_o__norank_c__norank_p__NB1-j	s__uncultured_bacterium_g__norank_f__norank_o__norank_c__norank_p__NB1-j	BOTU3099	-0.718175	-0.663724	-0.286976	0.735835	-0.644592	-0.655376
d__Bacteria	k__norank_d__Bacteria	p__Bacteroidota	c__Bacteroidia	o__Cytophagales	f__Microscillaceae	g__norank_f__Microscillaceae	s__metagenome_g__norank_f__Microscillaceae	BOTU1117	0.711972	0.688338	0.345646	-0.779919	0.685383	0.688844
d__Bacteria	k__norank_d__Bacteria	p__Bacteroidota	c__Bacteroidia	o__Flavobacteriales	f__Flavobacteriaceae	g__Flavobacterium	s__Flavobacterium_sp._g__Flavobacterium	BOTU4469	-0.724062	-0.653422	-0.316409	0.724062	-0.553348	-0.589102
d__Bacteria	k__norank_d__Bacteria	p__Bacteroidota	c__Bacteroidia	o__Sphingobacteriales	f__Sphingobacteriaceae	g__Pedobacter	s__Sphingobacteriaceae_bacterium_GW460-11-11-14-LB5	BOTU1243	0.100147	0.142857	0.216495	-0.156112	0.220913	0.182756
d__Bacteria	k__norank_d__Bacteria	p__Proteobacteria	c__Gammaproteobacteria	o__Burkholderiales	f__Comamonadaceae	g__Hydrogenophaga	s__uncultured_bacterium_g__Hydrogenophaga	BOTU4301	0.817497	0.745629	0.485108	-0.807016	0.796536	0.773148
d__Bacteria	k__norank_d__Bacteria	p__Bacteroidota	c__Bacteroidia	o__Chitinophagales	f__Saprospiraceae	g__norank_f__Saprospiraceae	s__uncultured_Haliscomenobacter_sp._g__norank_f__Saprospiraceae	BOTU5484	0.755524	0.690722	0.276878	-0.745214	0.673049	0.691968
d__Bacteria	k__norank_d__Bacteria	p__Bacteroidota	c__Bacteroidia	o__Flavobacteriales	f__Flavobacteriaceae	g__Flavobacterium	s__unclassified_g__Flavobacterium	BOTU3319	-0.072165	-0.166421	-0.243005	0.176731	-0.294551	-0.240973
d__Bacteria	k__norank_d__Bacteria	p__Firmicutes	c__Bacilli	o__Entomoplasmatales	f__type_III	g__norank_f__type_III	s__uncultured_Mollicutes_bacterium_g__norank	BOTU6122	0.293947	0.354509	0.296901	-0.220091	0.462338	0.466374
d__Bacteria	k__norank_d__Bacteria	p__Bacteroidota	c__Bacteroidia	o__Flavobacteriales	f__Flavobacteriaceae	g__Flavobacterium	s__unclassified_g__Flavobacterium	BOTU3904	-0.247789	-0.188791	-0.21534	0	-0.0619472	-0.0929892
d__Bacteria	k__norank_d__Bacteria	p__Actinobacteriota	c__Actinobacteria	o__Pseudonocardiales	f__Pseudonocardiaceae	g__Umezawaea	s__unclassified_g__Umezawaea	BOTU2583	-0.0382353	-0.147059	-0.358824	-0.0117647	-0.202941	-0.163355
d__Bacteria	k__norank_d__Bacteria	p__Firmicutes	c__Bacilli	o__Bacillales	f__Bacillaceae	g__Bacillus	s__Bacillus_weihaiensis	BOTU3359	-0.128414	-0.0826574	-0.126938	0.141698	-0.0265684	-0.00590845
d__Bacteria	k__norank_d__Bacteria	p__Gemmatimonadota	c__AKAU4049	o__norank_c__AKAU4049	f__norank_o__norank_c__AKAU4049	g__norank_f__norank_o__norank_c__AKAU4049	s__uncultured_bacterium_g__norank_f__norank_o__norank_c__AKAU4049	BOTU6121	-0.652809	-0.61352	-0.220625	0.8009	-0.61352	-0.622289
d__Bacteria	k__norank_d__Bacteria	p__Proteobacteria	c__Gammaproteobacteria	o__Xanthomonadales	f__Xanthomonadaceae	g__Pseudoxanthomonas	s__Pseudoxanthomonas_mexicana	BOTU6817	0.682389	0.683863	0.306559	-0.767872	0.691232	0.676992
d__Bacteria	k__norank_d__Bacteria	p__Proteobacteria	c__Gammaproteobacteria	o__Xanthomonadales	f__Xanthomonadaceae	g__Pseudoxanthomonas	s__unclassified_g__Pseudoxanthomonas	BOTU4602	0.531665	0.424154	0.251841	-0.522828	0.385862	0.414149
d__Bacteria	k__norank_d__Bacteria	p__Proteobacteria	c__Gammaproteobacteria	o__Xanthomonadales	f__Xanthomonadaceae	g__Lysobacter	s__Lysobacter_sp._RHLT3-4	BOTU1293	-0.0634691	0.00147602	0.0250924	0.0723252	0.0147602	0.0251109
d__Bacteria	k__norank_d__Bacteria	p__Proteobacteria	c__Gammaproteobacteria	o__Xanthomonadales	f__Rhodanobacteraceae	g__norank_f__Rhodanobacteraceae	s__uncultured_bacterium_g__norank_f__Rhodanobacteraceae	BOTU8038	0.453609	0.469809	0.351989	-0.438881	0.540501	0.501842
d__Bacteria	k__norank_d__Bacteria	p__Bacteroidota	c__Bacteroidia	o__Chitinophagales	f__Saprospiraceae	g__norank_f__Saprospiraceae	s__unclassified_g__norank_f__Saprospiraceae	BOTU2685	0.81414	0.742436	0.368977	-0.787251	0.699115	0.714579
d__Bacteria	k__norank_d__Bacteria	p__Gemmatimonadota	c__Gemmatimonadetes	o__Gemmatimonadales	f__Gemmatimonadaceae	g__Gemmatimonas	s__unclassified_g__Gemmatimonas	BOTU362	0.733432	0.776142	0.612666	-0.671577	0.805597	0.795873
d__Eukaryota	k__Fungi	p__Ascomycota	c__Dothideomycetes	o__Pleosporales	f__Didymellaceae	g__Epicoccum	s__Epicoccum_nigrum	FOTU307	0.717647	0.758824	0.602941	-0.702941	0.758824	0.76674
d__Eukaryota	k__Fungi	p__Ascomycota	c__Dothideomycetes	o__Pleosporales	f__Pleosporaceae	g__Alternaria	s__unclassified_g__Alternaria	FOTU318	0.826471	0.8	0.505882	-0.852941	0.794118	0.805004
d__Eukaryota	k__Fungi	p__Ascomycota	c__Sordariomycetes	o__Hypocreales	f__Nectriaceae	g__Fusicolla	s__Fusicolla_aquaeductuum	FOTU2459	0.553509	0.461996	0.271589	-0.655355	0.388195	0.371493
d__Eukaryota	k__Fungi	p__Ascomycota	c__Sordariomycetes	o__Sordariales	f__Chaetomiaceae	g__Chaetomium	s__Chaetomium_piluliferum	FOTU2514	0.373529	0.376471	0.261765	-0.458824	0.402941	0.379691
d__Eukaryota	k__Fungi	p__Basidiomycota	c__Tremellomycetes	o__Cystofilobasidiales	f__Cystofilobasidiaceae	g__Cystofilobasidium	s__Cystofilobasidium_macerans	FOTU2081	-0.828551	-0.763797	-0.348786	0.788816	-0.744665	-0.758468
d__Eukaryota	k__Fungi	p__Ascomycota	c__Sordariomycetes	o__Hypocreales	f__Nectriaceae	g__Gibberella	s__Gibberella_avenacea	FOTU644	-0.320588	-0.435294	-0.305882	0.294118	-0.5	-0.46652
d__Eukaryota	k__Fungi	p__Chytridiomycota	c__unclassified_p__Chytridiomycota	o__unclassified_p__Chytridiomycota	f__unclassified_p__Chytridiomycota	g__unclassified_p__Chytridiomycota	s__unclassified_p__Chytridiomycota	FOTU1935	-0.699115	-0.781276	-0.597534	0.63488	-0.800696	-0.790821
d__Eukaryota	k__Fungi	p__Ascomycota	c__Sordariomycetes	o__Hypocreales	f__Nectriaceae	g__Gibberella	s__Gibberella_coronicola	FOTU415	-0.142022	-0.212286	-0.2676	0.0896982	-0.307964	-0.260316
d__Eukaryota	k__Fungi	p__Mortierellomycota	c__Mortierellomycetes	o__Mortierellales	f__Mortierellaceae	g__Mortierella	s__Mortierella_alpina	FOTU1840	-0.526471	-0.620588	-0.538235	0.347059	-0.717647	-0.715232
d__Eukaryota	k__Fungi	p__Mortierellomycota	c__Mortierellomycetes	o__Mortierellales	f__Mortierellaceae	g__Modicella	s__unclassified_g__Modicella	FOTU2466	0.407663	0.303959	0.0643679	-0.511367	0.250319	0.257661
d__Eukaryota	k__Fungi	p__Basidiomycota	c__Tremellomycetes	o__Filobasidiales	f__Filobasidiaceae	g__Filobasidium	s__Filobasidium_sp	FOTU342	0.132353	0.202941	0.152941	-0.208824	0.126471	0.129507
d__Eukaryota	k__Fungi	p__Ascomycota	c__Dothideomycetes	o__Capnodiales	f__Cladosporiaceae	g__Cladosporium	s__unclassified_g__Cladosporium	FOTU1743	0.161884	0.166299	0.00588668	-0.332598	0.0250184	0.0559647
d__Eukaryota	k__Fungi	p__Mortierellomycota	c__Mortierellomycetes	o__Mortierellales	f__Mortierellaceae	g__Mortierella	s__Mortierella_sp	FOTU2059	-0.77912	-0.823102	-0.562348	0.742991	-0.876509	-0.852003
d__Eukaryota	k__Fungi	p__unclassified_k__Fungi	c__unclassified_k__Fungi	o__unclassified_k__Fungi	f__unclassified_k__Fungi	g__unclassified_k__Fungi	s__unclassified_k__Fungi	FOTU2380	0.81996	0.788544	0.471242	-0.796398	0.77912	0.779693
d__Eukaryota	k__Fungi	p__Mortierellomycota	c__Mortierellomycetes	o__Mortierellales	f__Mortierellaceae	g__Mortierella	s__Mortierella_gamsii	FOTU1819	-0.219441	-0.39028	-0.469809	0.078056	-0.441827	-0.431835
d__Eukaryota	k__Fungi	p__Ascomycota	c__Sordariomycetes	o__Xylariales	f__Microdochiaceae	g__Microdochium	s__Microdochium_bolleyi	FOTU749	-0.708824	-0.679412	-0.261765	0.629412	-0.691176	-0.709345
d__Eukaryota	k__Fungi	p__Ascomycota	c__Sordariomycetes	o__Hypocreales	f__Hypocreales_fam_Incertae_sedis	g__unclassified_f__Hypocreales_fam_Incertae_sedis	s__unclassified_f__Hypocreales_fam_Incertae_sedis	FOTU478	-0.857144	-0.820325	-0.546392	0.714286	-0.864508	-0.873987
d__Eukaryota	k__Fungi	p__Ascomycota	c__Dothideomycetes	o__Pleosporales	f__Pleosporaceae	g__Bipolaris	s__unclassified_g__Bipolaris	FOTU380	0.51841	0.452136	0.14433	-0.612666	0.440354	0.484893
d__Eukaryota	k__Fungi	p__Ascomycota	c__Sordariomycetes	o__Microascales	f__Microascaceae	g__Lophotrichus	s__Lophotrichus_sp	FOTU1962	-0.0265488	-0.162243	-0.303836	-0.174042	-0.280237	-0.261255
d__Eukaryota	k__Fungi	p__Ascomycota	c__Dothideomycetes	o__Pleosporales	f__Leptosphaeriaceae	g__Leptosphaeria	s__Leptosphaeria_sclerotioides	FOTU1936	-0.163952	-0.332218	-0.422822	-0.0129435	-0.302016	-0.313033
d__Eukaryota	k__Fungi	p__unclassified_k__Fungi	c__unclassified_k__Fungi	o__unclassified_k__Fungi	f__unclassified_k__Fungi	g__unclassified_k__Fungi	s__unclassified_k__Fungi	FOTU2528	0.53322	0.450146	0.206719	-0.550608	0.417303	0.413743
d__Eukaryota	k__Fungi	p__Rozellomycota	c__unclassified_p__Rozellomycota	o__unclassified_p__Rozellomycota	f__unclassified_p__Rozellomycota	g__unclassified_p__Rozellomycota	s__Rozellomycota_sp	FOTU328	0.859952	0.817505	0.479498	-0.845803	0.820649	0.822827
d__Eukaryota	k__Fungi	p__unclassified_k__Fungi	c__unclassified_k__Fungi	o__unclassified_k__Fungi	f__unclassified_k__Fungi	g__unclassified_k__Fungi	s__unclassified_k__Fungi	FOTU315	0.432758	0.54288	0.438554	-0.351616	0.564131	0.556813
d__Eukaryota	k__Fungi	p__Mortierellomycota	c__Mortierellomycetes	o__Mortierellales	f__Mortierellaceae	g__Mortierella	s__Mortierella_elongata	FOTU1692	-0.333125	-0.304742	-0.0567658	0.413792	-0.398854	-0.3984
d__Eukaryota	k__Fungi	p__Mortierellomycota	c__Mortierellomycetes	o__Mortierellales	f__Mortierellaceae	g__Mortierella	s__Mortierella_alpina	FOTU2002	-0.791686	-0.753987	-0.364427	0.771266	-0.763411	-0.779693
d__Eukaryota	k__Fungi	p__Basidiomycota	c__Microbotryomycetes	o__Sporidiobolales	f__Sporidiobolaceae	g__unclassified_f__Sporidiobolaceae	s__Sporidiobolaceae_sp	FOTU372	0.749522	0.794856	0.581786	-0.728366	0.781256	0.755366
d__Eukaryota	k__Fungi	p__Basidiomycota	c__Tremellomycetes	o__Tremellales	f__Bulleribasidiaceae	g__Vishniacozyma	s__Vishniacozyma_sp	FOTU1014	-0.705971	-0.65586	-0.319824	0.717762	-0.69418	-0.705753
d__Eukaryota	k__Fungi	p__Ascomycota	c__Dothideomycetes	o__Pleosporales	f__Pleosporaceae	g__Alternaria	s__unclassified_g__Alternaria	FOTU1122	0.714396	0.715872	0.351294	-0.84281	0.73506	0.747418
d__Eukaryota	k__Fungi	p__Ascomycota	c__Sordariomycetes	o__Sordariales	f__Lasiosphaeriaceae	g__Schizothecium	s__Schizothecium_sp	FOTU368	0.716235	0.668684	0.258558	-0.76973	0.612217	0.641666
d__Eukaryota	k__Fungi	p__Ascomycota	c__Sordariomycetes	o__Sordariales	f__Lasiosphaeriaceae	g__Schizothecium	s__unclassified_g__Schizothecium	FOTU822	0.667158	0.634758	0.278351	-0.759942	0.581738	0.6028
