# Supplementary material for: Host genotype-specific rhizosphere fungus enhances drought resistance in wheat
Source: Microbiome. 2024 Mar 4;12:44. doi: 10.1186/s40168-024-01770-8 (PMC10910722; doi:10.1186/s40168-024-01770-8)
Supplement: Supplementary file 2 — Additional file 1: Table S1. Annual precipitation and average monthly precipitation at the Suqian (SQ) and Yangling (YL) planting sites. Table S2. Primers used for quantitative real-time PCR (qRT-PCR) in this study. Table S3. Effects of genotypes, planting sites, and niche compartments on the bacterial and fungal communities based on PERMANOVA analysis. Table S4. Relative abundances of dominant bacterial phyla for YH and CS wheats at the SQ and YL sites. Table S5. Relative abundances of dominant fungal phyla for YH and CS wheats at SQ and YL sites. Table S6. Relative abundances of drought-responsive bacterial OTUs at genus level. Table S7. Relative abundances of drought-responsive fungal OTUs at genus level. Table S8. The absolute abundance of plant pathogenic OTUs at phyla and genus level. Table S9. Topological characteristics of the microbial interkingdom association networks in the YH and CS sites. Table S10. Metagenomics sequencing data characteristics for rhizosphere microbiomes from different wheat cultivars at the SQ and YL sites. Table S11. Root morphology traits of wheat sample under different microbial inoculation treatments in the Experiment 1. Table S12. Spearman’s Correlation coefficients between rhizosphere microorganisms and root morphological traits. Table S13. Root morphology traits of China Spring (CS) in the Experiment 2. Table S14. Division by k-means clustering of differentially expressed genes (DEGs) into clusters 8. Table S15. Gene IDs of DEGs involved in responses to abiotic stress and mitogen-activated protein Kinase activity. Fig. S1. Rhizosphere soil microbiome diversity and distribution patterns. (a) Canonical analysis of principal coordinates (CAP) of bacteria and fungi was performed to determine whether there were differences in samples according to the Bray–Curtis dissimilarity matrix. (b) Distinct beta-diversity between bacterial and fungal communities was shown by principal coordinate analysis ordinations (PCoA). Abbreviations: Suqia [file 40168_2024_1770_MOESM1_ESM.zip › Table S13.xlsx]

## Sheet: Sheet1
Table S13 Root morphology traits of China Spring in the Experiment 2
Samples	Root length(cm)	Surface area(cm2)	Volume(cm3)	Average root diameter(mm)	Number of root nodes	Number of root forks	Number of root tips	Number of crossings
control-1	73.8379	15.2473	0.156363	0.431796	316	300	164	153
control-2	80.4653	13.2678	0.213452	0.421299	336	324	153	162
control-3	80.5334	14.2189	0.209438	0.414351	347	319	158	154
M.alpina-1	74.8057	9.32098	0.280599	0.469031	339	312	172	151
M.alpina-2	69.0839	10.0282	0.266563	0.461681	314	314	187	154
M.alpina-3	73.2135	10.9476	0.306563	0.472145	365	327	171	162
E.nigrum-1	64.9456	8.4441	0.132082	0.411844	255	264	130	139
E.nigrum-2	59.1528	7.66723	0.126007	0.416665	238	249	137	116
E.nigrum-3	62.3048	8.39955	0.155574	0.423779	256	245	132	129
SynCom2-1	31.3417	4.04726	0.0696379	0.406438	87	86	64	57
SynCom2-2	35.0821	4.02968	0.0486795	0.393623	91	98	55	42
SynCom2-3	29.0463	3.86248	0.0442128	0.387839	84	79	52	39
SynCom-CS-1	21.5375	3.55142	0.086005	0.734492	54	54	26	27
SynCom-CS-2	26.6052	3.69638	0.0587497	0.701291	49	44	18	21
SynCom-CS-3	24.1	3.5239	0.0623774	0.717892	51	48	21	22
SynCom3-1	36.2314	4.36518	0.0569128	0.487253	78	87	42	43
SynCom3-2	33.9528	4.81798	0.0803857	0.502651	66	67	24	31
SynCom3-3	35.0121	4.29158	0.0476493	0.52452	63	74	31	34
