# Supplementary material for: Host genotype-specific rhizosphere fungus enhances drought resistance in wheat
Source: Microbiome. 2024 Mar 4;12:44. doi: 10.1186/s40168-024-01770-8 (PMC10910722; doi:10.1186/s40168-024-01770-8)
Supplement: Supplementary file 2 — Additional file 1: Table S1. Annual precipitation and average monthly precipitation at the Suqian (SQ) and Yangling (YL) planting sites. Table S2. Primers used for quantitative real-time PCR (qRT-PCR) in this study. Table S3. Effects of genotypes, planting sites, and niche compartments on the bacterial and fungal communities based on PERMANOVA analysis. Table S4. Relative abundances of dominant bacterial phyla for YH and CS wheats at the SQ and YL sites. Table S5. Relative abundances of dominant fungal phyla for YH and CS wheats at SQ and YL sites. Table S6. Relative abundances of drought-responsive bacterial OTUs at genus level. Table S7. Relative abundances of drought-responsive fungal OTUs at genus level. Table S8. The absolute abundance of plant pathogenic OTUs at phyla and genus level. Table S9. Topological characteristics of the microbial interkingdom association networks in the YH and CS sites. Table S10. Metagenomics sequencing data characteristics for rhizosphere microbiomes from different wheat cultivars at the SQ and YL sites. Table S11. Root morphology traits of wheat sample under different microbial inoculation treatments in the Experiment 1. Table S12. Spearman’s Correlation coefficients between rhizosphere microorganisms and root morphological traits. Table S13. Root morphology traits of China Spring (CS) in the Experiment 2. Table S14. Division by k-means clustering of differentially expressed genes (DEGs) into clusters 8. Table S15. Gene IDs of DEGs involved in responses to abiotic stress and mitogen-activated protein Kinase activity. Fig. S1. Rhizosphere soil microbiome diversity and distribution patterns. (a) Canonical analysis of principal coordinates (CAP) of bacteria and fungi was performed to determine whether there were differences in samples according to the Bray–Curtis dissimilarity matrix. (b) Distinct beta-diversity between bacterial and fungal communities was shown by principal coordinate analysis ordinations (PCoA). Abbreviations: Suqia [file 40168_2024_1770_MOESM1_ESM.zip › Table S14.xlsx]

## Sheet: Cluster 1
Table S14 Division by k-means clustering of differentially expressed genes (DEGs) into clusters 1
Gene ID	Control-1	Control-2	Control-3	M. alpina-1	M. alpina-2	M. alpina-3	E. nigrum-1	E. nigrum-2	E. nigrum-3	SynCom-2-1	SynCom-2-2	SynCom-2-3	logFC (Control vs M. alpina)	logCPM (Control vs M. alpina)	F	PValue	FDR	logFC (Control vs E. nigrum)	logCPM (Control vs E. nigrum)	F	PValue	FDR	logFC (Control vs SynCom-2)	logCPM (Control vs SynCom-2)	F	PValue	FDR
TraesCS7B03G0810000	65	46	57	9	25	19	7	16	10	35	33	30	-0.782825	0.309534	7.22332	0.0123121	0.0199151	-0.264231	0.309534	1.02989	0.319421	0.400288	-1.24157	0.309534	14.82	0.000679848	0.00159853
TraesCS5A03G0009400	474	430	340	226	204	229	22	24	13	314	285	255	-0.0435973	3.18476	0.172812	0.680994	0.727638	-0.0328848	3.18476	0.105025	0.748441	0.800882	-3.29468	3.18476	397.756	2.05156e-17	1.28291e-15
TraesCS7A03G0898600	251	216	193	42	40	39	59	67	53	181	195	209	-1.57106	2.3485	112.168	5.48043e-11	3.92356e-10	0.339317	2.3485	8.71641	0.00655489	0.0136482	-0.783629	2.3485	32.1476	5.5434e-06	2.05681e-05
TraesCS4A03G1009200	175	146	147	33	29	33	23	18	23	90	81	72	-1.42527	1.53221	75.2983	3.35724e-09	1.74375e-08	-0.435728	1.53221	9.76297	0.0043015	0.009411	-1.76921	1.53221	97.7757	2.35262e-10	2.21487e-09
TraesCS6D03G0096200	68	36	36	9	4	8	2	8	6	23	19	14	-1.83289	-0.244983	24.1088	4.12997e-05	0.000104276	-0.79125	-0.244983	6.63234	0.015972	0.0299791	-1.99608	-0.244983	25.0127	3.24179e-05	0.000101855
TraesCS4D03G0713100	179	137	154	33	23	36	12	10	15	53	63	73	-1.4778	1.38728	62.5574	2.004e-08	9.09995e-08	-0.798174	1.38728	23.6024	4.73961e-05	0.000166835	-2.56014	1.38728	127.835	1.32272e-11	1.67296e-10
TraesCS5D03G0226900	165	130	136	41	21	38	17	24	25	105	87	69	-1.23351	1.51764	40.3646	9.40872e-07	3.19003e-06	-0.214142	1.51764	1.68813	0.205112	0.275809	-1.60449	1.51764	57.1094	4.66611e-08	2.66426e-07
TraesCS5A03G0183400	25	17	34	9	2	6	5	8	5	13	11	8	-1.28051	-0.855205	8.3153	0.00773679	0.0129968	-0.737465	-0.855205	3.59966	0.0688117	0.107725	-0.975618	-0.855205	4.86565	0.0363218	0.0568602
TraesCS2D03G0866300	284	183	189	50	45	58	32	48	35	84	96	107	-1.21595	1.9892	56.1165	5.47631e-08	2.30325e-07	-0.667947	1.9892	21.0109	9.82501e-05	0.000321085	-1.40178	1.9892	66.2719	1.16026e-08	7.52007e-08
TraesCS1A03G0557100	22	16	20	1	1	2	4	0	2	17	14	11	-2.89355	-1.17378	22.0279	7.34373e-05	0.000177094	0.0434422	-1.17378	0.0132253	0.909317	0.931182	-2.12771	-1.17378	13.7553	0.000979781	0.00222403
TraesCS5B03G0622600	18	16	17	0	0	1	0	0	4	6	8	9	-4.43798	-1.55313	24.2572	3.96772e-05	0.000100537	-0.629947	-1.55313	1.7797	0.193613	0.262503	-2.50259	-1.55313	12.6376	0.00145567	0.00317842
TraesCS1A03G0040400	51	32	46	4	2	7	4	7	0	49	41	33	-2.40951	-0.0187734	29.7488	9.77424e-06	2.76046e-05	0.441256	-0.0187734	2.32909	0.138902	0.197845	-2.42339	-0.0187734	27.2772	1.80196e-05	5.99064e-05
TraesCS2B03G0889100	44	30	26	1	3	5	9	5	1	11	13	14	-2.55251	-0.706042	26.2714	2.33126e-05	6.15101e-05	-0.866874	-0.706042	5.49792	0.0268475	0.0473944	-1.61328	-0.706042	12.7724	0.00138683	0.00304404
TraesCS1D03G1016800	987	807	786	250	231	212	166	195	193	410	398	386	-1.02038	3.98588	152.011	1.91968e-12	1.78473e-11	-0.59928	3.98588	60.4656	2.75448e-08	1.98438e-07	-1.1203	3.98588	170.474	5.21008e-13	9.45618e-12
TraesCS4A03G0512100	75	48	73	19	26	25	10	10	3	28	34	39	-0.607265	0.444841	5.29642	0.0295304	0.0442745	-0.43946	0.444841	3.17041	0.0865284	0.13158	-1.9798	0.444841	35.3629	2.68977e-06	1.06728e-05
TraesCS4D03G0123200	332	280	275	46	45	48	52	55	50	138	119	100	-1.79898	2.31526	179.237	2.9274e-13	3.16191e-12	-0.804019	2.31526	49.5089	1.67584e-07	1.02343e-06	-1.3997	2.31526	112.484	5.31725e-11	5.85349e-10
TraesCS7B03G0468100	101	88	74	24	25	19	31	30	21	41	43	45	-1.07214	0.896634	24.4421	3.77523e-05	9.60514e-05	-0.513362	0.896634	7.09762	0.0130058	0.0250211	-0.581449	0.896634	7.64919	0.0102469	0.0183715
TraesCS1B03G0621100	213	171	175	71	58	70	56	32	26	106	99	91	-0.616208	1.95557	14.4573	0.000769051	0.00155569	-0.405675	1.95557	7.14721	0.0127271	0.0245397	-1.19389	1.95557	43.7771	4.81037e-07	2.22398e-06
TraesCS1A03G0682300	99	67	77	17	16	17	19	16	22	47	43	39	-1.39693	0.722053	38.8819	1.27337e-06	4.22347e-06	-0.397019	0.722053	4.45512	0.0444464	0.0736495	-0.985691	0.722053	20.1564	0.000126139	0.000347808
TraesCS7D03G0776000	26	20	37	0	0	0	0	1	0	6	10	13	-7.24921	-1.14686	48.3844	3.17065e-07	1.16497e-06	-1.00098	-1.14686	5.98469	0.0220252	0.0398019	-4.96404	-1.14686	36.6442	2.82515e-06	1.1158e-05
TraesCS1D03G0282000	30	20	17	7	8	2	4	6	1	15	12	8	-1.07814	-0.972669	5.37494	0.0284511	0.0428135	-0.415254	-0.972669	1.07304	0.309681	0.390207	-1.47797	-0.972669	8.22059	0.00804857	0.0148154
TraesCS5B03G0953400	25	16	19	4	4	1	4	0	3	12	11	9	-1.82158	-1.19544	11.6222	0.00211036	0.00394	-0.387361	-1.19544	0.898296	0.351859	0.434581	-1.95755	-1.19544	11.7179	0.00203676	0.00431052
TraesCS3A03G0510200	5	12	16	3	0	2	0	1	0	11	9	7	-1.81051	-1.74396	6.18165	0.0195679	0.0304281	0.196313	-1.74396	0.152248	0.699535	0.759648	-3.65937	-1.74396	12.4931	0.00153364	0.00333305
TraesCS2B03G0889600	200	152	168	32	23	16	21	20	15	102	100	98	-1.99192	1.64268	109.026	7.43149e-11	5.19986e-10	-0.280338	1.64268	3.58038	0.0695127	0.108674	-2.11073	1.64268	109.331	7.21278e-11	7.67731e-10
TraesCS7D03G0188900	371	299	314	87	93	90	74	77	75	167	150	133	-0.990675	2.65046	78.7673	2.14702e-09	1.15793e-08	-0.618561	2.65046	36.1542	2.26486e-06	1.07282e-05	-1.02378	2.65046	78.4902	2.22383e-09	1.67664e-08
TraesCS3A03G1178900	39	33	14	0	0	4	2	0	0	16	16	15	-3.45003	-0.897005	25.6362	2.75033e-05	7.16603e-05	-0.347669	-0.897005	0.70888	0.4074	0.490836	-4.15252	-0.897005	27.0924	1.88853e-05	6.24782e-05
TraesCS3D03G0549500	96	76	97	34	20	15	15	12	24	50	46	42	-1.08796	0.852728	18.9366	0.000181796	0.000409958	-0.454482	0.852728	4.23849	0.049539	0.0809364	-1.2999	0.852728	23.7032	4.61096e-05	0.000140005
TraesCS6A03G0394400	198	126	136	39	45	38	24	26	31	82	81	79	-1.02848	1.5921	38.2454	1.45323e-06	4.77119e-06	-0.405192	1.5921	7.51314	0.0108622	0.0213174	-1.3955	1.5921	59.3895	3.25417e-08	1.91947e-07
TraesCS1A03G0728200	152	125	86	17	22	19	11	8	8	67	74	80	-1.75966	1.16637	62.9737	1.88278e-08	8.59071e-08	-0.195808	1.16637	1.25067	0.273525	0.351714	-2.63321	1.16637	100.449	1.77257e-10	1.71956e-09
TraesCS3B03G0573400	41	13	19	1	1	7	0	6	7	14	11	8	-2.08764	-0.994574	11.1041	0.00256244	0.00471201	-0.604404	-0.994574	1.60638	0.216098	0.28825	-1.34729	-0.994574	5.30811	0.0293668	0.0470991
TraesCS2D03G0960500	146	79	140	39	20	26	20	47	41	63	57	50	-1.2222	1.2985	23.1172	5.41566e-05	0.00013372	-0.586318	1.2985	6.85714	0.0144553	0.0274434	-0.652508	1.2985	7.14931	0.0127154	0.0223167
TraesCS7B03G1249700	213	175	168	62	51	48	38	21	43	106	90	73	-0.911735	1.84952	28.1264	1.45558e-05	3.98349e-05	-0.537187	1.84952	11.6223	0.00211029	0.00500676	-1.34576	1.84952	51.0833	1.27252e-07	6.65353e-07
TraesCS1B03G0036800	373	271	367	94	80	85	110	130	105	227	222	217	-1.09144	2.9035	76.4375	2.89397e-09	1.5229e-08	-0.0917179	2.9035	0.721307	0.403373	0.486771	-0.453978	2.9035	14.5043	0.000756802	0.00176086
TraesCS5B03G1087100	149	95	125	23	16	38	26	28	17	109	91	73	-1.38268	1.40731	37.3732	1.74547e-06	5.6568e-06	0.0783125	1.40731	0.18521	0.670436	0.734591	-1.27199	1.40731	30.2153	8.73646e-06	3.10513e-05
TraesCS2A03G0889000	94	58	53	18	8	19	10	12	3	34	36	38	-1.29861	0.414493	18.9686	0.000180033	0.000406173	-0.397431	0.414493	2.4471	0.129685	0.186639	-1.91359	0.414493	31.7911	6.02151e-06	2.21477e-05
TraesCS6D03G0210300	274	221	272	54	39	49	51	80	47	153	142	131	-1.56222	2.3073	90.9732	4.97664e-10	2.99957e-09	-0.341104	2.3073	6.253	0.0189436	0.034863	-1.01178	2.3073	41.1489	8.03948e-07	3.56088e-06
TraesCS5D03G1133900	240	225	186	52	52	69	41	65	57	107	98	89	-1.04074	2.08117	45.6473	3.37796e-07	1.23491e-06	-0.638019	2.08117	20.5721	0.000111632	0.0003601	-0.900857	2.08117	33.1942	4.36122e-06	1.65463e-05
TraesCS7D03G1137500	277	170	191	71	71	50	38	31	17	114	102	89	-0.844447	2.00269	23.2458	5.22701e-05	0.000129367	-0.543805	2.00269	11.2406	0.00243398	0.0056847	-1.77982	2.00269	75.2514	3.37794e-09	2.44922e-08
TraesCS6B03G0096700	1050	917	882	675	664	698	156	131	120	540	535	530	0.38766	4.48658	32.4973	5.11397e-06	1.52088e-05	-0.318273	4.48658	21.0177	9.80581e-05	0.000320594	-1.71128	4.48658	407.564	1.51736e-17	9.87641e-16
TraesCS4B03G0462800	371	275	256	37	46	28	62	57	107	142	152	161	-2.13749	2.45694	123.046	2.00995e-11	1.56221e-10	-0.467722	2.45694	9.58848	0.00460947	0.0100028	-0.891855	2.45694	27.7503	1.59923e-05	5.37453e-05
TraesCS5B03G1199900	175	157	145	112	74	116	21	12	23	106	103	100	0.208149	1.938	1.94765	0.174502	0.221083	-0.116942	1.938	0.621812	0.437419	0.520201	-1.98976	1.938	93.1848	3.88238e-10	3.48187e-09
TraesCS4B03G0492700	25	25	36	3	6	15	8	5	5	15	12	8	-0.975623	-0.692284	5.38421	0.0283266	0.0426454	-0.793788	-0.692284	4.18255	0.050958	0.0829502	-1.15928	-0.692284	6.64882	0.0158551	0.0271961
TraesCS4D03G0207200	535	403	371	113	96	107	130	138	119	230	229	227	-1.17073	3.12607	124.608	1.751e-11	1.37565e-10	-0.414404	3.12607	19.7835	0.000140891	0.000443587	-0.654057	3.12607	41.3868	7.66785e-07	3.40894e-06
TraesCS2D03G0027500	33	39	44	2	1	0	2	13	2	21	21	20	-4.2824	-0.450986	42.8186	5.78779e-07	2.03467e-06	-0.404978	-0.450986	1.28347	0.267468	0.34524	-1.67216	-0.450986	13.0776	0.00124365	0.00276048
TraesCS3D03G1120200	322	260	320	86	85	66	62	74	63	134	148	161	-1.05516	2.53899	57.3419	4.49574e-08	1.91899e-07	-0.515593	2.53899	16.7337	0.000361849	0.00103406	-1.08504	2.53899	56.5207	5.12957e-08	2.9069e-07
TraesCS2B03G1283100	61	29	32	0	0	0	2	1	1	34	24	14	-7.77308	-0.457852	70.2007	1.24066e-08	5.85473e-08	-0.234088	-0.457852	0.545901	0.467067	0.548924	-3.72906	-0.457852	42.6617	8.7634e-07	3.85006e-06
TraesCS1A03G0926300	112	112	113	16	13	16	6	8	10	53	45	37	-2.03305	0.87319	80.1192	1.81104e-09	9.89444e-09	-0.817311	0.87319	19.4447	0.000155921	0.000485872	-2.70908	0.87319	107.722	8.45096e-11	8.8366e-10
TraesCS6D03G0912200	84	55	48	0	0	0	11	9	8	30	29	28	-8.3952	0.091818	136.803	1.77866e-11	1.39609e-10	-0.5786	0.091818	5.83652	0.0235574	0.0422366	-1.62083	0.091818	29.3939	1.3733e-05	4.68041e-05
TraesCS5D03G0432000	17	14	27	8	0	0	3	4	0	8	8	7	-1.955	-1.3321	8.03405	0.00870359	0.0144838	-0.822703	-1.3321	2.26102	0.144569	0.204771	-1.92392	-1.3321	7.14987	0.0127123	0.0223119
TraesCS5B03G0479900	1665	1236	1455	354	320	373	556	453	535	1218	1150	1081	-1.18256	5.05403	252.245	5.26683e-15	7.92977e-14	0.175012	5.05403	6.97518	0.0137228	0.0262178	-0.397291	5.05403	31.3036	6.74852e-06	2.45656e-05
TraesCSU03G0265000	53	35	44	3	2	7	4	6	0	50	42	33	-2.55453	-0.00522096	33.9402	3.68577e-06	1.12509e-05	0.431969	-0.00522096	2.35767	0.136601	0.195033	-2.58992	-0.00522096	31.3797	6.62905e-06	2.41824e-05
TraesCS6B03G1012100	10	17	9	9	6	4	0	0	4	12	11	9	-0.0565383	-1.38874	0.0112262	0.916422	0.931674	0.325357	-1.38874	0.462584	0.502357	0.582589	-2.01389	-1.38874	6.96823	0.0137648	0.0239651
TraesCS5D03G0904000	41	9	23	6	3	3	3	0	8	21	17	13	-1.68036	-0.824101	8.5115	0.00713196	0.0120576	0.0173111	-0.824101	0.00159009	0.968493	0.976535	-1.58376	-0.824101	7.12485	0.0128519	0.022533
TraesCS6A03G0593400	65	90	78	11	3	10	10	9	10	29	30	30	-2.41169	0.383904	56.8688	4.84986e-08	2.05865e-07	-0.891568	0.383904	12.9315	0.0013101	0.00327084	-1.91688	0.383904	38.1845	1.47181e-06	6.17234e-06
TraesCS3A03G0707300	46	37	58	8	8	7	7	14	12	26	23	19	-1.73602	-0.0695473	26.6134	2.13453e-05	5.66907e-05	-0.547175	-0.0695473	4.0416	0.0547402	0.0883185	-0.998776	-0.0695473	10.0766	0.00380272	0.00756332
TraesCS4B03G0008500	29	11	29	4	3	11	3	2	7	22	20	18	-1.05049	-0.723154	5.0208	0.033694	0.0498771	0.313279	-0.723154	0.706044	0.408327	0.491715	-1.39959	-0.723154	7.33479	0.0117307	0.0207454
TraesCS5A03G0528100	56	61	53	22	17	19	16	5	15	39	31	22	-0.683329	0.326291	5.84653	0.0228195	0.0350024	-0.384435	0.326291	2.19462	0.150365	0.211638	-1.14406	0.326291	13.3987	0.00111014	0.00248999
TraesCS3A03G1141600	57	50	52	6	5	8	17	3	13	24	24	23	-2.17812	0.00932317	34.4762	3.27031e-06	1.00818e-05	-0.652011	0.00932317	5.20173	0.0308926	0.0535322	-1.16787	0.00932317	12.2737	0.00166074	0.00358094
TraesCS1A03G0722600	33	15	18	6	2	7	2	2	1	11	14	16	-1.23419	-1.0025	7.58703	0.0105232	0.0172414	-0.154792	-1.0025	0.178809	0.675833	0.739348	-2.54744	-1.0025	19.5188	0.000152491	0.000412683
TraesCS1A03G0724800	18	20	15	4	3	3	6	4	5	10	8	6	-1.50952	-1.25949	10.3342	0.00344008	0.00617376	-0.630375	-1.25949	2.64807	0.115587	0.169088	-0.718557	-1.25949	2.74385	0.109502	0.151567
TraesCS7A03G0826900	27	26	21	9	8	17	3	2	3	14	12	9	-0.253	-0.787247	0.520558	0.476964	0.536031	-0.567776	-0.787247	2.68491	0.113201	0.166054	-2.07864	-0.787247	18.7869	0.000190276	0.000504476
TraesCS4A03G0040800	257	146	233	59	53	83	21	22	31	68	84	99	-0.828213	1.92426	20.4097	0.000117072	0.000272467	-0.820039	1.92426	21.8686	7.68306e-05	0.000257435	-1.99593	1.92426	81.0606	1.61073e-09	1.25405e-08
TraesCS5A03G0172400	46	36	44	4	1	5	7	15	8	32	35	38	-2.74893	-0.0392353	43.904	4.69491e-07	1.67798e-06	0.247692	-0.0392353	0.89114	0.353752	0.436585	-0.967841	-0.0392353	8.5627	0.00698275	0.0130322
TraesCS4A03G0258700	189	141	134	26	27	12	32	50	46	81	86	90	-1.94932	1.60823	78.9102	2.10853e-09	1.13903e-08	-0.334186	1.60823	3.8235	0.0612314	0.0973044	-0.75369	1.60823	15.2364	0.000591042	0.00140746
TraesCS4A03G0665200	22	26	24	12	4	6	2	4	5	19	20	20	-0.839407	-0.683165	4.44995	0.0445609	0.0642891	0.21358	-0.683165	0.417505	0.523778	0.602801	-1.59972	-0.683165	11.7762	0.0019933	0.00422724
TraesCS4A03G0673900	362	293	292	74	80	66	99	83	81	146	145	143	-1.2287	2.60453	100.811	1.70663e-10	1.12471e-09	-0.612838	2.60453	31.353	6.67072e-06	2.84351e-05	-0.749265	2.60453	39.6334	1.09136e-06	4.69847e-06
TraesCS2B03G1479400	27	9	19	11	0	2	2	0	4	17	17	16	-1.1762	-1.02932	3.65836	0.0667258	0.0929363	0.385075	-1.02932	0.666118	0.421732	0.504809	-2.03765	-1.02932	7.60628	0.0104367	0.0186786
TraesCS2D03G0804800	351	324	299	80	69	107	77	92	84	199	193	186	-1.05968	2.74997	74.0701	3.94766e-09	2.02833e-08	-0.245049	2.74997	5.08927	0.0326019	0.0561238	-0.849802	2.74997	47.0954	2.58566e-07	1.26476e-06
TraesCS1D03G0856100	32	17	22	4	6	2	5	7	5	15	18	21	-1.65372	-0.763339	13.755	0.0009799	0.00194399	0.128434	-0.763339	0.150631	0.701054	0.760798	-0.943697	-0.763339	5.11503	0.0322014	0.0511155
TraesCS5D03G1211100	105	65	70	25	42	30	21	12	19	59	60	60	-0.419539	0.962852	3.61343	0.0683159	0.0949558	0.098105	0.962852	0.242508	0.626482	0.695726	-1.09547	0.962852	19.0779	0.000174161	0.000465516
TraesCS3B03G1137000	22	24	30	15	0	0	2	4	3	12	12	12	-1.46225	-0.918165	5.80009	0.0233154	0.0356978	-0.57353	-0.918165	1.27637	0.268765	0.346704	-1.96184	-0.918165	8.20365	0.00810578	0.0149074
TraesCS6D03G0714900	97	76	77	53	52	48	15	8	10	63	60	56	0.167677	1.07581	0.889708	0.354133	0.413751	0.0304009	1.07581	0.0308568	0.861905	0.894132	-1.81403	1.07581	56.255	5.3547e-08	3.02311e-07
TraesCS2B03G0412900	29	22	39	2	1	2	3	7	4	8	14	19	-3.22891	-0.799759	33.3948	4.1674e-06	1.25966e-05	-0.620513	-0.799759	2.9357	0.0983955	0.147024	-1.57629	-0.799759	12.0475	0.00180381	0.00386011
TraesCS1A03G0559500	89	97	98	18	24	16	9	10	7	66	44	21	-1.42239	0.770744	24.7434	3.48266e-05	8.91134e-05	-0.622089	0.770744	6.36165	0.0180347	0.0333841	-2.35136	0.770744	47.8535	2.25287e-07	1.11645e-06
TraesCS6B03G0448200	73	56	45	32	24	30	15	9	8	34	43	52	-0.138001	0.555727	0.325707	0.573038	0.627941	0.088967	0.555727	0.155336	0.696662	0.75719	-1.33238	0.555727	20.2357	0.00012322	0.000340643
TraesCS1D03G0541700	54	45	50	24	9	15	14	5	7	36	39	41	-0.761255	0.260668	6.45114	0.0173221	0.0272285	0.149018	0.260668	0.337316	0.566322	0.641669	-1.41433	0.260668	17.0283	0.000329295	0.000828372
TraesCS5B03G0586700	50	32	50	17	25	13	3	4	3	25	25	24	-0.381594	-0.0390045	1.77851	0.193757	0.242856	-0.321073	-0.0390045	1.40657	0.246222	0.322161	-2.59291	-0.0390045	39.6989	1.07688e-06	4.64315e-06
TraesCS5D03G1169400	169	125	115	40	33	27	14	16	15	82	75	67	-1.14888	1.37858	41.1579	8.02513e-07	2.75524e-06	-0.351889	1.37858	5.09289	0.0325454	0.0560426	-2.07391	1.37858	95.8025	2.91096e-10	2.68125e-09
TraesCS7D03G0703200	206	195	171	50	51	51	64	69	57	97	101	104	-1.04	2.0189	51.9477	1.09667e-07	4.37918e-07	-0.412133	2.0189	10.3194	0.00345976	0.00776034	-0.495077	2.0189	12.665	0.0014414	0.00314968
TraesCS2A03G0008500	56	38	52	2	8	8	31	15	21	30	31	32	-2.12615	0.202744	33.1354	4.41985e-06	1.33037e-05	-0.136507	0.202744	0.2616	0.613286	0.684066	-0.0247393	0.202744	0.00758126	0.931274	0.94537
TraesCS4A03G0505900	103	108	72	3	7	3	1	0	2	34	37	39	-3.54245	0.487814	103.131	1.3423e-10	9.00232e-10	-0.851897	0.487814	13.6691	0.00100971	0.0025924	-5.34918	0.487814	127.58	1.35214e-11	1.70727e-10
TraesCS1A03G0065000	29	20	34	1	4	4	6	14	7	28	22	16	-2.29647	-0.531412	21.6497	8.17691e-05	0.000195377	0.172841	-0.531412	0.270442	0.607382	0.679067	-0.520942	-0.531412	1.75077	0.197158	0.253607
TraesCS5B03G0746200	21	13	19	1	2	1	0	1	3	9	9	8	-2.76086	-1.44543	19.7644	0.000141696	0.000325459	-0.507269	-1.44543	1.50006	0.231509	0.305688	-2.55185	-1.44543	16.311	0.000414799	0.00102157
TraesCS4B03G0537300	33	20	18	9	2	11	6	4	4	12	13	13	-0.802289	-0.838294	3.74888	0.063648	0.0890343	-0.374651	-0.838294	1.02106	0.321465	0.402411	-1.21782	-0.838294	7.01781	0.0134683	0.0234977
TraesCS3A03G0763300	127	90	87	15	13	12	5	7	7	37	42	47	-2.03675	0.734218	74.8139	3.5779e-09	1.84966e-08	-0.748259	0.734218	15.4958	0.000542105	0.00148717	-2.87815	0.734218	107.359	8.7603e-11	9.12166e-10
TraesCS5A03G1243000	148	140	164	14	19	22	24	13	37	80	68	55	-2.16841	1.38618	77.5784	2.49823e-09	1.33014e-08	-0.653866	1.38618	11.4157	0.00227926	0.00535965	-1.51854	1.38618	42.305	6.3978e-07	2.89021e-06
TraesCS4B03G0338500	124	90	83	7	21	16	30	17	17	80	72	64	-1.86614	1.07549	49.117	1.79636e-07	6.90273e-07	0.0567661	1.07549	0.0807885	0.778455	0.826046	-1.10719	1.07549	19.9053	0.000135878	0.00037208
TraesCS5A03G0189200	33	35	20	6	4	12	4	2	8	12	12	11	-1.12179	-0.725461	7.46045	0.0111112	0.0181246	-0.813528	-0.725461	4.76606	0.0381285	0.0643247	-1.53823	-0.725461	11.4054	0.00228801	0.00478434
TraesCS6B03G1277200	76	65	75	26	15	10	32	53	41	61	55	48	-1.20655	0.94733	20.2776	0.000121711	0.000282502	0.108671	0.94733	0.252835	0.619267	0.689346	0.316176	0.94733	1.94946	0.174308	0.227808
TraesCS4A03G1224500	54	53	59	17	11	14	1	6	2	59	58	57	-1.11226	0.449727	15.8477	0.000482609	0.00101292	0.570208	0.449727	6.75382	0.0151318	0.0285757	-3.07884	0.449727	60.9588	2.55368e-08	1.54011e-07
TraesCS3B03G0944300	158	121	94	20	37	26	27	27	36	69	66	63	-1.28133	1.32524	36.7995	1.97185e-06	6.32821e-06	-0.394564	1.32524	4.75847	0.0382703	0.064531	-0.943911	1.32524	20.3951	0.000117577	0.000326465
TraesCS1D03G0956700	1261	994	1076	197	190	230	221	259	281	484	483	481	-1.55946	4.25963	357.194	7.73058e-17	1.70078e-15	-0.689608	4.25963	87.4286	7.48409e-10	7.54509e-09	-1.03154	4.25963	165.947	7.08903e-13	1.24276e-11
TraesCS6B03G0184300	169	101	100	55	28	31	28	15	20	71	73	75	-0.810471	1.36465	14.0055	0.000898258	0.00179465	-0.230569	1.36465	1.41517	0.244818	0.320578	-1.43931	1.36465	34.5886	3.18982e-06	1.24408e-05
TraesCS1D03G0251900	19	12	26	7	8	4	0	0	1	4	6	8	-0.704042	-1.34396	2.3319	0.138674	0.179794	-1.13679	-1.34396	6.07832	0.0205124	0.0373832	-4.42204	-1.34396	26.4037	2.25291e-05	7.32371e-05
TraesCS6D03G0535900	36	19	21	0	0	3	1	0	9	20	16	11	-3.65026	-0.921177	21.6903	8.08291e-05	0.000193284	-0.170252	-0.921177	0.145379	0.706051	0.765128	-1.78783	-0.921177	8.42023	0.00740665	0.013736
TraesCS5B03G1224700	723	599	653	146	185	198	404	369	285	547	511	474	-1.02865	4.0746	90.6808	5.14452e-10	3.09388e-09	0.141655	4.0746	2.27642	0.143264	0.203218	0.194805	4.0746	3.95578	0.0571972	0.0851382
TraesCS6B03G0752200	20	25	21	8	8	1	8	5	10	14	12	9	-1.07544	-0.869531	5.33963	0.028931	0.0434506	-0.412008	-0.869531	1.05688	0.313282	0.393931	-0.428989	-0.869531	0.950595	0.338442	0.404844
TraesCS5A03G0458000	3506	2626	2501	806	708	774	704	688	598	1336	1284	1232	-1.03556	5.69104	261.799	3.37351e-15	5.29443e-14	-0.646281	5.69104	110.474	6.45255e-11	8.09072e-10	-1.01243	5.69104	244.017	7.82681e-15	2.33209e-13
TraesCS2D03G0320300	222	186	215	92	95	128	33	67	39	168	149	130	-0.11578	2.34274	0.552234	0.463987	0.523322	0.0271067	2.34274	0.0335846	0.855997	0.889335	-1.06813	2.34274	34.8411	3.01653e-06	1.1837e-05
TraesCS4A03G0749600	21	5	19	0	3	0	0	0	0	10	13	16	-2.89901	-1.44486	12.5599	0.00162809	0.00310772	0.315902	-1.44486	0.440216	0.513258	0.592819	-6.35428	-1.44486	20.0511	0.000152446	0.000412599
TraesCS1A03G0738800	489	410	375	82	118	130	144	121	132	259	217	175	-1.07377	3.10687	68.0575	8.99282e-09	4.35309e-08	-0.459263	3.10687	15.3332	0.00057225	0.00156121	-0.583244	3.10687	21.23	9.22266e-05	0.000262019
TraesCS2A03G1334100	1608	1292	1234	277	246	264	494	451	445	863	839	814	-1.51701	4.80469	488.764	1.57896e-18	5.15557e-17	-0.202735	4.80469	11.3808	0.0023092	0.00542406	-0.472394	4.80469	55.0373	6.53189e-08	3.62983e-07
TraesCS3A03G0006800	33	24	29	0	0	0	4	7	4	13	12	10	-7.29028	-0.921626	65.1115	2.45409e-08	1.09749e-07	-0.77892	-0.921626	5.16854	0.0321056	0.0553941	-1.40482	-0.921626	11.6745	0.0022324	0.00468053
TraesCS1A03G0794300	185	144	172	87	74	94	35	43	25	113	113	112	-0.103305	2.00198	0.521751	0.476464	0.53552	-0.0570865	2.00198	0.174032	0.679936	0.742937	-1.18341	2.00198	48.6942	1.93691e-07	9.72485e-07
TraesCS5B03G0263400	18	36	31	8	3	7	1	1	0	16	12	8	-1.3791	-0.875305	9.42187	0.00492603	0.00857593	-0.750525	-0.875305	3.69971	0.0652996	0.102959	-4.17089	-0.875305	33.5359	4.03657e-06	1.54215e-05
TraesCS6D03G0621300	29	16	22	12	18	6	4	1	6	12	10	8	-0.00752493	-0.844613	0.000361486	0.984974	0.98814	-0.635172	-0.844613	2.39299	0.133819	0.191693	-1.47953	-0.844613	8.2577	0.0079248	0.014612
TraesCS3D03G0227400	94	60	62	15	7	11	8	3	15	27	28	28	-1.81907	0.319959	33.6068	3.97259e-06	1.20616e-05	-0.854945	0.319959	10.6024	0.00310199	0.00704422	-1.93607	0.319959	33.9203	3.70218e-06	1.42472e-05
TraesCS2D03G1115700	77	72	81	18	25	18	22	24	21	54	60	65	-1.04192	0.887605	21.1363	9.47526e-05	0.000223789	0.14486	0.887605	0.594541	0.447534	0.530218	-0.685976	0.887605	9.40741	0.0049546	0.00958822
TraesCS7D03G0853900	40	26	41	2	3	9	6	6	5	14	14	14	-2.04055	-0.572143	24.1889	4.04152e-05	0.000102259	-0.831512	-0.572143	6.27642	0.0187435	0.0345374	-1.54167	-0.572143	14.7067	0.000706452	0.00165475
TraesCS3B03G0239200	165	121	111	71	32	60	29	30	29	83	70	57	-0.407852	1.52967	4.6567	0.0402286	0.0585702	-0.40298	1.52967	4.96942	0.0345401	0.0590426	-1.06733	1.52967	25.0994	3.16809e-05	9.97875e-05
TraesCS4A03G0678800	44	41	48	21	15	22	3	9	13	17	21	24	-0.331289	-0.00204194	1.24036	0.275467	0.331917	-0.591233	-0.00204194	4.08778	0.0534672	0.0865583	-1.31127	-0.00204194	13.7444	0.000983526	0.00223169
TraesCS5A03G0298900	42	15	17	9	10	5	5	4	2	26	26	25	-0.715662	-0.525481	3.0845	0.0906705	0.122615	0.590313	-0.525481	3.19414	0.085423	0.130145	-1.60455	-0.525481	10.8578	0.00281333	0.00576117
TraesCS5B03G1187300	235	178	164	79	52	71	37	25	72	109	105	101	-0.636802	2.02677	10.8723	0.00279787	0.00511055	-0.356659	2.02677	3.94724	0.0574484	0.0920973	-1.00202	2.02677	22.9753	5.63264e-05	0.000167789
TraesCS5D03G0971300	34	32	33	3	7	7	1	8	6	30	26	21	-1.65563	-0.383957	16.1605	0.000435615	0.00092159	0.140736	-0.383957	0.207177	0.652721	0.71919	-1.61266	-0.383957	14.2502	0.000825588	0.00190323
TraesCS2B03G0336800	261	193	182	25	64	65	21	28	23	118	115	111	-1.16438	1.9817	36.564	2.07374e-06	6.62631e-06	-0.36912	1.9817	4.78447	0.0377871	0.0638499	-2.03532	1.9817	81.8536	1.46048e-09	1.14892e-08
TraesCS5D03G0260000	179	111	140	48	29	39	62	62	81	78	84	89	-1.00936	1.75762	30.6221	7.92784e-06	2.2774e-05	-0.256675	1.75762	2.6013	0.118701	0.172993	0.03598	1.75762	0.0474202	0.829294	0.860722
TraesCS5B03G1264800	234	187	214	83	80	71	41	58	32	128	125	122	-0.566114	2.18634	15.0282	0.00063378	0.00130206	-0.249649	2.18634	3.39102	0.0768476	0.118654	-1.17913	2.18634	52.3117	1.03061e-07	5.49323e-07
TraesCS7D03G1231800	192	150	188	42	32	56	34	33	44	91	92	93	-1.15753	1.79749	47.0862	2.59002e-07	9.67135e-07	-0.431188	1.79749	8.44665	0.00732595	0.0150551	-1.15806	1.79749	43.9347	4.66747e-07	2.16344e-06
TraesCS5A03G0517600	1119	992	1011	293	311	353	237	219	222	808	772	736	-0.837039	4.48674	135.634	6.87658e-12	5.79663e-11	0.0756902	4.48674	1.33884	0.25763	0.334702	-1.10945	4.48674	214.94	3.52113e-14	8.68226e-13
TraesCS5D03G0564900	46	36	30	9	6	9	12	7	6	24	17	10	-1.33468	-0.360416	13.7501	0.000981554	0.00194691	-0.61968	-0.360416	4.00013	0.0559123	0.0899587	-1.05344	-0.360416	8.58575	0.00691668	0.0129214
TraesCS5B03G0838900	21	28	23	0	0	0	4	0	4	12	10	7	-7.0495	-1.18653	41.9847	9.94162e-07	3.35734e-06	-0.807351	-1.18653	3.65606	0.0677128	0.106229	-2.04998	-1.18653	13.3221	0.00124937	0.00277141
TraesCS4A03G1055900	80	66	81	14	9	26	14	21	18	34	33	31	-1.34165	0.56658	25.54	2.82061e-05	7.33504e-05	-0.702449	0.56658	9.11244	0.00557862	0.0118412	-1.001	0.56658	14.4918	0.000760043	0.00176785
TraesCS2A03G0521300	20	31	32	4	2	1	1	1	1	24	26	27	-2.66167	-0.641617	28.5647	1.30551e-05	3.60274e-05	0.382928	-0.641617	1.50516	0.230739	0.304839	-3.602	-0.641617	35.377	2.6815e-06	1.06431e-05
TraesCS6B03G0696300	51	29	22	2	14	13	9	11	2	24	18	12	-0.914692	-0.3905	4.22921	0.0497712	0.0710871	-0.389846	-0.3905	0.978794	0.331503	0.413155	-1.08848	-0.3905	5.27012	0.029902	0.0478506
TraesCS1D03G0694100	48	60	48	5	8	6	19	12	19	43	31	18	-2.15672	0.170174	34.5559	3.21296e-06	9.91681e-06	-0.266431	0.170174	0.977657	0.331779	0.413455	-0.552873	0.170174	3.34067	0.078943	0.113333
TraesCS6D03G0187500	31	11	33	0	0	2	10	19	6	16	15	14	-4.15844	-0.738169	28.8499	1.2169e-05	3.37491e-05	-0.217953	-0.738169	0.285547	0.597573	0.670209	0.00489181	-0.738169	0.000127698	0.991069	0.993034
TraesCSU03G0305100	230	233	176	70	77	76	42	35	29	142	116	90	-0.647737	2.11874	17.3177	0.000300365	0.000653329	-0.372304	2.11874	6.59841	0.0162157	0.0303835	-1.49569	2.11874	69.3501	7.5008e-09	5.06757e-08
TraesCS3B03G0890900	166	108	154	23	25	30	32	51	50	92	85	77	-1.57702	1.58206	62.3959	2.05324e-08	9.30726e-08	-0.23972	1.58206	2.19939	0.149939	0.211146	-0.584775	1.58206	10.4449	0.00329581	0.00664288
TraesCS3D03G0384600	49	45	27	15	10	22	11	10	7	37	33	28	-0.489147	0.0729801	2.68224	0.113372	0.149961	0.207671	0.0729801	0.627282	0.435433	0.518175	-1.004	0.0729801	9.02713	0.00577468	0.0109936
TraesCS1D03G0212600	151	99	142	41	27	39	23	32	21	82	84	85	-0.997574	1.47164	27.8525	1.55875e-05	4.24578e-05	-0.128921	1.47164	0.621226	0.437632	0.520372	-1.26408	1.47164	38.6475	1.33666e-06	5.65087e-06
TraesCS1D03G0571300	31	15	39	0	0	3	1	10	7	20	15	9	-3.82469	-0.799325	25.6999	2.7049e-05	7.05691e-05	-0.439986	-0.799325	1.02401	0.32078	0.401771	-1.13034	-0.799325	4.66853	0.0399954	0.061957
TraesCS5D03G0187500	15	20	12	4	1	8	0	5	1	5	6	6	-0.976852	-1.49563	2.99858	0.0950419	0.127996	-0.94674	-1.49563	3.22583	0.0839718	0.128239	-1.83493	-1.49563	7.3339	0.0117352	0.0207527
TraesCS6B03G0732800	63	47	56	13	15	15	4	9	11	37	37	36	-1.06903	0.272548	15.8246	0.000486293	0.00102015	-0.0812648	0.272548	0.12832	0.723037	0.779645	-1.68082	0.272548	30.2107	8.74608e-06	3.10818e-05
TraesCS4A03G1007700	117	100	89	77	63	83	17	7	28	60	48	35	0.4148	1.30475	4.1734	0.0511943	0.072931	-0.587439	1.30475	7.34547	0.0116767	0.0227304	-1.45409	1.30475	29.7103	9.86585e-06	3.46624e-05
TraesCS7A03G1165400	18	8	12	7	9	12	0	1	5	6	7	8	0.436223	-1.36399	0.881167	0.356416	0.416092	-0.327474	-1.36399	0.450397	0.507993	0.587914	-1.51501	-1.36399	5.33589	0.0289822	0.0465487
TraesCS7A03G0524700	138	103	107	14	21	22	11	7	9	40	55	70	-1.72765	1.0093	53.2616	8.77572e-08	3.56009e-07	-0.556128	1.0093	8.10419	0.00845071	0.0170816	-2.57547	1.0093	85.3337	9.5834e-10	7.86443e-09
TraesCS7D03G0784400	70	48	65	12	8	14	5	3	2	23	19	15	-1.54725	0.0118704	28.5169	1.32105e-05	3.64292e-05	-1.16676	0.0118704	19.9495	0.000134106	0.000424264	-3.06223	0.0118704	65.6795	1.26401e-08	8.12385e-08
TraesCS2D03G0289600	21	15	14	3	6	4	1	0	7	10	7	4	-1.04593	-1.37979	3.57237	0.0698063	0.0968333	-0.727924	-1.37979	2.1557	0.153889	0.215808	-1.51096	-1.37979	5.88791	0.0223875	0.0370206
TraesCS3A03G0120400	19	23	24	10	6	11	2	8	3	13	15	17	-0.426183	-0.784836	1.15247	0.292775	0.350378	-0.0503067	-0.784836	0.0195559	0.889849	0.916235	-1.24098	-0.784836	7.0707	0.0131598	0.0230119
TraesCS2A03G0160200	6769	5480	5316	2469	2377	2562	1344	1206	1233	3517	3297	3077	-0.370209	6.91916	57.2789	4.54125e-08	1.93676e-07	-0.316648	6.91916	42.7033	5.91908e-07	3.19633e-06	-1.11573	6.91916	481.774	1.89073e-18	1.63613e-16
TraesCS5D03G0370500	119	78	71	5	3	3	10	14	9	40	37	34	-3.68554	0.538019	127.866	1.3192e-11	1.05645e-10	-0.747375	0.538019	13.0917	0.00123744	0.00310634	-1.90384	0.538019	52.9193	9.29693e-08	4.99981e-07
TraesCS7D03G0438000	110	75	86	26	8	20	19	36	41	68	59	49	-1.44686	1.02972	27.7066	1.61688e-05	4.39146e-05	-0.108529	1.02972	0.239934	0.628311	0.697328	-0.393298	1.02972	2.5399	0.122939	0.167812
TraesCS2A03G0956600	129	130	142	5	6	0	2	2	2	44	52	59	-4.28645	0.93915	145.762	3.07883e-12	2.75984e-11	-0.866372	0.93915	16.5155	0.0003882	0.00110174	-4.91653	0.93915	146.005	3.02177e-12	4.49116e-11
TraesCS3B03G0085800	263	308	290	63	82	66	70	79	78	210	189	167	-1.16571	2.61391	60.7999	2.61661e-08	1.16441e-07	-0.10911	2.61391	0.724636	0.402305	0.485708	-0.838358	2.61391	32.0386	5.68512e-06	2.10376e-05
TraesCS1B03G0881300	22	14	27	13	5	5	6	2	4	8	11	14	-0.576888	-0.960904	1.71852	0.201204	0.251093	-0.416822	-0.960904	1.0445	0.316077	0.396857	-1.27921	-0.960904	6.31126	0.0184502	0.0311413
TraesCS4D03G0579700	168	131	144	30	45	30	18	19	24	67	54	40	-1.19742	1.36263	38.0799	1.50434e-06	4.92892e-06	-0.949919	1.36263	28.0671	1.47729e-05	5.82303e-05	-1.75785	1.36263	65.5897	1.2806e-08	8.22136e-08
TraesCS7B03G0176000	184	141	148	45	38	64	27	39	44	84	80	75	-0.812416	1.69473	23.125	5.40409e-05	0.000133456	-0.471288	1.69473	9.20155	0.00538152	0.0114666	-1.00261	1.69473	31.3098	6.73873e-06	2.45375e-05
TraesCS3B03G0850700	4903	4343	3893	1379	1192	1516	738	655	668	2131	1985	1839	-0.815843	6.26083	180.274	2.73891e-13	2.96961e-12	-0.633473	6.26083	113.142	4.99362e-11	6.40829e-10	-1.57652	6.26083	600.069	1.19693e-19	1.538e-17
TraesCS3B03G0820800	40	36	44	5	4	5	3	6	5	18	16	13	-2.20935	-0.471603	35.1627	2.81042e-06	8.76145e-06	-0.84425	-0.471603	8.34518	0.00764116	0.0156337	-1.98871	-0.471603	27.917	1.53375e-05	5.17487e-05
TraesCS5B03G1036100	87	68	69	26	17	28	14	19	18	58	50	41	-0.782371	0.772103	12.7258	0.00141023	0.00272184	-0.0772459	0.772103	0.160658	0.691786	0.753057	-1.03155	0.772103	19.186	0.000168556	0.000451955
TraesCS2A03G0999600	41	16	31	1	1	1	5	20	10	38	28	18	-3.85898	-0.369489	33.2285	4.32738e-06	1.30458e-05	0.449389	-0.369489	1.72378	0.200537	0.270636	-0.21735	-0.369489	0.294347	0.592012	0.652101
TraesCS7B03G1322000	34	33	28	0	0	0	5	3	7	15	14	13	-7.43763	-0.785017	70.7322	1.15788e-08	5.49116e-08	-0.665269	-0.785017	4.15554	0.0525094	0.0851965	-1.55229	-0.785017	14.7039	0.000785052	0.00182016
TraesCS6A03G0005000	276	209	228	63	60	41	74	97	72	146	137	127	-1.24098	2.33809	65.595	1.2796e-08	6.02437e-08	-0.285613	2.33809	4.71358	0.0391206	0.0657824	-0.452781	2.33809	9.98298	0.00394469	0.00781598
TraesCS4B03G0684800	81	56	44	11	9	9	14	23	17	53	55	57	-1.74762	0.577535	37.4822	1.70568e-06	5.5378e-06	0.388117	0.577535	3.50215	0.0724422	0.112645	-0.634315	0.577535	6.31481	0.0184205	0.0310939
TraesCS4B03G0699400	232	149	169	136	96	127	32	22	37	83	88	92	0.263399	2.0771	3.42546	0.0754504	0.103853	-0.543431	2.0771	13.3931	0.00111231	0.0028271	-1.48728	2.0771	66.4807	1.12592e-08	7.32294e-08
TraesCS1D03G0646700	68	41	71	26	16	23	8	12	8	28	29	29	-0.594659	0.334591	5.36619	0.0285692	0.0429705	-0.550621	0.334591	5.1205	0.032117	0.0554074	-1.57676	0.334591	26.5877	2.14871e-05	7.02127e-05
TraesCS5B03G0887500	32	41	39	25	8	9	4	6	3	34	27	19	-0.552495	-0.158341	2.39228	0.133874	0.174101	0.00856265	-0.158341	0.000731687	0.978624	0.983938	-2.00121	-0.158341	18.8594	0.000186114	0.000494451
TraesCS7D03G0709100	78	47	62	27	25	33	9	8	20	43	42	41	-0.258195	0.598709	1.14652	0.293999	0.351597	-0.0515855	0.598709	0.0524885	0.820559	0.861069	-1.22725	0.598709	18.4366	0.000211839	0.000556232
TraesCS2A03G0870900	31	25	27	4	4	1	3	3	0	8	11	13	-2.29194	-0.976522	20.6314	0.000109714	0.000256676	-0.853755	-0.976522	4.8628	0.0363722	0.0617759	-2.64162	-0.976522	22.4264	6.56394e-05	0.000192729
TraesCS5B03G0391800	518	440	511	128	123	122	99	112	130	258	251	243	-1.10767	3.23828	109.688	6.96594e-11	4.90462e-10	-0.459325	3.23828	23.2047	5.28648e-05	0.000184021	-1.01331	3.23828	88.5146	6.5957e-10	5.62507e-09
TraesCS4B03G0482400	1206	907	984	239	228	276	281	273	308	510	511	512	-1.18409	4.30194	247.285	6.67766e-15	9.85728e-14	-0.499714	4.30194	52.8251	9.44609e-08	6.07087e-07	-0.744451	4.30194	101.714	1.55358e-10	1.52826e-09
TraesCS1A03G0053900	23	17	31	11	9	9	1	4	7	15	13	10	-0.420455	-0.794432	1.12984	0.297464	0.355219	-0.395154	-0.794432	1.11736	0.300093	0.380053	-1.45335	-0.794432	9.17854	0.00543168	0.0104077
TraesCS4A03G0309100	184	132	145	35	29	29	45	48	30	72	83	94	-1.42894	1.62917	58.2282	3.90501e-08	1.6853e-07	-0.370305	1.62917	5.54256	0.0262903	0.0465196	-0.803156	1.62917	20.2828	0.000121525	0.000336363
TraesCS1B03G0235600	162	147	159	72	70	89	52	23	24	82	81	80	-0.151689	1.80515	0.756629	0.392248	0.45232	-0.438668	1.80515	6.46991	0.0171766	0.0319503	-1.14676	1.80515	31.5468	6.37467e-06	2.33172e-05
TraesCS5D03G0892700	73	42	61	15	11	17	12	14	32	42	42	41	-1.14955	0.491384	14.5479	0.000745653	0.00151133	0.024154	0.491384	0.00947252	0.923204	0.941667	-0.495201	0.491384	3.00896	0.0945014	0.133115
TraesCS5D03G0008900	902	724	714	131	99	130	188	199	154	409	409	409	-1.82602	3.80969	353.074	8.91476e-17	1.93701e-15	-0.417806	3.80969	26.293	2.31828e-05	8.75643e-05	-1.0132	3.80969	123.795	1.88095e-11	2.30043e-10
TraesCS1A03G0682200	66	54	36	12	8	7	21	18	17	46	36	26	-1.63952	0.292189	26.8487	2.00966e-05	5.36035e-05	-0.0167523	0.292189	0.0047493	0.945578	0.958748	-0.372565	0.292189	1.84447	0.185954	0.24099
TraesCS5D03G0186900	74	65	65	18	22	32	11	10	8	31	38	45	-0.631402	0.543328	7.07469	0.0131368	0.0211282	-0.326555	0.543328	2.23008	0.147237	0.207909	-1.71021	0.543328	35.5015	2.60954e-06	1.03869e-05
TraesCS2B03G1332100	77	52	55	12	15	5	5	3	8	27	30	33	-1.62992	0.181064	26.9308	1.96793e-05	5.25609e-05	-0.50983	0.181064	3.89375	0.0590503	0.0943279	-2.40009	0.181064	42.7719	5.84052e-07	2.65921e-06
TraesCS1D03G0535500	21	14	19	0	3	8	0	0	0	7	11	14	-1.3991	-1.3207	5.86332	0.0232717	0.0356383	-0.23527	-1.3207	0.259669	0.61494	0.685576	-6.62373	-1.3207	25.4565	3.57039e-05	0.00011104
TraesCS1B03G0776400	143	108	97	34	26	28	48	24	36	68	65	61	-1.10221	1.32064	29.3196	1.08473e-05	3.03605e-05	-0.326202	1.32064	3.40429	0.0763056	0.117902	-0.584031	1.32064	8.81781	0.00628835	0.0118587
TraesCS4D03G0419300	232	254	227	51	41	58	60	57	58	109	103	96	-1.38556	2.14678	87.6714	7.27486e-10	4.26637e-09	-0.709704	2.14678	29.487	1.04146e-05	4.25416e-05	-0.93792	2.14678	42.1516	6.59312e-07	2.97012e-06
TraesCS7D03G0535400	66	47	60	3	5	2	11	6	11	24	25	26	-3.19839	0.023729	72.8663	4.63608e-09	2.35505e-08	-0.689675	0.023729	7.59258	0.0104982	0.0206848	-1.51982	0.023729	24.8959	3.34395e-05	0.000104646
TraesCS1D03G0868700	36	26	23	25	6	12	5	4	3	17	16	15	-0.105887	-0.510709	0.086295	0.771245	0.807856	-0.305027	-0.510709	0.75182	0.393736	0.477034	-1.69903	-0.510709	12.9557	0.00129886	0.00286966
TraesCS7D03G1199800	231	184	191	39	43	29	27	38	23	85	104	123	-1.5697	1.87595	70.6626	6.25478e-09	3.10769e-08	-0.441722	1.87595	7.97255	0.00893214	0.0179347	-1.6823	1.87595	73.1788	4.44576e-09	3.14654e-08
TraesCS3D03G0417300	398	262	199	173	150	169	53	62	46	205	175	145	0.0839306	2.74546	0.358813	0.554286	0.610265	-0.186473	2.74546	1.81034	0.189942	0.258202	-1.30137	2.74546	58.4825	3.75135e-08	2.1808e-07
TraesCS4A03G0595000	108	119	110	38	34	29	19	21	26	53	53	53	-0.871665	1.16989	20.7594	0.000105695	0.00024776	-0.580862	1.16989	10.8561	0.00281515	0.00646876	-1.26103	1.16989	36.4591	2.12096e-06	8.61122e-06
TraesCS7B03G0588000	25	44	21	3	3	3	4	4	1	8	12	16	-2.42642	-0.850257	22.2889	6.82239e-05	0.000165486	-0.816821	-0.850257	4.47769	0.0439504	0.0729148	-2.20894	-0.850257	18.0272	0.000240438	0.000623576
TraesCS1B03G0980100	25	18	22	11	4	5	0	2	2	7	11	15	-0.817146	-1.04958	3.3321	0.0793061	0.108566	-0.456611	-1.04958	1.28116	0.267889	0.345709	-2.84511	-1.04958	19.6567	0.000146326	0.000397496
TraesCS5A03G0253400	182	119	116	26	44	40	31	31	27	94	82	69	-1.03568	1.52701	30.2369	8.69132e-06	2.47703e-05	-0.247627	1.52701	2.27632	0.143273	0.203226	-1.11809	1.52701	32.1131	5.5879e-06	2.07151e-05
TraesCS5D03G1210700	9	17	15	3	15	3	2	0	3	6	6	5	-0.0979903	-1.47958	0.0318505	0.859722	0.883719	-0.76265	-1.47958	1.80619	0.190435	0.258773	-1.90113	-1.47958	6.24448	0.019017	0.0319941
TraesCS3A03G0924700	118	77	85	30	21	20	14	21	18	47	37	26	-1.09466	0.814558	22.6302	6.20004e-05	0.000151388	-0.830077	0.814558	15.359	0.000567335	0.00154915	-1.29152	0.814558	27.7784	1.58797e-05	5.34028e-05
TraesCS2A03G0945300	99	81	70	21	20	24	22	38	16	42	44	46	-1.06439	0.847492	19.3819	0.000158891	0.000361925	-0.405271	0.847492	3.63999	0.067371	0.105796	-0.61548	0.847492	6.81542	0.0147244	0.0254537
TraesCS5A03G0547500	431	316	270	119	131	147	73	85	76	154	161	168	-0.475219	2.79857	16.3666	0.000407373	0.000866052	-0.552924	2.79857	23.5789	4.77017e-05	0.000167752	-1.01267	2.79857	61.8214	2.23936e-08	1.36644e-07
TraesCS2D03G0398000	43	31	35	9	13	11	14	4	3	30	38	45	-0.840676	-0.011047	5.53419	0.0263938	0.0399729	0.567445	-0.011047	3.89474	0.0590202	0.0942925	-1.26556	-0.011047	10.1894	0.00363907	0.00726546
TraesCS3B03G0676600	197	128	165	27	34	29	55	38	27	88	74	60	-1.56205	1.61738	57.7716	4.19814e-08	1.80171e-07	-0.627635	1.61738	12.9286	0.00131145	0.00327365	-0.925899	1.61738	22.4463	6.52743e-05	0.000191789
TraesCS7A03G1133000	18	14	14	0	0	1	4	8	0	8	10	11	-4.28637	-1.43006	21.0437	9.73229e-05	0.000229351	-0.148925	-1.43006	0.101999	0.751965	0.803917	-0.825611	-1.43006	2.11284	0.157886	0.208859
TraesCS5B03G0668300	34	15	15	0	3	1	6	1	1	12	11	10	-3.01185	-1.18661	19.9577	0.000133781	0.000308667	-0.420089	-1.18661	0.949084	0.33882	0.420866	-1.84861	-1.18661	9.85954	0.00414074	0.00816265
TraesCS2B03G1499000	420	347	382	191	194	188	87	92	89	305	278	251	-0.131218	3.21341	1.98581	0.170484	0.216451	0.0455219	3.21341	0.263914	0.611729	0.682848	-1.00367	3.21341	89.9231	5.60867e-10	4.864e-09
TraesCS2D03G0010500	22	16	19	11	5	13	0	2	1	20	13	5	-0.103756	-0.999066	0.05613	0.814555	0.84535	-0.0782232	-0.999066	0.0355928	0.851806	0.885953	-3.04348	-0.999066	17.7852	0.000259284	0.000667056
TraesCS7B03G0313200	125	90	106	69	46	39	23	20	25	56	54	51	-0.182278	1.2594	0.962026	0.335605	0.394765	-0.481283	1.2594	6.85713	0.0144554	0.0274434	-1.13596	1.2594	27.2687	1.80586e-05	6.00094e-05
TraesCS4B03G0228700	76	46	38	2	5	5	5	9	4	16	19	22	-2.81619	-0.171975	50.0913	1.51254e-07	5.88569e-07	-0.954439	-0.171975	10.7961	0.00288029	0.00659898	-2.02225	-0.171975	30.0131	9.17096e-06	3.24524e-05
TraesCS7D03G1262100	45	28	43	0	0	0	0	0	2	30	26	21	-7.71844	-0.474921	71.5205	1.04588e-08	5.00061e-08	-0.0794557	-0.474921	0.0664411	0.798759	0.843045	-4.58941	-0.474921	51.0311	2.0365e-07	1.01786e-06
TraesCS5D03G0647800	352	296	257	60	65	63	53	50	49	133	126	118	-1.38982	2.39126	124.361	1.78951e-11	1.40406e-10	-0.750204	2.39126	45.7019	3.34374e-07	1.90666e-06	-1.47273	2.39126	127.87	1.31879e-11	1.66834e-10
TraesCS4D03G0694200	435	317	351	99	68	110	67	61	62	224	211	197	-1.11874	2.8257	88.347	6.72506e-10	3.96992e-09	-0.289247	2.8257	7.57402	0.010582	0.0208307	-1.43496	2.8257	125.693	1.59238e-11	1.98041e-10
TraesCS4B03G0322200	153	114	102	38	22	24	15	15	11	43	47	50	-1.25267	1.09379	37.5652	1.67607e-06	5.44908e-06	-0.877311	1.09379	22.2537	6.89041e-05	0.000233156	-2.05888	1.09379	75.0909	3.44986e-09	2.49681e-08
TraesCS6B03G0802600	247	187	242	72	68	97	22	41	17	130	115	100	-0.642123	2.1353	15.0073	0.000638243	0.00131006	-0.462163	2.1353	8.76774	0.00641846	0.0133997	-1.97933	2.1353	93.5325	3.73533e-10	3.36518e-09
TraesCS3A03G0705400	99	74	41	36	27	19	13	16	17	58	47	35	-0.494312	0.735811	3.40853	0.0761335	0.104673	-0.0915978	0.735811	0.140962	0.710335	0.768785	-1.10324	0.735811	13.3736	0.00112	0.00250974
TraesCS3A03G1261000	23	20	17	4	0	2	1	2	6	9	8	6	-2.39223	-1.30916	16.0398	0.00045313	0.000955558	-0.862055	-1.30916	3.74839	0.0636645	0.100706	-1.61084	-1.30916	8.46524	0.00726976	0.0135069
TraesCS6A03G0130100	154	123	118	32	29	46	58	36	28	73	69	64	-1.00918	1.48388	25.5234	2.83293e-05	7.36452e-05	-0.425834	1.48388	5.73715	0.0240065	0.0429682	-0.59452	1.48388	9.2231	0.00533502	0.010243
TraesCS4A03G0125800	98	46	62	5	9	20	19	10	17	24	31	38	-1.70314	0.40163	24.7611	3.46622e-05	8.87233e-05	-0.613523	0.40163	4.72621	0.0388793	0.0654229	-1.04415	0.40163	10.3798	0.00337983	0.00679563
TraesCS7B03G0215800	121	83	83	56	79	49	14	26	21	56	61	66	0.243964	1.28799	1.53084	0.22691	0.279585	-0.12915	1.28799	0.431015	0.517189	0.59662	-1.12604	1.28799	21.4098	8.75804e-05	0.000249989
TraesCS5A03G0046800	130	87	81	49	35	33	24	22	22	77	70	63	-0.464477	1.23603	6.07972	0.0204993	0.0317416	0.0144126	1.23603	0.00711173	0.933431	0.949338	-1.02191	1.23603	23.608	4.73242e-05	0.00014335
TraesCS4D03G0340700	557	404	409	113	94	106	186	172	135	293	291	288	-1.2505	3.3094	127.343	1.37999e-11	1.10115e-10	-0.134396	3.3094	1.99725	0.1693	0.234189	-0.371095	3.3094	12.9676	0.00129333	0.00285913
TraesCS6A03G0312600	47	71	43	5	1	2	9	16	3	32	29	25	-3.42494	0.0132415	48.0257	2.1839e-07	8.27088e-07	-0.408426	0.0132415	1.75582	0.196534	0.265889	-1.43262	0.0132415	13.982	0.000905597	0.00207102
TraesCS3D03G1046700	33	22	43	0	1	3	4	6	19	16	15	14	-3.65084	-0.597853	31.4062	6.58811e-06	1.91973e-05	-0.612778	-0.597853	2.39573	0.133606	0.191441	-0.658877	-0.597853	2.3012	0.141192	0.189516
TraesCS4A03G0713900	270	212	222	60	45	54	123	118	140	176	159	141	-1.27112	2.52335	90.4362	5.28966e-10	3.17495e-09	-0.0536702	2.52335	0.232836	0.633417	0.702044	0.212974	2.52335	3.41718	0.0757834	0.109295
TraesCS2D03G0916500	347	304	288	116	119	115	54	50	66	146	128	110	-0.550659	2.58807	22.6668	6.13706e-05	0.000149954	-0.781692	2.58807	47.2516	2.513e-07	1.4708e-06	-1.3682	2.58807	108.073	8.16252e-11	8.56354e-10
TraesCS5A03G1286500	167	102	132	33	39	36	26	36	38	76	75	73	-1.009	1.48462	31.3916	6.61062e-06	1.92591e-05	-0.321088	1.48462	4.10001	0.0531358	0.0860887	-0.896816	1.48462	23.8431	4.43852e-05	0.000135314
TraesCS2A03G0132400	42	30	20	0	0	0	3	2	1	15	17	19	-7.37679	-0.811737	62.8124	3.38374e-08	1.47734e-07	-0.324124	-0.811737	0.955406	0.337968	0.420012	-2.77729	-0.811737	28.7193	1.60891e-05	5.40261e-05
TraesCS3D03G0761600	107	85	125	7	13	16	21	26	27	45	46	47	-2.26219	0.943054	75.8757	3.11321e-09	1.62849e-08	-0.69255	0.943054	11.8761	0.00192115	0.00460769	-1.00473	0.943054	19.7436	0.000142579	0.000388309
TraesCS7B03G0692500	103	62	68	25	31	22	8	15	10	51	39	26	-0.689517	0.665972	7.85957	0.00936928	0.0154956	-0.486913	0.665972	4.52904	0.042845	0.0712772	-1.70322	0.665972	33.5571	4.01736e-06	1.5358e-05
TraesCS2B03G0770400	221	198	156	59	24	36	22	45	52	100	91	81	-1.39803	1.84176	40.2267	9.67458e-07	3.27384e-06	-0.568586	1.84176	8.87022	0.00615521	0.0129193	-1.1721	1.84176	27.9882	1.50668e-05	5.09131e-05
TraesCS2D03G0131800	30	33	38	7	10	9	11	9	14	26	27	27	-1.0856	-0.187179	10.74	0.00294271	0.00535105	0.163929	-0.187179	0.373704	0.546235	0.623387	-0.480768	-0.187179	2.32304	0.139395	0.187379
TraesCS3D03G0564300	27	27	27	5	2	3	9	8	1	18	22	26	-2.11829	-0.602766	18.2532	0.000224165	0.000497716	0.211578	-0.602766	0.382238	0.54172	0.619361	-1.06769	-0.602766	5.8648	0.0226276	0.0373672
TraesCS6B03G0955500	401	250	320	243	180	243	65	65	50	210	201	192	0.333602	2.99961	8.82823	0.00626161	0.0106999	-0.169327	2.99961	2.22671	0.147531	0.208245	-1.3256	2.99961	89.7543	5.71807e-10	4.9445e-09
TraesCS1B03G0575800	23	21	23	12	8	16	2	0	1	19	20	21	-0.0305109	-0.667173	0.00734889	0.940023	0.9514	0.346541	-0.667173	1.14089	0.295161	0.374778	-3.28031	-0.667173	28.7147	1.25807e-05	4.32725e-05
TraesCS6B03G0764000	19	10	12	5	6	6	4	0	0	16	13	9	-0.381122	-1.28207	0.558123	0.461638	0.521116	0.403148	-1.28207	0.862445	0.361493	0.444633	-2.17995	-1.28207	9.34169	0.00508675	0.00981719
TraesCS2D03G0856900	94	81	71	8	12	27	15	11	17	64	60	56	-1.51163	0.823133	31.527	6.40426e-06	1.87046e-05	0.0603045	0.823133	0.0807336	0.778529	0.826095	-1.41262	0.823133	26.1534	2.40356e-05	7.7672e-05
TraesCS1A03G0081900	143	94	96	10	24	38	23	49	38	95	80	65	-1.32597	1.35296	23.9427	4.32011e-05	0.000108589	0.0444968	1.35296	0.0412052	0.840703	0.87719	-0.490417	1.35296	3.82657	0.0611343	0.0903288
TraesCS4B03G0746000	114	94	77	17	10	5	4	6	5	46	40	33	-2.26559	0.624294	64.2158	1.5657e-08	7.24544e-08	-0.745247	0.624294	11.4062	0.00228731	0.00537711	-3.12469	0.624294	86.9961	7.87307e-10	6.59745e-09
TraesCS2B03G1326300	65	68	48	3	2	0	5	2	4	28	20	12	-4.22756	-0.122924	72.889	4.62199e-09	2.34849e-08	-1.08547	-0.122924	13.034	0.00126311	0.00316505	-2.91775	-0.122924	46.6064	2.82814e-07	1.37306e-06
TraesCS7B03G1016100	100	98	89	65	56	55	17	18	22	50	52	54	0.163588	1.20932	0.949477	0.338722	0.398018	-0.371292	1.20932	4.74175	0.0385846	0.0649947	-1.23522	1.20932	35.2101	2.78136e-06	1.10018e-05
TraesCS1B03G0984100	81	46	66	31	32	26	18	14	12	18	30	42	-0.233188	0.538156	0.80334	0.37822	0.438004	-0.574611	0.538156	4.94322	0.0349806	0.0597083	-1.0238	0.538156	11.7113	0.00204174	0.00432044
TraesCS2B03G1344200	95	79	86	22	16	14	10	21	16	42	33	24	-1.4445	0.656963	32.4653	5.15171e-06	1.53089e-05	-0.884309	0.656963	15.5664	0.000529563	0.00145574	-1.3669	0.656963	27.5698	1.67351e-05	5.59826e-05
TraesCS7B03G0595800	24	14	26	0	0	0	2	1	7	18	14	10	-6.8678	-1.11139	38.0084	2.14475e-06	6.83489e-06	-0.0981618	-1.11139	0.0600435	0.808483	0.851003	-1.55515	-1.11139	8.22932	0.00839216	0.0153819
TraesCS5B03G0477800	51	62	48	18	21	28	12	5	12	29	30	30	-0.40119	0.289432	2.31242	0.140265	0.181632	-0.351829	0.289432	1.97741	0.171358	0.236624	-1.37727	0.289432	19.2858	0.000163557	0.000439677
TraesCS5B03G0839800	39	28	28	2	9	2	2	8	3	22	21	20	-1.96155	-0.542659	17.9378	0.000247223	0.000545236	-0.0761664	-0.542659	0.0500112	0.82477	0.864393	-1.74647	-0.542659	13.9309	0.000921781	0.00210399
TraesCS1A03G0324400	24	25	29	7	3	6	9	6	8	16	16	16	-1.40643	-0.675432	12.614	0.0014681	0.00282605	-0.196719	-0.675432	0.382071	0.541808	0.619426	-0.667546	-0.675432	3.26009	0.082434	0.117846
TraesCS3D03G1159800	47	30	27	11	3	11	17	5	10	18	17	16	-1.16677	-0.358189	8.86678	0.00616387	0.0105437	-0.50299	-0.358189	2.18915	0.150854	0.212238	-0.588244	-0.358189	2.45991	0.128728	0.174782
TraesCS5B03G0758700	42	30	34	20	19	18	1	2	12	29	23	17	-0.0177254	-0.156879	0.00267692	0.959127	0.967042	-0.107825	-0.156879	0.106452	0.746799	0.799484	-1.70301	-0.156879	14.0857	0.000873703	0.00200361
TraesCS2A03G0807200	80	42	43	14	19	25	11	6	7	30	28	25	-0.616551	0.219661	5.13061	0.0319618	0.0475615	-0.461974	0.219661	3.29801	0.0807697	0.123933	-1.65612	0.219661	25.5113	2.84199e-05	9.03569e-05
TraesCS6A03G0038200	97	58	70	20	14	19	14	5	3	37	43	48	-1.19978	0.564531	18.6916	0.000195896	0.000439334	-0.289978	0.564531	1.49729	0.231929	0.306154	-2.23429	0.564531	44.2158	4.42379e-07	2.05978e-06
TraesCS2D03G0446800	72	63	53	9	5	10	20	11	7	48	52	56	-2.0836	0.499105	43.0534	5.53002e-07	1.95044e-06	0.243856	0.499105	1.18001	0.287202	0.366357	-1.2031	0.499105	17.1597	0.000315807	0.00079713
TraesCS7B03G1286700	103	44	53	2	1	1	5	3	6	25	24	22	-4.64477	0.0270181	96.5721	2.67786e-10	1.70122e-09	-0.954543	0.0270181	12.8583	0.00134482	0.00334909	-2.69146	0.0270181	52.5261	9.93711e-08	5.31316e-07
TraesCS1A03G0390800	34	23	33	1	4	2	7	8	6	16	17	17	-2.75684	-0.656713	34.9007	2.97717e-06	9.2383e-06	-0.333001	-0.656713	1.13501	0.296383	0.376066	-0.992253	-0.656713	7.09008	0.0130487	0.0228397
TraesCS1D03G1012800	107	87	83	24	16	15	37	31	27	58	52	46	-1.4523	0.996378	43.5287	5.04532e-07	1.79204e-06	-0.316357	0.996378	3.03556	0.0931317	0.140181	-0.443865	0.996378	4.98074	0.0343516	0.0541313
TraesCS7B03G1062200	148	110	99	32	23	26	18	27	17	56	54	51	-1.25754	1.15684	40.8405	8.55051e-07	2.92165e-06	-0.630398	1.15684	13.1695	0.00120374	0.00303094	-1.41771	1.15684	46.1427	3.08089e-07	1.48555e-06
TraesCS3B03G1523400	112	67	77	40	19	24	16	17	21	75	55	35	-0.740593	0.933451	8.49023	0.00719498	0.0121575	-0.117551	0.933451	0.271186	0.60689	0.678607	-1.13354	0.933451	16.6017	0.000377551	0.00093883
TraesCS5B03G1016200	341	284	312	161	158	180	89	61	69	256	253	250	-0.0383519	2.99575	0.131795	0.719477	0.761917	0.205294	2.99575	4.22255	0.0499387	0.0815091	-1.00095	2.99575	67.4497	9.80224e-09	6.47208e-08
TraesCS4A03G0653600	536	392	377	91	79	85	79	73	73	196	183	170	-1.47449	2.89266	183.662	2.20865e-13	2.43859e-12	-0.731699	2.89266	57.7243	4.22984e-08	2.92057e-07	-1.43073	2.89266	164.009	8.10627e-13	1.39807e-11
TraesCS6A03G0580800	118	79	55	10	15	8	18	13	4	45	41	36	-2.03194	0.603211	38.9763	1.24882e-06	4.14873e-06	-0.520037	0.603211	4.1815	0.0509851	0.0829853	-1.72795	0.603211	28.4239	1.35182e-05	4.61592e-05
TraesCS4A03G0462400	220	143	169	22	38	52	40	41	28	107	98	89	-1.36675	1.79315	49.4606	1.69023e-07	6.52222e-07	-0.338243	1.79315	4.21589	0.0501068	0.0817543	-1.18069	1.79315	36.1383	2.27266e-06	9.17778e-06
TraesCS6B03G0527500	75	40	39	30	31	24	12	6	16	42	42	42	0.034095	0.484544	0.0174608	0.895879	0.914296	0.237194	0.484544	0.966696	0.334456	0.416269	-1.06013	0.484544	11.6478	0.00209043	0.0044115
TraesCS3A03G0676600	163	142	144	26	26	32	37	23	39	73	63	52	-1.54479	1.45477	67.0787	1.03345e-08	4.94314e-08	-0.748182	1.45477	21.1357	9.47678e-05	0.00031088	-1.08419	1.45477	34.8386	3.01822e-06	1.18429e-05
TraesCS4A03G0688700	121	49	47	20	42	45	14	12	18	25	33	40	-0.117067	0.68871	0.16466	0.688182	0.734069	-0.601605	0.68871	4.25961	0.0490148	0.0801723	-1.17084	0.68871	11.6138	0.00211698	0.00446175
TraesCS2B03G0598200	26	15	15	2	0	0	3	2	3	5	7	8	-3.73472	-1.45913	26.9617	1.95249e-05	5.21791e-05	-0.947793	-1.45913	4.66323	0.0400996	0.0672372	-1.66695	-1.45913	9.33724	0.00509584	0.00983289
TraesCS1B03G0823200	65	44	33	25	11	18	8	15	7	31	28	24	-0.509763	0.136181	2.93664	0.0983442	0.132034	-0.252047	0.136181	0.842226	0.367093	0.450364	-1.12654	0.136181	11.1856	0.00248485	0.00515256
TraesCS7D03G0650200	171	118	141	21	41	46	58	57	69	88	84	80	-1.11407	1.71441	33.883	3.7333e-06	1.13878e-05	-0.255886	1.71441	2.41173	0.13237	0.189964	-0.122931	1.71441	0.497788	0.48667	0.55228
TraesCS4B03G0412900	258	239	245	71	51	64	56	49	51	126	123	120	-1.12815	2.25316	71.3904	5.66143e-09	2.83366e-08	-0.501624	2.25316	17.6736	0.000268505	0.000792279	-1.15645	2.25316	69.7142	7.13038e-09	4.8409e-08
TraesCS2A03G0917300	101	101	104	66	49	50	19	26	13	66	69	72	-0.0248322	1.32583	0.0180018	0.894288	0.913032	-0.05884	1.32583	0.109068	0.743822	0.797041	-1.30525	1.32583	33.0818	4.47413e-06	1.6938e-05
TraesCS5B03G0177700	23	25	14	5	1	4	2	4	3	13	9	5	-1.73281	-1.19518	11.5064	0.00220333	0.00409778	-0.685857	-1.19518	2.76375	0.108285	0.159799	-1.66003	-1.19518	9.85432	0.00414926	0.00817755
TraesCS3B03G0284000	309	283	257	60	53	63	49	67	68	242	218	194	-1.39867	2.6028	109.745	6.92735e-11	4.87918e-10	0.130254	2.6028	1.43102	0.242261	0.317725	-1.10985	2.6028	69.6022	7.24224e-09	4.90921e-08
TraesCS3D03G0765100	66	78	78	17	8	17	34	31	31	51	42	33	-1.5372	0.752863	33.108	4.44753e-06	1.3383e-05	-0.320479	0.752863	2.18055	0.151628	0.213111	-0.124183	0.752863	0.294894	0.59167	0.651797
TraesCS1D03G0987100	64	78	59	26	28	26	16	14	13	65	67	69	-0.462541	0.859406	4.48678	0.0437526	0.06323	0.501909	0.859406	7.12836	0.0128322	0.0247216	-1.13165	0.859406	20.6625	0.000108722	0.00030443
TraesCS5A03G0845400	20	20	23	5	5	0	0	4	4	11	9	6	-1.75555	-1.20595	9.2184	0.00534512	0.00924802	-0.766876	-1.20595	2.65872	0.114892	0.168216	-1.85364	-1.20595	9.10482	0.00559584	0.0106862
TraesCS3A03G1204900	51	47	36	2	1	0	10	7	10	25	20	15	-4.47504	-0.293794	72.3973	4.93839e-09	2.49713e-08	-0.64751	-0.293794	5.07289	0.0328596	0.0565232	-1.20572	-0.293794	12.7596	0.00139322	0.00305651
TraesCS5A03G1208500	315	270	239	26	41	59	103	93	102	145	140	134	-1.83428	2.45282	127.944	1.31042e-11	1.05042e-10	-0.463706	2.45282	12.4046	0.00158355	0.00387722	-0.368778	2.45282	7.01356	0.0134935	0.0235367
TraesCS1A03G0258600	252	195	199	72	70	61	36	31	41	118	123	128	-0.791963	2.12669	33.9913	3.64378e-06	1.11324e-05	-0.292877	2.12669	5.62578	0.0252855	0.0449605	-1.47826	2.12669	92.5088	4.18643e-10	3.72487e-09
TraesCS6A03G0658800	346	238	233	86	54	72	104	67	80	145	132	118	-1.06483	2.45884	49.8244	1.58515e-07	6.14858e-07	-0.529542	2.45884	15.1437	0.000609665	0.00165022	-0.596139	2.45884	16.4534	0.000396078	0.000980607
TraesCS6A03G1010300	337	364	295	217	180	243	10	20	8	209	189	169	0.224706	2.87331	3.30939	0.0802778	0.109771	-0.310654	2.87331	6.1587	0.0197734	0.0362013	-3.6132	2.87331	293.16	8.61975e-16	3.34928e-14
TraesCS5A03G0584300	117	72	72	12	7	12	12	3	2	39	31	23	-2.17825	0.468391	46.0744	3.12008e-07	1.14831e-06	-0.964829	0.468391	13.7899	0.000968053	0.00249707	-2.81149	0.468391	58.5303	3.72321e-08	2.16613e-07
TraesCS3B03G0249300	30	30	27	16	18	13	3	5	1	14	15	15	-0.0166902	-0.51688	0.00272267	0.95878	0.96679	-0.472833	-0.51688	2.15954	0.153537	0.215357	-2.14834	-0.51688	22.4857	6.45583e-05	0.000189943
TraesCS1D03G0838700	245	188	190	59	50	60	56	51	69	118	107	96	-1.00547	2.09366	51.7522	1.13402e-07	4.51713e-07	-0.443347	2.09366	12.4904	0.00153511	0.00377272	-0.722214	2.09366	26.8823	1.99249e-05	6.5597e-05
TraesCS2B03G1539300	20	22	17	1	1	1	11	4	6	22	20	17	-3.3046	-0.861611	29.3783	1.06934e-05	2.99678e-05	0.500753	-0.861611	2.27737	0.143184	0.203119	-0.393707	-0.861611	0.947065	0.339325	0.405729
TraesCS5B03G1312700	70	45	70	4	4	5	11	14	12	41	30	19	-2.92814	0.19481	64.1413	1.583e-08	7.31696e-08	-0.530182	0.19481	4.53085	0.0428065	0.071223	-1.21736	0.19481	16.9072	0.000342274	0.000857994
TraesCS3A03G1123100	141	98	97	1	1	1	18	25	17	55	55	55	-5.79069	0.930025	235.213	1.21218e-14	1.70214e-13	-0.505708	0.930025	8.47609	0.0072372	0.0148997	-1.3762	0.930025	43.3536	5.21837e-07	2.39736e-06
TraesCS5A03G0463300	33	43	35	0	7	2	2	2	2	20	18	15	-2.72039	-0.58089	29.4277	1.05657e-05	2.9628e-05	-0.56678	-0.58089	2.59062	0.119426	0.17386	-3.07143	-0.58089	30.7378	7.71288e-06	2.77407e-05
TraesCS4D03G0048100	50	31	52	10	13	10	22	9	24	39	36	33	-1.1282	0.225449	11.8032	0.0019735	0.00370689	0.209875	0.225449	0.634537	0.432821	0.51568	-0.174881	0.225449	0.344736	0.56211	0.624507
TraesCS4D03G0561800	23	9	22	10	4	13	2	2	4	10	10	9	-0.123661	-1.08692	0.0845288	0.77353	0.809893	-0.37446	-1.08692	0.80763	0.376969	0.460217	-1.61891	-1.08692	8.44754	0.00732327	0.0135958
TraesCS4B03G0993400	7724	7539	6442	1697	1455	1545	1198	1238	1141	5060	4840	4620	-1.34132	7.06451	449.719	4.46569e-18	1.30837e-16	-0.0759544	7.06451	1.59129	0.218205	0.290632	-1.51018	7.06451	550.399	3.55719e-19	3.89151e-17
TraesCS7B03G1114800	20	42	31	16	6	4	8	7	2	21	15	9	-0.981028	-0.559374	4.55086	0.0423847	0.0614273	-0.56132	-0.559374	1.85147	0.185149	0.252666	-1.36553	-0.559374	7.28397	0.011992	0.0211578
TraesCS1D03G0305100	49	35	42	8	9	6	9	10	10	25	19	12	-1.56401	-0.232978	21.8308	7.76593e-05	0.000186311	-0.656831	-0.232978	5.48655	0.0269914	0.0476118	-1.01288	-0.232978	9.93101	0.00402598	0.00795957
TraesCS2A03G0308200	83	41	52	11	5	7	14	10	19	31	34	36	-2.03352	0.269824	37.9621	1.54189e-06	5.04235e-06	-0.271926	0.269824	1.20096	0.283054	0.361958	-0.915763	0.269824	9.83925	0.00417397	0.00822136
TraesCS1B03G0462100	52	22	34	10	7	10	16	8	5	23	21	19	-1.10329	-0.270326	8.97857	0.00588963	0.0101103	-0.249845	-0.270326	0.638833	0.431287	0.514191	-0.778158	-0.270326	4.53855	0.0426436	0.0655751
TraesCS7A03G0855200	343	261	282	159	172	185	58	56	88	157	150	143	0.0954734	2.76517	0.680238	0.416916	0.476971	-0.464211	2.76517	15.5643	0.000529931	0.00145669	-1.03228	2.76517	58.0994	3.98534e-08	2.30402e-07
TraesCS7B03G0788800	16	21	19	5	5	4	2	1	4	9	13	16	-1.12049	-1.11827	5.91034	0.022157	0.0340863	-0.055485	-1.11827	0.0217237	0.883947	0.911607	-1.87548	-1.11827	11.9355	0.00187957	0.00400772
TraesCS3A03G0579900	30	34	35	6	7	6	10	4	8	17	15	12	-1.50372	-0.540314	16.0299	0.000454605	0.0009585	-0.666982	-0.540314	4.419	0.0452533	0.0747974	-1.0748	-0.540314	8.57104	0.00695877	0.0129935
TraesCS2A03G0796100	103	79	86	25	17	17	41	35	33	66	50	33	-1.30428	1.00461	30.3067	8.54737e-06	2.4402e-05	-0.3381	1.00461	2.87269	0.101893	0.151521	-0.19854	1.00461	0.880102	0.356702	0.423448
TraesCS6D03G0914900	98	95	89	16	14	9	9	19	10	56	55	54	-1.97631	0.838621	59.2837	3.30832e-08	1.44717e-07	-0.266596	0.838621	1.82555	0.188153	0.256161	-1.79212	0.838621	47.4591	2.41985e-07	1.18981e-06
TraesCS5A03G0383100	110	84	66	11	14	21	20	33	24	43	44	44	-1.61337	0.819289	40.9933	8.2931e-07	2.83972e-06	-0.468732	0.819289	5.12167	0.032099	0.055386	-0.648658	0.819289	8.02951	0.00872027	0.0159138
TraesCS6D03G0924500	188	161	163	35	46	47	27	43	35	85	74	62	-1.12617	1.68375	44.5273	4.16958e-07	1.5022e-06	-0.70367	1.68375	21.0969	9.5837e-05	0.000314111	-1.18772	1.68375	45.497	3.47405e-07	1.65624e-06
TraesCS1A03G0719600	60	30	53	25	19	20	10	4	9	27	30	33	-0.278029	0.18389	1.00591	0.325015	0.383815	-0.147097	0.18389	0.318752	0.577138	0.651831	-1.52092	0.18389	19.6185	0.000148004	0.000401651
TraesCS3A03G1059800	72	67	60	6	14	20	20	18	27	46	38	29	-1.4385	0.539386	24.4406	3.77667e-05	9.60759e-05	-0.309849	0.539386	1.67533	0.206785	0.277698	-0.517429	0.539386	3.79243	0.0622249	0.0917112
TraesCS6A03G0450900	55	49	37	20	28	36	6	10	12	30	27	23	0.12574	0.241071	0.245494	0.624376	0.675999	-0.30499	0.241071	1.43289	0.241962	0.317395	-1.22526	0.241071	15.0072	0.000638258	0.00151003
TraesCS5D03G0867200	132	118	114	18	26	29	31	29	30	95	85	74	-1.44349	1.39603	57.9689	4.06865e-08	1.75124e-07	-0.0120808	1.39603	0.00627791	0.937446	0.952528	-0.918829	1.39603	25.2389	3.0534e-05	9.64348e-05
TraesCS5B03G0018200	72	40	74	33	27	29	9	18	8	29	32	34	-0.186888	0.501512	0.542723	0.467822	0.527094	-0.45245	0.501512	3.27999	0.0815558	0.124933	-1.30304	0.501512	18.1527	0.000231246	0.000602016
TraesCS4D03G0783000	629	614	556	181	141	172	116	177	127	360	356	352	-0.99802	3.59943	79.095	2.05982e-09	1.11483e-08	-0.246654	3.59943	5.95562	0.0216999	0.0392796	-1.00645	3.59943	75.8914	3.10684e-09	2.26838e-08
TraesCS2D03G1249400	44	28	32	6	6	13	2	13	10	31	25	19	-1.1698	-0.25822	8.73882	0.00649493	0.0110719	0.0431062	-0.25822	0.0179504	0.894438	0.91961	-0.944416	-0.25822	5.61211	0.0254476	0.041476
TraesCS2D03G1118900	49	55	29	1	7	1	7	3	2	20	20	19	-2.96935	-0.36052	35.9501	2.36709e-06	7.49021e-06	-0.660669	-0.36052	3.77785	0.0626973	0.0993447	-2.3508	-0.36052	24.8537	3.38174e-05	0.000105724
TraesCS1D03G0833100	47	39	47	0	0	0	0	0	0	16	13	9	-7.92121	-0.645948	87.3925	3.5385e-09	1.83057e-08	-1.29403	-0.645948	15.6431	0.000657842	0.00176667	-7.92121	-0.645948	78.5055	9.17838e-09	6.0961e-08
TraesCS5D03G0864600	92	90	83	44	40	40	14	25	15	61	56	50	-0.22618	1.06329	1.39652	0.247872	0.302481	-0.16059	1.06329	0.780043	0.385123	0.468359	-1.19813	1.06329	28.1696	1.44e-05	4.88404e-05
TraesCS1B03G1032500	564	508	425	121	119	97	71	51	63	284	292	299	-1.27583	3.19702	119.455	2.77565e-11	2.10333e-10	-0.262905	3.19702	6.67287	0.0156861	0.0295055	-1.91805	3.19702	215.059	3.49833e-14	8.64144e-13
TraesCS5B03G0330400	42	28	36	1	0	0	4	0	0	34	29	24	-5.47859	-0.453041	53.0104	9.15495e-08	3.69958e-07	0.226076	-0.453041	0.494599	0.488057	0.569091	-3.54431	-0.453041	35.1199	2.83692e-06	1.11993e-05
TraesCS7A03G1061900	746	778	638	161	120	182	138	154	132	322	300	278	-1.35982	3.63635	153.61	1.70558e-12	1.60041e-11	-0.761407	3.63635	58.2972	3.86262e-08	2.69164e-07	-1.25961	3.63635	127.407	1.37241e-11	1.73067e-10
TraesCS2B03G0346600	122	122	145	44	61	55	25	18	39	65	66	67	-0.416304	1.48547	4.58331	0.0417101	0.060538	-0.472009	1.48547	6.36083	0.0180414	0.0333933	-1.15619	1.48547	27.2717	1.80449e-05	5.99672e-05
TraesCS2D03G0607500	49	42	37	4	5	1	11	6	7	17	16	15	-2.76501	-0.376551	44.5733	4.13339e-07	1.48979e-06	-0.898209	-0.376551	8.92728	0.00601377	0.0126505	-1.30763	-0.376551	14.1405	0.000857357	0.00196931
TraesCS4B03G0934600	28	15	24	0	2	0	0	2	0	6	10	13	-3.99391	-1.2886	27.0893	1.89003e-05	5.06574e-05	-0.679427	-1.2886	2.39393	0.133746	0.191604	-3.79864	-1.2886	23.41	4.99615e-05	0.000150468
TraesCS4D03G0555700	601	470	428	69	64	125	150	144	133	268	262	256	-1.66343	3.25061	150.794	2.10174e-12	1.93828e-11	-0.415414	3.25061	13.2949	0.00115152	0.00291532	-0.709229	3.25061	32.3835	5.2496e-06	1.95828e-05
TraesCS3B03G0079500	180	137	141	6	0	3	29	52	38	123	125	127	-4.74814	1.67502	197.715	9.37578e-14	1.12025e-12	0.226174	1.67502	1.87431	0.18255	0.249645	-0.842292	1.67502	17.8915	0.000250815	0.000647505
TraesCS6A03G0076300	89	62	74	7	6	8	28	26	22	48	41	34	-2.52833	0.623484	83.0487	1.26181e-09	7.10605e-09	-0.357837	0.623484	3.31932	0.0798515	0.122742	-0.463507	0.623484	4.6575	0.0402128	0.0622276
TraesCS6A03G0820100	229	174	163	47	68	62	31	58	35	102	96	89	-0.796416	1.93615	21.8722	7.67503e-05	0.000184368	-0.46393	1.93615	8.73331	0.00650963	0.0135686	-1.08623	1.93615	35.3507	2.69698e-06	1.07007e-05
TraesCS1B03G0642200	18	16	18	1	9	6	2	1	1	8	10	11	-0.815944	-1.27179	2.89835	0.100452	0.134536	-0.328983	-1.27179	0.606931	0.442893	0.525621	-2.5312	-1.27179	14.7859	0.000687758	0.0016149
TraesCS7D03G0042100	16	16	17	0	0	0	4	6	0	12	11	9	-6.49266	-1.39252	29.7247	1.27167e-05	3.51555e-05	-0.109218	-1.39252	0.061159	0.806749	0.849553	-1.18014	-1.39252	4.28663	0.0491869	0.0744302
TraesCS4B03G0526000	263	239	253	146	146	146	50	35	78	175	157	138	0.0835566	2.6011	0.350792	0.558718	0.614429	-0.179087	2.6011	1.65033	0.210104	0.281469	-1.11767	2.6011	44.4684	4.21646e-07	1.97187e-06
TraesCS2D03G0614100	20	13	19	8	7	12	5	0	1	16	14	12	-0.072578	-0.997609	0.0281307	0.868084	0.890606	0.201144	-0.997609	0.25646	0.616778	0.687188	-1.97102	-0.997609	10.6061	0.0030975	0.00628138
TraesCS5A03G0423300	34	23	31	4	2	2	0	0	0	15	16	16	-2.53988	-0.861485	30.0699	1.17423e-05	3.26753e-05	-0.388118	-0.861485	1.43325	0.242772	0.318328	-7.32265	-0.861485	59.3556	5.5766e-08	3.13668e-07
TraesCS5D03G0706300	36	34	36	0	0	2	5	4	5	30	24	18	-4.66655	-0.477077	59.0226	3.44617e-08	1.50272e-07	-0.0557009	-0.477077	0.034458	0.854159	0.887843	-1.80971	-0.477077	19.1358	0.000171134	0.000458166
TraesCSU03G0271400	116	62	63	11	6	16	14	14	18	30	33	35	-1.97042	0.529295	46.4524	2.90952e-07	1.07631e-06	-0.765151	0.529295	10.6659	0.00302736	0.00689447	-1.26874	0.529295	21.7397	7.96973e-05	0.000229685
TraesCS4B03G0123400	35	28	24	12	15	17	10	3	5	11	20	28	-0.106419	-0.378888	0.0896141	0.767019	0.804221	-0.039412	-0.378888	0.0137538	0.907531	0.929752	-1.16091	-0.378888	7.31441	0.0118347	0.0209109
TraesCS5B03G0999800	36	43	41	2	2	1	3	4	1	16	16	15	-3.64608	-0.575538	56.9999	4.74882e-08	2.01835e-07	-0.848922	-0.575538	7.64535	0.0102638	0.0202826	-2.78296	-0.575538	39.202	1.19212e-06	5.09256e-06
TraesCS4B03G0176600	29	5	18	0	2	0	4	1	5	16	10	4	-3.61515	-1.35741	15.9324	0.000469372	0.000987505	-0.2621	-1.35741	0.264304	0.611467	0.682624	-1.2365	-1.35741	3.60287	0.0686957	0.100154
TraesCS3B03G0036100	1054	730	744	192	187	196	201	214	178	375	371	367	-1.25375	3.91913	208.415	5.05962e-14	6.34149e-13	-0.663205	3.91913	69.9018	6.94723e-09	5.71243e-08	-0.985327	3.91913	129.442	1.1529e-11	1.48206e-10
TraesCS1A03G0462200	104	69	57	38	29	33	15	13	21	45	40	35	-0.316189	0.783363	2.16013	0.153484	0.196919	-0.415849	0.783363	4.00394	0.0558033	0.0898029	-1.11719	0.783363	20.3032	0.000120795	0.000334559
TraesCS4D03G0827800	86	49	64	25	18	28	9	6	11	33	27	20	-0.604369	0.39323	6.03028	0.0209686	0.0324076	-0.79365	0.39323	10.9572	0.002709	0.00625231	-1.81866	0.39323	36.0952	2.29394e-06	9.25554e-06
TraesCS2B03G0387800	57	56	50	34	40	22	2	3	8	48	41	34	0.110282	0.469587	0.183688	0.671709	0.71941	0.0981752	0.469587	0.158347	0.693892	0.754798	-2.53122	0.469587	41.8839	6.94961e-07	3.11635e-06
TraesCS6D03G0457500	912	694	660	162	128	202	139	151	132	394	372	349	-1.32758	3.75057	182.855	2.32408e-13	2.55234e-12	-0.507238	3.75057	33.4369	4.1279e-06	1.84052e-05	-1.32142	3.75057	171.327	4.92015e-13	8.98465e-12
TraesCS5D03G0887800	22	24	26	5	3	5	9	9	3	14	20	25	-1.58457	-0.674718	12.1049	0.00176626	0.00334639	0.217551	-0.674718	0.413014	0.526002	0.604846	-0.682647	-0.674718	2.71372	0.111375	0.153892
TraesCS5D03G0167600	185	168	156	46	42	52	30	38	45	68	75	81	-0.990978	1.71602	38.2569	1.44975e-06	4.76209e-06	-0.673014	1.71602	20.8295	0.000103559	0.00033659	-1.07443	1.71602	41.1242	8.07923e-07	3.57609e-06
TraesCS1B03G0468200	31	20	13	12	4	5	5	3	4	14	13	11	-0.713481	-0.925624	2.80677	0.105707	0.14084	-0.226185	-0.925624	0.358446	0.554487	0.630933	-1.28557	-0.925624	7.05339	0.0132599	0.0231639
TraesCS2D03G1327700	59	36	30	11	20	16	2	5	6	22	20	18	-0.518237	-0.173321	2.83591	0.104001	0.138797	-0.531372	-0.173321	3.28728	0.0812371	0.124538	-2.13116	-0.173321	27.7085	1.61613e-05	5.42487e-05
TraesCS1B03G0153400	51	47	53	22	30	18	4	9	21	34	33	31	-0.23613	0.319139	0.618344	0.438685	0.498594	-0.11791	0.319139	0.174033	0.679935	0.742937	-1.05284	0.319139	9.14485	0.00550605	0.0105316
TraesCS1D03G0268300	15	18	17	0	1	1	9	10	3	11	9	6	-3.59268	-1.28156	23.7088	4.60389e-05	0.000115159	-0.438099	-1.28156	1.05473	0.313765	0.394403	-0.0947684	-1.28156	0.0449602	0.83371	0.864252
TraesCS2B03G1028600	23	12	9	3	2	14	2	3	2	7	7	7	-0.325605	-1.39137	0.405435	0.529794	0.586984	-0.531678	-1.39137	1.14621	0.294061	0.373637	-1.50438	-1.39137	5.462	0.0273052	0.0441609
TraesCS5D03G0205800	104	98	82	20	10	35	34	18	23	38	50	61	-1.258	0.969944	20.629	0.000109793	0.000256836	-0.41679	0.969944	3.0622	0.0917826	0.138483	-0.823549	0.969944	9.24788	0.00528207	0.010154
TraesCS4B03G0558900	184	148	154	37	26	57	29	32	23	59	67	74	-1.14673	1.5666	37.2908	1.77616e-06	5.74628e-06	-0.766295	1.5666	19.9962	0.000132263	0.000418968	-1.43172	1.5666	50.1198	1.50501e-07	7.73148e-07
TraesCS2A03G1055100	46	37	32	0	1	0	4	0	1	22	27	31	-5.59483	-0.434798	61.2446	2.44455e-08	1.09397e-07	-0.00571605	-0.434798	0.000341336	0.985399	0.988815	-3.35696	-0.434798	38.1484	1.48294e-06	6.21598e-06
TraesCS2A03G0760700	668	385	184	34	196	115	71	155	38	300	230	159	-0.930132	3.02254	6.36636	0.0179964	0.0281939	-0.307485	3.02254	0.854189	0.363765	0.446943	-1.09873	3.02254	8.0401	0.00868146	0.0158556
TraesCS5D03G0632500	52	38	42	3	3	4	7	7	7	35	30	25	-2.80995	-0.133597	58.3493	3.831e-08	1.65684e-07	-0.0405313	-0.133597	0.0287343	0.86669	0.897872	-1.53994	-0.133597	23.6048	4.73652e-05	0.00014346
TraesCS3D03G0745100	96	73	79	17	23	9	19	7	11	55	43	31	-1.45432	0.671779	25.4357	2.89903e-05	7.5242e-05	-0.432621	0.671779	3.20843	0.0847651	0.129295	-1.63866	0.671779	28.378	1.36731e-05	4.66264e-05
TraesCS6B03G1234900	64	57	49	10	3	4	13	9	20	25	26	27	-2.42893	0.122241	45.67	3.36369e-07	1.23029e-06	-0.609869	0.122241	5.27795	0.0297909	0.051849	-0.915593	0.122241	9.30291	0.00516651	0.00995243
TraesCS5B03G0103000	40	24	32	8	3	9	16	6	15	13	18	23	-1.37342	-0.386786	11.2751	0.0024026	0.00443919	-0.306819	-0.386786	0.835058	0.369108	0.45238	-0.270113	-0.386786	0.553413	0.463515	0.529805
TraesCS1D03G0604100	353	312	352	111	128	107	40	35	36	182	191	199	-0.684892	2.7274	33.1791	4.37621e-06	1.31844e-05	-0.323043	2.7274	8.54818	0.00702471	0.0145039	-2.10107	2.7274	203.402	6.73088e-14	1.54112e-12
TraesCS2A03G0087400	243	259	233	11	34	54	57	69	57	117	124	131	-2.02669	2.18666	77.5792	2.49798e-09	1.33013e-08	-0.478458	2.18666	6.86357	0.0144144	0.0273795	-0.916291	2.18666	19.8396	0.00013856	0.000378624
TraesCS4A03G1100800	25	12	10	1	0	5	1	9	3	10	8	6	-2.02887	-1.40505	8.54008	0.00704824	0.0119279	-0.436671	-1.40505	0.728505	0.401068	0.484421	-0.727082	-1.40505	1.51258	0.229624	0.289663
TraesCS5A03G1244200	11	27	16	4	4	4	3	4	3	14	13	11	-1.29703	-1.12766	6.92516	0.0140281	0.022437	-0.018623	-1.12766	0.00225658	0.962471	0.971827	-1.33483	-1.12766	6.6315	0.015978	0.0273763
TraesCS4A03G0682500	38	26	24	13	6	12	3	3	6	9	12	14	-0.622209	-0.671086	3.0779	0.090998	0.123013	-0.801739	-0.671086	5.42616	0.0277707	0.0487917	-1.74708	-0.671086	16.0834	0.000446729	0.00109225
TraesCS2A03G1343000	35	27	54	10	2	7	15	14	7	10	19	27	-1.73366	-0.268842	14.3898	0.000787008	0.00158915	-0.540486	-0.268842	2.15484	0.153969	0.215901	-0.597117	-0.268842	2.1889	0.150877	0.200817
TraesCS3D03G1149300	84	59	69	6	6	9	18	26	24	43	34	25	-2.44294	0.488096	66.6641	1.09664e-08	5.22027e-08	-0.54244	0.488096	6.12314	0.0200967	0.0367215	-0.537398	0.488096	5.13477	0.0318981	0.0506937
TraesCS1A03G0648100	422	389	337	111	80	96	114	139	137	203	197	191	-1.12899	2.98075	93.4141	3.7847e-10	2.334e-09	-0.448752	2.98075	18.5198	0.000206487	0.000625885	-0.461754	2.98075	17.2161	0.000310198	0.000784269
TraesCS2D03G0712600	137	107	74	32	18	33	19	51	62	75	59	43	-1.05641	1.2725	13.6456	0.00101802	0.00201468	-0.328941	1.2725	1.74293	0.198132	0.267754	-0.161822	1.2725	0.377676	0.544125	0.607423
TraesCS5D03G0612300	73	44	81	46	33	41	14	9	12	45	46	46	0.149045	0.765223	0.454012	0.506309	0.564362	-0.0196473	0.765223	0.00827529	0.928206	0.945456	-1.39604	0.765223	24.3989	3.81927e-05	0.00011801
TraesCS2A03G0733200	120	81	93	37	24	28	17	26	21	43	44	44	-0.84358	0.979783	17.4196	0.000290844	0.000634052	-0.647473	0.979783	11.8414	0.00194589	0.00465879	-1.09322	0.979783	25.5002	2.85028e-05	9.05765e-05
TraesCS6B03G0350000	33	22	21	12	4	5	4	5	1	9	10	11	-0.964887	-0.909755	5.29278	0.0295815	0.0443354	-0.812464	-0.909755	4.38303	0.0460729	0.07595	-1.7939	-0.909755	13.0958	0.00123566	0.00274519
TraesCS5A03G0456500	34	31	28	4	5	11	14	11	8	19	23	27	-1.33537	-0.336882	12.512	0.00152317	0.00292214	0.081312	-0.336882	0.0747429	0.786686	0.833253	-0.396224	-0.336882	1.33778	0.257814	0.320243
TraesCS4A03G0651200	39	30	44	11	14	13	8	5	9	33	29	25	-0.6975	-0.0903559	5.41037	0.0279785	0.0421683	0.127801	-0.0903559	0.244913	0.624785	0.69419	-1.25715	-0.0903559	13.809	0.000961637	0.0021866
TraesCS5B03G0336100	127	51	95	23	15	27	11	15	7	64	58	51	-1.18008	0.889984	19.8451	0.000138332	0.000318256	-0.132119	0.889984	0.34948	0.55945	0.635318	-1.9264	0.889984	39.4227	1.13938e-06	4.88651e-06
TraesCS2D03G0340400	223	226	190	22	26	29	36	33	46	76	87	97	-2.18118	1.83967	140.951	4.48221e-12	3.90015e-11	-0.788742	1.83967	28.6573	1.27602e-05	5.11488e-05	-1.38032	1.83967	65.2905	1.33754e-08	8.5437e-08
TraesCS1A03G0278200	22	13	18	0	0	0	4	2	2	11	12	12	-6.59387	-1.33261	41.2134	1.14971e-06	3.84022e-06	-0.0806031	-1.33261	0.0459304	0.832089	0.870472	-1.59433	-1.33261	9.43224	0.00518593	0.00998701
TraesCS3D03G0956800	111	77	78	16	13	29	22	14	35	33	42	51	-1.31645	0.837553	22.643	6.17802e-05	0.000150881	-0.555152	0.837553	5.36965	0.0285225	0.0499418	-0.798774	0.837553	8.92334	0.00602341	0.0114096
TraesCS5A03G0723500	200	207	198	94	66	87	19	32	48	182	174	165	-0.428454	2.28658	6.8245	0.0146654	0.0233766	0.286768	2.28658	3.79655	0.062092	0.0984962	-1.51923	2.28658	60.0534	2.93536e-08	1.74875e-07
TraesCS1B03G0602000	247	207	245	47	60	75	56	62	63	124	112	99	-1.07182	2.20362	53.3718	8.61468e-08	3.4988e-07	-0.554853	2.20362	17.5481	0.000279302	0.000820848	-0.854693	2.20362	33.6039	3.97513e-06	1.52092e-05
TraesCS1B03G0239000	898	727	663	459	432	469	167	138	184	530	488	446	0.125637	4.18791	2.61103	0.118045	0.155518	-0.131361	4.18791	2.90522	0.10007	0.149177	-1.12529	4.18791	156.719	1.35942e-12	2.21755e-11
TraesCS2A03G0025400	47	47	34	3	5	15	13	8	12	23	21	18	-1.59697	-0.166502	18.1367	0.0002324	0.000514869	-0.535162	-0.166502	3.01055	0.0944186	0.141881	-0.855111	-0.166502	5.94761	0.02178	0.0361366
TraesCS1A03G0972500	31	39	23	3	4	2	6	3	11	18	12	6	-2.46305	-0.734255	23.0668	5.49176e-05	0.000135509	-0.86379	-0.734255	5.05457	0.0331504	0.0569742	-1.11716	-0.734255	6.53366	0.0166923	0.0284767
TraesCS2D03G0054200	68	45	55	8	9	5	18	13	16	36	35	34	-2.03822	0.269116	45.8154	3.27385e-07	1.19994e-06	-0.16158	0.269116	0.52563	0.474846	0.556235	-0.732235	0.269116	7.98935	0.00886908	0.0161523
TraesCS4A03G0712800	1548	1234	1356	288	250	274	263	293	276	708	694	679	-1.47657	4.60159	445.142	5.07266e-18	1.45864e-16	-0.480797	4.60159	58.8116	3.56206e-08	2.5012e-07	-1.21692	4.60159	303.86	5.57945e-16	2.31392e-14
TraesCS7A03G0584400	148	114	80	33	44	42	24	25	16	66	56	46	-0.638523	1.23099	9.96898	0.00396641	0.00703491	-0.506781	1.23099	7.10473	0.0129654	0.0249507	-1.28567	1.23099	31.6941	6.15909e-06	2.26008e-05
TraesCS5A03G0207900	103	78	79	38	29	36	9	15	12	84	79	74	-0.459388	1.1168	6.09138	0.0203903	0.0315901	0.379244	1.1168	5.42655	0.0277656	0.048787	-1.7444	1.1168	56.361	5.26362e-08	2.97636e-07
TraesCS7A03G0616000	41	26	20	7	3	3	0	8	4	21	18	15	-1.83195	-0.673177	13.4399	0.00109416	0.00215422	-0.164199	-0.673177	0.189643	0.666764	0.731481	-1.72495	-0.673177	11.2708	0.00240645	0.00500601
TraesCS4B03G0779400	540	582	390	236	220	263	47	58	55	323	312	301	-0.205155	3.42183	3.33737	0.0790826	0.108285	-0.185803	3.42183	2.92828	0.0988001	0.147528	-2.14584	3.42183	215.925	3.33654e-14	8.27501e-13
TraesCS3A03G0714000	396	348	313	94	101	89	125	99	112	236	210	184	-1.0212	2.9159	75.7105	3.18102e-09	1.66073e-08	-0.237821	2.9159	5.24359	0.0302821	0.0526087	-0.556314	2.9159	23.6486	4.6802e-05	0.000141905
TraesCS3D03G0237900	265	260	235	41	33	35	22	35	42	121	104	86	-1.93133	2.05347	125.579	1.60834e-11	1.2696e-10	-0.785312	2.05347	29.9545	9.30113e-06	3.83986e-05	-1.84578	2.05347	109.12	7.36369e-11	7.81624e-10
TraesCS7D03G0218700	1064	891	859	268	233	242	222	188	216	605	562	519	-1.04732	4.21181	182.625	2.35814e-13	2.58641e-12	-0.228913	4.21181	10.6365	0.00306164	0.00696482	-1.07052	4.21181	180.534	2.69371e-13	5.20429e-12
TraesCS6A03G1002900	374	223	241	31	24	20	53	48	38	118	130	141	-2.58954	2.21388	192.277	1.29762e-13	1.5015e-12	-0.579757	2.21388	17.2772	0.000304247	0.000885346	-1.47887	2.21388	78.9909	2.08712e-09	1.58117e-08
TraesCS2B03G0194500	12	17	20	0	2	0	0	0	0	18	15	11	-3.5681	-1.34392	20.7162	0.000126247	0.000292417	0.33469	-1.34392	0.65569	0.425936	0.508931	-6.50192	-1.34392	27.1579	2.34048e-05	7.58598e-05
TraesCS6B03G1304400	77	47	48	19	13	14	10	19	18	33	28	22	-1.01352	0.293277	13.465	0.00108456	0.00213679	-0.528969	0.293277	4.59744	0.0414204	0.0691716	-0.759215	0.293277	7.53505	0.0107604	0.0192009
TraesCS2D03G1202000	74	29	36	23	6	10	2	5	10	31	26	21	-0.932108	-0.0339145	5.88748	0.0223919	0.0344112	-0.298624	-0.0339145	0.78173	0.384616	0.46781	-1.89292	-0.0339145	16.8842	0.000344799	0.000863766
TraesCS3B03G1407700	80	43	88	29	15	18	11	13	10	54	47	39	-0.889494	0.630099	10.6893	0.00300027	0.00544687	-0.080894	0.630099	0.117611	0.734364	0.788976	-1.52713	0.630099	24.3281	3.89271e-05	0.000120062
TraesCS5B03G0186200	128	119	118	55	46	30	26	33	21	81	87	92	-0.60541	1.49708	9.84229	0.00416897	0.00736133	0.0190129	1.49708	0.0121702	0.912993	0.934033	-1.09397	1.49708	26.2888	2.32079e-05	7.52709e-05
TraesCS3D03G0978600	95	98	89	56	52	52	15	14	17	50	52	54	0.0496409	1.13934	0.0844447	0.773639	0.80998	-0.347856	1.13934	4.14148	0.0520288	0.0844988	-1.51963	1.13934	48.6335	1.95807e-07	9.82031e-07
TraesCS7B03G0059500	29	20	13	3	4	5	6	5	7	19	15	10	-1.46222	-0.916086	10.2773	0.00351675	0.00629941	0.0238526	-0.916086	0.00461255	0.946366	0.959253	-0.667674	-0.916086	2.50913	0.125129	0.170497
TraesCS6B03G1246300	235	172	205	35	46	53	67	60	35	133	113	93	-1.31479	2.04309	52.1734	1.05519e-07	4.226e-07	-0.341679	2.04309	4.8287	0.0369808	0.0626847	-0.817458	2.04309	21.4599	8.63315e-05	0.00024677
TraesCS3B03G1496000	337	376	299	89	66	70	91	59	49	180	171	161	-1.30408	2.65789	67.2029	1.01528e-08	4.8625e-08	-0.481266	2.65789	11.875	0.00192188	0.00460908	-1.25716	2.65789	59.2439	3.32892e-08	1.95853e-07
TraesCS4B03G0060400	57	40	43	22	21	28	15	9	7	38	38	38	-0.10283	0.330798	0.174803	0.679269	0.725991	0.218917	0.330798	0.931318	0.343303	0.425556	-1.06685	0.330798	13.3569	0.00112661	0.00252287
TraesCS7D03G1208400	199	162	180	65	67	72	40	32	27	100	89	77	-0.534455	1.884	14.0761	0.000876619	0.00175436	-0.51544	1.884	14.3335	0.000802334	0.00211076	-1.35173	1.884	68.2447	8.75828e-09	5.83513e-08
TraesCS3B03G0780600	83	50	54	32	31	35	14	15	7	54	48	42	-0.0489112	0.691179	0.0489715	0.82657	0.855542	0.142405	0.691179	0.471931	0.498108	0.578596	-1.26317	0.691179	21.7313	7.98898e-05	0.000230184
TraesCS6D03G0269300	79	73	77	41	29	39	12	9	27	77	77	76	-0.203346	1.08041	0.818831	0.37373	0.433627	0.51227	1.08041	6.58787	0.0162923	0.0305052	-1.15676	1.08041	18.8869	0.000184561	0.000490719
TraesCS7D03G0224100	479	524	438	206	170	248	69	88	83	344	328	311	-0.346406	3.41302	9.7372	0.00434554	0.00764593	-0.0503539	3.41302	0.231135	0.634655	0.703139	-1.4965	3.41302	130.959	1.01382e-11	1.32008e-10
TraesCS3A03G0301800	117	88	105	22	17	20	17	12	12	59	60	61	-1.51548	1.00104	53.9924	7.7652e-08	3.1811e-07	-0.271417	1.00104	2.57555	0.120457	0.175168	-1.8141	1.00104	65.6419	1.27092e-08	8.16273e-08
TraesCS5B03G0397900	249	210	171	103	102	85	30	43	40	120	117	114	-0.240694	2.19755	3.08286	0.0907519	0.122711	-0.329558	2.19755	6.14847	0.0198659	0.0363535	-1.37642	2.19755	71.1196	5.87486e-09	4.05829e-08
TraesCS3B03G0411700	627	524	490	103	90	114	175	155	127	256	269	281	-1.54441	3.36145	197.161	9.68831e-14	1.15504e-12	-0.51212	3.36145	29.1159	1.14003e-05	4.61682e-05	-0.745722	3.36145	52.2351	1.04415e-07	5.55989e-07
TraesCS3A03G0319000	68	48	33	12	13	11	30	10	27	31	30	29	-1.15694	0.275943	12.2686	0.00166378	0.00316876	-0.204086	0.275943	0.542402	0.467952	0.549726	-0.0442391	0.275943	0.0226864	0.881424	0.904529
TraesCS6A03G0762200	36	42	46	7	17	32	12	4	4	32	31	30	-0.288656	0.0692308	0.678593	0.417472	0.477526	0.0834705	0.0692308	0.0678795	0.796477	0.841185	-1.53498	0.0692308	12.4035	0.00158422	0.00343159
TraesCS7A03G0575800	549	379	486	123	143	145	77	81	74	203	186	168	-0.905283	3.06141	71.1319	5.86492e-09	2.92936e-08	-0.83079	3.06141	65.8171	1.23906e-08	9.66318e-08	-1.50609	3.06141	160.726	1.02058e-12	1.72231e-11
TraesCS6A03G0672900	462	318	348	203	164	196	69	44	23	249	249	248	-0.123997	3.06347	0.828856	0.370864	0.430641	-0.07845	3.06347	0.357782	0.554852	0.631241	-1.94634	3.06347	122.567	2.09752e-11	2.5336e-10
TraesCS3D03G0533100	51	42	46	11	5	21	7	13	11	28	23	18	-1.03781	-0.0148848	9.86966	0.00412427	0.00729211	-0.500735	-0.0148848	2.91799	0.0993644	0.148271	-1.062	-0.0148848	9.49448	0.00478526	0.00929399
TraesCS4A03G0046400	45	34	39	8	8	5	6	0	0	15	13	10	-1.60026	-0.554026	13.9287	0.000922493	0.00183906	-1.11651	-0.554026	8.64971	0.00673694	0.01398	-3.14533	-0.554026	31.0492	7.1651e-06	2.59458e-05
TraesCS2D03G0790900	40	31	49	7	3	6	1	8	5	15	16	17	-2.0212	-0.451652	23.6318	4.70171e-05	0.000117335	-0.810888	-0.451652	5.89844	0.022279	0.0401973	-1.98799	-0.451652	21.1829	9.34857e-05	0.000265318
TraesCS3A03G0700300	53	55	67	6	8	6	19	12	12	17	26	35	-2.24965	0.162457	40.2312	9.66575e-07	3.27141e-06	-0.658897	0.162457	5.9157	0.0221024	0.039927	-0.935131	0.162457	9.39431	0.00498064	0.00963235
TraesCS3B03G0426100	60	80	70	11	8	23	1	6	11	42	40	37	-1.46231	0.437475	19.4149	0.000157324	0.000358657	-0.323529	0.437475	1.38471	0.249831	0.326089	-2.44528	0.437475	37.3748	1.74486e-06	7.20792e-06
TraesCS1A03G0826500	141	112	98	42	28	41	21	23	20	67	58	48	-0.784068	1.2396	18.6004	0.000201443	0.000450926	-0.506662	1.2396	9.09027	0.00562887	0.0119337	-1.35015	1.2396	44.0655	4.55228e-07	2.11532e-06
TraesCS5A03G1207600	30	29	18	7	6	3	2	4	2	8	14	19	-1.37368	-0.865783	9.56701	0.00464899	0.0081328	-0.388586	-0.865783	1.11745	0.300073	0.380044	-2.13243	-0.865783	16.7213	0.000363296	0.000906408
TraesCS3B03G0001100	78	53	57	24	13	22	12	10	9	42	33	23	-0.791856	0.395107	9.56294	0.00465653	0.00814455	-0.424709	0.395107	3.31272	0.0801345	0.123116	-1.48879	0.395107	25.7536	2.66716e-05	8.53347e-05
TraesCS7A03G0901700	32	22	27	5	3	5	4	0	2	12	12	11	-1.74111	-0.929926	15.1344	0.000611568	0.00125899	-0.690469	-0.929926	3.57766	0.0696123	0.108806	-2.60338	-0.929926	23.6621	4.663e-05	0.000141427
TraesCS6A03G0247100	129	76	78	6	3	4	10	25	6	40	37	33	-3.52681	0.612461	86.0273	8.82556e-10	5.10277e-09	-0.836564	0.612461	11.2662	0.0024106	0.00563494	-1.66873	0.612461	30.4999	8.16198e-06	2.92045e-05
TraesCS4D03G0428000	82	51	52	0	1	2	10	13	14	51	49	47	-4.92898	0.376407	113.189	4.97126e-11	3.59181e-10	0.189464	0.376407	0.766461	0.389232	0.472432	-1.2077	0.376407	18.9097	0.000183286	0.000487655
TraesCS7D03G0259100	101	67	74	1	10	2	18	25	24	31	36	40	-3.30512	0.568044	74.8736	3.54987e-09	1.83613e-08	-0.655063	0.568044	6.82717	0.0146481	0.0277632	-0.74557	0.568044	7.38109	0.0114982	0.020374
TraesCS7A03G0220500	566	555	430	134	113	133	226	217	213	487	448	408	-1.15894	3.68667	123.035	2.01199e-11	1.56359e-10	0.298948	3.68667	11.5852	0.00213961	0.00506945	-0.146805	3.68667	2.34085	0.13795	0.18567
TraesCS3B03G0256000	39	29	22	8	5	7	10	3	4	19	22	24	-1.27717	-0.486027	10.6915	0.00299779	0.00544291	0.0512852	-0.486027	0.0268983	0.870978	0.901259	-1.28638	-0.486027	9.95364	0.00399036	0.00789597
TraesCS3B03G0047300	116	110	106	34	33	33	20	35	21	69	57	44	-0.860228	1.20201	18.2843	0.000222025	0.000493441	-0.461201	1.20201	6.34929	0.0181357	0.033549	-1.03152	1.20201	23.4178	4.98546e-05	0.000150197
TraesCS6A03G0193600	29	19	45	5	4	7	19	6	11	17	19	20	-1.65677	-0.423814	13.5075	0.0010685	0.0021071	-0.225571	-0.423814	0.411899	0.526556	0.605379	-0.277977	-0.423814	0.523906	0.475564	0.541739
TraesCS3B03G0733800	50	38	44	24	9	18	16	5	7	20	20	20	-0.499032	-0.0370418	2.49784	0.125944	0.164755	-0.622193	-0.0370418	4.16143	0.0515055	0.0837364	-1.13195	-0.0370418	10.0111	0.00390148	0.00774115
TraesCS3D03G1048600	301	342	284	59	79	74	23	35	28	206	197	187	-1.26346	2.55091	75.0095	3.48698e-09	1.80563e-08	-0.151572	2.55091	1.47478	0.235375	0.310037	-2.33954	2.55091	178.768	3.01717e-13	5.73811e-12
TraesCS4A03G0067300	132	114	116	78	82	70	8	24	36	69	79	89	0.218975	1.60395	1.16729	0.289758	0.347151	-0.0992425	1.60395	0.243268	0.625945	0.695246	-1.31303	1.60395	26.4133	2.24733e-05	7.3083e-05
TraesCS6D03G0700500	257	216	209	82	85	94	38	36	44	130	127	124	-0.512228	2.24918	18.0034	0.000242223	0.000534902	-0.328584	2.24918	8.34013	0.00765723	0.0156628	-1.43147	2.24918	104.29	1.19241e-10	1.20314e-09
TraesCS1B03G1214700	33	23	25	11	3	8	10	1	5	14	14	13	-0.995872	-0.716324	5.33629	0.0289768	0.0435112	-0.462993	-0.716324	1.48217	0.234237	0.308743	-1.22477	-0.716324	6.94776	0.0138893	0.0241614
TraesCS6B03G0559600	404	248	271	30	43	45	35	33	32	114	115	115	-2.07885	2.24603	177.369	3.30336e-13	3.53659e-12	-0.899132	2.24603	48.0661	2.16806e-07	1.28826e-06	-2.0935	2.24603	166.568	6.79317e-13	1.19794e-11
TraesCS5A03G0616000	27	23	24	6	8	4	2	1	5	11	11	11	-1.15156	-0.945652	7.83671	0.00946056	0.015637	-0.64909	-0.945652	3.20234	0.0850446	0.129635	-2.07821	-0.945652	17.6482	0.000270652	0.000693282
TraesCS3B03G1112500	118	108	100	13	0	8	11	22	31	47	42	37	-3.07059	0.866977	66.9273	1.05606e-08	5.04421e-08	-0.862559	0.866977	10.6274	0.00307238	0.00698499	-1.25034	0.866977	17.2335	0.000308491	0.000780516
TraesCS5D03G0583500	54	38	37	5	4	3	23	5	6	32	25	17	-2.51637	-0.152454	28.8346	1.22146e-05	3.386e-05	-0.286719	-0.152454	0.772746	0.387323	0.470593	-0.815559	-0.152454	4.62298	0.0409018	0.063166
TraesCS3D03G1004000	199	166	148	13	13	19	12	7	5	50	54	58	-2.62892	1.2932	151.711	1.96283e-12	1.82116e-11	-1.14674	1.2932	46.7832	2.73776e-07	1.58986e-06	-3.30466	1.2932	181.263	2.57123e-13	4.98867e-12
TraesCS7D03G1187000	205	140	163	24	23	45	40	29	40	97	86	75	-1.58673	1.68133	67.9931	9.07509e-09	4.38864e-08	-0.462262	1.68133	8.30889	0.00775744	0.0158406	-1.11601	1.68133	35.5379	2.58891e-06	1.03131e-05
TraesCS2B03G0837400	28	20	21	0	3	4	1	0	9	7	13	19	-2.37489	-1.02141	12.2303	0.00168717	0.00320982	-0.299263	-1.02141	0.395711	0.534734	0.612866	-1.65936	-1.02141	6.80617	0.0147848	0.0255456
TraesCS7D03G1108400	392	338	344	80	93	79	43	44	49	214	203	191	-1.21782	2.73335	112.725	5.19593e-11	3.74144e-10	-0.312461	2.73335	9.69026	0.00442703	0.00965146	-1.88405	2.73335	212.137	4.10942e-14	9.92755e-13
TraesCS7A03G0756900	496	347	335	106	85	99	121	80	105	189	181	172	-1.14023	2.90391	84.3762	1.07468e-09	6.11512e-09	-0.600273	2.90391	28.4929	1.32893e-05	5.30469e-05	-0.838214	2.90391	46.1451	3.07952e-07	1.48502e-06
TraesCS5A03G0796500	67	68	44	21	15	33	16	12	6	66	57	48	-0.505566	0.654631	3.49254	0.0728114	0.100553	0.440665	0.654631	3.5881	0.0692313	0.108288	-1.29346	0.654631	16.8844	0.000344778	0.000863749
TraesCS2D03G0290600	36	35	26	4	0	12	4	5	1	17	19	20	-1.71643	-0.578156	12.1677	0.0017262	0.00327716	-0.279544	-0.578156	0.525232	0.475011	0.55636	-2.15314	-0.578156	15.3109	0.000576525	0.00137577
TraesCS3B03G1227800	23	13	13	2	1	6	5	10	4	11	11	11	-1.53306	-1.17006	8.1344	0.00834428	0.0139376	-0.0475081	-1.17006	0.0135929	0.908071	0.93021	-0.25495	-1.17006	0.306542	0.584482	0.645166
TraesCS6B03G0570800	164	141	133	34	36	25	20	18	11	58	53	47	-1.3271	1.30498	49.6839	1.62487e-07	6.2912e-07	-0.959865	1.30498	31.3389	6.69286e-06	2.85193e-05	-2.0574	1.30498	90.6131	5.18428e-10	4.53088e-09
TraesCS7B03G1204400	2073	1923	1751	631	639	613	409	435	413	1308	1245	1181	-0.739137	5.30874	131.758	9.4798e-12	7.80238e-11	-0.115961	5.30874	3.61912	0.0681121	0.106784	-1.09947	5.30874	265.94	2.79403e-15	9.41163e-14
TraesCS4B03G0525200	32	18	12	5	4	5	5	5	0	9	9	8	-1.23838	-1.15249	6.06017	0.0206835	0.0320027	-0.716589	-1.15249	2.65895	0.114876	0.168197	-1.49296	-1.15249	7.45431	0.0111407	0.0198106
TraesCS3B03G0286100	71	38	67	1	11	5	17	31	13	37	37	36	-2.4699	0.354035	34.7848	3.05424e-06	9.45972e-06	-0.160946	0.354035	0.306856	0.584291	0.658412	-0.424076	0.354035	1.7157	0.201563	0.258477
TraesCS2A03G1256000	3860	3291	3308	1605	1466	1650	698	778	759	3051	2854	2657	-0.277258	6.36097	28.2636	1.40672e-05	3.86007e-05	0.218893	6.36097	18.4982	0.000207863	0.000629737	-1.13089	6.36097	419.646	1.05615e-17	7.23792e-16
TraesCS4A03G0021300	392	325	274	184	173	209	61	54	47	254	250	246	0.0669942	3.0201	0.435964	0.514813	0.572728	0.112364	3.0201	1.32098	0.260751	0.338078	-1.51083	3.0201	142.65	3.92075e-12	5.67524e-11
TraesCS7D03G0638000	52	55	67	8	11	14	15	22	30	26	30	34	-1.52922	0.358922	24.5453	3.67212e-05	9.35797e-05	-0.44797	0.358922	3.1039	0.0897155	0.135793	-0.289763	0.358922	1.15301	0.292663	0.357221
TraesCS7A03G1102800	66	24	35	11	22	15	5	12	11	23	21	18	-0.478016	-0.0779609	2.02642	0.166329	0.211677	-0.475725	-0.0779609	2.22398	0.147769	0.208523	-1.03037	-0.0779609	7.50107	0.0109187	0.0194553
TraesCS1D03G0808400	202	165	172	25	25	16	30	29	27	94	88	81	-2.15	1.6544	142.442	3.98512e-12	3.49928e-11	-0.524555	1.6544	13.9657	0.000910719	0.00236257	-1.54777	1.6544	81.0305	1.61677e-09	1.25776e-08
TraesCS1D03G0831000	135	92	87	60	61	57	17	36	17	94	74	53	0.0638146	1.41133	0.0986912	0.755882	0.794421	0.00863062	1.41133	0.00193966	0.965204	0.973976	-1.05648	1.41133	18.8801	0.000184944	0.000491671
TraesCS2D03G1069500	263	192	220	74	79	66	38	46	31	119	121	123	-0.745306	2.1743	29.0349	1.16289e-05	3.23871e-05	-0.380062	2.1743	8.8757	0.00614148	0.0128932	-1.45095	2.1743	85.8292	9.03519e-10	7.46323e-09
TraesCS4D03G0245100	357	313	274	67	58	81	62	61	56	127	125	122	-1.32354	2.46267	114.453	4.41081e-11	3.21533e-10	-0.823995	2.46267	54.1613	7.54987e-08	4.95474e-07	-1.30014	2.46267	104.055	1.2213e-10	1.22897e-09
TraesCS7D03G0190700	25	14	17	0	1	4	0	0	1	11	8	4	-2.53498	-1.4732	15.5886	0.000525692	0.00109533	-0.757259	-1.4732	2.71025	0.111594	0.164011	-4.38341	-1.4732	23.6637	4.661e-05	0.000141373
TraesCS5D03G0913400	123	143	138	93	82	83	17	25	28	81	77	73	0.214656	1.70309	1.83154	0.187453	0.235708	-0.30715	1.70309	3.64932	0.0670423	0.105342	-1.43971	1.70309	50.5117	1.40534e-07	7.27149e-07
TraesCS4A03G0620800	138	120	103	31	14	21	24	13	14	51	45	39	-1.57481	1.0483	47.4324	2.43162e-07	9.12387e-07	-0.906827	1.0483	20.5476	0.000112436	0.000362476	-1.72032	1.0483	50.3752	1.43923e-07	7.43181e-07
TraesCS5D03G0843000	44	33	23	5	4	7	7	8	4	17	19	20	-1.74417	-0.494892	20.4281	0.000116443	0.000271119	-0.312858	-0.494892	1.07355	0.30957	0.390075	-1.27773	-0.494892	11.5854	0.00213944	0.00450399
TraesCS6B03G0111500	132	64	91	21	21	19	8	16	17	57	47	36	-1.34064	0.849665	28.3683	1.37059e-05	3.76891e-05	-0.511183	0.849665	5.56972	0.0259575	0.0459963	-1.68816	0.849665	37.7853	1.60018e-06	6.66569e-06
TraesCS4A03G0206700	73	49	75	12	2	8	18	12	18	20	28	35	-2.27646	0.296307	39.8694	1.04014e-06	3.49756e-06	-0.729531	0.296307	6.91837	0.0140702	0.0268008	-0.936052	0.296307	9.14905	0.00549672	0.0105168
TraesCS5B03G1033900	120	117	91	41	56	35	7	22	24	94	81	68	-0.437093	1.3558	3.77966	0.0626385	0.0877642	0.0737356	1.3558	0.131089	0.720195	0.777284	-1.52938	1.3558	31.9125	5.85389e-06	2.15885e-05
TraesCS6A03G0220300	124	113	105	41	26	25	11	13	5	70	78	85	-1.02089	1.23048	23.4516	4.9395e-05	0.000122858	-0.0428463	1.23048	0.056401	0.814116	0.855573	-2.45438	1.23048	82.7594	1.30707e-09	1.04018e-08
TraesCS4D03G0546700	33	24	33	12	13	12	6	1	1	16	14	11	-0.406085	-0.596575	1.33351	0.258557	0.313863	-0.621076	-0.596575	3.27794	0.0816457	0.125058	-2.35837	-0.596575	23.293	5.15941e-05	0.00015479
TraesCS6B03G1230800	27	12	25	2	10	7	2	4	1	11	10	9	-0.858641	-1.06941	3.46446	0.0739033	0.101928	-0.569547	-1.06941	1.85289	0.184986	0.252489	-2.04803	-1.06941	12.5214	0.00151799	0.00330239
TraesCS4B03G0075300	23	13	14	3	2	4	7	1	10	8	10	11	-1.56053	-1.21409	7.85525	0.00938646	0.0155218	-0.259801	-1.21409	0.3604	0.553417	0.630004	-0.361824	-1.21409	0.561796	0.460183	0.526522
TraesCS4A03G0955000	87	79	75	16	23	15	22	11	19	33	35	37	-1.28004	0.643374	26.9743	1.94622e-05	5.20207e-05	-0.687162	0.643374	9.99062	0.0039329	0.00868954	-1.11394	0.643374	19.8903	0.000136485	0.000373554
TraesCS3B03G0952500	33	38	25	11	5	10	15	9	18	18	21	23	-1.01047	-0.270051	7.8806	0.00928617	0.0153677	-0.122168	-0.270051	0.161462	0.691058	0.752442	-0.0996982	-0.270051	0.0919478	0.764099	0.806084
TraesCS4D03G0035900	1447	1090	1067	34	47	63	327	311	288	755	685	614	-3.76474	4.36854	1039.37	1.08812e-22	1.14419e-20	-0.296374	4.36854	14.4687	0.000766051	0.00202579	-0.857389	4.36854	101.386	1.6074e-10	1.57574e-09
TraesCS5D03G0845400	192	113	147	88	102	110	29	26	29	124	122	119	0.289974	2.01249	4.31038	0.0477798	0.0685002	0.210818	2.01249	2.41699	0.131966	0.18946	-1.31939	2.01249	55.2907	6.2657e-08	3.49232e-07
TraesCS5A03G0162700	244	169	181	85	60	105	31	21	23	87	97	106	-0.372849	1.99837	5.85551	0.022725	0.0348728	-0.514481	1.99837	11.7387	0.00202116	0.00481925	-1.87815	1.99837	93.5687	3.72036e-10	3.35423e-09
TraesCS5B03G0498200	420	428	353	129	114	127	64	111	90	238	227	216	-0.831014	3.02929	42.4998	6.15858e-07	2.15612e-06	-0.313435	3.02929	7.23053	0.0122735	0.0237689	-1.08739	3.02929	64.4495	1.51274e-08	9.56139e-08
TraesCS4D03G0054500	83	57	72	27	14	11	12	9	9	41	38	35	-1.14589	0.502821	18.7977	0.00018965	0.000426498	-0.380636	0.502821	2.75875	0.108589	0.16016	-1.71198	0.502821	33.0201	4.5374e-06	1.71547e-05
TraesCS1D03G0536100	230	222	233	19	25	17	15	20	10	110	104	98	-2.61644	1.83968	188.032	1.68188e-13	1.90459e-12	-0.631264	1.83968	19.6196	0.000147959	0.000463636	-2.83133	1.83968	190.857	1.41446e-13	2.97156e-12
TraesCS5D03G0919800	53	39	34	16	16	17	11	1	1	19	19	19	-0.480094	-0.172583	1.9644	0.172724	0.21904	-0.622923	-0.172583	3.52902	0.0714203	0.111277	-2.15102	-0.172583	22.4535	6.51434e-05	0.00019148
TraesCS4D03G0795500	217	158	137	41	28	41	61	32	63	111	110	109	-1.33673	1.88274	47.7683	2.28784e-07	8.63164e-07	-0.114179	1.88274	0.507532	0.482476	0.563649	-0.608424	1.88274	11.1957	0.00247546	0.00513613
TraesCS4D03G0624100	114	123	144	43	27	33	31	37	29	79	82	85	-1.02522	1.48061	27.1223	1.87426e-05	5.02686e-05	-0.131355	1.48061	0.600058	0.445458	0.528193	-0.886935	1.48061	19.6335	0.000147345	0.000400028
TraesCS6B03G0767900	139	102	101	20	9	17	21	32	22	49	54	58	-2.01068	1.07722	72.8952	4.61815e-09	2.34694e-08	-0.567849	1.07722	9.29874	0.00517517	0.0110772	-1.08348	1.07722	25.4386	2.89681e-05	9.18982e-05
TraesCS6B03G0502300	63	31	32	10	3	2	4	1	3	19	23	26	-2.15455	-0.337096	24.6343	3.58566e-05	9.15329e-05	-0.354327	-0.337096	1.20018	0.283207	0.362097	-2.82036	-0.337096	31.4583	6.50805e-06	2.37744e-05
TraesCS1B03G1025300	76	82	70	1	3	1	21	15	15	34	38	42	-4.56378	0.466415	127.149	1.40331e-11	1.11871e-10	-0.493313	0.466415	5.14018	0.0318155	0.0549573	-1.06704	0.466415	17.8082	0.000257426	0.000662733
TraesCS3D03G0309200	130	86	132	30	29	32	31	36	34	74	63	51	-1.05925	1.30153	28.9833	1.17766e-05	3.27661e-05	-0.378618	1.30153	4.79624	0.0375707	0.0635455	-0.685326	1.30153	12.5057	0.00152666	0.00331946
TraesCS4B03G0556300	31	20	20	4	3	1	2	2	2	17	18	18	-2.22457	-0.901695	22.238	6.92084e-05	0.000167669	0.097719	-0.901695	0.0914709	0.764692	0.81474	-2.40925	-0.901695	22.3794	6.65111e-05	0.000195048
TraesCS3A03G0930700	18	22	16	2	2	5	8	2	3	16	13	9	-1.74003	-1.10805	10.8714	0.00279885	0.0051119	-0.0579377	-1.10805	0.0218638	0.883577	0.911303	-1.00255	-1.10805	4.15517	0.0516691	0.0777795
TraesCS5A03G0299600	474	381	287	77	95	66	82	50	100	191	164	137	-1.37816	2.75629	64.2609	1.55531e-08	7.2024e-08	-0.698761	2.75629	20.8752	0.000102195	0.000332717	-1.19402	2.75629	47.4385	2.42893e-07	1.19378e-06
TraesCS4B03G0012100	159	104	172	20	37	27	57	45	40	95	101	107	-1.4947	1.69307	46.218	3.03823e-07	1.12033e-06	-0.00989141	1.69307	0.00316928	0.955531	0.966489	-0.517765	1.69307	6.73063	0.0152884	0.0263204
TraesCS3A03G0842500	23	25	25	5	3	7	1	5	6	15	15	15	-1.40273	-0.838231	10.3928	0.00336284	0.00604533	-0.193386	-0.838231	0.305887	0.584881	0.658903	-1.4955	-0.838231	10.5215	0.00319999	0.00646898
TraesCS4A03G0747000	230	161	196	61	40	50	42	48	55	109	104	98	-1.08199	1.98305	49.9348	1.55466e-07	6.03661e-07	-0.402218	1.98305	8.80839	0.00631259	0.0132045	-0.915292	1.98305	34.8862	2.9867e-06	1.17292e-05
TraesCS3D03G0895700	252	213	222	69	57	90	45	36	43	110	110	110	-0.799937	2.15833	34.4313	3.30311e-06	1.0174e-05	-0.547537	2.15833	18.5422	0.000205071	0.000622037	-1.37238	2.15833	81.8877	1.45437e-09	1.14502e-08
TraesCS6D03G0217300	116	112	89	52	39	50	13	22	19	80	79	77	-0.298475	1.34314	2.8492	0.103234	0.137893	0.083291	1.34314	0.261946	0.613053	0.683883	-1.45347	1.34314	45.9	3.22275e-07	1.54708e-06
TraesCS4A03G0573300	93	70	82	9	11	6	11	11	6	36	42	48	-2.34692	0.551257	67.7552	9.38603e-09	4.52177e-08	-0.443617	0.551257	4.39878	0.0457121	0.0754583	-2.02093	0.551257	50.8926	1.31528e-07	6.84826e-07
TraesCS1D03G0951300	16	22	14	12	5	7	4	2	5	12	11	9	-0.249396	-1.07524	0.355391	0.556169	0.612089	-0.197038	-1.07524	0.250807	0.620669	0.690569	-1.13381	-1.07524	5.18282	0.031173	0.0496739
TraesCS1A03G0567100	149	116	132	58	58	49	31	19	28	68	67	66	-0.390893	1.50237	5.75052	0.0238577	0.0364571	-0.469855	1.50237	8.9212	0.00602867	0.0126788	-1.24732	1.50237	43.7625	4.82389e-07	2.22988e-06
TraesCS2A03G0715000	106	110	96	9	8	10	19	16	13	30	43	55	-2.65133	0.810583	88.5256	6.58726e-10	3.89436e-09	-0.77491	0.810583	13.7465	0.000982796	0.00253127	-1.60477	0.810583	40.448	9.25186e-07	4.04617e-06
TraesCS7B03G1143100	96	78	45	28	20	29	14	7	11	26	29	32	-0.625487	0.526681	6.11511	0.0201705	0.0312812	-0.807034	0.526681	10.7351	0.00294814	0.00673643	-1.66004	0.526681	30.0608	9.06639e-06	3.21167e-05
TraesCS7D03G0398300	92	67	80	54	57	35	7	21	18	39	41	43	0.168276	0.933297	0.560311	0.460771	0.520255	-0.443361	0.933297	3.71112	0.064912	0.102424	-1.273	0.933297	20.5836	0.000111258	0.000310904
TraesCS5D03G0979300	123	103	100	25	24	35	22	25	18	71	75	78	-1.08212	1.24239	32.8476	4.71948e-06	1.41272e-05	-0.0288728	1.24239	0.0327502	0.857777	0.89061	-1.22542	1.24239	37.5679	1.67512e-06	6.94822e-06
TraesCS5D03G1086400	43	46	45	5	7	7	7	13	7	18	22	25	-1.93673	-0.173189	30.6817	7.81643e-06	2.24821e-05	-0.53637	-0.173189	3.81993	0.0613446	0.0974652	-1.21451	-0.173189	13.7517	0.000981016	0.00222637
TraesCS3A03G0673100	73	63	64	12	13	25	9	13	10	38	39	40	-1.12715	0.47496	19.6086	0.000148442	0.000339852	-0.262629	0.47496	1.44673	0.23976	0.314997	-1.5404	0.47496	30.0841	9.01575e-06	3.19563e-05
TraesCS6B03G0952900	289	258	235	25	9	27	9	7	13	154	146	137	-2.80533	2.07096	204.796	6.21319e-14	7.6744e-13	-0.330449	2.07096	5.64845	0.0250191	0.0445452	-3.64538	2.07096	248.735	6.22724e-15	1.90694e-13
TraesCS1A03G0098000	75	70	64	19	19	19	3	18	35	36	35	34	-1.00007	0.570994	8.91976	0.00603221	0.010336	-0.48356	0.570994	2.61882	0.117524	0.171555	-0.802044	0.570994	5.63654	0.0251587	0.0410669
TraesCS5B03G0306900	40	19	23	1	2	3	2	5	6	11	12	12	-2.82214	-0.921598	29.6986	9.89366e-06	2.7914e-05	-0.693447	-0.921598	3.74563	0.0637558	0.10084	-1.52381	-0.921598	11.7894	0.00198362	0.00420805
TraesCS4B03G0752600	20	16	14	4	2	8	4	0	5	6	9	12	-0.949801	-1.2829	3.22981	0.0837913	0.114156	-0.367077	-1.2829	0.640774	0.430596	0.513501	-1.34876	-1.2829	5.25221	0.0301579	0.0482105
TraesCS5D03G0264300	29	28	22	3	0	6	1	4	2	7	15	23	-2.22917	-0.884417	15.2908	0.000580404	0.00120031	-0.293042	-0.884417	0.50687	0.482759	0.563943	-2.35819	-0.884417	14.9466	0.000651407	0.00153851
TraesCS4A03G0060100	147	102	113	40	45	44	3	10	7	78	67	56	-0.608123	1.2595	10.8148	0.00285977	0.00521327	-0.334033	1.2595	3.78729	0.062391	0.0989066	-3.05863	1.2595	125.682	1.59388e-11	1.98145e-10
TraesCS1A03G0719400	87	63	80	22	19	18	25	28	7	46	48	49	-1.08444	0.763506	15.518	0.000538132	0.00111964	-0.172411	0.763506	0.538843	0.4694	0.551058	-0.837645	0.763506	9.21736	0.00534736	0.010263
TraesCS4A03G1225200	47	43	56	15	23	13	10	11	5	43	36	29	-0.644684	0.229777	4.95032	0.0348606	0.0514241	0.0657168	0.229777	0.0671083	0.797609	0.842115	-1.39059	0.229777	17.2226	0.000309557	0.000782782
TraesCS1B03G0860700	68	72	37	28	25	37	14	13	14	35	39	42	-0.104543	0.567168	0.183023	0.672268	0.719875	-0.0964111	0.567168	0.170446	0.683059	0.745571	-1.00782	0.567168	12.4111	0.00157982	0.00342318
TraesCS4A03G0859000	51	53	43	11	13	14	15	17	12	30	35	40	-1.07723	0.243076	15.0655	0.000625865	0.00128647	0.0234581	0.243076	0.0103871	0.919595	0.938789	-0.644336	0.243076	5.65219	0.0249754	0.0407968
TraesCS6A03G0992600	54	38	41	7	6	10	8	6	4	20	18	15	-1.64252	-0.276028	25.6792	2.71955e-05	7.09295e-05	-0.808209	-0.276028	8.66745	0.00668799	0.0138957	-1.76839	-0.276028	26.3949	2.25802e-05	7.33786e-05
TraesCS6B03G0691900	28	41	34	9	8	8	5	2	3	20	19	18	-1.1759	-0.467127	11.1331	0.00253456	0.00466492	-0.357115	-0.467127	1.40425	0.246601	0.322558	-2.25436	-0.467127	27.2314	1.82303e-05	6.05193e-05
TraesCS7A03G0847900	270	243	247	58	62	77	70	74	57	177	185	192	-1.0782	2.49439	65.6003	1.27862e-08	6.02022e-08	0.0524518	2.49439	0.214249	0.647261	0.714476	-0.824294	2.49439	38.3056	1.43511e-06	6.03243e-06
TraesCS1D03G0646100	51	34	32	20	28	30	3	1	1	16	16	16	0.296141	-0.153389	1.2417	0.275215	0.331673	-0.760492	-0.153389	7.01892	0.0134618	0.0257895	-3.37634	-0.153389	51.2893	1.22801e-07	6.44341e-07
TraesCS3A03G0305000	289	228	239	113	120	117	50	54	64	148	135	121	-0.235475	2.47156	4.20063	0.0504944	0.0720338	-0.392739	2.47156	12.2507	0.00167468	0.00407194	-1.07001	2.47156	66.7932	1.07653e-08	7.03625e-08
TraesCS1B03G0400500	376	277	227	122	87	111	63	56	59	216	185	154	-0.578272	2.65874	18.6182	0.000200345	0.000448655	-0.147491	2.65874	1.42476	0.243268	0.318912	-1.19793	2.65874	64.3766	1.52904e-08	9.65112e-08
TraesCS4D03G0420500	324	249	218	54	44	46	44	43	46	141	126	110	-1.57636	2.22984	124.134	1.82562e-11	1.43088e-10	-0.553225	2.22984	21.113	9.5391e-05	0.000312684	-1.46689	2.22984	103.225	1.32943e-10	1.32858e-09
TraesCS1D03G0911100	99	120	78	27	28	21	4	0	2	35	32	29	-1.09678	0.699222	19.347	0.000160568	0.000365312	-1.12485	0.699222	22.3292	6.74551e-05	0.000228785	-4.48263	0.699222	112.105	5.5138e-11	6.05305e-10
TraesCS3D03G1014800	35	11	13	4	3	3	6	7	4	17	11	5	-1.63038	-1.07938	8.8815	0.00612697	0.0104866	-0.301665	-1.07938	0.503715	0.484112	0.565301	-0.661634	-1.07938	1.80937	0.190057	0.245613
TraesCS5B03G0907700	90	64	89	28	23	47	12	10	9	55	55	54	-0.440768	0.879663	4.03865	0.0548225	0.0777006	-0.0560721	0.879663	0.0776035	0.782748	0.829804	-1.86473	0.879663	44.9402	3.85664e-07	1.82088e-06
TraesCS7D03G1084000	57	62	63	9	8	17	5	1	14	19	22	24	-1.55266	0.0932194	18.7745	0.000190996	0.000429331	-0.979194	0.0932194	9.6365	0.0045224	0.00983564	-2.08481	0.0932194	26.7157	2.07926e-05	6.8217e-05
TraesCS6B03G1267500	31	26	32	2	6	4	7	4	9	15	16	17	-1.99274	-0.648289	21.868	7.68429e-05	0.000184546	-0.379583	-0.648289	1.38712	0.249429	0.32565	-1.05037	-0.648289	7.41779	0.0113174	0.0200927
TraesCS1B03G0467300	1620	958	1436	278	311	303	412	480	600	737	758	779	-1.2881	4.79142	114.425	4.42246e-11	3.22303e-10	-0.300103	4.79142	7.6815	0.0101065	0.0200103	-0.322785	4.79142	8.17646	0.00819851	0.015064
TraesCS6A03G0820400	113	126	124	36	24	25	22	26	23	91	76	61	-1.22949	1.33333	35.9856	2.34895e-06	7.43796e-06	-0.173587	1.33333	1.0089	0.32431	0.405456	-1.26454	1.33333	35.0255	2.89642e-06	1.14055e-05
TraesCS3D03G0187000	22	17	16	1	10	6	6	1	3	16	19	21	-0.803428	-0.896623	2.6576	0.114964	0.151834	0.537875	-0.896623	1.87645	0.18231	0.249367	-1.33685	-0.896623	5.72092	0.0241883	0.0396644
TraesCS5A03G1048100	72	46	52	12	8	2	13	18	9	33	27	20	-2.05148	0.143073	31.677	6.18376e-06	1.81262e-05	-0.569109	0.143073	4.05061	0.0544892	0.0879682	-0.977333	0.143073	9.07365	0.00566685	0.010808
TraesCS7D03G1296200	87	82	88	51	44	33	20	22	18	70	64	58	-0.135346	1.12672	0.503169	0.484346	0.543171	0.0835291	1.12672	0.219221	0.643487	0.7111	-1.00368	1.12672	20.4836	0.000114564	0.000318886
TraesCS4D03G0844700	287	196	223	55	52	63	81	104	63	161	137	112	-1.17459	2.342	54.9288	6.64956e-08	2.75664e-07	-0.269726	2.342	3.87865	0.0595118	0.0949329	-0.405671	2.342	7.44366	0.0111919	0.0198916
TraesCS6B03G0971300	23	25	14	7	6	5	4	2	5	9	11	13	-0.900473	-1.0283	4.55667	0.0422631	0.061263	-0.393919	-1.0283	1.12169	0.299177	0.379127	-1.37798	-1.0283	8.47702	0.00723438	0.0134496
TraesCS3D03G0311200	376	367	316	180	146	179	57	41	61	177	174	170	-0.200927	2.87254	3.27439	0.0818018	0.11168	-0.516354	2.87254	21.9126	7.58772e-05	0.000254533	-1.64104	2.87254	145.645	3.10666e-12	4.60874e-11
TraesCS7D03G0505400	98	53	63	28	23	25	15	14	8	45	40	35	-0.605059	0.629726	6.80481	0.0147937	0.0235585	-0.310578	0.629726	2.11148	0.158016	0.22073	-1.41479	0.629726	27.5912	1.66451e-05	5.5716e-05
TraesCS2A03G0900800	45	26	48	19	16	19	9	6	8	30	26	22	-0.264718	-0.0205313	0.878612	0.357103	0.416755	-0.0983105	-0.0205313	0.138612	0.712645	0.770768	-1.26299	-0.0205313	13.9872	0.000903965	0.00206768
TraesCS2D03G0487500	29	23	23	0	1	0	0	4	9	8	9	10	-4.9836	-1.11282	33.7007	3.88942e-06	1.18314e-05	-0.950098	-1.11282	4.5905	0.0415624	0.0693709	-1.41108	-1.11282	7.26183	0.0121078	0.0213431
TraesCS6B03G0832000	159	147	120	6	6	7	42	41	36	79	66	53	-3.59403	1.35078	205.468	5.97942e-14	7.40405e-13	-0.597028	1.35078	14.1632	0.00085066	0.00222243	-0.742177	1.35078	18.2196	0.000226505	0.000590964
TraesCS2D03G0780600	55	48	63	3	4	1	12	26	11	29	36	42	-3.45851	0.221654	59.7824	3.06125e-08	1.346e-07	-0.125372	0.221654	0.220881	0.642239	0.71005	-0.666292	0.221654	4.68214	0.0397289	0.0615922
TraesCS1D03G0856000	179	118	142	9	11	12	55	31	43	79	77	74	-2.88736	1.47137	152.051	1.91397e-12	1.78054e-11	-0.415084	1.47137	6.67445	0.0156751	0.0294905	-0.662565	1.47137	13.8781	0.000938816	0.00213985
TraesCS2A03G0082700	27	22	29	2	13	3	5	7	7	13	14	15	-1.22512	-0.738568	7.23455	0.0122521	0.0198304	-0.381449	-0.738568	0.986916	0.329541	0.411044	-0.934142	-0.738568	4.2377	0.0495586	0.0749489
TraesCS3A03G1049300	234	206	175	91	96	110	45	37	38	193	183	172	-0.176855	2.3916	2.09741	0.159355	0.203702	0.344181	2.3916	9.44903	0.00487286	0.0105101	-1.2579	2.3916	75.2641	3.37234e-09	2.44576e-08
TraesCS6A03G0236500	594	515	504	120	117	134	211	247	204	311	295	278	-1.24864	3.52561	172.928	4.42204e-13	4.62789e-12	-0.358772	3.52561	18.4913	0.000208304	0.000630943	-0.188954	3.52561	4.72793	0.0388465	0.0603845
TraesCS6B03G0310300	28	14	27	4	1	2	2	0	2	7	12	17	-2.37441	-1.11256	17.2113	0.00031067	0.00067402	-0.413422	-1.11256	1.03281	0.318748	0.399613	-2.92717	-1.11256	19.9321	0.0001348	0.000369333
TraesCS5A03G0742000	16	13	9	1	0	4	2	3	2	12	8	3	-1.98808	-1.63708	8.44766	0.00732291	0.0123545	-0.210509	-1.63708	0.186246	0.669574	0.733853	-1.30719	-1.63708	4.13248	0.0522667	0.0785701
TraesCS5A03G1142900	29	27	19	6	13	9	5	2	9	22	27	32	-0.539717	-0.429164	1.91061	0.178512	0.22566	0.62286	-0.429164	3.71566	0.0647587	0.102225	-1.11778	-0.429164	6.36044	0.0180446	0.0305293
TraesCS4A03G0883100	24	19	20	4	6	6	2	1	1	8	10	11	-1.08856	-1.15224	7.06741	0.0131788	0.0211882	-0.599133	-1.15224	2.75857	0.1086	0.160172	-2.80133	-1.15224	24.9748	3.27457e-05	0.000102718
TraesCS6B03G0010300	210	175	202	23	23	23	31	26	20	81	69	56	-2.21365	1.62461	145.172	3.22196e-12	2.88049e-11	-1.00387	1.62461	44.7501	3.99747e-07	2.24064e-06	-1.83282	1.62461	102.578	1.4208e-10	1.40857e-09
TraesCS6A03G0928100	24	27	28	1	0	1	1	1	0	8	10	12	-4.24956	-1.14567	42.3925	6.28912e-07	2.19743e-06	-0.885714	-1.14567	5.6137	0.0254285	0.0451745	-4.05175	-1.14567	36.811	1.96701e-06	8.04093e-06
TraesCS3B03G0326700	18	23	17	1	1	1	3	0	0	10	7	3	-3.28419	-1.4857	21.514	8.50039e-05	0.000202457	-1.02366	-1.4857	4.76346	0.038177	0.0643973	-3.07908	-1.4857	18.1851	0.000228943	0.000596593
TraesCS5D03G0900800	73	74	108	16	23	15	28	21	39	43	48	53	-1.37277	0.897484	24.8644	3.37213e-05	8.65266e-05	-0.324517	0.897484	1.99296	0.169743	0.234704	-0.450125	0.897484	3.19893	0.0852016	0.12136
TraesCS5D03G1125800	862	597	692	117	128	100	191	163	169	375	368	361	-1.75871	3.69964	285.22	1.20174e-15	2.05891e-14	-0.445437	3.69964	25.697	2.70691e-05	0.000100631	-0.936932	3.69964	92.4785	4.20065e-10	3.73696e-09
TraesCS1A03G0782200	36	33	37	6	4	6	3	9	10	25	21	16	-1.84162	-0.396825	22.2141	6.96756e-05	0.000168712	-0.269097	-0.396825	0.805767	0.377511	0.460767	-1.16656	-0.396825	10.0256	0.00387942	0.00770175
TraesCS1D03G0508400	29	10	16	0	0	0	2	0	1	13	15	16	-6.63285	-1.264	34.7255	4.20858e-06	1.27127e-05	0.208263	-1.264	0.274935	0.604786	0.676704	-2.97506	-1.264	17.6786	0.000306583	0.000776248
TraesCS4D03G0510000	426	318	345	128	115	140	76	84	51	222	205	187	-0.632127	2.89848	29.4988	1.03847e-05	2.91614e-05	-0.313584	2.89848	8.33639	0.00766916	0.0156861	-1.2662	2.89848	95.5122	3.0045e-10	2.75846e-09
TraesCS3D03G1122500	55	69	60	26	26	21	20	9	9	32	31	30	-0.469513	0.44403	3.29839	0.0807534	0.110352	-0.484251	0.44403	3.84787	0.0604645	0.0962472	-1.18544	0.44403	16.1197	0.00044145	0.00108078
TraesCS7D03G0313500	35	31	37	11	11	15	2	2	7	31	32	33	-0.605834	-0.15803	3.63208	0.0676506	0.0941232	0.403935	-0.15803	2.25513	0.145073	0.205365	-2.10833	-0.15803	25.6783	2.72019e-05	8.68868e-05
TraesCS3D03G0328300	90	89	82	6	20	9	9	6	10	36	30	24	-2.0178	0.503678	46.012	3.15642e-07	1.1606e-06	-1.02999	0.503678	17.2649	0.000305438	0.000888462	-2.28066	0.503678	50.2842	1.46231e-07	7.53616e-07
TraesCS3A03G0302000	93	105	88	49	34	32	11	19	18	66	57	48	-0.448252	1.08176	4.62642	0.0408326	0.0593771	-0.241186	1.08176	1.53486	0.226317	0.299869	-1.48093	1.08176	35.4647	2.63063e-06	1.0462e-05
TraesCS5B03G0580900	86	83	77	24	10	23	20	24	20	53	47	41	-1.23995	0.806058	26.7428	2.06487e-05	5.4963e-05	-0.297256	0.806058	2.13369	0.155927	0.218227	-0.84687	0.806058	12.9117	0.00131938	0.00291046
TraesCS1B03G1196100	73	65	103	8	17	19	29	34	25	52	57	61	-1.58447	0.903259	31.6348	6.245e-06	1.82921e-05	-0.00139258	0.903259	3.95328e-05	0.995031	0.996167	-0.365653	0.903259	2.19387	0.150432	0.200296
TraesCS2A03G0011300	33	32	31	1	4	2	11	8	9	24	17	9	-2.85524	-0.561734	33.7343	3.86016e-06	1.17472e-05	-0.4375	-0.561734	1.76758	0.195088	0.264221	-0.680092	-0.561734	3.37603	0.0774647	0.111442
TraesCS6A03G0095100	16	17	16	11	3	4	1	2	3	16	13	10	-0.5703	-1.14884	1.5438	0.225007	0.277412	0.171815	-1.14884	0.191037	0.66562	0.730487	-1.89304	-1.14884	10.2527	0.0035506	0.00710191
TraesCS1D03G1047400	64	46	47	14	24	22	5	18	4	39	28	17	-0.505994	0.21485	2.42782	0.13114	0.17084	-0.389688	0.21485	1.63417	0.212283	0.283879	-1.42834	0.21485	13.8505	0.000947849	0.00215848
TraesCS5D03G0838600	399	366	337	79	65	91	88	124	91	241	242	243	-1.3598	2.9426	115.078	4.15891e-11	3.04585e-10	-0.0933261	2.9426	0.766617	0.389185	0.472394	-0.767559	2.9426	39.8391	1.04656e-06	4.52475e-06
TraesCS1B03G1064400	120	86	87	26	20	30	24	14	20	49	43	36	-1.0669	0.920872	25.8201	2.62122e-05	6.85329e-05	-0.678087	0.920872	12.6377	0.00145562	0.00359739	-1.22996	0.920872	30.5335	8.09678e-06	2.8999e-05
TraesCS1B03G0668700	56	36	33	22	25	16	9	8	11	42	37	32	-0.101483	0.21664	0.148759	0.702823	0.746854	0.346538	0.21664	2.10382	0.158743	0.221601	-1.04409	0.21664	11.1974	0.00247384	0.00513385
TraesCS7A03G0204100	46	22	34	3	5	7	16	7	8	38	29	19	-1.86096	-0.230005	19.1272	0.00017158	0.000388394	0.270042	-0.230005	0.790969	0.381862	0.464982	-0.605571	-0.230005	2.71623	0.111218	0.153688
TraesCS1A03G0551500	11	34	13	8	5	19	2	1	3	6	10	13	-0.0174792	-1.01592	0.00125737	0.971981	0.977555	-0.504567	-1.01592	1.04466	0.316041	0.39682	-2.15318	-1.01592	9.38797	0.0049933	0.00965528
TraesCS4D03G0269600	22	31	34	6	8	9	19	16	17	21	20	19	-1.05269	-0.289718	8.66231	0.00670214	0.0113903	-0.0411545	-0.289718	0.0192613	0.890676	0.916813	0.336982	-0.289718	1.21522	0.280278	0.344239
TraesCS1B03G1200100	126	113	146	71	58	74	15	29	25	127	115	103	-0.0587677	1.75609	0.120789	0.730944	0.772332	0.343727	1.75609	4.84543	0.0366808	0.0622415	-1.38636	1.75609	43.9468	4.65666e-07	2.15877e-06
TraesCS6B03G0745200	57	54	56	4	6	4	8	3	6	32	31	30	-2.68185	0.0475558	60.6349	2.6837e-08	1.19124e-07	-0.338045	0.0475558	2.01046	0.167947	0.232544	-2.18757	0.0475558	42.8813	5.71771e-07	2.60748e-06
TraesCS4D03G0006600	117	100	107	17	25	28	11	16	25	76	70	63	-1.33619	1.14845	37.219	1.80339e-06	5.8287e-06	-0.124762	1.14845	0.475622	0.496447	0.577027	-1.53943	1.14845	43.1842	5.39183e-07	2.4721e-06
TraesCS1A03G0450700	382	327	297	184	189	197	77	80	64	209	209	208	0.0543878	2.9989	0.311338	0.581575	0.635847	-0.172401	2.9989	3.2193	0.0842683	0.128632	-1.08774	2.9989	90.5258	5.23598e-10	4.57071e-09
TraesCS5A03G0706000	1900	1475	1487	332	321	416	320	321	297	735	745	754	-1.31066	4.80593	338.648	1.48697e-16	3.06451e-15	-0.606513	4.80593	85.1505	9.79507e-10	9.62429e-09	-1.27295	4.80593	308.05	4.72376e-16	2.00599e-14
TraesCS3D03G1034500	131	141	162	9	16	20	36	29	26	96	82	68	-2.40214	1.44791	99.6868	1.92035e-10	1.25364e-09	-0.322884	1.44791	3.36748	0.0778191	0.120003	-1.167	1.44791	30.9044	7.41437e-06	2.67639e-05
TraesCS1D03G0059700	64	78	67	13	23	22	7	10	16	47	48	49	-0.983043	0.622876	14.0783	0.000875942	0.00175306	-0.0369727	0.622876	0.0273652	0.869874	0.900426	-1.56928	0.622876	28.077	1.47365e-05	4.99018e-05
TraesCS4D03G0092300	189	142	164	57	52	72	20	30	16	99	89	79	-0.578198	1.7468	13.2426	0.00117301	0.00229619	-0.379192	1.7468	6.47634	0.0171271	0.0318741	-1.80402	1.7468	86.468	8.37773e-10	6.97232e-09
TraesCS5B03G0725200	1204	1001	914	714	654	832	216	233	234	531	498	465	0.368842	4.61541	30.0519	9.08569e-06	2.58091e-05	-0.549843	4.61541	62.2387	2.10245e-08	1.55483e-07	-1.09155	4.61541	198.345	9.03438e-14	1.9913e-12
TraesCS1B03G0945800	85	21	5	9	5	1	2	5	18	7	16	24	-1.93009	-0.453926	6.83648	0.0145879	0.0232618	-0.65688	-0.453926	1.25982	0.271817	0.3499	-0.984459	-0.453926	2.16832	0.152736	0.202929
TraesCS5A03G0519800	152	134	132	53	46	54	21	18	21	71	86	100	-0.578718	1.5739	12.4009	0.00158567	0.00303268	-0.189326	1.5739	1.57402	0.220649	0.293493	-1.70085	1.5739	73.4367	4.29504e-09	3.04929e-08
TraesCS1A03G0257700	51	44	33	10	13	7	19	8	8	29	28	26	-1.20593	-0.0129714	12.9042	0.00132293	0.00256514	-0.110912	-0.0129714	0.160169	0.69223	0.753471	-0.766267	-0.0129714	5.47909	0.0270864	0.0438546
TraesCS5D03G0689900	138	102	129	50	34	55	33	20	26	66	66	66	-0.537244	1.40628	8.96234	0.00592862	0.0101717	-0.385914	1.40628	5.22993	0.0304798	0.0528968	-1.12368	1.40628	31.3458	6.6821e-06	2.43551e-05
TraesCS3A03G0328600	122	115	121	31	32	25	37	18	17	75	74	72	-1.15273	1.31869	29.3386	1.07974e-05	3.02349e-05	-0.190362	1.31869	1.10032	0.303732	0.383921	-1.21966	1.31869	29.9942	9.21275e-06	3.25829e-05
TraesCS3B03G1226200	19	24	14	5	2	2	2	0	0	6	6	5	-1.76242	-1.47179	10.6707	0.00302171	0.00548067	-1.22241	-1.47179	6.88994	0.0142476	0.0270963	-3.5804	-1.47179	22.4784	6.46893e-05	0.000190286
TraesCS7A03G0162900	63	48	38	9	14	12	21	21	37	36	30	23	-1.20197	0.317127	15.4199	0.000555964	0.00115389	-0.227517	0.317127	0.792699	0.38135	0.46451	0.188265	0.317127	0.513947	0.479748	0.545692
TraesCS1B03G0534700	13	10	19	16	3	6	0	1	5	6	9	11	0.114902	-1.2919	0.0471733	0.829732	0.858218	-0.181426	-1.2919	0.120807	0.730925	0.786004	-1.67361	-1.2919	5.25522	0.0301148	0.0481536
TraesCS5D03G1142300	27	21	15	5	4	8	1	8	4	18	16	13	-0.999888	-0.88048	4.93389	0.035139	0.051795	0.0922323	-0.88048	0.0625668	0.804426	0.847645	-1.15681	-0.88048	5.77791	0.0235564	0.0387356
TraesCS7D03G0176200	76	42	70	34	40	31	10	11	19	36	32	27	0.0408536	0.578891	0.0297078	0.864473	0.887654	-0.468328	0.578891	3.81179	0.0616035	0.0978106	-1.12472	0.578891	15.4423	0.000551836	0.00132246
TraesCS5B03G0768100	111	86	89	24	11	25	17	24	17	39	45	51	-1.37669	0.880693	33.8168	3.78924e-06	1.1549e-05	-0.566228	0.880693	7.69689	0.0100404	0.0198952	-1.19854	0.880693	24.9859	3.26497e-05	0.00010246
TraesCS2D03G0648000	675	505	600	189	189	176	126	154	127	333	321	308	-0.808133	3.57011	74.1288	3.91704e-09	2.01468e-08	-0.375901	3.57011	18.637	0.000199194	0.000606121	-1.0298	3.57011	108.502	7.82465e-11	8.24971e-10
TraesCS3A03G0812400	26	16	20	14	12	13	1	2	3	18	20	22	0.208296	-0.658351	0.387169	0.539143	0.595749	0.467784	-0.658351	2.27519	0.143368	0.203346	-2.21793	-0.658351	19.3385	0.000160978	0.000433482
TraesCS2B03G0152700	65	57	77	8	3	4	16	21	24	32	34	36	-2.83992	0.399374	69.6888	7.15557e-09	3.5215e-08	-0.45801	0.399374	3.86777	0.0598466	0.095398	-0.613642	0.399374	5.71569	0.0242472	0.0397488
TraesCS1A03G1015800	38	34	37	14	9	2	3	9	3	25	18	11	-1.24156	-0.416616	8.59329	0.00689524	0.0116902	-0.507912	-0.416616	1.93947	0.175378	0.241286	-1.75029	-0.416616	13.5507	0.00105242	0.00237337
TraesCS5D03G0673600	1650	1233	1278	342	305	320	326	319	325	698	655	611	-1.22709	4.64955	336.79	1.59064e-16	3.25565e-15	-0.568293	4.64955	84.9203	1.00682e-09	9.86663e-09	-0.998591	4.64955	222.898	2.29301e-14	5.96222e-13
TraesCS5B03G1001400	71	53	40	18	18	25	10	7	9	56	49	41	-0.544904	0.472986	4.87927	0.0360822	0.0530423	0.348168	0.472986	2.67344	0.113938	0.166992	-1.54218	0.472986	27.0734	1.89771e-05	6.27297e-05
TraesCS4A03G0814500	66	39	56	1	4	8	4	3	3	20	20	20	-2.72448	-0.188408	48.843	1.88616e-07	7.22544e-07	-0.901847	-0.188408	9.8556	0.00414717	0.00910895	-2.87319	-0.188408	47.4296	2.43285e-07	1.19551e-06
TraesCS5A03G0873200	56	42	49	2	6	11	6	8	10	31	33	35	-2.06206	0.0426037	33.6076	3.97181e-06	1.20599e-05	-0.0565887	0.0426037	0.0474937	0.829164	0.868052	-1.50597	0.0426037	19.4451	0.000155903	0.000421056
TraesCS6D03G0371300	57	18	20	13	19	7	3	5	2	21	15	9	-0.368535	-0.508481	0.804023	0.37802	0.437799	-0.533962	-0.508481	1.79775	0.19144	0.259942	-2.08853	-0.508481	14.418	0.000779446	0.00180818
TraesCS3A03G1248100	14	6	22	2	0	5	1	3	3	19	15	11	-1.67646	-1.27065	6.45056	0.0173266	0.0272335	0.598126	-1.27065	1.76906	0.194907	0.264012	-1.45665	-1.27065	4.74428	0.0385369	0.0599563
TraesCS1B03G0858000	33	28	48	2	6	1	2	3	2	17	14	11	-2.69198	-0.668847	31.4675	6.49415e-06	1.8943e-05	-0.871797	-0.668847	6.17979	0.0195844	0.0358927	-2.82902	-0.668847	30.4282	8.30281e-06	2.96514e-05
TraesCS6B03G0971400	109	81	88	31	23	42	11	12	23	62	62	61	-0.659861	1.04466	9.57869	0.00462745	0.00809892	-0.0732871	1.04466	0.147568	0.703956	0.763225	-1.48975	1.04466	35.9625	2.36073e-06	9.49675e-06
TraesCS7A03G1091500	21	21	17	3	2	1	4	0	2	8	7	5	-2.36928	-1.3946	16.92	0.000340871	0.000734334	-1.0398	-1.3946	5.55531	0.0261335	0.0462738	-2.15582	-1.3946	13.612	0.00103005	0.00232724
TraesCS1A03G0629100	51	36	58	6	4	4	6	1	5	25	20	14	-2.47726	-0.261974	38.1423	1.48484e-06	4.86826e-06	-0.78864	-0.261974	6.85188	0.014489	0.027494	-2.47547	-0.261974	34.8761	2.99331e-06	1.17521e-05
TraesCS4B03G0616100	459	291	334	107	78	108	122	101	105	195	189	183	-1.00608	2.88744	69.1198	7.74586e-09	3.79228e-08	-0.414428	2.88744	14.4075	0.000782257	0.00206334	-0.617497	2.88744	26.8862	1.99049e-05	6.55347e-05
TraesCS3A03G0286400	220	171	186	51	60	40	46	29	35	85	99	113	-1.05519	1.90867	37.0353	1.87519e-06	6.04274e-06	-0.442735	1.90867	8.18841	0.00815762	0.016563	-1.29066	1.90867	48.6515	1.95176e-07	9.79115e-07
TraesCS2D03G0394700	32	47	26	21	14	28	8	8	8	27	35	42	0.121072	0.0875727	0.157394	0.694765	0.739939	0.488759	0.0875727	3.03409	0.0932069	0.140271	-1.03404	0.0875727	7.66413	0.0101817	0.0182688
TraesCS4B03G0237500	119	107	122	1	4	1	9	4	2	80	56	31	-4.92157	0.852931	120.393	2.54926e-11	1.94388e-10	-0.560167	0.852931	5.61995	0.0253545	0.0450643	-3.42251	0.852931	81.7636	1.47675e-09	1.16064e-08
TraesCS5A03G0424900	45	41	52	12	11	17	10	12	8	28	26	23	-0.917462	0.029186	10.5685	0.00314261	0.00568025	-0.33734	0.029186	1.82736	0.187941	0.255908	-1.10462	0.029186	13.4542	0.00108868	0.00244609
TraesCS2B03G0943400	49	52	49	3	5	14	8	4	2	17	17	17	-1.89435	-0.221769	24.8862	3.35263e-05	8.60632e-05	-1.04794	-0.221769	10.6696	0.00302306	0.00688652	-2.31156	-0.221769	30.0513	9.08706e-06	3.21823e-05
TraesCS6D03G0662800	17	23	17	3	13	8	2	2	4	9	8	6	-0.376547	-1.14902	0.74324	0.396411	0.456464	-0.799586	-1.14902	3.35437	0.0783665	0.120733	-1.71341	-1.14902	9.43112	0.00490784	0.00950543
TraesCS2B03G0197800	186	162	158	50	33	46	39	33	36	87	81	75	-1.10008	1.71426	49.83	1.58358e-07	6.14291e-07	-0.548793	1.71426	15.4534	0.000549792	0.00150594	-1.1304	1.71426	48.7035	1.93371e-07	9.71039e-07
TraesCS4A03G0755600	1655	1087	1033	517	419	506	211	204	218	679	621	563	-0.502702	4.59322	35.4872	2.6177e-06	8.20786e-06	-0.495293	4.59322	36.319	2.18583e-06	1.03901e-05	-1.46438	4.59322	240.271	9.41133e-15	2.74253e-13
TraesCS7B03G1060900	74	65	39	10	13	24	14	15	11	45	40	35	-1.04087	0.4296	13.1359	0.00121818	0.0023775	-0.0537994	0.4296	0.0491427	0.826273	0.865663	-1.04612	0.4296	12.2715	0.00166207	0.0035833
TraesCS5B03G0441200	46	49	70	10	5	9	17	19	17	37	37	37	-1.91077	0.315949	35.5645	2.57392e-06	8.08037e-06	-0.0744954	0.315949	0.0968826	0.758055	0.809078	-0.552898	0.315949	4.06986	0.0539573	0.0808425
TraesCS2B03G0430300	35	43	57	9	13	13	7	8	10	31	23	14	-1.08492	-0.0776459	10.4024	0.00335042	0.00602372	-0.498145	-0.0776459	2.82595	0.104581	0.155007	-1.34396	-0.0776459	13.7131	0.000994306	0.0022534
TraesCS1B03G1200900	60	53	52	21	21	8	7	6	24	34	30	26	-0.842756	0.271751	6.16614	0.0197065	0.0306245	-0.365489	0.271751	1.44331	0.240301	0.315564	-1.05587	0.271751	8.47738	0.00723332	0.013448
TraesCS7B03G0221300	40	18	33	9	9	6	10	18	30	26	23	20	-1.02951	-0.178293	6.67056	0.0157023	0.0248785	0.118948	-0.178293	0.134454	0.716789	0.774476	0.455089	-0.178293	1.8319	0.187412	0.242631
TraesCS3D03G0601800	22	17	29	6	10	12	1	4	5	19	16	12	-0.409522	-0.76959	1.07185	0.309946	0.368119	-0.0300604	-0.76959	0.00702967	0.933815	0.949615	-1.64855	-0.76959	11.0189	0.00264634	0.00545196
TraesCS3B03G0695300	25	23	33	4	4	5	3	6	3	15	14	12	-1.75246	-0.822849	17.4581	0.000287337	0.000626935	-0.477499	-0.822849	2.06539	0.162456	0.226022	-1.64533	-0.822849	14.5679	0.000740584	0.0017271
TraesCS1D03G0413600	1088	803	1176	203	201	183	270	245	236	550	531	512	-1.51427	4.23461	195.529	1.06742e-13	1.25751e-12	-0.438016	4.23461	21.1983	9.30725e-05	0.000305739	-0.936209	4.23461	80.278	1.77545e-09	1.36783e-08
TraesCS5A03G1093100	21	24	35	13	4	13	4	8	6	17	16	15	-0.557065	-0.592963	2.05784	0.163198	0.208119	-0.239558	-0.592963	0.456619	0.505102	0.585261	-1.05852	-0.592963	5.93866	0.0218699	0.0362645
TraesCS1A03G0674100	26	18	21	1	3	0	4	3	3	22	20	18	-3.05073	-0.891162	27.6887	1.62417e-05	4.41028e-05	0.395012	-0.891162	1.38799	0.249285	0.325505	-1.57492	-0.891162	10.6966	0.0029919	0.00608691
TraesCS7D03G0740200	56	32	40	7	1	6	13	9	10	35	28	20	-2.28776	-0.110901	32.4414	5.18011e-06	1.53878e-05	-0.107269	-0.110901	0.143311	0.708047	0.766838	-0.887408	-0.110901	6.81226	0.014745	0.0254835
TraesCS5A03G0073100	26	37	38	6	5	5	4	5	1	25	20	15	-1.78392	-0.521553	18.6079	0.000200982	0.00044998	-0.260095	-0.521553	0.658167	0.424482	0.50751	-2.22794	-0.521553	23.2293	5.2508e-05	0.000157302
TraesCS3D03G1140000	22	28	15	4	5	4	1	2	4	18	16	14	-1.43281	-0.944425	10.0405	0.00385684	0.00685525	0.0658574	-0.944425	0.0355767	0.851839	0.885956	-2.08315	-0.944425	15.8135	0.000488061	0.00118294
TraesCS6A03G0865700	11	12	25	0	0	0	2	4	3	15	10	5	-6.47333	-1.44322	28.1244	1.85331e-05	4.97717e-05	-0.185476	-1.44322	0.163978	0.689059	0.750787	-1.30864	-1.44322	4.78852	0.0384818	0.059883
TraesCS5D03G0453700	110	98	79	28	29	18	39	25	22	83	64	45	-1.0565	1.12597	18.9246	0.000182458	0.000411365	-0.0723954	1.12597	0.123792	0.727758	0.783305	-0.639062	1.12597	7.2314	0.0122689	0.0216042
TraesCS6D03G0011700	139	90	146	21	20	13	38	50	28	53	62	71	-1.91514	1.30283	57.4194	4.4404e-08	1.89741e-07	-0.497048	1.30283	6.13806	0.0199604	0.036501	-0.594088	1.30283	7.37675	0.0115198	0.0204086
TraesCS7A03G0757600	74	47	32	6	10	7	12	10	14	36	29	21	-1.82907	0.0828638	28.1175	1.45884e-05	3.99187e-05	-0.305746	0.0828638	1.3089	0.262891	0.340364	-0.968402	0.0828638	9.35961	0.00505033	0.00975321
TraesCS2B03G0141100	82	67	71	21	21	17	13	9	26	77	67	56	-1.02086	0.858788	15.9612	0.000464958	0.000978987	0.36998	0.858788	3.1775	0.0861964	0.131152	-1.09504	0.858788	16.667	0.000369692	0.000920747
TraesCS3A03G1088200	409	300	337	10	16	14	91	76	91	160	169	177	-3.82208	2.56886	476.583	2.16494e-18	6.8341e-17	-0.531735	2.56886	23.3909	5.02241e-05	0.000175762	-0.918194	2.56886	56.3738	5.25272e-08	2.97161e-07
TraesCS4A03G0207100	516	427	395	180	186	229	81	111	78	284	282	279	-0.295559	3.30883	8.29375	0.00780655	0.0131044	-0.149996	3.30883	2.34608	0.137528	0.196202	-1.20909	3.30883	106.321	9.7157e-11	1.00237e-09
TraesCS7B03G0830200	189	158	174	54	40	42	48	65	34	121	104	86	-1.06503	1.89373	35.2063	2.78363e-06	8.68431e-06	-0.237626	1.89373	2.31688	0.139899	0.199066	-0.729052	1.89373	16.8356	0.000350212	0.000876514
TraesCS7B03G1204800	42	19	24	2	1	2	9	15	14	18	24	30	-3.1233	-0.431261	34.5249	3.23515e-06	9.97962e-06	0.290794	-0.431261	0.881311	0.356377	0.439433	-0.0467037	-0.431261	0.018041	0.894174	0.915361
TraesCS7D03G1189100	40	20	38	5	11	16	11	3	7	20	21	21	-0.732154	-0.351289	3.70997	0.064951	0.0907039	-0.142247	-0.351289	0.179785	0.675003	0.738576	-1.10995	-0.351289	7.06495	0.013193	0.0230611
TraesCS2D03G0785600	52	31	27	25	21	20	10	7	8	21	23	25	0.149763	-0.0379069	0.304903	0.585483	0.639452	-0.146053	-0.0379069	0.297123	0.59028	0.663769	-1.01905	-0.0379069	9.53211	0.00471403	0.00916669
TraesCS5A03G0626300	152	155	133	60	44	41	37	39	21	83	73	63	-0.73206	1.59586	15.6256	0.00051929	0.00108301	-0.502141	1.59586	8.48838	0.00720046	0.0148308	-1.08764	1.59586	29.3768	1.06972e-05	3.72974e-05
TraesCS7D03G0813200	16	12	12	3	3	2	11	5	3	14	10	5	-1.41165	-1.32757	6.00866	0.0211776	0.0326908	0.0447287	-1.32757	0.0105399	0.919008	0.938479	0.0255152	-1.32757	0.00282311	0.958027	0.966982
TraesCS2D03G0493400	387	373	318	102	88	114	72	95	70	206	187	168	-0.957652	2.82285	62.074	2.15539e-08	9.73549e-08	-0.436167	2.82285	15.5334	0.000535387	0.0014706	-1.09078	2.82285	73.2952	4.37707e-09	3.10235e-08
TraesCS3D03G0838400	93	78	84	31	34	35	14	16	19	47	48	48	-0.477411	0.909344	6.3413	0.0182012	0.0284835	-0.323818	0.909344	3.30879	0.0803037	0.123335	-1.27928	0.909344	34.1608	3.50829e-06	1.35755e-05
TraesCS6D03G0600500	68	59	48	9	16	15	0	3	2	32	26	20	-1.24717	0.0777328	17.0289	0.000329227	0.000711177	-0.653269	0.0777328	6.00597	0.0212037	0.0384936	-3.9619	0.0777328	70.2673	6.60479e-09	4.51647e-08
TraesCS2D03G0693200	24	10	22	6	10	5	0	3	1	11	11	11	-0.524062	-1.12962	1.327	0.259693	0.315082	-0.241381	-1.12962	0.339828	0.564889	0.640423	-2.626	-1.12962	15.7848	0.000492709	0.0011928
TraesCS7D03G1008100	38	16	17	11	1	13	2	2	5	16	14	12	-0.612244	-0.822511	1.76134	0.195854	0.245201	-0.224108	-0.822511	0.290011	0.594738	0.667799	-1.83095	-0.822511	9.98009	0.00394916	0.00782379
TraesCS4A03G0084700	28	39	28	1	0	2	7	4	5	14	14	14	-3.99662	-0.751246	47.3473	2.46957e-07	9.25519e-07	-0.674485	-0.751246	3.96709	0.0568662	0.0912891	-1.47089	-0.751246	12.5938	0.00147882	0.00322483
TraesCS4A03G1161600	83	45	85	19	17	9	23	42	33	61	59	57	-1.35832	0.88124	21.6262	8.232e-05	0.000196559	0.24645	0.88124	1.1694	0.289331	0.368585	-0.0189184	0.88124	0.00564387	0.940683	0.953098
TraesCS4D03G0164000	1472	1137	1040	680	612	697	255	213	325	559	615	671	0.00266363	4.73583	0.00083307	0.977192	0.981587	-0.464255	4.73583	24.9865	3.26446e-05	0.00011918	-1.09864	4.73583	113.335	4.903e-11	5.42853e-10
TraesCS2B03G0369300	59	38	31	6	12	9	15	13	4	22	20	17	-1.34738	-0.167531	13.7431	0.000983965	0.00195137	-0.591484	-0.167531	3.60789	0.0685149	0.107319	-0.884432	-0.167531	6.26342	0.0188543	0.0317588
TraesCS6A03G0745400	2211	1819	1896	342	306	369	513	540	514	1087	1009	930	-1.6714	5.15723	696.641	1.80818e-20	9.66016e-19	-0.460761	5.15723	66.4789	1.12621e-08	8.85843e-08	-0.822342	5.15723	187.883	1.69744e-13	3.48847e-12
TraesCS5A03G0110200	359	245	337	16	28	21	80	64	61	142	123	103	-2.97383	2.34487	246.952	6.78591e-15	1.00022e-13	-0.843268	2.34487	37.3783	1.74358e-06	8.47783e-06	-1.09853	2.34487	51.9594	1.09447e-07	5.80297e-07
TraesCS6A03G0411100	64	43	42	26	19	29	7	16	7	27	27	27	-0.130574	0.242371	0.255993	0.617098	0.669285	-0.358376	0.242371	2.00643	0.168358	0.233018	-1.19952	0.242371	14.9728	0.000645691	0.00152622
TraesCS2B03G0430900	106	87	94	12	12	17	12	9	11	55	47	38	-1.92863	0.770839	68.984	7.89434e-09	3.86117e-08	-0.526844	0.770839	8.10054	0.00846368	0.0171006	-2.05969	0.770839	69.8205	7.02595e-09	4.77871e-08
TraesCS3B03G0187800	170	126	125	71	89	50	9	23	35	78	76	74	-0.119724	1.6376	0.326999	0.572282	0.62724	-0.368544	1.6376	3.19935	0.0851826	0.129817	-1.54548	1.6376	35.0874	2.85728e-06	1.12648e-05
TraesCS4A03G0295000	36	20	23	24	17	11	0	4	1	22	20	18	0.281868	-0.456232	0.629092	0.434779	0.494627	0.123252	-0.456232	0.127037	0.724365	0.780569	-2.8107	-0.456232	22.9219	5.71661e-05	0.000170027
TraesCS3D03G0128000	42	41	33	21	6	11	2	6	3	29	25	21	-0.737151	-0.198637	4.67487	0.0398709	0.058092	-0.121894	-0.198637	0.163862	0.688896	0.750664	-2.2767	-0.198637	25.9258	2.55001e-05	8.20002e-05
TraesCS7D03G1057600	17	20	12	16	8	10	4	2	1	5	8	10	0.337567	-1.1364	0.692892	0.41267	0.472804	-0.573155	-1.1364	1.74577	0.197779	0.267349	-1.6777	-1.1364	8.59546	0.00688907	0.0128747
TraesCS1B03G0306100	155	126	160	19	34	42	45	41	36	79	71	63	-1.34337	1.5461	45.5197	3.45934e-07	1.26233e-06	-0.543207	1.5461	9.95166	0.00399346	0.00880801	-0.759036	1.5461	15.8333	0.000484897	0.00117628
TraesCS5B03G0330000	36	18	15	7	2	1	13	5	7	26	22	17	-1.86305	-0.645724	12.3654	0.00160624	0.00306886	0.437825	-0.645724	1.43246	0.242031	0.317472	-0.345532	-0.645724	0.621393	0.437571	0.504377
TraesCS1A03G0482500	15	11	20	5	0	3	11	7	2	9	9	9	-1.62131	-1.26909	6.80325	0.0148039	0.023571	-0.258608	-1.26909	0.293623	0.592465	0.665849	-0.107675	-1.26909	0.0439803	0.835505	0.865827
TraesCS2B03G0042400	92	58	58	4	4	12	0	5	3	50	52	54	-2.47932	0.441388	47.903	2.23282e-07	8.44006e-07	0.108009	0.441388	0.194359	0.662913	0.728078	-3.54973	0.441388	64.5862	1.48266e-08	9.38918e-08
TraesCS1A03G0597000	162	147	135	51	42	35	42	35	21	81	70	59	-0.920459	1.55965	24.1059	4.13319e-05	0.00010434	-0.572413	1.55965	11.1035	0.00256304	0.00595323	-1.08255	1.55965	29.8469	9.54551e-06	3.36381e-05
TraesCS2D03G0681700	58	37	39	16	39	27	3	5	7	38	32	26	0.177053	0.21516	0.398626	0.533244	0.590269	0.0357263	0.21516	0.017193	0.896676	0.921402	-2.03459	0.21516	25.9112	2.55972e-05	8.22682e-05
TraesCS4A03G0086400	172	146	118	63	84	65	41	27	22	110	97	84	-0.161063	1.78878	0.882005	0.356191	0.415862	-0.0713309	1.78878	0.19142	0.665306	0.730231	-1.17406	1.78878	33.789	3.81294e-06	1.46413e-05
TraesCS1A03G0056600	240	207	148	39	41	52	65	55	51	120	105	89	-1.29405	2.0047	59.5115	3.19291e-08	1.39942e-07	-0.408498	2.0047	7.98843	0.0088725	0.0178257	-0.696496	2.0047	18.8168	0.00018855	0.000500388
TraesCS2A03G0349300	2640	1791	1894	536	392	483	495	470	439	1004	928	852	-1.28268	5.19298	263.666	3.09762e-15	4.90145e-14	-0.664098	5.19298	80.668	1.69121e-09	1.58295e-08	-1.06392	5.19298	181.334	2.55963e-13	4.97263e-12
TraesCS1D03G0616300	34	36	30	11	2	2	9	9	9	24	29	34	-1.84868	-0.256638	18.2601	0.000223692	0.00049674	0.306506	-0.256638	0.985882	0.32979	0.411312	-0.79095	-0.256638	4.22787	0.0498049	0.0752754
TraesCS3D03G0192000	235	194	185	52	50	55	60	54	37	115	106	96	-1.09196	2.03449	53.828	7.98106e-08	3.26302e-07	-0.44226	2.03449	11.1925	0.00247838	0.00577753	-0.924103	2.03449	37.6683	1.64007e-06	6.81803e-06
TraesCS2B03G1168400	104	70	62	49	45	40	22	14	18	65	61	56	0.06751	1.05736	0.123848	0.727699	0.769394	0.144704	1.05736	0.629741	0.434545	0.51731	-1.01726	1.05736	19.6586	0.000146241	0.000397303
TraesCS5B03G1107400	58	36	47	11	13	27	7	9	5	22	24	26	-0.589629	0.0270065	3.99063	0.0561847	0.079465	-0.449117	0.0270065	2.64086	0.116061	0.169653	-1.63175	0.0270065	20.9889	9.88793e-05	0.00027919
TraesCS5D03G0427900	74	53	54	0	2	3	5	6	4	22	21	20	-4.21936	-0.087599	91.6483	4.61104e-10	2.7993e-09	-1.0016	-0.087599	14.2903	0.000814305	0.00213888	-2.46943	-0.087599	48.1231	2.14591e-07	1.06824e-06
TraesCS7D03G0195000	318	286	286	49	56	47	85	78	67	190	173	156	-1.67695	2.54516	154.831	1.55948e-12	1.47329e-11	-0.271838	2.54516	6.09686	0.0203393	0.0371075	-0.857684	2.54516	46.8099	2.72438e-07	1.32772e-06
TraesCS4A03G1005900	48	51	42	35	23	29	4	14	8	24	25	26	0.169031	0.225669	0.417587	0.523737	0.581091	-0.402595	0.225669	2.27333	0.143525	0.203512	-1.33821	0.225669	16.1455	0.000437759	0.00107262
TraesCS2A03G1075800	32	27	31	4	3	2	3	3	8	14	16	17	-2.41214	-0.718894	28.3921	1.36254e-05	3.74832e-05	-0.424442	-0.718894	1.71889	0.201157	0.271344	-1.57207	-0.718894	14.2711	0.000819687	0.00189123
TraesCS1B03G0827000	146	122	121	20	40	37	37	24	34	56	71	86	-1.12703	1.41883	26.8704	1.99851e-05	5.33277e-05	-0.353727	1.41883	3.49099	0.0728711	0.113231	-0.934683	1.41883	18.1487	0.000231533	0.000602657
TraesCS3B03G0303300	1190	1022	865	410	375	440	220	188	182	608	532	455	-0.454806	4.36267	29.9799	9.24444e-06	2.62183e-05	-0.437765	4.36267	29.4499	1.05089e-05	4.28827e-05	-1.2833	4.36267	193.957	1.17267e-13	2.50805e-12
TraesCS3D03G0735200	14	23	13	6	3	0	4	10	3	11	18	24	-1.57864	-0.977149	6.24641	0.0190003	0.0296283	0.583873	-0.977149	1.73845	0.198692	0.268432	-0.464375	-0.977149	0.70172	0.409747	0.476694
TraesCS3B03G0657300	55	38	31	6	6	12	3	8	2	16	19	22	-1.47678	-0.328286	16.1603	0.000435652	0.000921635	-0.594157	-0.328286	3.66535	0.0664824	0.10457	-2.12373	-0.328286	25.2985	3.0057e-05	9.50342e-05
TraesCS1A03G0589200	16	24	16	5	13	11	0	0	0	12	8	3	-0.0849801	-1.19278	0.0359559	0.85118	0.876418	-0.779178	-1.19278	2.81315	0.1063	0.157231	-6.6895	-1.19278	29.1382	1.45788e-05	4.93958e-05
TraesCS2B03G1483000	480	420	382	60	73	72	143	139	122	325	298	270	-1.77019	3.17124	236.703	1.12453e-14	1.58578e-13	-0.012642	3.17124	0.0190672	0.891225	0.917206	-0.568886	3.17124	30.8826	7.45271e-06	2.68974e-05
TraesCS2B03G1024000	25	24	26	0	2	1	5	7	4	13	10	6	-3.64811	-1.04122	35.361	2.69088e-06	8.41564e-06	-0.860446	-1.04122	5.1081	0.0323086	0.0556927	-1.12463	-1.04122	6.66501	0.0157412	0.0270163
TraesCS3B03G0883300	89	52	84	49	41	52	16	26	10	61	62	62	0.21099	1.05581	0.963908	0.335142	0.394313	0.232427	1.05581	1.27516	0.268986	0.346929	-1.0084	1.05581	14.8465	0.000673796	0.00158599
TraesCS5D03G0130200	77	56	73	16	9	8	8	5	6	30	30	29	-1.75922	0.279711	39.6717	1.08286e-06	3.63055e-06	-0.697095	0.279711	9.08587	0.0056389	0.0119517	-2.32541	0.279711	54.0191	7.7307e-08	4.22514e-07
TraesCS7B03G1242800	182	124	135	64	67	66	40	37	22	156	130	104	-0.282159	1.91658	2.92021	0.0992424	0.133072	0.336223	1.91658	5.10138	0.032413	0.055842	-1.0498	1.91658	30.855	7.50156e-06	2.70557e-05
TraesCS1B03G0183300	25	35	29	7	8	12	8	5	7	10	14	17	-0.856481	-0.5872	5.4722	0.0271744	0.041055	-0.613502	-0.5872	3.329	0.079438	0.122169	-1.06093	-0.5872	7.32263	0.0117927	0.0208426
TraesCS4B03G0255800	17	31	17	7	18	9	1	4	1	18	16	13	-0.0707853	-0.776395	0.0287581	0.866635	0.889396	0.0256978	-0.776395	0.00432466	0.948064	0.960485	-2.30666	-0.776395	14.3095	0.000808965	0.00186932
TraesCS2A03G0803700	22	45	37	2	1	2	8	7	4	12	13	13	-3.45577	-0.67281	40.7485	8.70949e-07	2.97205e-06	-0.960311	-0.67281	7.26901	0.0120701	0.023419	-1.36976	-0.67281	10.979	0.00268674	0.00552641
TraesCS4D03G0733500	59	37	65	18	10	28	9	16	9	28	26	23	-0.653658	0.21536	4.82158	0.0371093	0.05439	-0.55216	0.21536	3.89259	0.0590855	0.0943766	-1.14025	0.21536	11.8911	0.00191052	0.00406788
TraesCS3D03G0390900	21	27	35	0	0	2	4	3	8	28	22	16	-4.32722	-0.670918	37.6471	1.64741e-06	5.36086e-06	0.158578	-0.670918	0.203943	0.655255	0.721444	-1.3724	-0.670918	8.53492	0.00706328	0.0131656
TraesCS6A03G1015400	1026	814	765	146	146	190	101	97	97	328	323	317	-1.55844	3.73679	317.347	3.2889e-16	6.34393e-15	-0.913118	3.73679	132.764	8.71562e-12	1.30207e-10	-2.04049	3.73679	457.468	3.60912e-18	2.83135e-16
TraesCS3B03G0693000	1134	842	860	274	248	247	163	189	190	476	412	348	-1.00352	4.07455	132.303	9.0575e-12	7.4827e-11	-0.684553	4.07455	69.5419	7.30316e-09	5.98281e-08	-1.28438	4.07455	194.215	1.15468e-13	2.47387e-12
TraesCS7D03G0762800	75	69	64	16	15	8	12	8	14	31	28	24	-1.5348	0.347608	31.7199	6.12223e-06	1.79618e-05	-0.815606	0.347608	11.9818	0.00184781	0.00444808	-1.51123	0.347608	28.6772	1.26977e-05	4.36321e-05
TraesCS6B03G0558200	107	88	103	19	30	26	37	29	50	66	66	66	-1.11511	1.22905	26.9548	1.95594e-05	5.22595e-05	-0.0805842	1.22905	0.199089	0.659106	0.72484	-0.265502	1.22905	1.78942	0.192439	0.248277
TraesCS4D03G0841300	19	21	28	10	7	13	0	0	4	18	16	13	-0.319799	-0.803016	0.573278	0.455683	0.51534	-0.0354531	-0.803016	0.00833618	0.927943	0.945247	-2.92332	-0.803016	19.7503	0.000142295	0.000387589
TraesCS5A03G1036400	270	219	190	47	37	50	27	49	38	117	110	103	-1.46366	2.03983	83.4726	1.1985e-09	6.77191e-09	-0.526365	2.03983	14.662	0.000717248	0.00190833	-1.47093	2.03983	78.3704	2.25795e-09	1.69851e-08
TraesCS1A03G0595700	47	27	13	4	0	6	2	4	3	11	13	15	-2.19462	-0.84416	16.0916	0.000445528	0.000940793	-0.615545	-0.84416	2.21471	0.148583	0.209497	-2.11994	-0.84416	14.0023	0.00089926	0.0020581
TraesCS7B03G0902400	21	22	17	3	1	1	1	3	6	13	13	12	-2.64428	-1.14106	21.1692	9.38573e-05	0.000221886	-0.150291	-1.14106	0.159906	0.692469	0.753649	-1.46726	-1.14106	8.6023	0.00686969	0.0128421
TraesCS1A03G0404300	243	244	228	80	65	68	38	43	28	112	108	104	-0.879953	2.15889	39.3343	1.16019e-06	3.87284e-06	-0.637518	2.15889	23.7173	4.59332e-05	0.000162164	-1.62086	2.15889	103.025	1.35702e-10	1.35343e-09
TraesCS1B03G0831400	28	12	19	2	4	2	0	0	3	19	13	7	-1.9546	-1.18566	11.0011	0.00266426	0.00488389	-0.0774155	-1.18566	0.0333126	0.856575	0.889811	-3.08117	-1.18566	17.3207	0.000300084	0.000761149
TraesCS4A03G0620100	55	49	38	5	6	8	2	6	2	35	28	21	-2.01094	-0.125648	32.5702	5.02903e-06	1.49748e-05	-0.247389	-0.125648	0.868527	0.359832	0.443016	-2.69767	-0.125648	43.4998	5.07348e-07	2.33674e-06
TraesCS6D03G0450800	130	94	78	20	19	25	11	14	24	59	60	61	-1.35327	1.01416	35.4267	2.65251e-06	8.30566e-06	-0.22546	1.01416	1.41876	0.244237	0.319977	-1.5122	1.01416	39.1516	1.20454e-06	5.1408e-06
TraesCS5A03G0013300	31	25	24	15	17	13	4	4	1	24	25	25	0.0467089	-0.378848	0.0223392	0.882328	0.902707	0.398455	-0.378848	1.93318	0.176055	0.242059	-2.02209	-0.378848	20.8529	0.000102858	0.000289273
TraesCS4B03G0250000	35	29	25	6	4	1	11	5	6	29	25	21	-2.10903	-0.452532	22.2753	6.84854e-05	0.000166039	0.262813	-0.452532	0.730205	0.400526	0.483924	-0.908846	-0.452532	5.47484	0.0271407	0.0439258
TraesCS3A03G0237500	41	19	43	9	6	11	7	1	8	20	28	35	-1.10173	-0.264326	7.18311	0.0125294	0.0202398	0.207749	-0.264326	0.391632	0.536831	0.614761	-1.56924	-0.264326	11.6371	0.0020987	0.0044273
TraesCS5B03G1296800	25	15	21	7	2	3	2	3	2	18	13	7	-1.44576	-1.08987	8.9588	0.00593716	0.0101852	-0.170013	-1.08987	0.198675	0.659437	0.725075	-1.9816	-1.08987	12.9683	0.001293	0.00285851
TraesCS2A03G0948500	122	99	96	3	5	12	31	27	29	68	58	47	-3.09453	1.01875	116.682	3.58078e-11	2.65407e-10	-0.363016	1.01875	3.70676	0.0650598	0.10263	-0.764742	1.01875	12.8585	0.00134474	0.00295972
TraesCS1A03G0359100	29	27	23	7	5	2	13	11	9	11	16	21	-1.6021	-0.60725	13.6773	0.00100683	0.00199392	-0.203385	-0.60725	0.362476	0.552285	0.629015	-0.162172	-0.60725	0.197272	0.660562	0.714773
TraesCS7B03G0387000	54	51	44	1	0	0	0	3	0	37	36	35	-5.97378	-0.0981854	83.1305	1.24933e-09	7.0384e-09	0.0440636	-0.0981854	0.0264422	0.872067	0.9021	-4.42538	-0.0981854	63.332	1.78475e-08	1.11296e-07
TraesCS6A03G0953100	36	19	17	18	10	20	5	3	7	14	12	9	0.298028	-0.636495	0.747807	0.394983	0.454978	-0.51045	-0.636495	1.98361	0.170712	0.235885	-1.13567	-0.636495	6.72969	0.0152948	0.0263298
TraesCS2A03G0309200	2012	1081	1084	3	10	12	290	195	251	536	508	480	-6.46944	4.25059	697.57	1.77785e-20	9.54087e-19	-0.91908	4.25059	55.9696	5.60848e-08	3.7767e-07	-1.38221	4.25059	105.434	1.06208e-10	1.08412e-09
TraesCS4D03G0430200	272	223	219	67	61	49	75	81	47	184	160	135	-1.13528	2.37421	50.32	1.45319e-07	5.6751e-07	-0.0663925	2.37421	0.236772	0.630574	0.699345	-0.715498	2.37421	20.8471	0.000103032	0.000289708
TraesCS3D03G0898100	23	12	19	2	3	1	0	5	4	12	10	7	-2.23221	-1.30829	13.3228	0.00114024	0.00223703	-0.376917	-1.30829	0.748327	0.394821	0.478116	-1.45416	-1.30829	6.59469	0.0162428	0.0277868
TraesCS7D03G0342300	459	361	404	93	75	76	174	129	200	264	246	228	-1.4522	3.14857	124.632	1.74734e-11	1.37295e-10	-0.219701	3.14857	4.03999	0.0547851	0.0883813	-0.185497	3.14857	2.57831	0.120268	0.164629
TraesCS2B03G0116700	43	42	46	21	10	19	3	10	15	43	31	18	-0.523635	0.103911	2.35729	0.136631	0.17735	-0.0112029	0.103911	0.00133652	0.971113	0.978463	-1.12778	0.103911	8.53082	0.00707524	0.0131858
TraesCS3A03G0980900	829	519	482	115	122	167	89	80	75	329	291	253	-1.29166	3.38862	103.969	1.23202e-10	8.31884e-10	-0.542697	3.38862	22.8992	5.75268e-05	0.000198545	-1.79244	3.38862	166.519	6.8158e-13	1.20157e-11
TraesCS5B03G1065600	1200	892	925	251	228	240	186	167	179	647	583	519	-1.19068	4.22837	237.123	1.10108e-14	1.55565e-13	-0.272712	4.22837	15.4233	0.000555338	0.00151924	-1.40104	4.22837	297.718	7.14925e-16	2.86255e-14
TraesCS5B03G0281700	393	303	335	88	77	91	123	137	104	198	214	230	-1.13533	2.91071	88.8242	6.36374e-10	3.77103e-09	-0.169188	2.91071	2.62434	0.117155	0.171084	-0.403167	2.91071	12.5568	0.00149873	0.00326396
TraesCS5B03G0968200	177	122	135	42	32	34	38	36	56	101	89	77	-1.12581	1.65411	39.0891	1.22014e-06	4.05866e-06	-0.185771	1.65411	1.4553	0.23841	0.313453	-0.634966	1.65411	13.2197	0.00118253	0.00263826
TraesCS2B03G0958000	23	26	31	2	2	4	6	3	4	14	13	11	-2.41914	-0.89214	26.3518	2.28327e-05	6.03281e-05	-0.571807	-0.89214	2.8018	0.106001	0.156886	-1.51812	-0.89214	12.5098	0.00152441	0.00331516
TraesCS6B03G0467700	44	47	28	8	3	16	8	10	8	26	26	25	-1.265	-0.149497	11.9961	0.00183814	0.00347178	-0.118127	-0.149497	0.155351	0.696648	0.757188	-1.09101	-0.149497	8.6531	0.00672755	0.0126056
TraesCS1A03G0741400	165	142	142	10	6	9	6	2	4	48	52	55	-3.28061	1.08946	184.751	2.06254e-13	2.2947e-12	-1.02201	1.08946	36.033	2.32497e-06	1.09893e-05	-4.10101	1.08946	207.958	5.19147e-14	1.22487e-12
TraesCS1D03G0924600	150	133	135	1	4	6	6	13	11	72	62	51	-4.34146	1.10198	190.903	1.41047e-13	1.61971e-12	-0.669441	1.10198	13.5233	0.00106256	0.00271477	-2.69566	1.10198	108.797	7.60059e-11	8.03765e-10
TraesCS3B03G0525200	222	171	188	18	21	33	32	25	22	104	102	100	-2.13504	1.76863	138.433	5.48001e-12	4.70317e-11	-0.412131	1.76863	8.60099	0.00687341	0.0142279	-1.77662	1.76863	98.1255	2.26627e-10	2.14237e-09
TraesCS4B03G0040700	19	31	22	15	10	6	1	2	2	13	12	11	-0.353097	-0.845497	0.843362	0.366775	0.426507	-0.501042	-0.845497	1.81755	0.189091	0.257238	-2.70464	-0.845497	22.3256	6.75239e-05	0.000197736
TraesCS3B03G1023000	49	37	71	9	12	12	26	14	14	25	36	47	-1.37703	0.314166	15.369	0.000565457	0.00117208	-0.0318907	0.314166	0.0128409	0.910638	0.932295	-0.449089	0.314166	1.97124	0.172004	0.225172
TraesCS7D03G0337000	50	34	37	16	27	28	9	5	8	22	24	26	0.109797	0.0376755	0.169072	0.684266	0.730355	-0.229778	0.0376755	0.750569	0.394124	0.477407	-1.3462	0.0376755	15.7641	0.000496074	0.00120046
TraesCS2A03G0801700	67	55	59	0	0	0	26	19	17	35	28	20	-8.36141	0.202439	128.919	3.28792e-11	2.45747e-10	-0.615596	0.202439	6.30965	0.0190368	0.0350161	-0.447578	0.202439	2.96314	0.0978783	0.137346
TraesCS2A03G0999700	79	46	42	2	0	2	23	13	15	44	33	22	-4.39609	0.180679	72.9396	4.5907e-09	2.33399e-08	-0.231643	0.180679	0.735853	0.398735	0.482111	-0.596082	0.180679	3.80635	0.0617776	0.0911371
TraesCS4A03G0570900	65	53	64	14	17	14	0	15	12	40	34	27	-1.13876	0.317417	10.3918	0.00336421	0.00604743	-0.342519	0.317417	1.26472	0.270909	0.348971	-1.64825	0.317417	17.3843	0.000294109	0.000747457
TraesCS4B03G0519500	57	44	22	11	13	7	16	12	9	26	24	22	-1.09266	-0.0768201	9.86617	0.00412994	0.00730019	-0.248983	-0.0768201	0.707361	0.407896	0.491334	-0.620075	-0.0768201	3.37268	0.0776035	0.111612
TraesCS5D03G0379000	268	215	192	39	36	42	67	66	60	116	109	101	-1.6496	2.10944	133.671	8.08276e-12	6.73059e-11	-0.535589	2.10944	20.1637	0.000125867	0.000400708	-0.704496	2.10944	29.123	1.13807e-05	3.94662e-05
TraesCS7B03G1191200	43	36	35	5	11	6	4	4	6	17	15	12	-1.48417	-0.476839	17.7696	0.000260553	0.000572392	-0.858302	-0.476839	7.84903	0.00941127	0.0187854	-1.90844	-0.476839	23.8894	4.38304e-05	0.000133821
TraesCS2A03G1050300	35	18	25	1	0	1	5	0	6	13	15	16	-4.20965	-0.930151	33.5304	4.04163e-06	1.22581e-05	-0.299768	-0.930151	0.597206	0.446529	0.529231	-1.69423	-0.930151	10.6926	0.00299646	0.00609515
TraesCS5B03G1156800	66	57	42	8	12	4	7	12	9	36	35	34	-1.88828	0.185761	33.5832	3.99373e-06	1.21221e-05	-0.137296	0.185761	0.310432	0.582122	0.656328	-1.44962	0.185761	20.7766	0.000105166	0.000295221
TraesCS3A03G0832200	70	78	70	21	33	21	8	10	9	24	30	35	-0.669447	0.509117	7.48683	0.0109858	0.0179371	-0.78557	0.509117	11.0541	0.00261135	0.006052	-1.91508	0.509117	40.2163	9.69481e-07	4.21854e-06
TraesCS7D03G1225700	201	134	117	21	15	18	6	15	6	61	52	43	-2.17375	1.19193	87.5958	7.33933e-10	4.29975e-09	-1.01136	1.19193	28.1821	1.43555e-05	5.67574e-05	-2.94304	1.19193	118.399	3.05669e-11	3.54357e-10
TraesCS2D03G0417400	260	287	268	55	44	52	63	74	45	139	125	110	-1.569	2.31373	94.5526	3.33742e-10	2.07925e-09	-0.624906	2.31373	20.3898	0.00011776	0.00037766	-1.07547	2.31373	47.1838	2.54426e-07	1.24646e-06
TraesCS3D03G0416800	699	562	594	179	111	174	189	244	191	460	428	396	-1.12835	3.77224	102.977	1.36359e-10	9.13073e-10	-0.0206142	3.77224	0.0452762	0.833136	0.871293	-0.473857	3.77224	19.8473	0.000138243	0.000377845
TraesCS1B03G0686300	67	63	36	17	32	23	15	8	14	41	42	42	-0.32408	0.486682	1.43189	0.242123	0.296241	0.105312	0.486682	0.182769	0.672481	0.736439	-1.0597	0.486682	11.617	0.00211447	0.00445726
TraesCS7D03G0725500	51	50	55	11	11	19	9	1	12	27	28	28	-1.05936	0.102757	10.2708	0.00352566	0.00631423	-0.404672	0.102757	1.94959	0.174295	0.240056	-1.7244	0.102757	20.7134	0.00010712	0.0003002
TraesCS3A03G1175500	241	179	222	23	31	21	57	68	58	88	95	101	-2.21787	1.96379	154.454	1.60312e-12	1.51201e-11	-0.663147	1.96379	22.4791	6.46766e-05	0.000220402	-0.712075	1.96379	22.1929	7.00945e-05	0.000204531
TraesCS3A03G0681200	116	86	84	27	20	18	18	15	14	67	53	38	-1.25483	0.922077	30.9567	7.32328e-06	2.11627e-05	-0.343255	0.922077	3.17758	0.086193	0.13115	-1.49775	0.922077	38.2023	1.46635e-06	6.15159e-06
TraesCS4A03G0620900	22	30	26	3	5	3	7	3	2	12	12	11	-1.9361	-0.918319	17.5778	0.000276708	0.000605272	-0.653376	-0.918319	3.23157	0.0837117	0.127881	-1.59642	-0.918319	12.1522	0.00173598	0.00372795
TraesCS1A03G0669500	1329	928	998	228	213	240	274	232	215	587	569	551	-1.37658	4.31045	281.338	1.41816e-15	2.39325e-14	-0.412914	4.31045	31.8236	5.97616e-06	2.57394e-05	-1.06976	4.31045	172.293	4.61283e-13	8.47277e-12
TraesCS5A03G1075300	267	215	232	35	36	40	111	139	90	138	137	136	-1.80987	2.38873	132.787	8.69861e-12	7.20617e-11	-0.285433	2.38873	5.23356	0.0304271	0.0528252	0.0268901	2.38873	0.0435805	0.836243	0.866396
TraesCS1B03G0870200	42	49	28	13	7	8	5	6	6	24	24	23	-1.21048	-0.226607	13.2673	0.0011628	0.00227799	-0.237289	-0.226607	0.724235	0.402433	0.485834	-1.69921	-0.226607	20.8285	0.000103592	0.000291158
TraesCS6A03G0972100	46	38	27	0	1	0	13	10	4	26	21	16	-5.54215	-0.424823	61.0972	2.5002e-08	1.11694e-07	-0.301994	-0.424823	0.904426	0.350248	0.432905	-0.93026	-0.424823	6.17073	0.0196654	0.0329675
TraesCS5A03G0332600	101	100	74	24	25	18	11	30	24	65	71	76	-1.16056	1.07861	21.9244	7.56237e-05	0.000181903	0.135279	1.07861	0.444411	0.510802	0.590592	-0.982223	1.07861	15.3306	0.00057274	0.00136789
TraesCS1B03G0886100	17	28	16	9	4	5	4	2	1	16	14	12	-0.890688	-0.989578	3.98422	0.0563693	0.0797034	-0.0418741	-0.989578	0.0122629	0.912664	0.933776	-2.00003	-0.989578	13.0383	0.00126116	0.00279496
TraesCS2A03G0600700	60	77	50	16	9	16	35	35	39	31	41	50	-1.32082	0.681394	21.0107	9.82556e-05	0.000231439	-0.110014	0.681394	0.220531	0.642502	0.710236	0.309024	0.681394	1.65855	0.209005	0.26686
TraesCS3A03G0852100	44	33	32	8	12	7	14	18	14	26	21	15	-1.1247	-0.171889	11.7528	0.00201066	0.00376896	-0.300332	-0.171889	1.16213	0.290803	0.370135	-0.142223	-0.171889	0.230037	0.635457	0.692105
TraesCS5A03G0057300	161	145	168	50	52	54	36	32	31	80	81	82	-0.734853	1.70078	23.4685	4.91662e-05	0.00012235	-0.457746	1.70078	10.5952	0.00311056	0.0070607	-1.16592	1.70078	49.3343	1.72842e-07	8.78083e-07
TraesCS3A03G1015900	39	22	27	27	11	18	2	5	6	26	24	21	0.226262	-0.259799	0.504593	0.483735	0.542577	0.20829	-0.259799	0.465882	0.50085	0.581148	-1.63271	-0.259799	14.1723	0.000848001	0.00195
TraesCS5A03G0858900	596	498	432	106	105	133	94	89	110	222	230	237	-1.27416	3.18213	139.536	5.0165e-12	4.3303e-11	-0.632257	3.18213	42.3862	6.29688e-07	3.3835e-06	-1.28004	3.18213	132.348	9.02353e-12	1.19211e-10
TraesCS3B03G1241000	28	18	19	2	3	3	3	8	10	6	12	18	-2.10046	-0.97129	14.9461	0.000651528	0.00133494	-0.324825	-0.97129	0.671067	0.420034	0.503079	-0.519321	-0.97129	1.35905	0.254157	0.316274
TraesCS1D03G0486900	769	744	617	113	109	123	221	229	187	458	411	364	-1.75634	3.79088	279.864	1.51103e-15	2.52922e-14	-0.283298	3.79088	10.5236	0.00319733	0.00723705	-0.647666	3.79088	46.2763	3.00565e-07	1.45186e-06
TraesCS1A03G0969800	381	305	281	165	109	120	34	64	82	160	173	186	-0.419211	2.75028	7.10765	0.0129488	0.0208568	-0.381525	2.75028	6.3951	0.0177647	0.0329322	-1.32334	2.75028	53.5859	8.31085e-08	4.51119e-07
TraesCS1A03G0870900	50	35	38	8	6	19	6	8	7	21	21	20	-1.0189	-0.205113	9.74656	0.00432948	0.00762127	-0.469896	-0.205113	2.6428	0.115933	0.169507	-1.43658	-0.205113	15.8301	0.000485412	0.00117743
TraesCS3A03G0946400	57	37	58	17	5	7	10	6	7	22	19	15	-1.50753	-0.0986416	19.0581	0.000175208	0.00039602	-0.926043	-0.0986416	9.35011	0.00506961	0.0108801	-1.61542	-0.0986416	19.5783	0.000149797	0.000406056
TraesCS2D03G0118300	22	25	18	3	5	3	9	6	6	13	18	23	-1.66656	-0.785218	13.0674	0.00124819	0.00243186	0.240776	-0.785218	0.514505	0.479512	0.560681	-0.532413	-0.785218	1.73301	0.199374	0.256055
TraesCS3A03G0216300	176	195	191	39	27	50	25	26	36	96	103	109	-1.41555	1.82675	58.8254	3.55439e-08	1.54641e-07	-0.366226	1.82675	5.48113	0.0270603	0.0477207	-1.60262	1.82675	66.5528	1.11431e-08	7.25698e-08
TraesCS1D03G0699400	28	26	18	16	14	11	8	3	3	24	22	19	0.0634048	-0.480578	0.0348236	0.853396	0.878277	0.360972	-0.480578	1.32905	0.259335	0.336586	-1.2487	-0.480578	8.54274	0.0070405	0.0131284
TraesCS1D03G0746000	19	26	22	2	6	3	7	3	1	25	19	12	-1.71621	-0.837508	11.111	0.00255572	0.00470054	0.233441	-0.837508	0.390771	0.537276	0.615176	-1.50008	-0.837508	8.30943	0.00775571	0.0143303
TraesCS5A03G0585300	134	184	152	109	104	81	24	47	36	116	100	83	0.183679	1.98056	0.996228	0.327312	0.386175	-0.158925	1.98056	0.753338	0.393265	0.476551	-1.05089	1.98056	22.5687	6.30752e-05	0.000185985
TraesCS4A03G0958000	73	62	72	25	26	26	15	13	5	57	55	53	-0.554541	0.737187	5.79272	0.0233951	0.0358116	0.179976	0.737187	0.787758	0.382816	0.465971	-1.54759	0.737187	31.5474	6.37387e-06	2.33157e-05
TraesCS7D03G0523400	126	106	114	13	10	7	6	13	19	49	51	52	-2.6437	0.934756	95.263	3.08736e-10	1.93539e-09	-0.675532	0.934756	11.4865	0.00221973	0.00523765	-2.08358	0.934756	64.1365	1.58411e-08	9.96814e-08
TraesCS5B03G1251600	950	647	859	147	148	178	188	183	194	437	437	437	-1.50064	3.91768	240.159	9.46371e-15	1.35636e-13	-0.391005	3.91768	21.55	8.4131e-05	0.000279058	-1.01929	3.91768	116.767	3.55276e-11	4.05636e-10
TraesCS1D03G0525100	83	66	77	12	11	12	17	20	14	44	35	26	-1.8102	0.532203	48.5774	1.97782e-07	7.5518e-07	-0.597531	0.532203	8.05047	0.00864369	0.0174253	-1.04764	0.532203	18.7035	0.000195181	0.000516149
TraesCS7D03G1191900	343	330	305	91	118	116	54	37	44	173	157	141	-0.719872	2.63069	32.8066	4.76393e-06	1.42466e-05	-0.549232	2.63069	21.4079	8.76271e-05	0.000289334	-1.76276	2.63069	141.974	4.13455e-12	5.95004e-11
TraesCS4D03G0294100	34	19	15	2	0	4	5	5	7	10	10	9	-2.55669	-1.07072	20.6314	0.000109713	0.000256676	-0.69456	-1.07072	2.98729	0.0956342	0.143451	-0.875629	-1.07072	3.71796	0.0646811	0.0949271
TraesCS6D03G0221300	136	94	153	26	20	29	17	23	17	77	79	80	-1.47967	1.33383	49.5929	1.65118e-07	6.38685e-07	-0.189088	1.33383	1.20697	0.281879	0.36074	-1.64894	1.33383	54.3476	7.31991e-08	4.02423e-07
TraesCS5A03G1043000	2043	1554	1672	414	387	430	384	383	373	926	877	828	-1.22194	4.98883	413.893	1.25346e-17	3.29078e-16	-0.488772	4.98883	77.2805	2.59559e-09	2.34122e-08	-1.10812	4.98883	333.674	1.78226e-16	8.46036e-15
TraesCS5D03G0486400	99	79	84	12	6	16	23	11	15	47	37	27	-2.0657	0.648617	52.2923	1.03402e-07	4.14624e-07	-0.728983	0.648617	10.2466	0.00355893	0.00796003	-1.3165	0.648617	24.3022	3.91998e-05	0.000120822
TraesCS4A03G0719000	345	313	296	96	94	114	72	77	52	184	171	158	-0.780111	2.68541	42.1799	6.5566e-07	2.28433e-06	-0.387611	2.68541	12.2149	0.0016967	0.00412177	-1.15129	2.68541	78.8588	2.12228e-09	1.60536e-08
TraesCS3B03G1405100	553	511	480	380	337	367	150	100	111	345	327	308	0.358877	3.7138	15.2872	0.000581096	0.0012017	-0.14903	3.7138	2.58521	0.119795	0.174333	-1.00253	3.7138	85.9234	8.93486e-10	7.38679e-09
TraesCS7A03G0353400	543	386	494	104	96	115	249	203	207	305	292	279	-1.30075	3.42574	141.911	4.1551e-12	3.63568e-11	-0.187605	3.42574	4.02607	0.0551757	0.0889224	-0.0117113	3.42574	0.014496	0.905081	0.924217
TraesCS1B03G0645400	60	65	54	28	18	15	9	8	10	25	23	21	-0.683192	0.245427	7.14792	0.0127232	0.0205249	-0.868397	0.245427	12.2096	0.00169998	0.00412872	-1.62915	0.245427	28.9773	1.1794e-05	4.07451e-05
TraesCS5D03G0380000	26	15	18	0	0	0	2	3	4	9	7	4	-6.74366	-1.43371	42.8301	8.49449e-07	2.90384e-06	-1.02941	-1.43371	5.94376	0.0224371	0.040458	-1.57899	-1.43371	9.54859	0.00495572	0.00958976
TraesCS2A03G0861400	499	435	382	95	87	113	93	114	86	200	222	243	-1.28456	3.04517	112.715	5.20121e-11	3.74405e-10	-0.470928	3.04517	19.4335	0.000156445	0.000487232	-1.06879	3.04517	77.3009	2.58879e-09	1.92167e-08
TraesCS7D03G0976800	25	25	22	8	11	3	3	6	4	13	14	14	-0.82744	-0.811802	4.20392	0.0504105	0.0719209	-0.302089	-0.811802	0.718638	0.404233	0.487697	-1.35849	-0.811802	8.9152	0.00604342	0.0114442
TraesCS1A03G0869800	219	180	174	60	55	70	31	41	40	107	112	117	-0.757159	1.99866	29.3792	1.06911e-05	2.99625e-05	-0.256561	1.99866	4.09305	0.0533242	0.0863705	-1.25451	1.99866	66.1714	1.1772e-08	7.62156e-08
TraesCS1A03G0249300	515	491	448	99	140	107	110	135	125	217	215	213	-1.19914	3.17996	99.4243	1.97429e-10	1.28646e-09	-0.665794	3.17996	37.1214	1.84115e-06	8.89789e-06	-0.881164	3.17996	54.5896	7.0323e-08	3.88078e-07
TraesCS1D03G0230600	104	107	80	59	47	77	12	6	10	34	39	44	0.195912	1.08111	1.04169	0.316717	0.375222	-0.803232	1.08111	15.3076	0.000577153	0.00157279	-2.27323	1.08111	67.0895	1.03186e-08	6.77329e-08
TraesCS4D03G0069700	72	74	57	15	12	10	19	17	8	40	31	21	-1.57823	0.393884	27.9493	1.5214e-05	4.15029e-05	-0.63658	0.393884	6.43614	0.0174393	0.0323864	-1.10814	0.393884	14.587	0.000735774	0.00171683
TraesCS5A03G0443000	91	84	45	16	34	14	18	14	0	38	33	27	-0.893386	0.522802	5.61832	0.0253737	0.0385611	-0.650339	0.522802	3.49325	0.072784	0.113115	-1.67101	0.522802	14.6892	0.000710652	0.00166374
TraesCS5B03G0840200	55	32	38	16	12	17	0	6	4	10	15	19	-0.588864	-0.291306	2.91495	0.0995317	0.133423	-0.975144	-0.291306	8.03619	0.00869579	0.0175156	-2.50524	-0.291306	27.8314	1.56702e-05	5.27637e-05
TraesCS5D03G0561600	105	78	106	49	30	41	9	24	15	65	69	73	-0.397177	1.17694	3.45209	0.0743901	0.102533	0.0295455	1.17694	0.0228656	0.88096	0.90917	-1.48866	1.17694	33.3635	4.19701e-06	1.59792e-05
TraesCS1B03G0302700	15	15	18	10	2	8	2	4	3	22	17	11	-0.395478	-0.996758	0.749608	0.394422	0.45442	0.553706	-0.996758	2.0823	0.160809	0.224097	-1.29971	-0.996758	5.60744	0.0255032	0.0415576
TraesCS7B03G0036500	45	16	35	14	7	18	12	1	1	19	16	13	-0.413857	-0.453485	0.907208	0.34952	0.409115	-0.472832	-0.453485	1.29023	0.266241	0.343909	-1.64778	-0.453485	9.29476	0.00518345	0.00998281
TraesCS6B03G0405600	29	12	20	5	3	0	1	4	3	21	18	15	-2.00164	-0.963757	12.3699	0.00160364	0.00306411	0.343918	-0.963757	0.784293	0.38385	0.467011	-1.78676	-0.963757	9.61139	0.00456769	0.00891089
TraesCS2B03G0224500	37	29	16	9	10	15	8	5	5	15	13	11	-0.386162	-0.616605	1.19813	0.28361	0.340647	-0.548171	-0.616605	2.57253	0.120665	0.175449	-1.0696	-0.616605	7.00105	0.0135678	0.0236546
TraesCS7B03G0206500	24	8	18	10	11	8	1	2	2	16	14	11	0.101538	-1.01698	0.0636474	0.802781	0.835108	0.233413	-1.01698	0.385584	0.53997	0.617739	-2.15463	-1.01698	13.1229	0.00122383	0.00272143
TraesCS6A03G0729500	73	51	76	6	14	22	6	5	9	45	41	36	-1.3751	0.419814	21.2389	9.19897e-05	0.000217859	-0.203865	0.419814	0.68509	0.41528	0.498426	-2.2109	0.419814	39.5311	1.1144e-06	4.78866e-06
TraesCS2A03G0477300	318	256	241	51	47	76	77	55	97	120	130	139	-1.35319	2.39597	69.0978	7.7697e-09	3.8027e-08	-0.551421	2.39597	15.0357	0.000632183	0.00170452	-0.730892	2.39597	22.0805	7.23542e-05	0.000210486
TraesCS1A03G0631000	34	38	40	2	0	2	13	3	7	17	21	25	-3.84904	-0.42359	44.728	4.01421e-07	1.4506e-06	-0.32542	-0.42359	0.96944	0.333783	0.415544	-1.18883	-0.42359	8.71314	0.00656368	0.0123312
TraesCS2D03G0696700	35	30	23	6	14	15	6	5	5	15	15	15	-0.450519	-0.538608	1.76381	0.19555	0.244862	-0.450153	-0.538608	1.95167	0.174072	0.239789	-1.34513	-0.538608	11.2506	0.00242481	0.00503999
TraesCS1D03G0850200	32	21	26	4	1	6	1	1	0	10	10	9	-1.94118	-1.06387	17.6958	0.000266644	0.000584801	-0.921288	-1.06387	6.00348	0.021228	0.0385306	-4.03652	-1.06387	36.4193	2.13916e-06	8.67683e-06
TraesCS2A03G0738000	61	42	25	7	12	12	15	15	7	26	25	24	-1.14995	-0.0381856	11.2194	0.00245344	0.00452653	-0.244673	-0.0381856	0.711431	0.406568	0.489992	-0.674868	-0.0381856	4.10091	0.0531116	0.0797135
TraesCS3D03G0617500	33	8	20	2	10	4	0	1	1	4	7	9	-1.01609	-1.29866	3.65297	0.0669145	0.0931687	-1.05755	-1.29866	4.4311	0.0449813	0.0743911	-3.64838	-1.29866	18.7992	0.000189562	0.000502784
TraesCS7B03G0965700	174	166	104	29	39	44	24	27	33	78	76	73	-1.11022	1.53448	32.9142	4.64829e-06	1.39267e-05	-0.454482	1.53448	7.05505	0.0132503	0.02543	-1.30007	1.53448	39.9237	1.02871e-06	4.45514e-06
TraesCS7D03G0253700	50	44	28	4	10	15	8	6	2	15	18	20	-1.1884	-0.314491	10.0735	0.00380741	0.0067729	-0.681241	-0.314491	4.1981	0.0505589	0.0824131	-1.81225	-0.314491	17.9732	0.000244507	0.000632808
TraesCS6B03G0430700	34	41	37	18	12	19	7	7	7	39	38	37	-0.329874	0.0843545	1.44402	0.240188	0.294165	0.524519	0.0843545	4.87045	0.0362372	0.0615766	-1.31685	0.0843545	15.9325	0.000469345	0.00114162
TraesCS6D03G0269700	52	27	66	8	6	14	20	8	11	39	26	13	-1.49361	0.0503569	13.166	0.00120526	0.00235399	-0.389358	0.0503569	1.32809	0.259504	0.336762	-0.794386	0.0503569	4.20794	0.0503084	0.0759537
TraesCS5A03G0155200	81	66	71	34	23	32	20	11	14	60	52	44	-0.420371	0.810294	3.84747	0.0604771	0.0850075	0.0256057	0.810294	0.017263	0.896467	0.921267	-1.17491	0.810294	22.7224	6.04267e-05	0.000178841
TraesCS7B03G0444900	70	54	41	14	13	16	4	15	9	16	27	38	-1.05514	0.166192	10.2272	0.00358594	0.00641332	-0.500336	0.166192	2.92232	0.0991262	0.147956	-1.44549	0.166192	15.8809	0.000477368	0.00115962
TraesCS2A03G0269600	360	245	245	79	58	69	91	56	76	147	149	151	-1.1624	2.49536	64.3606	1.53265e-08	7.10685e-08	-0.406271	2.49536	10.109	0.0037549	0.0083403	-0.823538	2.49536	32.9827	4.57626e-06	1.72867e-05
TraesCS7A03G1061300	38	56	48	14	7	2	6	10	12	26	27	28	-1.75515	-0.0246744	19.8506	0.000138105	0.000317795	-0.31405	-0.0246744	1.02903	0.319619	0.400512	-1.25442	-0.0246744	10.8378	0.00283484	0.00580005
TraesCS5A03G0958500	53	43	49	27	25	26	6	12	15	20	25	29	-0.0222791	0.228961	0.00768095	0.930825	0.943838	-0.456085	0.228961	3.19211	0.0855171	0.130265	-1.03326	0.228961	11.7223	0.00203347	0.00430447
TraesCS6A03G0462500	1395	1273	1390	312	294	259	123	111	77	642	618	594	-1.36213	4.4207	202.359	7.14811e-14	8.72256e-13	-0.62678	4.4207	51.1574	1.25632e-07	7.86148e-07	-2.61497	4.4207	533.379	5.28013e-19	5.47499e-17
TraesCS5A03G0584200	118	78	89	10	12	10	18	11	14	65	61	56	-2.26341	0.883098	86.0089	8.84476e-10	5.10991e-09	-0.129754	0.883098	0.53566	0.470703	0.552293	-1.61855	0.883098	48.9583	1.84778e-07	9.32996e-07
TraesCS3A03G0365900	22	34	26	2	4	3	0	1	1	24	25	26	-2.2914	-0.656652	23.9081	4.36079e-05	0.000109529	0.365553	-0.656652	1.38042	0.250548	0.326946	-4.11014	-0.656652	39.7177	1.07275e-06	4.62669e-06
TraesCS1B03G0694400	68	38	40	3	0	1	8	10	11	22	18	14	-4.20295	-0.245484	68.7934	8.10792e-09	3.95687e-08	-0.906308	-0.245484	9.23945	0.00530002	0.0113082	-1.21179	-0.245484	12.7491	0.00139849	0.0030666
TraesCS7B03G0266900	69	64	59	3	9	15	5	6	1	39	29	19	-1.94998	0.162359	29.6212	1.00808e-05	2.83817e-05	-0.636239	0.162359	4.9278	0.0352428	0.0600888	-2.879	0.162359	44.8401	3.93016e-07	1.85119e-06
TraesCS7A03G0438600	41	29	36	2	1	3	3	9	4	14	13	12	-3.20584	-0.668368	44.3673	4.29816e-07	1.54535e-06	-0.923182	-0.668368	7.96947	0.00894376	0.0179544	-1.61246	-0.668368	16.6161	0.000375798	0.000934668
TraesCS1D03G0236500	50	40	40	12	4	7	10	5	10	19	19	18	-1.6132	-0.234129	22.0404	7.31785e-05	0.000176499	-0.69881	-0.234129	5.88812	0.0223853	0.0403733	-1.27102	-0.234129	13.9453	0.000917195	0.00209497
TraesCS1B03G0493200	412	349	333	108	97	120	96	87	64	196	194	191	-0.878589	2.86709	58.9125	3.50616e-08	1.52687e-07	-0.401584	2.86709	14.6786	0.000713218	0.00189888	-1.04899	2.86709	75.8317	3.13112e-09	2.28387e-08
TraesCS2A03G0058100	15	16	11	3	4	2	2	7	9	12	10	8	-1.32107	-1.29193	5.89669	0.022297	0.0342803	0.0212811	-1.29193	0.00257483	0.959914	0.969885	-0.125003	-1.29193	0.0703915	0.792834	0.830062
TraesCS5B03G1354300	80	93	81	12	10	18	16	18	28	48	46	44	-1.79854	0.765291	47.3587	2.46444e-07	9.23944e-07	-0.379054	0.765291	3.33649	0.0791199	0.121739	-0.944544	0.765291	15.39	0.000561508	0.00134343
TraesCS6B03G1096500	170	89	140	51	26	39	10	29	38	82	77	72	-0.900005	1.46464	13.3656	0.00112316	0.00220687	-0.268271	1.46464	1.50294	0.231074	0.305208	-1.26336	1.46464	22.2063	6.98293e-05	0.000203827
TraesCS6A03G0751500	17	23	25	0	3	1	11	6	6	14	12	10	-3.06974	-0.989131	24.3357	3.88475e-05	9.85859e-05	-0.354679	-0.989131	0.817598	0.374084	0.457388	-0.412549	-0.989131	0.911009	0.34853	0.414962
TraesCS6B03G0879400	72	58	59	24	22	17	10	15	10	24	27	29	-0.706394	0.364181	8.67362	0.00667105	0.0113414	-0.724216	0.364181	10.0282	0.00387541	0.00857937	-1.32812	0.364181	24.0262	4.22335e-05	0.00012935
TraesCS2B03G1265500	32	21	24	2	2	4	3	5	3	15	11	6	-2.34595	-0.994368	23.5422	4.8183e-05	0.000120069	-0.746843	-0.994368	4.27156	0.0487208	0.0797687	-1.68059	-0.994368	13.545	0.00105454	0.00237726
TraesCS5D03G0143000	1110	846	887	238	185	198	282	272	290	517	496	474	-1.31821	4.2005	268.95	2.44036e-15	3.94094e-14	-0.421139	4.2005	34.4555	3.28541e-06	1.49998e-05	-0.651378	4.2005	71.6544	5.4615e-09	3.79738e-08
TraesCS1D03G0184300	45	51	66	1	0	1	11	14	14	42	40	37	-5.2845	0.187775	98.1151	2.26877e-10	1.45968e-09	0.0502718	0.187775	0.0440504	0.835376	0.873114	-0.967131	0.187775	10.844	0.00282816	0.00578796
TraesCS2D03G0793700	59	43	40	5	3	7	6	0	0	22	18	14	-2.3422	-0.339412	27.8769	1.54926e-05	4.22122e-05	-0.875045	-0.339412	6.47602	0.0171295	0.0318777	-3.40588	-0.339412	39.0292	1.23527e-06	5.26067e-06
TraesCS4D03G0070500	354	346	277	44	41	46	29	35	29	128	122	116	-2.0269	2.32334	209.537	4.75053e-14	5.98808e-13	-0.90864	2.32334	59.8635	3.02297e-08	2.16058e-07	-2.29582	2.32334	232.254	1.40889e-14	3.90158e-13
TraesCS1A03G0718300	884	632	682	186	214	196	122	132	138	317	331	344	-1.00197	3.71827	120.498	2.52517e-11	1.9265e-10	-0.629549	3.71827	54.6519	6.96024e-08	4.59627e-07	-1.38351	3.71827	199.757	8.31601e-14	1.85075e-12
TraesCS4A03G0230000	120	84	99	41	38	44	19	20	21	69	59	49	-0.423561	1.17332	5.83955	0.0228933	0.0351093	-0.262617	1.17332	2.54631	0.122489	0.177693	-1.23159	1.17332	37.0454	1.87115e-06	7.67856e-06
TraesCS2A03G0154700	26	35	18	5	4	4	11	6	0	15	16	16	-1.71472	-0.747504	10.5369	0.0031811	0.00574442	-0.243291	-0.747504	0.355166	0.556293	0.632505	-1.11515	-0.747504	4.90959	0.0355551	0.0558154
TraesCS4B03G1015100	223	158	184	109	61	87	17	45	23	140	143	145	-0.261927	2.14725	2.16495	0.153043	0.196426	0.114635	2.14725	0.482293	0.493469	0.574159	-1.62853	2.14725	54.5157	7.11883e-08	3.92454e-07
TraesCS2D03G0457400	57	49	39	11	14	4	10	8	5	21	19	16	-1.43218	-0.133513	17.8365	0.000255155	0.000561464	-0.856014	-0.133513	8.28198	0.00784493	0.0159968	-1.54599	-0.133513	18.6025	0.000201314	0.000530875
TraesCS3D03G0728700	35	21	26	7	3	3	2	2	4	16	14	11	-1.75286	-0.850498	16.9349	0.000339257	0.000731147	-0.479164	-0.850498	2.01566	0.167417	0.231929	-2.21602	-0.850498	21.4399	8.68271e-05	0.00024801
TraesCS6D03G0326800	88	60	63	36	46	43	11	14	10	40	43	45	0.125511	0.788079	0.404984	0.530021	0.587214	-0.201802	0.788079	1.06241	0.312044	0.392677	-1.48098	0.788079	34.0863	3.56714e-06	1.37862e-05
TraesCS1D03G0187800	32	17	19	1	2	4	4	8	5	16	14	11	-2.34608	-0.94536	21.0837	9.62023e-05	0.000226881	-0.205875	-0.94536	0.337442	0.56625	0.641624	-0.879183	-0.94536	4.26152	0.0489677	0.074136
TraesCS2A03G1355600	99	55	68	0	0	0	8	39	3	73	85	97	-8.64306	0.852241	62.1661	3.70927e-08	1.60769e-07	0.724347	0.852241	5.65721	0.025572	0.0453968	-1.03755	0.852241	6.67453	0.0162047	0.0277305
TraesCS3B03G0418200	28	16	19	5	5	4	5	2	9	20	15	9	-1.2686	-0.907236	7.38282	0.0114896	0.0186948	-0.00203671	-0.907236	3.06127e-05	0.995627	0.996613	-0.860079	-0.907236	3.53355	0.0712499	0.103407
TraesCS2D03G0696100	61	40	58	6	2	1	11	14	8	27	25	22	-3.22499	-0.0257565	60.3512	2.80346e-08	1.2408e-07	-0.588937	-0.0257565	4.69026	0.0395707	0.0664381	-1.16274	-0.0257565	13.2978	0.00115034	0.00257164
TraesCS1D03G0336300	18	30	29	2	2	2	6	9	8	14	12	9	-2.76842	-0.872072	28.4566	1.34092e-05	3.69345e-05	-0.643162	-0.872072	3.21712	0.0843676	0.128764	-0.659955	-0.872072	2.8105	0.105487	0.146618
TraesCS2A03G0619800	349	268	357	67	97	67	99	133	135	205	201	197	-1.20137	2.83959	63.1278	1.83993e-08	8.40874e-08	-0.183203	2.83959	1.98822	0.170233	0.235316	-0.312952	2.83959	4.9914	0.0341752	0.0538918
TraesCS5A03G0393900	51	37	48	3	4	3	3	9	5	24	20	16	-2.85439	-0.300778	49.8688	1.57283e-07	6.10356e-07	-0.668049	-0.300778	5.60548	0.0255265	0.0453242	-1.88605	-0.300778	26.6912	2.09235e-05	6.85969e-05
TraesCS1B03G0382700	40	13	27	6	6	7	14	11	10	11	15	19	-1.17037	-0.572045	7.89845	0.00921629	0.0152654	-0.295091	-0.572045	0.711254	0.406626	0.490032	-0.0765518	-0.572045	0.0428597	0.837583	0.867478
TraesCS5D03G0949200	143	116	128	35	40	45	30	29	26	71	58	45	-0.815775	1.36818	21.9074	7.59891e-05	0.000182723	-0.644852	1.36818	15.6602	0.000513376	0.00141654	-1.08796	1.36818	33.8656	3.7479e-06	1.44138e-05
TraesCS2D03G0004200	35	51	38	2	1	2	15	19	12	48	39	29	-3.69559	0.0590673	58.6507	3.65327e-08	1.58549e-07	0.395511	0.0590673	2.3513	0.13711	0.195657	-0.345383	0.0590673	1.29548	0.265293	0.328139
TraesCS6B03G1026200	35	48	61	14	13	21	7	6	10	18	24	30	-0.730896	0.0388994	5.33161	0.0290412	0.043597	-0.50326	0.0388994	2.94914	0.0976673	0.1461	-1.55833	0.0388994	17.7267	0.000264077	0.000677904
TraesCS5A03G0430500	247	208	211	110	124	110	44	45	34	205	197	188	-0.078823	2.5152	0.44591	0.510096	0.568094	0.334808	2.5152	9.34129	0.00508757	0.0109135	-1.33843	2.5152	87.513	7.41066e-10	6.24506e-09
TraesCS3D03G0275500	107	109	95	6	1	2	10	8	5	44	44	44	-4.19955	0.692714	144.357	3.43198e-12	3.05177e-11	-0.729578	0.692714	12.4395	0.00156365	0.00383464	-2.65254	0.692714	82.8935	1.28589e-09	1.02443e-08
TraesCS3D03G1134700	63	76	67	34	33	25	8	10	12	57	53	49	-0.297569	0.75378	1.82093	0.188694	0.237103	0.12528	0.75378	0.386964	0.539251	0.616999	-1.6845	0.75378	36.6686	2.02782e-06	8.26798e-06
TraesCS6D03G0219500	10	12	33	1	0	3	2	6	4	16	15	13	-2.84194	-1.11793	15.0257	0.000634295	0.00130299	0.164571	-1.11793	0.136606	0.714635	0.772576	-1.10413	-1.11793	3.57618	0.0696666	0.10141
TraesCS7A03G0313700	29	11	23	13	8	11	4	0	2	10	14	18	-0.092922	-0.853924	0.0488887	0.826714	0.855632	-0.0577318	-0.853924	0.0210705	0.885693	0.913012	-2.23504	-0.853924	13.5367	0.0010576	0.00238334
TraesCS1B03G0268200	40	38	46	22	24	33	10	7	6	14	19	23	0.212417	0.0204752	0.6364	0.432155	0.491969	-0.636702	0.0204752	5.13346	0.0319181	0.0551105	-1.33089	0.0204752	15.2784	0.000582811	0.00138932
TraesCS3A03G0512400	221	167	207	32	23	38	40	40	40	113	103	92	-1.80356	1.87788	119.142	2.85584e-11	2.15834e-10	-0.440178	1.87788	10.796	0.00288034	0.00659898	-1.21103	1.87788	58.6728	3.64059e-08	2.12491e-07
TraesCS1A03G0323800	182	137	132	70	65	91	23	24	30	132	119	106	-0.121282	1.89471	0.711235	0.406632	0.4668	0.176611	1.89471	1.73183	0.199523	0.269438	-1.44511	1.89471	66.3815	1.14209e-08	7.41522e-08
TraesCS3B03G0922700	257	225	218	58	48	36	53	43	29	127	122	116	-1.42651	2.12473	73.5966	4.20431e-09	2.15112e-08	-0.430178	2.12473	9.17819	0.00543246	0.0115652	-1.38808	2.12473	65.6909	1.26192e-08	8.11195e-08
TraesCS5B03G0763200	69	51	42	11	12	6	13	19	8	31	23	15	-1.58833	0.0923992	22.1934	7.00846e-05	0.000169544	-0.713408	0.0923992	6.30431	0.0185083	0.0341451	-0.908252	0.0923992	8.16317	0.00824426	0.0151397
TraesCS2A03G1276100	28	20	21	5	4	1	2	1	0	22	21	19	-1.87584	-0.848706	15.2539	0.000587596	0.00121388	0.357652	-0.848706	1.13098	0.297224	0.37702	-3.31437	-0.848706	27.4745	1.71423e-05	5.7239e-05
TraesCS2D03G0685400	59	54	33	11	20	15	11	4	7	19	20	21	-0.782828	-0.0263061	6.51761	0.0168128	0.0264776	-0.763567	-0.0263061	6.90926	0.0141267	0.0268957	-1.61809	-0.0263061	20.3633	0.000118679	0.000329216
TraesCS2A03G1171800	50	43	52	15	12	11	20	16	7	42	33	23	-1.0566	0.201676	11.2979	0.00238209	0.00440347	-0.0621424	0.201676	0.0554831	0.815606	0.856822	-0.65745	0.201676	4.54423	0.0425238	0.0654032
TraesCS3B03G0623600	85	72	61	10	9	5	13	11	10	31	28	24	-2.29209	0.324876	63.5814	1.71977e-08	7.89831e-08	-0.87834	0.324876	15.1949	0.000599305	0.00162521	-1.57398	0.324876	34.0798	3.57229e-06	1.38052e-05
TraesCS2A03G0421300	103	97	76	25	21	18	30	23	19	54	49	43	-1.2315	0.933396	31.1806	6.94665e-06	2.01642e-05	-0.40901	0.933396	4.64189	0.0405227	0.0678493	-0.839951	0.933396	15.0277	0.000633886	0.00150058
TraesCS1B03G0649600	135	132	111	0	1	5	0	0	3	62	69	75	-5.04071	0.988535	145.595	3.11869e-12	2.79235e-11	-0.365954	0.988535	2.96593	0.0967664	0.144956	-5.76677	0.988535	141.355	4.34125e-12	6.22347e-11
TraesCS3D03G0865800	135	117	105	37	33	34	25	31	16	87	77	66	-0.903919	1.36387	23.2999	5.14968e-05	0.000127623	-0.124775	1.36387	0.581287	0.452586	0.534847	-1.20928	1.36387	35.7015	2.4983e-06	9.98817e-06
TraesCS1D03G0228100	32	28	39	7	10	14	4	3	6	20	25	29	-0.804322	-0.327307	5.54824	0.0262203	0.0397465	0.0869049	-0.327307	0.0890393	0.767745	0.817182	-1.8179	-0.327307	19.2624	0.000164712	0.000442463
TraesCS5B03G0062800	82	37	38	12	12	14	14	14	14	38	28	17	-1.14473	0.179401	12.9706	0.00129195	0.00251112	-0.388813	0.179401	2.01634	0.167348	0.231856	-0.778121	0.179401	6.16446	0.0197216	0.0330544
TraesCS4D03G0711500	79	44	45	2	6	0	7	10	7	15	21	26	-3.4511	-0.0946173	52.0941	1.06957e-07	4.27785e-07	-0.903037	-0.0946173	8.17628	0.00819914	0.0166366	-1.68286	-0.0946173	19.2507	0.000165294	0.000443907
TraesCS3D03G0200800	40	36	58	19	9	14	10	5	7	19	24	29	-0.809136	-0.0426304	6.23487	0.0191001	0.0297707	-0.391116	-0.0426304	1.78308	0.193204	0.262027	-1.50934	-0.0426304	16.4156	0.000400956	0.000991447
TraesCS5B03G0221800	48	40	37	0	1	4	1	2	2	16	20	23	-3.69331	-0.481938	52.7237	9.60963e-08	3.87021e-07	-0.565041	-0.481938	3.29865	0.080742	0.1239	-3.47886	-0.481938	45.2341	3.64935e-07	1.73206e-06
TraesCS2A03G1146000	440	427	332	176	126	182	45	24	37	206	192	177	-0.440811	2.927	12.2806	0.00165655	0.00315619	-0.552273	2.927	20.2972	0.00012101	0.000387104	-2.40201	2.927	208.757	4.9631e-14	1.17845e-12
TraesCS7B03G0575000	18	23	13	4	17	10	3	1	6	13	14	15	0.071303	-0.903464	0.0258193	0.873569	0.895107	0.142573	-0.903464	0.116338	0.735748	0.79015	-1.31898	-0.903464	5.38869	0.0282666	0.0455306
TraesCS3B03G0423700	24	12	18	2	5	5	7	2	2	16	14	12	-1.2664	-1.07782	6.64469	0.0158843	0.0251389	0.154441	-1.07782	0.164174	0.688616	0.750407	-1.17056	-1.07782	5.35516	0.0287189	0.0461791
TraesCS1B03G1021800	49	51	32	12	8	10	6	4	2	22	15	8	-1.25845	-0.322466	12.8115	0.00136755	0.00264565	-1.04167	-0.322466	10.3753	0.00338572	0.00761807	-2.33905	-0.322466	29.649	1.00131e-05	3.51385e-05
TraesCS4A03G1219300	132	101	133	29	19	18	20	22	41	59	53	47	-1.59562	1.18613	46.2447	3.02324e-07	1.11507e-06	-0.693863	1.18613	12.1186	0.00175743	0.00425302	-1.04282	1.18613	21.371	8.85618e-05	0.000252449
TraesCS1A03G0712400	122	105	99	35	48	43	21	26	19	65	67	69	-0.496085	1.28633	7.89482	0.00923046	0.0152859	-0.185815	1.28633	1.29749	0.264932	0.3425	-1.204	1.28633	35.8733	2.40682e-06	9.66129e-06
TraesCS4D03G0465000	289	255	261	134	158	172	75	47	63	171	151	130	0.075275	2.66124	0.370541	0.547926	0.604088	-0.326332	2.66124	6.94713	0.0138931	0.0265101	-1.02618	2.66124	50.3301	1.45062e-07	7.48432e-07
TraesCS2D03G1079600	85	75	88	21	29	30	14	11	12	38	38	37	-0.76171	0.720084	13.0658	0.00124889	0.00243313	-0.626364	0.720084	10.0419	0.00385464	0.00853941	-1.64573	0.720084	44.3799	4.28784e-07	2.00195e-06
TraesCS1D03G0347900	152	107	116	29	41	37	40	23	21	96	84	71	-0.927859	1.45893	22.0519	7.29403e-05	0.00017596	-0.0651061	1.45893	0.144961	0.706453	0.765459	-1.05384	1.45893	25.6083	2.77057e-05	8.83306e-05
TraesCS3A03G0707400	30	21	39	8	11	6	4	6	8	16	13	10	-0.968201	-0.625115	6.49647	0.016973	0.0267086	-0.697347	-0.625115	4.04796	0.054563	0.0880802	-1.21763	-0.625115	8.83786	0.00623705	0.011772
TraesCS4B03G0440300	17	11	22	6	5	13	3	2	0	7	7	6	-0.191394	-1.29403	0.177199	0.677209	0.724217	-0.802559	-1.29403	2.95212	0.0975067	0.145897	-2.1708	-1.29403	11.2835	0.00239502	0.00498449
TraesCS2B03G0421900	139	126	118	32	37	34	17	21	27	100	89	78	-1.02078	1.4582	33.3089	4.24919e-06	1.2824e-05	-0.0135074	1.4582	0.00802552	0.929295	0.946277	-1.45993	1.4582	56.0003	5.58058e-08	3.13862e-07
TraesCS5A03G1135400	64	51	30	13	3	17	15	9	7	36	30	23	-1.251	0.0851083	11.6798	0.0020657	0.00386335	-0.185927	0.0851083	0.374129	0.546009	0.623213	-1.11269	0.0851083	8.87585	0.00614109	0.0116115
TraesCS1A03G0442400	979	691	856	122	163	131	148	169	171	460	441	422	-1.72307	3.88853	269.039	2.43065e-15	3.92631e-14	-0.419347	3.88853	21.9874	7.42845e-05	0.000249746	-1.27099	3.88853	153.546	1.71366e-12	2.71734e-11
TraesCS1D03G0299300	465	350	297	163	150	179	80	82	68	268	249	230	-0.296577	3.07387	7.91382	0.00915656	0.0151762	-0.0563615	3.07387	0.320462	0.576125	0.650846	-1.16756	3.07387	94.1305	3.49621e-10	3.17181e-09
TraesCS1D03G0595000	33	16	33	17	18	21	8	5	3	24	22	19	0.325018	-0.310434	1.06589	0.311268	0.369476	0.178044	-0.310434	0.338548	0.565619	0.641006	-1.24225	-0.310434	9.24473	0.00528876	0.0101656
TraesCS5B03G0138600	67	72	53	37	20	21	17	7	10	45	42	38	-0.429934	0.579198	2.79032	0.106684	0.142006	-0.113452	0.579198	0.22898	0.636232	0.704532	-1.39819	0.579198	20.9319	0.000100525	0.000283341
TraesCS4D03G0708200	61	31	30	10	9	22	6	5	5	22	20	18	-0.68203	-0.206305	4.41205	0.0454103	0.0654022	-0.492016	-0.206305	2.66261	0.114639	0.167895	-1.7977	-0.206305	20.4384	0.00011609	0.000322666
TraesCS1A03G0268100	107	64	84	55	30	41	15	21	13	71	66	61	-0.138224	1.10294	0.454193	0.506225	0.56429	0.152141	1.10294	0.637616	0.431721	0.514585	-1.2704	1.10294	26.2182	2.36356e-05	7.65123e-05
TraesCS2A03G0023100	52	56	54	4	1	10	5	7	4	36	35	34	-2.54896	0.0805051	44.7313	4.01168e-07	1.44978e-06	-0.123176	0.0805051	0.220283	0.642688	0.710402	-2.2331	0.0805051	34.5066	3.24835e-06	1.26567e-05
TraesCS3B03G0007400	24	13	14	3	5	7	0	1	0	7	7	6	-0.868728	-1.4449	3.53996	0.0710091	0.0983119	-0.816239	-1.4449	3.59252	0.0690705	0.10809	-4.24758	-1.4449	26.5005	2.19742e-05	7.16201e-05
TraesCS3D03G1103800	66	52	36	12	13	12	17	22	17	28	26	24	-1.16944	0.204949	17.6445	0.00027097	0.000593679	-0.461536	0.204949	3.6719	0.0662549	0.104284	-0.352846	0.204949	1.87191	0.182821	0.237471
TraesCS5D03G0346500	42	44	50	11	10	5	18	12	2	19	22	25	-1.51093	-0.0932332	14.221	0.000833934	0.00167557	-0.537598	-0.0932332	2.58917	0.119525	0.173978	-0.994817	-0.0932332	6.62118	0.0160518	0.0274908
TraesCS2A03G0765800	60	33	35	9	11	10	18	16	8	25	25	25	-1.19693	-0.0179307	13.8339	0.000953335	0.00189466	-0.244543	-0.0179307	0.820977	0.373113	0.456483	-0.493675	-0.0179307	2.66436	0.114525	0.157569
TraesCS2A03G0784700	21	20	25	7	4	4	1	1	2	7	9	10	-1.25498	-1.16308	8.72057	0.00654371	0.0111476	-0.829181	-1.16308	4.83813	0.0368114	0.062433	-2.87595	-1.16308	25.1783	3.10267e-05	9.78615e-05
TraesCS5D03G0654200	68	39	50	3	1	0	2	5	7	24	24	24	-4.31118	-0.172138	71.9786	5.22618e-09	2.63305e-08	-0.600505	-0.172138	4.42935	0.0450203	0.0744433	-2.35816	-0.172138	35.1965	2.78964e-06	1.10294e-05
TraesCS4D03G0053200	34	43	23	19	11	25	5	3	4	26	23	19	-0.000508924	-0.221425	2.24999e-06	0.998814	0.99909	-0.0528512	-0.221425	0.030605	0.862463	0.894603	-1.94465	-0.221425	20.0944	0.000128471	0.000353552
TraesCS5A03G1210100	233	187	135	57	63	53	11	30	33	131	105	78	-0.798497	1.88193	15.3551	0.000568086	0.00117712	-0.30707	1.88193	2.75678	0.10871	0.160306	-1.79837	1.88193	55.428	6.12638e-08	3.41978e-07
TraesCS4D03G0754100	1169	796	772	433	403	430	205	182	168	497	484	470	-0.228135	4.26444	8.15093	0.00828667	0.013846	-0.39359	4.26444	25.0354	3.2223e-05	0.000117814	-1.19345	4.26444	176.612	3.47015e-13	6.5144e-12
TraesCS1A03G0055000	33	20	37	4	11	16	3	4	5	21	17	12	-0.661431	-0.546934	2.95025	0.0976073	0.131168	-0.338028	-0.546934	0.926447	0.344546	0.426858	-1.78765	-0.546934	14.2491	0.000825893	0.00190386
TraesCS1A03G0261500	339	313	291	62	64	65	50	33	46	128	156	183	-1.43226	2.48106	91.8682	4.49828e-10	2.73614e-09	-0.502287	2.48106	15.0692	0.000625105	0.00168773	-1.77398	2.48106	120.217	2.59005e-11	3.05609e-10
TraesCS7B03G0024600	188	143	160	108	87	103	32	33	31	76	99	122	0.152983	1.98795	1.02587	0.320349	0.378973	-0.208428	1.98795	1.91265	0.178287	0.244701	-1.25348	1.98795	45.3903	3.54413e-07	1.68668e-06
TraesCS3A03G0925200	223	167	199	31	16	47	63	52	58	91	104	117	-1.77459	1.95088	77.2598	2.60252e-09	1.38074e-08	-0.401926	1.95088	6.05875	0.020697	0.0376804	-0.668489	1.95088	13.6951	0.00100057	0.00226673
TraesCS3D03G0001900	17	21	20	1	0	2	2	3	3	10	9	8	-3.28758	-1.33243	27.3492	1.76941e-05	4.77119e-05	-0.596523	-1.33243	2.30184	0.141139	0.200595	-1.73874	-1.33243	11.307	0.00237401	0.00494561
TraesCS1A03G0683000	87	59	58	12	7	8	18	0	5	31	28	25	-2.02403	0.243106	25.1277	3.14449e-05	8.12083e-05	-0.758821	0.243106	5.48155	0.0270551	0.0477129	-2.03106	0.243106	23.2402	5.23501e-05	0.000156861
TraesCS5A03G0494600	69	62	74	3	2	6	3	1	2	30	24	17	-3.32036	0.048048	80.5762	1.71066e-09	9.39766e-09	-1.0247	0.048048	16.0968	0.000444766	0.00124573	-3.94693	0.048048	86.1043	8.7455e-10	7.24502e-09
TraesCS7A03G0278700	118	77	102	34	39	37	9	27	31	59	57	55	-0.553541	1.13569	5.95958	0.0216604	0.0333859	-0.280974	1.13569	1.79137	0.192205	0.26085	-1.04347	1.13569	17.3258	0.000299595	0.00076017
TraesCS2B03G0263300	151	153	127	48	29	38	86	114	52	121	110	99	-1.03654	1.93443	23.2693	5.1932e-05	0.00012861	0.119949	1.93443	0.448341	0.508955	0.588832	0.318455	1.93443	2.89342	0.100726	0.140859
TraesCS3A03G1201900	108	108	91	1	4	3	5	4	6	41	41	41	-4.34276	0.62624	166.421	6.86209e-13	6.95566e-12	-0.811214	0.62624	16.912	0.000341748	0.000982741	-3.24066	0.62624	116.615	3.60333e-11	4.10937e-10
TraesCS3A03G0344100	41	38	40	9	5	2	1	7	0	18	12	6	-2.00482	-0.582225	16.9024	0.000342796	0.000738136	-1.21512	-0.582225	8.67587	0.00666489	0.0138516	-2.76312	-0.582225	23.4307	4.96791e-05	0.000149738
TraesCS7A03G0353600	148	142	107	6	2	6	20	5	11	98	79	59	-3.92615	1.18849	129.316	1.16527e-11	9.42809e-11	-0.244168	1.18849	1.4689	0.236285	0.311071	-2.35878	1.18849	67.8683	9.23677e-09	6.13063e-08
TraesCS5B03G1341600	30	20	35	10	6	4	2	5	7	19	14	9	-1.20317	-0.709243	8.09942	0.00846766	0.0141243	-0.508341	-0.709243	1.94732	0.174537	0.240362	-1.48958	-0.709243	10.4903	0.00323862	0.00653865
TraesCS3D03G0424700	180	139	148	27	39	19	24	30	19	110	98	86	-1.57583	1.61058	61.4079	2.38448e-08	1.06909e-07	-0.156316	1.61058	0.927542	0.344266	0.426561	-1.57478	1.61058	56.9278	4.80408e-08	2.7365e-07
TraesCS7D03G1275700	31	26	22	9	15	13	1	2	1	11	13	15	-0.215546	-0.723738	0.415065	0.524984	0.582283	-0.49903	-0.723738	2.29484	0.14172	0.201307	-3.12393	-0.723738	33.3388	4.22056e-06	1.60627e-05
TraesCS5B03G0887900	59	50	58	9	10	9	4	3	6	44	39	33	-1.6952	0.192517	35.4274	2.65211e-06	8.30483e-06	-0.0198586	0.192517	0.00819143	0.935435	0.951002	-2.56545	0.192517	57.1643	4.62531e-08	2.64325e-07
TraesCS7B03G0684300	120	63	86	3	9	3	62	44	41	38	54	69	-3.25204	1.02168	75.4104	3.3083e-09	1.72133e-08	-0.212338	1.02168	0.831802	0.370029	0.453378	0.236862	1.02168	0.994717	0.327672	0.393888
TraesCS6D03G0519400	1737	1122	1136	258	277	312	239	237	188	582	553	523	-1.35114	4.45194	215.72	3.37411e-14	4.37138e-13	-0.744645	4.45194	77.0749	2.66519e-09	2.39711e-08	-1.47766	4.45194	239.573	9.74313e-15	2.83368e-13
TraesCS2B03G1175300	49	39	19	20	12	7	3	6	11	22	19	15	-0.565882	-0.298921	2.22248	0.1479	0.190463	-0.411503	-0.298921	1.35428	0.25497	0.331778	-1.29961	-0.298921	8.79865	0.00633778	0.0119421
TraesCS5D03G0106500	114	76	80	24	28	33	20	18	24	45	51	56	-0.784945	0.960917	14.7849	0.000687986	0.00140327	-0.307399	0.960917	2.78517	0.106992	0.158141	-1.01435	0.960917	21.6091	8.27228e-05	0.000237611
TraesCS5D03G0321000	348	319	337	85	95	82	79	72	66	203	201	198	-1.06803	2.76171	81.4297	1.53884e-09	8.53157e-09	-0.23206	2.76171	4.95162	0.0348387	0.0594934	-1.11724	2.76171	82.6492	1.32478e-09	1.05282e-08
TraesCS2A03G1116800	22	22	20	8	6	2	5	1	3	16	16	16	-1.11381	-0.907219	6.21361	0.0192855	0.0300314	0.0913438	-0.907219	0.0642808	0.801823	0.845381	-1.70854	-0.907219	11.1489	0.00251947	0.00521673
TraesCS3D03G0317200	116	77	81	35	41	37	5	9	5	51	44	36	-0.394078	0.875731	3.95121	0.0573313	0.0809369	-0.546211	0.875731	8.02903	0.00872203	0.0175595	-2.72785	0.875731	90.9434	4.99349e-10	4.37986e-09
TraesCS1B03G0105600	56	47	41	3	4	13	4	12	9	25	18	10	-1.96102	-0.193067	23.2523	5.21753e-05	0.000129154	-0.928779	-0.193067	7.72326	0.00992808	0.0197022	-1.41713	-0.193067	13.1042	0.00123196	0.00273758
TraesCS2A03G0863200	174	126	129	63	57	68	34	24	26	108	91	74	-0.312474	1.70758	4.08679	0.0534942	0.0759316	-0.138519	1.70758	0.906628	0.349672	0.432305	-1.24756	1.70758	47.6403	2.34153e-07	1.15559e-06
TraesCS6B03G0220400	29	18	17	2	6	8	9	7	10	8	13	17	-1.10319	-0.843888	5.99809	0.0212806	0.0328387	-0.224582	-0.843888	0.354761	0.556517	0.632691	-0.190269	-0.843888	0.215648	0.646194	0.701927
TraesCS3D03G1046600	49	27	35	1	0	3	10	7	3	25	24	23	-3.81495	-0.39425	48.1066	2.1523e-07	8.16261e-07	-0.102547	-0.39425	0.110662	0.742026	0.795597	-1.35328	-0.39425	11.6958	0.00205353	0.00434353
TraesCS4B03G0651500	475	328	374	74	86	89	138	112	128	201	217	233	-1.36081	2.99578	125.797	1.57795e-11	1.24693e-10	-0.335707	2.99578	10.3599	0.00340591	0.00765828	-0.535417	2.99578	22.3385	6.72802e-05	0.00019709
TraesCS5B03G1332600	9981	8725	7820	2432	2242	2342	3516	4069	3458	6014	5634	5253	-1.04562	7.62215	315.837	3.48569e-16	6.676e-15	-0.141282	7.62215	6.13213	0.0200144	0.0365863	-0.167436	7.62215	8.45817	0.00729106	0.0135427
TraesCS5A03G0600500	29	11	28	0	1	0	6	2	4	10	15	20	-4.8367	-1.0121	33.02	4.5375e-06	1.36303e-05	-0.0709271	-1.0121	0.0322937	0.858761	0.89146	-1.37788	-1.0121	7.03417	0.013372	0.0233406
TraesCS2B03G1521500	19	28	16	0	1	1	5	8	5	10	14	17	-3.92462	-1.02842	31.4288	6.5532e-06	1.91021e-05	-0.114782	-1.02842	0.0933438	0.762371	0.81274	-0.712293	-1.02842	2.55751	0.121706	0.166369
TraesCS6B03G1109300	150	119	105	17	34	36	22	9	21	71	64	56	-1.22349	1.24264	29.2587	1.10095e-05	3.07856e-05	-0.45498	1.24264	5.33798	0.0289536	0.0506031	-1.73998	1.24264	47.5196	2.3934e-07	1.17845e-06
TraesCS1D03G0127600	23	14	23	3	7	3	5	2	4	12	11	9	-1.3084	-1.10906	8.03628	0.00869543	0.0144714	-0.391162	-1.10906	1.04828	0.315221	0.395974	-1.32802	-1.10906	7.54747	0.0107032	0.019113
TraesCS5A03G0712100	164	130	140	113	94	103	23	43	18	100	100	99	0.387523	1.92658	6.08173	0.0204805	0.031719	-0.0256643	1.92658	0.0265278	0.871862	0.901982	-1.26854	1.92658	40.2417	9.64516e-07	4.19939e-06
TraesCS4A03G1122900	48	36	29	0	0	0	15	11	7	22	24	25	-7.67642	-0.33125	80.6153	3.42704e-09	1.77722e-08	-0.150146	-0.33125	0.272887	0.606127	0.677944	-0.667153	-0.33125	4.02411	0.0560969	0.0836968
TraesCS2D03G0595100	34	20	18	0	2	0	0	3	3	10	8	5	-4.08987	-1.25508	29.9706	9.26511e-06	2.62712e-05	-1.11121	-1.25508	6.17299	0.0196452	0.0359908	-2.42387	-1.25508	15.9228	0.000470849	0.0011449
TraesCS1D03G0023500	33	25	35	1	2	5	0	4	3	23	20	16	-2.62556	-0.666793	26.614	2.13423e-05	5.66853e-05	-0.149301	-0.666793	0.190387	0.666152	0.73089	-2.59288	-0.666793	23.8347	4.44876e-05	0.000135585
TraesCS6D03G0530300	131	89	95	41	26	45	27	23	23	65	80	94	-0.613849	1.3251	9.51699	0.0047425	0.00828083	0.122667	1.3251	0.488242	0.49084	0.571736	-1.00283	1.3251	21.2724	9.1106e-05	0.00025912
TraesCS3B03G0597900	18	26	15	2	4	5	1	3	5	16	13	9	-1.53464	-1.09853	9.33942	0.00509138	0.00884082	-0.13518	-1.09853	0.120504	0.731248	0.786295	-1.59736	-1.09853	9.06027	0.00569765	0.0108626
TraesCS1D03G0961500	111	94	73	21	29	28	23	20	15	80	87	93	-0.95374	1.19674	20.9277	0.00010065	0.000236667	0.418895	1.19674	6.03989	0.0208765	0.0379585	-1.15677	1.19674	26.943	1.96185e-05	6.46525e-05
TraesCS3B03G1162700	53	50	40	24	22	24	3	9	10	49	43	37	-0.157968	0.359642	0.382704	0.541476	0.597972	0.358229	0.359642	2.4116	0.13238	0.189971	-1.5925	0.359642	23.8525	4.42721e-05	0.000135017
TraesCS4D03G0601100	168	98	134	64	49	43	20	24	38	118	108	97	-0.475615	1.68944	6.38286	0.017863	0.0279975	0.208792	1.68944	1.54824	0.22436	0.297725	-1.17835	1.68944	30.2366	8.69198e-06	3.09042e-05
TraesCS6A03G0840800	10	24	15	4	0	4	3	5	9	21	15	9	-1.72759	-1.0749	7.35767	0.0116152	0.0188775	0.359375	-1.0749	0.646919	0.42842	0.511438	-0.444001	-1.0749	0.663949	0.42248	0.489432
TraesCS7A03G0850300	321	323	286	85	73	81	102	105	76	228	250	272	-1.09239	2.85448	65.4153	1.31347e-08	6.16773e-08	0.197009	2.85448	2.99809	0.0950676	0.142727	-0.624533	2.85448	22.5448	6.34977e-05	0.000187039
TraesCS4A03G0911000	446	373	395	40	35	49	43	41	37	229	213	197	-2.41834	2.72787	365.252	5.87548e-17	1.32766e-15	-0.417354	2.72787	18.6371	0.000199188	0.000606121	-2.22858	2.72787	303.212	5.72601e-16	2.36916e-14
TraesCS3B03G1048500	55	63	60	12	17	24	8	8	12	28	24	19	-0.883679	0.220877	10.6546	0.00304043	0.0055116	-0.82463	0.220877	10.4297	0.00331525	0.00747445	-1.57307	0.220877	25.7783	2.65001e-05	8.48407e-05
TraesCS2A03G0020600	24	10	18	8	5	5	2	1	4	11	14	17	-0.637678	-1.07738	2.0218	0.166795	0.212221	0.214835	-1.07738	0.320545	0.576075	0.650803	-1.74763	-1.07738	9.81236	0.00421844	0.00830018
TraesCS5B03G0161700	177	142	138	46	40	35	62	71	54	92	97	102	-1.03935	1.82822	40.8505	8.53342e-07	2.91614e-06	-0.136824	1.82822	0.957691	0.336677	0.418588	-0.189541	1.82822	1.58121	0.219627	0.278637
TraesCS3B03G0147000	102	78	85	29	15	19	41	23	15	65	60	54	-1.19484	1.0039	21.439	8.68489e-05	0.000206521	-0.0543435	1.0039	0.0643217	0.801762	0.845361	-0.64564	1.0039	6.77146	0.0150139	0.0258972
TraesCS1A03G0342500	94	66	65	18	12	13	8	16	9	39	38	36	-1.50102	0.519645	34.5345	3.22828e-06	9.961e-06	-0.474374	0.519645	4.93419	0.0351339	0.0599236	-1.65701	0.519645	37.1855	1.81629e-06	7.47297e-06
TraesCS5A03G0480200	128	101	70	29	22	29	38	31	17	65	62	58	-1.01946	1.1452	19.6614	0.000146117	0.000334928	-0.173843	1.1452	0.769299	0.388368	0.471646	-0.690909	1.1452	9.1947	0.00539641	0.0103492
TraesCS2B03G0013700	19	19	28	5	0	3	10	8	12	16	17	18	-2.14267	-0.751499	15.9986	0.000459294	0.000967702	0.128633	-0.751499	0.122919	0.72868	0.784113	-0.0501136	-0.751499	0.0151021	0.903127	0.922754
TraesCS4D03G0703900	1189	999	959	316	255	339	188	232	194	652	610	567	-0.918864	4.35195	133.364	8.29123e-12	6.8888e-11	-0.272755	4.35195	13.7842	0.000969989	0.00250141	-1.25967	4.35195	222.483	2.3441e-14	6.0607e-13
TraesCS1A03G0737200	126	83	67	22	22	24	17	14	29	41	39	37	-1.13109	0.834061	22.6546	6.15797e-05	0.000150435	-0.712188	0.834061	10.9999	0.00266549	0.00616429	-1.08732	0.834061	19.7197	0.000143598	0.00039069
TraesCS4D03G0058500	94	86	81	11	14	19	18	11	9	51	54	56	-1.69238	0.787901	47.5554	2.37786e-07	8.93901e-07	-0.187152	0.787901	0.928786	0.343948	0.426259	-1.67876	0.787901	43.3646	5.20732e-07	2.39302e-06
TraesCS4B03G0993700	9400	9283	7885	2176	1921	2119	1542	1712	1696	7428	6977	6525	-1.23	7.47828	386.048	2.96831e-17	7.13327e-16	0.158583	7.47828	6.971	0.0137481	0.0262627	-1.33369	7.47828	443.511	5.30983e-18	3.98718e-16
TraesCS2B03G0602900	77	58	57	20	5	11	12	5	7	27	25	23	-1.53226	0.201964	24.0083	4.24389e-05	0.000106885	-0.838348	0.201964	9.55362	0.00467383	0.010131	-1.88722	0.201964	30.3063	8.54811e-06	3.04472e-05
TraesCS6D03G0731400	72	77	66	61	30	50	17	14	14	49	40	31	0.253643	0.851352	1.35838	0.254269	0.30925	-0.338622	0.851352	2.31657	0.139924	0.199097	-1.1609	0.851352	18.3889	0.000214974	0.000563709
TraesCS2A03G0871600	59	54	63	26	22	24	3	8	13	23	26	29	-0.421188	0.30196	2.57944	0.12019	0.158039	-0.664807	0.30196	6.67402	0.0156781	0.0294943	-1.77198	0.30196	29.0581	1.15629e-05	4.00302e-05
TraesCS3D03G0147200	44	37	32	11	11	13	9	4	10	19	19	18	-0.81111	-0.269996	6.95394	0.0138516	0.0221765	-0.497109	-0.269996	3.14001	0.0879689	0.133495	-1.18832	-0.269996	12.4031	0.00158444	0.00343193
TraesCS6A03G0720300	82	47	51	2	11	12	8	7	5	40	37	34	-1.94869	0.238183	32.6795	4.90449e-06	1.46332e-05	-0.173507	0.238183	0.453648	0.506478	0.586468	-2.04524	0.238183	32.1091	5.59305e-06	2.07304e-05
TraesCS3D03G0031400	96	79	65	20	16	8	31	18	18	56	41	25	-1.56178	0.706006	26.9825	1.94214e-05	5.19233e-05	-0.465396	0.706006	3.51573	0.0719237	0.111961	-0.737737	0.706006	7.0359	0.0133619	0.0233263
TraesCS3A03G1041900	21	13	19	0	2	2	0	0	6	11	13	15	-2.76162	-1.26177	14.0549	0.000883042	0.00176644	0.0731129	-1.26177	0.0256335	0.874021	0.903777	-1.99632	-1.26177	8.49485	0.00718123	0.0133616
TraesCS5D03G1087800	4338	3556	3823	777	768	912	1321	1354	1232	2065	1953	1841	-1.38336	6.22825	584.717	1.66014e-19	6.98029e-18	-0.491309	6.22825	83.2486	1.23153e-09	1.18648e-08	-0.488659	6.22825	78.9918	2.08688e-09	1.58117e-08
TraesCS5B03G1137400	118	68	65	10	20	17	28	48	36	49	46	43	-1.52132	0.913771	32.4332	5.18993e-06	1.54139e-05	-0.336523	0.913771	2.38449	0.134482	0.192493	-0.0510841	0.913771	0.0506322	0.823704	0.856202
TraesCS1A03G0727400	68	44	37	0	8	3	6	3	1	18	19	20	-2.83639	-0.281979	34.989	2.91977e-06	9.0772e-06	-0.8565	-0.281979	6.17588	0.0196193	0.0359512	-2.75512	-0.281979	30.931	7.36797e-06	2.66093e-05
TraesCS2B03G0180400	86	73	66	20	36	33	11	7	20	35	36	37	-0.461066	0.670943	3.58629	0.0692971	0.0961918	-0.544696	0.670943	5.39311	0.0282077	0.0494573	-1.46124	0.670943	25.5158	2.83864e-05	9.0269e-05
TraesCS1B03G0494500	43	20	43	9	2	5	7	5	7	17	19	21	-1.8314	-0.449328	18.9036	0.000183629	0.000413801	-0.374104	-0.449328	1.29925	0.264615	0.342165	-1.36469	-0.449328	11.089	0.00257706	0.00532414
TraesCS7A03G0545500	32	25	28	3	3	6	8	1	4	9	12	14	-1.92636	-0.841166	17.3448	0.000297808	0.000647978	-0.759692	-0.841166	4.20443	0.0503975	0.0821836	-1.59241	-0.841166	12.0187	0.00182293	0.00389754
TraesCS5A03G0645600	86	84	60	53	38	46	14	9	15	46	48	50	0.123405	0.920095	0.385488	0.540019	0.596595	-0.164008	0.920095	0.696016	0.411632	0.494866	-1.4947	0.920095	34.1304	3.53217e-06	1.36566e-05
TraesCS6D03G0078000	68	46	41	12	12	17	6	7	8	18	20	22	-1.0315	-0.0148878	13.9319	0.000921448	0.00183735	-0.842551	-0.0148878	10.8229	0.002851	0.00654043	-1.7637	-0.0148878	30.5135	8.13549e-06	2.91236e-05
TraesCS7D03G0413400	16	19	24	3	1	4	3	4	10	10	10	10	-1.9846	-1.12844	13.5392	0.00105666	0.00208603	-0.47217	-1.12844	1.34648	0.25631	0.333217	-0.701883	-1.12844	2.30436	0.14093	0.189232
TraesCS6A03G0854900	858	676	692	308	269	320	190	150	158	404	361	318	-0.437244	3.91545	28.092	1.46815e-05	4.01569e-05	-0.528225	3.91545	43.0469	5.53699e-07	3.00552e-06	-1.06064	3.91545	138.401	5.49414e-12	7.69309e-11
TraesCS1B03G0087300	38	30	24	0	5	0	14	14	8	23	26	29	-3.24449	-0.362557	30.3784	8.40212e-06	2.40172e-05	0.278537	-0.362557	0.67818	0.417612	0.500621	-0.24962	-0.362557	0.410491	0.527258	0.591105
TraesCS3D03G1038100	57	48	67	32	27	30	11	14	9	53	44	35	-0.0832982	0.577153	0.13113	0.720154	0.762538	0.120082	0.577153	0.311537	0.581455	0.655774	-1.24085	0.577153	19.659	0.000146222	0.000397269
TraesCS2B03G0436500	237	151	215	49	83	71	57	54	26	167	151	135	-0.690873	2.20899	13.2684	0.00116234	0.00227724	0.100466	2.20899	0.359131	0.554112	0.630639	-1.03557	2.20899	25.5288	2.82897e-05	8.99902e-05
TraesCS3D03G0221600	391	272	266	117	108	119	52	62	74	139	133	127	-0.551494	2.60112	21.8144	7.8023e-05	0.000187078	-0.699598	2.60112	36.9186	1.92236e-06	9.25419e-06	-1.19777	2.60112	82.9412	1.27844e-09	1.01984e-08
TraesCS1A03G0026100	48	49	71	11	8	9	19	17	19	29	30	30	-1.71479	0.265122	32.0428	5.67961e-06	1.67688e-05	-0.416858	0.265122	2.96338	0.0969027	0.145135	-0.524859	0.265122	3.8944	0.0590307	0.0875788
TraesCS3A03G0258700	22	28	23	1	4	7	3	2	6	14	14	13	-1.71915	-0.908707	13.0966	0.00123532	0.00240898	-0.329361	-0.908707	0.7908	0.381913	0.465024	-1.62089	-0.908707	10.9783	0.00268744	0.00552766
TraesCS5D03G0916500	19	16	17	5	10	10	5	3	1	12	14	15	-0.181651	-0.99699	0.198157	0.659852	0.70854	0.167156	-0.99699	0.203581	0.655541	0.721731	-1.40857	-0.99699	7.54462	0.0107163	0.0191316
TraesCS2A03G1144800	28	27	36	8	9	9	3	0	1	23	20	17	-0.9353	-0.562056	6.32332	0.0183498	0.0286994	-0.10047	-0.562056	0.0995077	0.754908	0.806457	-3.33831	-0.562056	35.4088	2.66291e-06	1.05768e-05
TraesCS7A03G0005100	33	31	22	2	9	2	6	9	3	8	13	17	-1.82311	-0.75707	13.7067	0.000996537	0.00197466	-0.657111	-0.75707	2.77094	0.107849	0.159246	-1.14686	-0.75707	6.12048	0.0201212	0.0336521
TraesCS4A03G0718000	21	9	11	0	1	3	5	3	9	4	9	14	-2.3858	-1.41571	10.4079	0.00334327	0.00601195	-0.0702874	-1.41571	0.0209179	0.886105	0.913373	-0.15549	-1.41571	0.0823614	0.776369	0.816321
TraesCS3D03G0686100	17	16	15	4	4	3	8	4	7	11	9	7	-1.23136	-1.22389	6.91072	0.0141176	0.0225699	-0.319219	-1.22389	0.685204	0.415242	0.4984	-0.239047	-1.22389	0.324774	0.573584	0.63503
TraesCS1D03G0203000	158	222	175	75	75	73	40	44	22	140	146	151	-0.457154	2.13858	6.38501	0.0178457	0.0279741	0.151087	2.13858	0.854054	0.363802	0.446952	-1.30508	2.13858	38.9721	1.24991e-06	5.31882e-06
TraesCS1A03G0646400	741	676	645	152	158	202	88	61	113	278	288	297	-1.14164	3.53409	96.9153	2.58045e-10	1.64441e-09	-0.748039	3.53409	48.1961	2.11788e-07	1.26175e-06	-1.88181	3.53409	208.359	5.07556e-14	1.20228e-12
TraesCS4D03G0484200	28	18	24	0	1	2	2	2	0	8	12	15	-3.54119	-1.15506	29.3206	1.08448e-05	3.03548e-05	-0.476923	-1.15506	1.48166	0.234315	0.308839	-2.94904	-1.15506	22.0651	7.26682e-05	0.000211317
TraesCS2B03G1461200	174	118	103	24	26	37	22	25	19	70	54	38	-1.29706	1.2514	37.4397	1.72109e-06	5.58569e-06	-0.766022	1.2514	16.3915	0.0004041	0.00114251	-1.46896	1.2514	42.5703	6.07446e-07	2.75625e-06
TraesCS5A03G0684700	72	79	59	7	0	1	12	18	10	39	28	16	-3.79868	0.256507	61.2671	2.43619e-08	1.09072e-07	-0.836848	0.256507	7.61731	0.0103876	0.0204988	-1.29566	0.256507	13.6694	0.00100958	0.00228481
TraesCS6B03G0100800	19	16	20	12	4	3	1	3	6	11	10	9	-0.654802	-1.12819	1.93846	0.175487	0.222209	-0.363337	-1.12819	0.725018	0.402182	0.48559	-1.34256	-1.12819	6.06146	0.0206713	0.0344678
TraesCS6D03G0333300	181	159	159	40	40	50	29	25	44	110	109	108	-1.06893	1.80981	42.0315	6.75058e-07	2.34616e-06	-0.100641	1.80981	0.505164	0.48349	0.564675	-1.25079	1.80981	51.0319	1.28389e-07	6.70534e-07
TraesCS1D03G0273300	164	146	237	0	0	1	24	25	11	57	61	64	-7.85755	1.37863	217.856	3.00415e-14	3.9262e-13	-1.08749	1.37863	27.5188	1.6952e-05	6.60292e-05	-2.10008	1.37863	67.3423	9.95318e-09	6.56012e-08
TraesCS4B03G0141600	67	55	51	7	18	14	30	14	10	48	37	26	-1.26594	0.40356	14.2252	0.000832707	0.00167339	-0.131207	0.40356	0.225067	0.639117	0.707176	-0.578763	0.40356	3.34899	0.0785925	0.112879
TraesCS3D03G0964400	82	57	49	42	32	41	16	9	4	55	48	41	0.170858	0.723993	0.533031	0.471783	0.530877	0.132868	0.723993	0.347691	0.56045	0.636237	-1.58203	0.723993	26.1651	2.39627e-05	7.74618e-05
TraesCS4B03G0408900	359	257	314	76	65	82	85	104	105	179	153	127	-1.1848	2.64119	81.1831	1.58648e-09	8.77694e-09	-0.507572	2.64119	18.8499	0.000186653	0.00057193	-0.561103	2.64119	19.9051	0.000135886	0.000372086
TraesCS3A03G0871200	18	8	11	0	0	2	1	0	1	15	13	11	-3.14542	-1.53747	15.7646	0.00049599	0.00103825	0.589644	-1.53747	1.94511	0.174773	0.240631	-2.94684	-1.53747	13.2166	0.00118384	0.00264059
TraesCS1D03G0870500	255	196	172	51	55	44	69	43	68	143	116	89	-1.17206	2.10519	44.4651	4.21906e-07	1.51859e-06	-0.326637	2.10519	4.58359	0.0417045	0.0695779	-0.687423	2.10519	16.2231	0.000426816	0.00104876
TraesCS2B03G0335000	46	24	14	8	2	3	2	10	1	16	15	13	-1.77161	-0.767648	10.7197	0.00296553	0.00539024	-0.395238	-0.767648	0.873956	0.358359	0.441548	-1.55081	-0.767648	8.04983	0.00864599	0.0157971
TraesCS5D03G0548400	18	7	15	1	0	4	5	6	1	2	7	12	-2.05678	-1.56395	7.34339	0.0116871	0.0189856	-0.397543	-1.56395	0.520991	0.476782	0.557944	-0.619947	-1.56395	0.964939	0.334888	0.401187
TraesCS2A03G0678600	118	98	78	30	22	19	27	28	25	71	62	52	-1.16883	1.10121	30.9109	7.40309e-06	2.13819e-05	-0.155265	1.10121	0.766749	0.389145	0.472357	-0.774556	1.10121	14.0755	0.000876798	0.0020104
TraesCS2D03G0991800	46	36	49	17	13	32	9	8	10	39	33	26	-0.213732	0.178524	0.574149	0.455344	0.515057	0.0864236	0.178524	0.110332	0.742396	0.795899	-1.17629	0.178524	12.2867	0.00165286	0.00356562
TraesCS3A03G0388900	22	24	17	12	13	5	2	4	4	17	13	8	-0.194177	-0.870064	0.237794	0.62984	0.681296	-0.223867	-0.870064	0.348728	0.55987	0.635711	-1.53733	-0.870064	9.2212	0.0053391	0.0102495
TraesCS3B03G1067700	49	43	43	28	19	28	8	6	16	32	24	16	0.0208277	0.153814	0.00570309	0.940373	0.951706	-0.399685	0.153814	2.08794	0.160265	0.223437	-1.06768	0.153814	10.3649	0.00339931	0.00682979
TraesCS4D03G0453200	109	80	111	29	25	9	23	26	25	65	60	54	-1.37188	1.06846	29.3109	1.08703e-05	3.04204e-05	-0.236019	1.06846	1.26301	0.271227	0.349305	-0.920892	1.06846	13.9215	0.000924801	0.00211032
TraesCS2B03G0959800	40	22	23	5	2	6	9	3	12	13	13	13	-1.80081	-0.709571	15.8159	0.000487688	0.00102276	-0.593937	-0.709571	2.70778	0.111749	0.164231	-0.707079	-0.709571	3.10594	0.0896159	0.126911
TraesCS1D03G0083900	134	117	118	34	35	59	14	17	28	71	54	36	-0.658766	1.27448	9.34008	0.00509004	0.008839	-0.690691	1.27448	11.18	0.00249012	0.00580172	-1.54529	1.27448	37.7286	1.61939e-06	6.73956e-06
TraesCS6B03G0210400	27	28	21	1	6	5	1	2	7	8	10	11	-1.76667	-1.00257	12.5493	0.00150278	0.00288684	-0.871928	-1.00257	4.44324	0.04471	0.0740246	-1.80536	-1.00257	11.8576	0.00193424	0.00411472
TraesCS7B03G0044300	55	26	27	4	1	5	5	8	18	22	22	21	-2.50655	-0.349039	26.5888	2.14806e-05	5.7017e-05	-0.200114	-0.349039	0.359497	0.553912	0.630459	-0.678129	-0.349039	3.09051	0.0903737	0.127881
TraesCS5B03G1189600	36	20	25	4	3	8	6	6	5	8	14	20	-1.53376	-0.756909	12.2475	0.00167666	0.00319176	-0.417511	-0.756909	1.37745	0.251045	0.327509	-1.13277	-0.756909	6.92366	0.0140374	0.0243963
TraesCS3A03G0798400	389	303	325	79	66	71	54	81	49	156	146	135	-1.35962	2.57948	102.591	1.41882e-10	9.48137e-10	-0.706556	2.57948	34.869	2.99802e-06	1.37976e-05	-1.36637	2.57948	96.9081	2.58245e-10	2.40918e-09
TraesCS3B03G0849500	25	17	17	4	1	2	12	8	6	14	17	19	-2.14959	-0.860964	17.3602	0.000296359	0.000645178	0.278352	-0.860964	0.651648	0.426758	0.509791	-0.0780855	-0.860964	0.0397143	0.843571	0.872382
TraesCS4D03G0833300	71	81	80	11	5	5	34	34	31	50	42	34	-2.58691	0.726736	73.1902	4.43899e-09	2.26226e-08	-0.382499	0.726736	3.23885	0.0833833	0.127415	-0.142221	0.726736	0.40792	0.528545	0.592259
TraesCS7A03G0072900	124	83	65	24	18	17	11	22	19	80	63	45	-1.31407	0.960284	25.7669	2.65787e-05	6.94151e-05	-0.0133287	0.960284	0.00398892	0.950118	0.961928	-1.27231	0.960284	22.6448	6.17484e-05	0.000182481
TraesCS3B03G1341300	1173	990	884	543	578	670	198	234	242	887	841	795	0.107125	4.7052	2.11439	0.157739	0.20184	0.239535	4.7052	11.2195	0.00245332	0.00572448	-1.07722	4.7052	165.902	7.11133e-13	1.24594e-11
TraesCS7D03G0523500	18	21	20	0	0	0	1	2	2	11	10	8	-6.7615	-1.37006	45.5166	5.22104e-07	1.84961e-06	-0.518354	-1.37006	1.82731	0.188883	0.256978	-2.41302	-1.37006	18.1152	0.000268737	0.000688968
TraesCS5B03G1176600	78	73	53	18	19	12	12	14	29	43	39	34	-1.17679	0.560748	17.3755	0.000294925	0.000642291	-0.303405	0.560748	1.58728	0.21877	0.291234	-0.79005	0.560748	8.10768	0.00843836	0.0154585
TraesCS5D03G0325900	196	163	144	73	72	72	25	38	39	86	84	82	-0.336555	1.84285	5.40299	0.0280762	0.0423006	-0.483352	1.84285	11.7577	0.00200699	0.00478948	-1.20016	1.84285	51.6858	1.147e-07	6.05728e-07
TraesCS6A03G0966400	63	61	56	0	1	2	2	1	0	26	23	19	-4.90543	-0.139453	95.1962	3.11001e-10	1.94856e-09	-0.896205	-0.139453	10.8881	0.0027811	0.00639965	-4.69966	-0.139453	83.8082	1.15081e-09	9.27711e-09
TraesCS1B03G0918000	124	73	123	33	16	32	14	17	15	51	57	63	-1.10636	1.06665	22.7919	5.92678e-05	0.000145329	-0.387245	1.06665	3.63364	0.0675956	0.106085	-1.69225	1.06665	41.9152	6.90681e-07	3.09972e-06
TraesCS7B03G1325100	529	309	384	98	114	151	42	69	49	206	187	168	-0.867543	2.88134	38.2622	1.44814e-06	4.75786e-06	-0.601414	2.88134	20.9716	9.93768e-05	0.000324375	-1.82205	2.88134	124.804	1.72108e-11	2.1276e-10
TraesCS2B03G1127400	2268	2084	1770	1179	1029	1118	295	280	312	1383	1400	1416	-0.00939023	5.52652	0.0207832	0.886469	0.906166	-0.0339064	5.52652	0.278875	0.601863	0.673997	-1.69142	5.52652	507.398	9.88195e-19	9.26386e-17
TraesCS7B03G1339800	123	116	125	30	34	27	62	68	48	79	82	84	-1.12867	1.57648	36.5633	2.07404e-06	6.62692e-06	-0.0650459	1.57648	0.172717	0.681077	0.743871	0.0593911	1.57648	0.1289	0.722439	0.769605
TraesCS1D03G0513400	109	49	102	4	1	8	15	20	12	65	68	71	-3.41247	0.838783	77.6801	2.46588e-09	1.31456e-08	0.170639	0.838783	0.555161	0.462817	0.54481	-1.35685	0.838783	20.813	0.000104058	0.000292386
TraesCS5D03G1079800	40	27	50	4	6	7	9	9	18	18	19	20	-1.89546	-0.269932	23.4623	4.92499e-05	0.000122528	-0.526524	-0.269932	2.94142	0.0980847	0.146645	-0.603273	-0.269932	3.19439	0.0854113	0.121624
TraesCS7A03G0903400	155	102	113	23	39	33	30	36	16	79	64	49	-1.07661	1.31576	23.0371	5.53701e-05	0.000136563	-0.430279	1.31576	4.72005	0.0389968	0.0655984	-1.06641	1.31576	21.128	9.49808e-05	0.000269228
TraesCS5D03G0234300	158	160	177	29	64	38	37	62	39	111	116	121	-1.04819	1.89459	23.6762	4.6451e-05	0.000116058	-0.00555375	1.89459	0.000917482	0.976064	0.982143	-0.753497	1.89459	12.3666	0.00160557	0.00347392
TraesCS1D03G0358300	80	64	73	15	13	19	21	17	15	32	37	41	-1.33071	0.56804	30.3893	8.38027e-06	2.39559e-05	-0.466603	0.56804	5.13296	0.0319258	0.0551207	-0.933837	0.56804	15.514	0.000538841	0.00129392
TraesCS3D03G1071700	47	46	54	17	17	22	7	15	9	19	21	23	-0.526404	0.0848752	3.7528	0.0635184	0.0888739	-0.714899	0.0848752	7.30285	0.0118942	0.0231063	-1.14957	0.0848752	14.0072	0.000897725	0.00205491
TraesCS7A03G1001900	35	40	27	6	1	7	13	7	2	24	21	17	-1.97816	-0.434613	17.7226	0.000264417	0.000580345	-0.213633	-0.434613	0.370477	0.547961	0.624986	-1.11242	-0.434613	6.66976	0.0157079	0.0269654
TraesCS7A03G0609400	166	158	139	63	91	91	16	21	22	64	68	71	-0.0472485	1.70112	0.0922402	0.763736	0.801405	-0.679734	1.70112	18.1436	0.000231903	0.000694066	-1.87339	1.70112	84.2672	1.08886e-09	8.82585e-09
TraesCS1D03G0679700	27	17	22	4	2	3	4	2	2	13	17	21	-1.96167	-0.936195	17.1274	0.000319062	0.00069072	0.146536	-0.936195	0.191239	0.665454	0.730339	-1.9083	-0.936195	15.0138	0.000636848	0.00150693
TraesCS5A03G0473000	346	298	271	92	75	70	62	76	59	158	151	144	-1.07388	2.5527	72.4173	4.92508e-09	2.49125e-08	-0.503129	2.5527	19.5536	0.000150911	0.000471919	-1.11692	2.5527	72.7363	4.71783e-09	3.32647e-08
TraesCS3D03G0932800	827	642	647	209	162	173	211	198	200	343	341	338	-1.08321	3.77917	155.258	1.51163e-12	1.43236e-11	-0.535365	3.77917	45.1982	3.67406e-07	2.07733e-06	-0.696181	3.77917	66.1227	1.18551e-08	7.6687e-08
TraesCS1A03G0162800	25	20	33	9	10	12	3	7	6	11	15	18	-0.461511	-0.644695	1.59922	0.217095	0.268556	-0.315989	-0.644695	0.862287	0.361536	0.444673	-1.18141	-0.644695	7.86226	0.00935863	0.0169475
TraesCS2B03G0514300	76	75	68	43	36	29	9	13	13	45	39	32	-0.149148	0.727006	0.500359	0.485558	0.544356	-0.411364	0.727006	3.92789	0.0580221	0.0928996	-1.54569	0.727006	34.2654	3.42738e-06	1.32961e-05
TraesCS2D03G0630800	57	48	74	19	3	22	11	21	15	24	28	32	-1.16065	0.317596	11.0656	0.00259998	0.00477412	-0.58441	0.317596	3.59131	0.0691145	0.108142	-0.836359	0.317596	5.82896	0.0230057	0.0379369
TraesCS5D03G0234200	23	20	17	3	6	1	8	3	2	16	12	7	-1.6774	-1.08857	9.84883	0.00415824	0.00734456	-0.267112	-1.08857	0.42136	0.521883	0.601014	-1.09326	-1.08857	4.59988	0.0413705	0.0638153
TraesCS2B03G1315800	38	32	41	4	18	15	3	4	3	22	18	13	-0.709429	-0.366258	3.93435	0.0578299	0.0815944	-0.559605	-0.366258	2.81912	0.10498	0.155541	-2.34996	-0.366258	24.5366	3.68065e-05	0.000114181
TraesCS6B03G0889600	2227	1874	2027	686	656	675	504	426	422	1492	1374	1255	-0.732413	5.41731	124.086	1.83338e-11	1.43639e-10	-0.0661562	5.41731	1.1287	0.297702	0.377507	-1.08604	5.41731	249.886	5.89308e-15	1.82145e-13
TraesCS7A03G0862400	233	162	188	65	67	60	45	35	37	102	111	119	-0.722507	2.01931	25.2164	3.07152e-05	7.94388e-05	-0.294737	2.01931	5.01416	0.033802	0.0579569	-1.2133	2.01931	58.5819	3.69307e-08	2.1517e-07
TraesCS5B03G1136900	122	112	116	17	20	40	42	29	19	59	55	50	-1.31612	1.20529	30.1988	8.77101e-06	2.49819e-05	-0.587004	1.20529	7.9228	0.00912185	0.0182756	-0.864951	1.20529	13.7106	0.000995165	0.00225518
TraesCS2B03G0387700	77	99	106	48	51	34	7	7	15	62	59	55	-0.223486	1.08316	1.00757	0.324623	0.383383	-0.185755	1.08316	0.765276	0.389594	0.472775	-2.19051	1.08316	51.979	1.09081e-07	5.78565e-07
TraesCS1B03G0450000	188	155	152	47	66	63	28	50	29	125	119	113	-0.616115	1.92063	13.7188	0.000992343	0.00196687	0.0396571	1.92063	0.0711152	0.791798	0.837328	-1.10969	1.92063	36.5141	2.09606e-06	8.51709e-06
TraesCS2D03G0032400	80	78	72	11	22	21	18	18	18	64	62	60	-1.21662	0.850467	26.8839	1.99166e-05	5.31663e-05	0.199573	0.850467	1.11338	0.300937	0.380961	-0.994254	0.850467	17.7333	0.000263528	0.000676662
TraesCS2A03G0165000	20	23	15	2	6	5	1	2	1	8	8	7	-1.26828	-1.30842	7.67074	0.010153	0.0166844	-0.817828	-1.30842	4.11288	0.0527895	0.0855927	-2.68833	-1.30842	20.049	0.00013021	0.000357792
TraesCS2B03G0538600	80	68	62	11	9	22	10	13	14	37	40	43	-1.44541	0.506888	29.3806	1.06873e-05	2.99535e-05	-0.293282	0.506888	1.77817	0.193799	0.262713	-1.40031	0.506888	25.8036	2.63258e-05	8.43643e-05
TraesCS4D03G0810100	550	470	476	337	343	349	109	111	93	322	309	296	0.332335	3.63356	17.5712	0.000277283	0.00060644	-0.181351	3.63356	5.12574	0.0320364	0.055286	-1.16045	3.63356	148.865	2.42981e-12	3.6919e-11
TraesCS6A03G0240600	14	24	23	0	0	0	1	2	0	14	17	19	-6.81894	-1.13126	38.5849	1.91257e-06	6.15354e-06	0.205891	-1.13126	0.288874	0.595826	0.668656	-3.16103	-1.13126	20.7207	0.000126086	0.000347694
TraesCS1A03G0902800	201	136	131	56	68	51	44	33	30	109	97	84	-0.533303	1.79717	10.3578	0.00340869	0.0061211	-0.171869	1.79717	1.26879	0.270158	0.34817	-1.02071	1.79717	31.3038	6.74832e-06	2.45656e-05
TraesCS7D03G0510200	13	19	12	0	0	3	2	1	3	12	11	10	-2.89282	-1.45596	15.9217	0.000471018	0.000990688	0.0848954	-1.45596	0.0382465	0.846451	0.881783	-1.74338	-1.45596	7.57032	0.0105988	0.0189448
TraesCS3A03G0581800	63	57	67	42	27	50	18	9	8	61	52	42	0.210749	0.784005	0.826531	0.371526	0.431317	0.231742	0.784005	1.08966	0.306037	0.386366	-1.3193	0.784005	19.846	0.000138295	0.000377969
TraesCS2D03G0270100	32	31	29	12	19	18	6	2	1	20	19	17	-0.0381705	-0.392895	0.0141624	0.906174	0.922986	-0.208574	-0.392895	0.446902	0.50963	0.589493	-2.22816	-0.392895	23.4812	4.89957e-05	0.00014794
TraesCS7A03G1046000	45	11	29	11	13	8	1	2	0	11	10	8	-0.504891	-0.808545	1.50449	0.230839	0.283816	-1.00797	-0.808545	5.87174	0.0225552	0.0406415	-3.59329	-0.808545	27.4952	1.70529e-05	5.69691e-05
TraesCS4D03G0794400	35	33	25	6	9	17	4	6	1	12	14	16	-0.664965	-0.582794	3.15739	0.0871422	0.118264	-0.629582	-0.582794	3.16796	0.0866436	0.131735	-1.95766	-0.582794	17.2346	0.000308376	0.000780258
TraesCS2D03G0700900	25	15	37	0	0	0	4	5	16	13	13	13	-7.1391	-0.873284	39.2967	1.66277e-06	5.4079e-06	-0.471798	-0.873284	1.26722	0.271272	0.349341	-0.526271	-0.873284	1.3033	0.264725	0.327586
TraesCS1A03G1031900	92	83	54	46	70	53	19	22	10	51	45	39	0.441142	1.01076	4.13683	0.0521515	0.0741812	-0.248982	1.01076	1.23696	0.276112	0.354426	-1.06228	1.01076	15.254	0.000587574	0.00139956
TraesCS5A03G1158300	776	602	621	256	188	266	139	106	95	416	409	401	-0.620375	3.76754	40.4167	9.3105e-07	3.15942e-06	-0.191566	3.76754	4.41566	0.0453287	0.0749012	-1.45523	3.76754	174.336	4.02859e-13	7.46636e-12
TraesCS3B03G0052000	2565	2041	2143	922	962	1053	382	369	417	1035	988	941	-0.326338	5.43507	32.6288	4.96184e-06	1.4794e-05	-0.675686	5.43507	139.797	4.91304e-12	7.77608e-11	-1.43212	5.43507	519.225	7.40165e-19	7.29424e-17
TraesCS3D03G0528500	213	152	185	46	54	49	61	43	57	108	100	92	-1.00596	1.94865	42.8453	5.75787e-07	2.02522e-06	-0.36155	1.94865	7.02046	0.0134527	0.0257737	-0.671775	1.94865	19.4984	0.000153425	0.000414928
TraesCS3A03G0846100	2705	2042	1792	705	614	688	445	393	414	977	942	907	-0.822714	5.28277	141.428	4.31638e-12	3.7663e-11	-0.690775	5.28277	105.69	1.03504e-10	1.24217e-09	-1.27866	5.28277	307.438	4.83943e-16	2.04781e-14
TraesCS2B03G0857900	90	96	78	2	2	3	20	39	21	58	44	29	-4.31298	0.728115	109.309	7.22814e-11	5.06888e-10	-0.5098	0.728115	4.91151	0.0355222	0.0605219	-0.629591	0.728115	6.24397	0.0190214	0.0319995
TraesCS2B03G0189900	29	33	21	5	11	16	2	6	2	12	11	10	-0.504372	-0.731749	1.72885	0.199897	0.249688	-0.817561	-0.731749	4.66315	0.0401012	0.0672379	-1.93278	-0.731749	15.3579	0.000567557	0.00135676
TraesCS2D03G1088200	99	82	93	31	17	24	11	32	38	49	44	39	-1.05557	0.938308	15.9083	0.000473092	0.0009947	-0.544726	0.938308	5.29733	0.0295176	0.0514575	-0.660721	0.938308	6.45703	0.0172763	0.0293661
TraesCS4B03G0182800	63	54	66	16	13	9	10	5	3	32	26	19	-1.39083	0.157834	21.3685	8.86243e-05	0.000210474	-0.742881	0.157834	7.98872	0.00887143	0.0178242	-2.23718	0.157834	39.8192	1.05079e-06	4.5412e-06
TraesCS4B03G0015800	22	23	18	4	9	4	1	0	1	3	8	12	-1.00373	-1.2284	4.45821	0.0443782	0.0640394	-0.929983	-1.2284	4.40811	0.0454997	0.0751485	-3.72107	-1.2284	23.9471	4.31497e-05	0.000131918
TraesCS5A03G0119600	697	625	549	138	96	140	161	145	169	337	321	304	-1.4523	3.55117	197.826	9.31506e-14	1.11366e-12	-0.450239	3.55117	25.0361	3.22172e-05	0.000117808	-0.881225	3.55117	78.3915	2.2519e-09	1.6946e-08
TraesCS1B03G0124900	19	10	26	2	1	3	2	6	9	6	11	15	-2.27073	-1.17088	12.9027	0.00132364	0.00256645	-0.264944	-1.17088	0.35877	0.55431	0.630816	-0.590963	-1.17088	1.35053	0.255614	0.317827
TraesCS1B03G1156500	16	15	18	6	3	0	2	5	0	13	9	4	-1.54341	-1.39213	5.81674	0.0231362	0.0354518	-0.407962	-1.39213	0.644051	0.429434	0.51243	-1.67897	-1.39213	6.00651	0.0211984	0.0352717
TraesCS3B03G0814900	19	21	30	0	0	0	0	3	1	8	9	9	-7.01086	-1.28789	42.8486	8.46549e-07	2.89459e-06	-0.921019	-1.28789	4.72701	0.0396413	0.066551	-2.96663	-1.28789	21.343	0.00010598	0.000297325
TraesCS6B03G0781600	80	60	66	21	24	19	4	15	12	44	37	29	-0.806313	0.515219	9.67262	0.00445808	0.00782799	-0.393296	0.515219	2.79936	0.106146	0.157038	-1.62421	0.515219	28.9054	1.20042e-05	4.1433e-05
TraesCS5A03G0467800	33	28	27	7	3	4	6	30	15	19	27	35	-1.75787	-0.222926	12.7036	0.00142151	0.00274167	0.3942	-0.222926	1.27528	0.268964	0.346909	0.309353	-0.222926	0.664664	0.422233	0.489232
TraesCS7D03G0394500	405	273	318	85	94	87	46	60	61	193	175	156	-1.02334	2.65783	68.5186	8.42689e-09	4.10012e-08	-0.410564	2.65783	13.5891	0.00103835	0.00265878	-1.47107	2.65783	118.549	3.015e-11	3.50153e-10
TraesCS2D03G0687300	30	37	26	3	2	0	4	15	4	17	15	12	-3.27553	-0.679336	29.6537	1.00019e-05	2.81835e-05	-0.575031	-0.679336	2.23949	0.146419	0.206946	-0.91886	-0.679336	4.36481	0.0464946	0.0708
TraesCS3B03G0369100	41	16	20	22	12	12	1	5	8	9	23	36	0.149539	-0.397334	0.117	0.735027	0.77593	0.359136	-0.397334	0.775391	0.386523	0.469794	-1.32516	-0.397334	5.54119	0.0263071	0.0427308
TraesCS5A03G0019300	29	19	20	15	7	12	2	1	0	11	9	7	-0.12154	-0.953679	0.1057	0.747664	0.787347	-0.807474	-0.953679	4.34481	0.0469623	0.0772539	-3.29063	-0.953679	27.155	1.85875e-05	6.15816e-05
TraesCS2B03G0858500	84	91	112	27	25	26	44	30	40	40	51	62	-1.01644	1.11561	19.0259	0.00017693	0.000399596	-0.405164	1.11561	3.87226	0.059708	0.0952102	-0.247172	1.11561	1.28629	0.266955	0.329894
TraesCS4B03G0511700	415	337	313	93	58	117	124	96	94	189	183	176	-1.11854	2.83777	63.7482	1.67773e-08	7.7219e-08	-0.445106	2.83777	12.6456	0.00145148	0.00358834	-0.661912	2.83777	23.4167	4.98696e-05	0.000150226
TraesCS4A03G0899800	61	43	44	6	2	2	4	12	9	23	19	15	-2.97101	-0.205921	50.3118	1.45527e-07	5.68122e-07	-0.857348	-0.205921	8.49105	0.00719251	0.014816	-1.45229	-0.205921	17.344	0.000297875	0.000756191
TraesCS7A03G0764700	40	37	34	14	10	26	7	5	11	18	18	17	-0.284224	-0.211374	0.842418	0.367039	0.426797	-0.554551	-0.211374	3.31121	0.0801996	0.123201	-1.16674	-0.211374	10.2873	0.00350318	0.007016
TraesCS5B03G0711400	131	134	93	15	13	13	8	7	20	56	50	44	-2.24737	0.977144	72.8568	4.64204e-09	2.35768e-08	-0.746618	0.977144	13.0531	0.00125457	0.00314642	-2.25128	0.977144	67.3166	9.98966e-09	6.5798e-08
TraesCS2D03G0941800	133	93	116	30	18	29	24	28	24	61	49	37	-1.27409	1.12007	37.392	1.73853e-06	5.63648e-06	-0.706096	1.12007	14.586	0.000736032	0.00195334	-1.06715	1.12007	25.8147	2.62495e-05	8.41651e-05
TraesCS7A03G0635900	466	377	386	130	114	85	165	148	235	243	229	214	-1.02461	3.20197	52.9599	9.23339e-08	3.72901e-07	-0.330127	3.20197	6.89598	0.0142097	0.0270358	-0.067055	3.20197	0.26564	0.610573	0.669085
TraesCS4B03G0038100	41	27	37	6	3	2	4	2	5	13	12	11	-2.34676	-0.699106	30.6868	7.80698e-06	2.24592e-05	-1.02315	-0.699106	9.526	0.00472552	0.0102315	-2.12853	-0.699106	24.6846	3.53778e-05	0.000110169
TraesCS1A03G0916800	1152	962	865	190	183	185	173	223	207	421	432	442	-1.54045	4.07788	301.401	6.15805e-16	1.11631e-14	-0.687687	4.07788	75.4221	3.30324e-09	2.9121e-08	-1.20473	4.07788	188.139	1.67078e-13	3.43974e-12
TraesCS6A03G0128500	36	31	32	7	7	12	5	3	17	21	20	18	-1.05103	-0.375577	7.04243	0.0133237	0.0214011	-0.236616	-0.375577	0.489191	0.490423	0.571328	-0.882672	-0.375577	4.81999	0.0371381	0.0579983
TraesCS4A03G0801200	903	664	712	349	324	320	93	120	71	343	299	255	-0.319952	3.81815	10.6361	0.00306212	0.00554755	-0.831881	3.81815	70.3185	6.55829e-09	5.42001e-08	-1.90164	3.81815	252.631	5.17134e-15	1.62715e-13
TraesCS2A03G1100600	212	165	174	78	54	47	45	39	40	97	84	71	-0.745246	1.87797	21.6796	8.10755e-05	0.000193828	-0.617163	1.87797	16.7445	0.000360592	0.00103109	-1.05109	1.87797	37.371	1.74625e-06	7.21068e-06
TraesCS7D03G0041200	21	26	30	0	0	0	3	2	2	8	12	16	-7.14808	-1.07227	51.3092	1.94574e-07	7.4355e-07	-0.591302	-1.07227	2.49228	0.127323	0.183714	-2.33469	-1.07227	19.2023	0.000194805	0.000515253
TraesCS2B03G1411600	184	192	141	25	28	31	49	43	22	126	115	103	-1.74936	1.81268	71.0522	5.92926e-09	2.95853e-08	-0.0822617	1.81268	0.255597	0.617368	0.687718	-1.08637	1.81268	30.5679	8.03088e-06	2.87855e-05
TraesCS3B03G0615500	99	61	66	5	11	9	11	15	6	27	31	35	-2.27737	0.385355	53.1953	8.87419e-08	3.59612e-07	-0.754455	0.385355	9.71448	0.00438477	0.0095699	-1.70363	0.385355	32.4401	5.18167e-06	1.93499e-05
TraesCS2B03G0658900	350	187	265	3	3	6	51	76	68	145	140	135	-5.14275	2.20807	339.244	1.45532e-16	3.00344e-15	-0.409659	2.20807	8.28858	0.00782337	0.0159567	-0.929166	2.20807	33.2837	4.27359e-06	1.62407e-05
TraesCS4B03G0085500	181	139	116	32	31	41	23	36	35	80	72	64	-1.187	1.50683	42.6433	5.98862e-07	2.10093e-06	-0.496346	1.50683	9.65412	0.00449089	0.00977568	-1.10729	1.50683	35.3137	2.71892e-06	1.0782e-05
TraesCS3A03G1152200	61	47	44	2	0	2	8	13	9	31	25	18	-4.27232	-0.100489	77.6357	2.47993e-09	1.32135e-08	-0.524421	-0.100489	3.77898	0.0626605	0.0992995	-1.23222	-0.100489	14.6431	0.000721887	0.00168753
TraesCS2D03G1332600	151	150	119	57	53	49	33	23	28	86	84	81	-0.529607	1.61827	10.8419	0.00283041	0.00516448	-0.234681	1.61827	2.47853	0.127352	0.183745	-1.22528	1.61827	45.0959	3.74531e-07	1.77351e-06
TraesCS7D03G0624900	142	84	103	67	54	48	17	20	19	64	58	52	-0.0768832	1.3037	0.193652	0.663487	0.711892	-0.398806	1.3037	5.29591	0.0295376	0.0514833	-1.4433	1.3037	44.4445	4.23556e-07	1.98034e-06
TraesCS5D03G0444600	43	31	17	19	19	19	4	5	8	20	19	18	0.210138	-0.294656	0.467845	0.499957	0.558211	-0.150767	-0.294656	0.243161	0.62602	0.695291	-1.29728	-0.294656	10.82	0.0028542	0.00583404
TraesCS5A03G0273200	86	48	40	1	0	8	12	22	14	26	27	27	-3.34126	0.136579	47.308	2.4873e-07	9.31635e-07	-0.587796	0.136579	3.54657	0.0707619	0.110388	-0.737879	0.136579	4.5654	0.0420809	0.0647787
TraesCS7B03G0899400	253	209	220	69	114	82	35	56	22	149	134	118	-0.486919	2.26832	7.567	0.0106139	0.017378	-0.257355	2.26832	2.40241	0.133088	0.190836	-1.49461	2.26832	51.6626	1.1516e-07	6.07883e-07
TraesCS5A03G1023400	82	68	81	15	21	21	33	53	37	49	47	45	-1.14397	0.932495	23.9757	4.28157e-05	0.000107733	-0.203779	0.932495	1.06575	0.311299	0.391865	0.185212	0.932495	0.832167	0.369925	0.436954
TraesCS1B03G0879500	17	9	15	1	0	0	4	0	0	9	16	23	-4.11881	-1.3548	16.8841	0.000344817	0.000741869	0.742051	-1.3548	2.64167	0.116008	0.169591	-2.18458	-1.3548	7.87516	0.00930759	0.0168643
TraesCS5D03G0011800	438	386	315	137	127	142	20	15	10	222	216	209	-0.613967	2.83986	30.1947	8.77957e-06	2.50014e-05	-0.30371	2.83986	8.42325	0.00739736	0.0151859	-3.55564	2.83986	428.624	8.11956e-18	5.83962e-16
TraesCS3B03G0553000	195	166	182	29	25	29	46	32	33	106	87	68	-1.83624	1.72317	101.438	1.59875e-10	1.059e-09	-0.551269	1.72317	13.7661	0.000976123	0.00251582	-1.19414	1.72317	47.5295	2.38909e-07	1.17702e-06
TraesCS6B03G0443400	31	23	32	20	14	15	6	6	6	21	23	24	0.0596713	-0.299069	0.0412581	0.840602	0.867181	0.17109	-0.299069	0.381892	0.541902	0.619498	-1.1489	-0.299069	10.0351	0.00386501	0.00767773
TraesCS2B03G1516800	172	185	172	47	47	66	6	8	8	109	89	68	-0.862345	1.69102	25.4078	2.92039e-05	7.57173e-05	-0.493118	1.69102	9.8254	0.00419681	0.00920781	-3.48435	1.69102	182.584	2.36423e-13	4.65062e-12
TraesCS4A03G0109800	29	28	24	2	0	0	1	3	4	11	10	8	-4.27702	-1.07368	40.8674	8.50456e-07	2.90695e-06	-0.965712	-1.07368	6.27563	0.0187503	0.0345477	-2.20906	-1.07368	18.5855	0.000202367	0.0005334
TraesCS6D03G0905700	76	59	74	13	10	8	22	16	14	33	39	44	-1.8707	0.505426	44.9245	3.86805e-07	1.40093e-06	-0.336406	0.505426	2.39459	0.133694	0.191535	-0.907823	0.505426	12.8956	0.00132701	0.00292458
TraesCS3D03G0704900	315	198	186	13	24	23	1	21	16	68	75	82	-2.64785	1.72059	94.2249	3.46e-10	2.15022e-09	-1.10659	1.72059	26.8044	2.03255e-05	7.77475e-05	-3.08017	1.72059	103.876	1.24374e-10	1.24944e-09
TraesCS5A03G0285200	182	159	151	52	33	41	36	35	62	87	94	100	-1.09244	1.78465	34.5737	3.20031e-06	9.88083e-06	-0.296309	1.78465	3.34383	0.0788098	0.121325	-0.789631	1.78465	18.2675	0.000223175	0.000583269
TraesCS5D03G0784500	54	55	51	23	28	29	3	13	10	49	46	42	-0.131629	0.497952	0.270295	0.607478	0.660173	0.279757	0.497952	1.45948	0.237754	0.312696	-1.52009	0.497952	22.5656	6.31307e-05	0.000186124
TraesCS6D03G0847600	63	66	69	0	0	1	1	3	0	21	18	14	-6.39124	-0.131563	108.364	7.93109e-11	5.52415e-10	-1.39653	-0.131563	23.0782	5.47445e-05	0.000189987	-4.45622	-0.131563	80.6756	1.68962e-09	1.30795e-08
TraesCS3B03G0415400	30	17	17	5	6	14	0	0	1	10	9	7	-0.470183	-1.11101	1.27453	0.269101	0.32508	-0.768567	-1.11101	3.51488	0.0719561	0.112006	-4.57116	-1.11101	31.1348	7.02198e-06	2.54662e-05
TraesCS3A03G0869600	57	58	59	16	9	20	17	17	14	40	34	27	-1.08386	0.371187	16.2462	0.00042363	0.000897826	-0.282694	0.371187	1.49027	0.232997	0.307305	-0.764851	0.371187	8.2052	0.00810054	0.0149005
TraesCS5A03G0355000	86	50	55	6	1	4	13	23	9	29	32	35	-3.19888	0.266685	62.7596	1.94408e-08	8.84741e-08	-0.465529	0.266685	3.15273	0.087363	0.132717	-0.971308	0.266685	10.2675	0.00353023	0.0070652
TraesCS2D03G0760500	43	30	43	6	6	5	7	15	9	25	19	12	-1.87831	-0.312071	23.9754	4.28191e-05	0.000107733	-0.540686	-0.312071	3.20078	0.0851165	0.129728	-0.801044	-0.312071	5.51425	0.0266422	0.0432167
TraesCS2A03G0569700	1804	1319	1317	372	362	412	426	321	354	722	686	649	-1.07432	4.77213	193.309	1.21927e-13	1.41863e-12	-0.592636	4.77213	66.8204	1.07235e-08	8.46379e-08	-0.907497	4.77213	136.389	6.46592e-12	8.87661e-11
TraesCS6B03G1106300	55	50	64	33	29	40	13	8	4	41	39	37	0.135244	0.532012	0.328685	0.5713	0.626379	-0.0267414	0.532012	0.0134939	0.908405	0.930446	-1.65653	0.532012	27.8667	1.55319e-05	5.23394e-05
TraesCS5A03G0295800	23	13	20	3	3	4	8	10	6	17	12	7	-1.57921	-1.00719	10.5664	0.0031451	0.00568457	-0.124566	-1.00719	0.112287	0.740211	0.794114	-0.11859	-1.00719	0.0853452	0.77247	0.813111
TraesCS3D03G1143500	137	84	133	22	26	25	16	33	37	52	52	52	-1.39751	1.17773	35.6419	2.5309e-06	7.95621e-06	-0.666683	1.17773	10.7423	0.00294011	0.00672093	-0.938626	1.17773	16.9552	0.000337064	0.000846097
TraesCS5D03G0387600	207	168	167	76	56	76	33	47	34	106	96	85	-0.508825	1.93733	12.4017	0.00158523	0.00303204	-0.406093	1.93733	8.79487	0.00634758	0.0132694	-1.14887	1.93733	50.2576	1.46913e-07	7.56609e-07
TraesCS4B03G0303800	25	12	20	8	10	6	4	3	4	13	14	14	-0.359262	-0.941914	0.846643	0.365859	0.425558	0.0445727	-0.941914	0.0160473	0.900158	0.924046	-1.24793	-0.941914	7.19868	0.0124448	0.0218791
TraesCS3D03G0916100	725	560	545	76	67	105	80	63	78	236	218	200	-2.00727	3.19346	306.23	5.07666e-16	9.38835e-15	-0.969981	3.19346	97.3028	2.47502e-10	2.7449e-09	-1.94698	3.19346	273.896	1.95963e-15	6.92983e-14
TraesCS6D03G0211000	487	388	411	230	227	247	50	70	67	226	202	178	0.00442277	3.17916	0.00216811	0.963213	0.970292	-0.575254	3.17916	35.4248	2.65365e-06	1.23771e-05	-1.68224	3.17916	200.933	7.76437e-14	1.74361e-12
TraesCS4A03G1251000	72	38	62	1	3	4	6	10	17	24	26	28	-3.49672	0.0468571	63.6992	1.68997e-08	7.77466e-08	-0.617884	0.0468571	4.97031	0.0345251	0.0590222	-1.26946	0.0468571	14.9432	0.000652166	0.00154014
TraesCS2B03G1509500	55	56	47	7	9	10	13	7	5	20	23	25	-1.72366	-0.0145242	29.148	1.13112e-05	3.1567e-05	-0.705359	-0.0145242	7.10108	0.0129861	0.0249872	-1.55783	-0.0145242	23.0528	5.51301e-05	0.000164464
TraesCS6A03G0676400	109	81	96	2	0	0	0	0	0	31	31	30	-6.08583	0.384021	160.002	3.42924e-12	3.04979e-11	-1.12064	0.384021	23.4714	5.96086e-05	0.000204876	-9.01775	0.384021	160.31	3.35975e-12	4.95339e-11
TraesCS3A03G0555900	92	67	88	23	28	24	7	9	14	33	33	33	-0.842282	0.637632	14.3231	0.000805183	0.00162261	-0.805326	0.637632	14.5751	0.000738773	0.00195957	-1.93478	0.637632	51.6733	1.14947e-07	6.06869e-07
TraesCS5A03G0340300	82	51	81	24	12	16	5	23	7	50	57	63	-1.16235	0.701473	13.5496	0.00105284	0.00207903	0.183009	0.701473	0.507524	0.48248	0.563649	-1.50548	0.701473	19.0038	0.000178119	0.000475116
TraesCS6A03G0827300	246	238	193	43	33	34	22	37	30	97	95	93	-1.74869	1.92263	110.106	6.68769e-11	4.7221e-10	-0.739321	1.92263	27.4561	1.7222e-05	6.70242e-05	-1.82964	1.92263	109.57	7.04646e-11	7.51429e-10
TraesCS3B03G1006000	464	367	368	192	138	180	80	77	76	200	202	204	-0.359848	3.05035	12.9772	0.00128893	0.00250594	-0.470462	3.05035	23.3614	5.06325e-05	0.000177067	-1.263	3.05035	122.269	2.15401e-11	2.59081e-10
TraesCS1A03G0673200	51	37	39	11	12	10	7	5	19	22	19	16	-1.05897	-0.155354	9.61774	0.00455618	0.00798474	-0.638785	-0.155354	4.34666	0.0469189	0.0771908	-0.927041	-0.155354	7.09578	0.0130162	0.0227895
TraesCS7A03G0897900	107	75	103	6	4	4	36	32	38	55	64	73	-3.44591	1.02677	131.677	9.54482e-12	7.8494e-11	-0.0553551	1.02677	0.0947811	0.760607	0.811251	-0.328162	1.02677	2.71847	0.111077	0.153515
TraesCS7B03G1243100	221	141	174	115	91	105	39	32	34	118	107	96	0.093573	2.0884	0.497301	0.486882	0.545553	-0.223061	2.0884	2.86764	0.10218	0.151883	-1.24578	2.0884	59.2344	3.33391e-08	1.96107e-07
TraesCS3D03G1184500	114	92	74	1	2	4	7	3	5	57	54	51	-4.38644	0.661967	150.654	2.12387e-12	1.95718e-11	-0.273233	0.661967	1.97203	0.171921	0.237275	-3.09815	0.661967	100.066	1.84521e-10	1.78191e-09
TraesCS1D03G0599700	67	52	53	5	2	6	0	2	3	22	21	20	-2.82392	-0.142807	56.3814	5.24631e-08	2.21354e-07	-0.931676	-0.142807	11.4834	0.00222228	0.00524284	-3.93635	-0.142807	71.5703	5.52436e-09	3.83393e-08
TraesCS2A03G1236200	144	131	129	55	121	77	28	15	29	65	65	65	0.201004	1.64312	0.992831	0.328123	0.386994	-0.541884	1.64312	6.70842	0.01544	0.0290968	-1.39096	1.64312	29.788	9.68214e-06	3.40772e-05
TraesCS1D03G0103400	95	100	87	18	14	26	27	6	15	63	55	47	-1.41342	0.9167	26.3559	2.28088e-05	6.02689e-05	-0.270517	0.9167	1.40098	0.247137	0.32311	-1.4595	0.9167	25.6807	2.71851e-05	8.68381e-05
TraesCS3A03G0022200	40	59	61	21	41	25	10	8	7	59	46	33	-0.0186947	0.523583	0.00431694	0.94811	0.958024	0.27446	0.523583	1.08557	0.306929	0.387353	-1.58882	0.523583	18.6388	0.000199087	0.000525709
TraesCS2B03G1543700	22	10	13	8	2	15	3	2	0	7	8	9	0.0295214	-1.29386	0.0036229	0.952459	0.961473	-0.376278	-1.29386	0.588846	0.449694	0.53223	-2.00467	-1.29386	8.10092	0.00846232	0.0154976
TraesCS6B03G0572600	25	31	27	16	16	8	8	1	4	20	18	15	-0.184881	-0.502184	0.249158	0.621814	0.673714	-0.147192	-0.502184	0.175812	0.678399	0.741626	-1.56909	-0.502184	11.1374	0.0025304	0.00523664
TraesCS5D03G0227100	219	151	171	36	62	44	37	46	55	100	87	74	-1.04646	1.84594	34.0483	3.59761e-06	1.10015e-05	-0.536453	1.84594	11.0488	0.00261662	0.00606304	-0.866719	1.84594	22.9117	5.73276e-05	0.000170448
TraesCS1B03G0813700	26	28	16	6	4	9	0	1	3	6	11	16	-1.00135	-1.01137	4.66238	0.0401163	0.0584196	-0.564702	-1.01137	1.86414	0.183702	0.251001	-2.95417	-1.01137	20.2386	0.000123118	0.000340393
TraesCS5B03G0831300	31	29	25	0	0	0	1	1	1	22	19	15	-7.27695	-0.852457	67.0002	1.89669e-08	8.64824e-08	-0.0946442	-0.852457	0.0926195	0.763461	0.813665	-3.61905	-0.852457	40.2028	1.39465e-06	5.87855e-06
TraesCS7D03G0184100	68	71	44	8	10	8	8	10	12	33	28	23	-1.93048	0.187638	40.0556	1.00155e-06	3.37895e-06	-0.613839	0.187638	6.37755	0.0179058	0.033167	-1.50487	0.187638	25.4246	2.90745e-05	9.21817e-05
TraesCS7D03G0500500	28	27	13	3	3	7	2	1	2	11	12	13	-1.49114	-1.05101	10.6353	0.00306297	0.00554875	-0.397592	-1.05101	1.14879	0.29353	0.373081	-2.60317	-1.05101	20.8428	0.000103161	0.000290029
TraesCS2B03G1446600	12	16	14	2	0	6	1	5	2	5	8	11	-1.49885	-1.5082	5.59461	0.0256567	0.0389634	-0.298141	-1.5082	0.358687	0.554356	0.630844	-1.27717	-1.5082	3.96562	0.0569094	0.0847521
TraesCS6D03G0823600	21	14	20	3	0	0	10	11	1	17	11	5	-3.19838	-1.13895	15.5576	0.000531108	0.00110596	-0.227734	-1.13895	0.218601	0.643955	0.711534	-0.220784	-1.13895	0.171526	0.682114	0.734071
TraesCS5B03G0497900	24	19	22	9	4	3	9	5	6	12	11	9	-1.13448	-0.942475	7.01224	0.0135013	0.0216566	-0.507947	-0.942475	1.87997	0.181913	0.248923	-0.597351	-0.942475	2.10394	0.158732	0.209838
TraesCS1A03G0286100	118	97	71	26	25	49	16	23	19	48	40	32	-0.640161	0.946452	8.00939	0.00879448	0.0146248	-0.736817	0.946452	11.4021	0.00229084	0.00538476	-1.19506	0.946452	22.4354	6.54746e-05	0.000192292
TraesCS1B03G0013600	54	28	53	35	27	27	5	5	11	44	41	38	0.27586	0.377102	1.12407	0.298674	0.356493	0.37903	0.377102	2.35993	0.13642	0.19483	-1.57076	0.377102	20.0699	0.000129408	0.00035585
TraesCS6D03G0566600	19	29	30	0	0	0	0	0	0	9	10	11	-7.17129	-1.19918	49.2559	4.44346e-07	1.59374e-06	-0.877298	-1.19918	4.87766	0.0377654	0.0638168	-7.17129	-1.19918	44.0403	1.0507e-06	4.54111e-06
TraesCS3D03G0853800	98	74	105	45	45	41	18	22	14	49	45	41	-0.208281	1.03168	1.19168	0.284881	0.341928	-0.528424	1.03168	7.81085	0.00956497	0.0190545	-1.26023	1.03168	30.8701	7.47487e-06	2.69725e-05
TraesCS2D03G1005600	317	235	239	61	42	53	48	45	44	105	105	104	-1.46355	2.18389	115.406	4.03314e-11	2.9643e-10	-0.816069	2.18389	45.6125	3.39996e-07	1.93723e-06	-1.42561	2.18389	103.292	1.32024e-10	1.31984e-09
TraesCS7B03G0149600	77	74	62	9	20	20	41	32	53	73	67	61	-1.24355	1.02537	22.9932	5.60469e-05	0.000138112	0.423034	1.02537	4.43896	0.0448054	0.0741579	0.336992	1.02537	2.41682	0.131979	0.178623
TraesCS3D03G1002400	25	33	20	5	8	2	14	12	11	16	15	14	-1.49115	-0.598712	12.0085	0.0018298	0.00345777	-0.289132	-0.598712	0.705463	0.408518	0.491864	0.0130307	-0.598712	0.00131762	0.971318	0.977532
TraesCS1B03G0458600	99	93	82	12	16	22	39	20	24	45	44	42	-1.57918	0.883354	40.7173	8.76416e-07	2.98848e-06	-0.555129	0.883354	7.21677	0.0123472	0.0238945	-0.627018	0.883354	7.74011	0.00985706	0.0177516
TraesCS7D03G1079400	140	123	137	32	36	40	24	37	24	73	71	69	-1.01823	1.4384	32.7447	4.83189e-06	1.44368e-05	-0.401798	1.4384	6.46225	0.0172358	0.0320483	-1.13873	1.4384	36.9448	1.91164e-06	7.82908e-06
TraesCS1B03G0032500	38	30	34	6	0	2	9	18	22	26	27	28	-2.75522	-0.193328	29.7904	9.67658e-06	2.73508e-05	0.17834	-0.193328	0.317388	0.577949	0.652499	0.0397991	-0.193328	0.0131512	0.90957	0.927983
TraesCS7D03G0282500	35	53	56	10	9	7	15	9	12	27	22	16	-1.60517	-0.0380947	21.3305	8.95973e-05	0.000212582	-0.657372	-0.0380947	5.12525	0.032044	0.0552943	-0.918859	-0.0380947	7.87342	0.00931447	0.0168758
TraesCS3A03G0697100	70	53	51	13	3	12	3	6	8	39	35	30	-1.75095	0.186627	29.0436	1.1604e-05	3.23265e-05	-0.228068	0.186627	0.804287	0.377943	0.46119	-2.23644	0.186627	37.5717	1.67379e-06	6.94322e-06
TraesCS5A03G1006300	41	14	16	8	2	7	1	5	8	17	13	9	-1.15062	-0.874583	5.22575	0.0305406	0.0456376	-0.325826	-0.874583	0.587307	0.45028	0.532808	-1.20168	-0.874583	5.15263	0.0316265	0.050309
TraesCS2D03G0637500	65	44	49	11	13	17	34	19	16	53	44	34	-1.06306	0.485529	13.2931	0.00115224	0.00225901	0.242207	0.485529	1.05342	0.314059	0.394723	-0.0923807	0.485529	0.122176	0.729467	0.776025
TraesCS3A03G1032400	61	32	49	0	1	2	8	7	7	44	45	46	-4.55068	0.0998791	81.7435	1.48041e-09	8.22905e-09	0.446438	0.0998791	3.49922	0.0725543	0.112787	-1.57272	0.0998791	22.0482	7.30175e-05	0.000212239
TraesCS1A03G0197100	342	298	284	97	99	144	49	56	67	197	205	212	-0.572726	2.74397	20.8884	0.000101803	0.000239163	-0.0786033	2.74397	0.466518	0.500561	0.580857	-1.32788	2.74397	87.3577	7.5464e-10	6.34689e-09
TraesCS4D03G0170100	25	18	25	8	10	17	0	0	0	9	9	8	-0.0880903	-0.981604	0.0572224	0.812945	0.843871	-0.867165	-0.981604	5.04181	0.0340904	0.058382	-6.95596	-0.981604	44.6492	6.09644e-07	2.76496e-06
TraesCS6A03G0064300	21	50	21	0	0	0	5	2	4	24	22	20	-7.41229	-0.649986	48.3081	3.21214e-07	1.17884e-06	0.00693282	-0.649986	0.0003703	0.984804	0.988335	-1.96565	-0.649986	14.2674	0.000907315	0.00207463
TraesCS6A03G0288900	225	182	159	68	61	64	60	31	30	124	113	102	-0.674597	2.0158	16.464	0.000394717	0.000841214	-0.225984	2.0158	2.21618	0.148454	0.20935	-1.12348	2.0158	38.0465	1.51488e-06	6.33779e-06
TraesCS6B03G1201100	634	458	443	406	347	378	119	92	68	363	348	333	0.439176	3.71401	19.7939	0.000140458	0.000322886	-0.0384004	3.71401	0.149189	0.702415	0.761897	-1.35481	3.71401	122.113	2.18408e-11	2.6238e-10
TraesCS2A03G0101500	16	17	16	2	3	0	5	1	4	12	9	6	-2.35449	-1.392	13.7812	0.000970994	0.00192725	-0.353	-1.392	0.643641	0.429579	0.512547	-1.18047	-1.392	4.59245	0.0415224	0.0640265
TraesCS3B03G1024100	52	33	45	7	11	1	3	13	12	21	20	19	-1.87507	-0.217389	18.651	0.000198342	0.000444502	-0.597228	-0.217389	2.98906	0.0955413	0.143338	-1.10561	-0.217389	7.50656	0.010893	0.0194164
TraesCS7A03G0185000	68	27	53	13	11	10	5	17	7	28	27	26	-1.22671	0.05699	12.4406	0.00156302	0.00299195	-0.343064	0.05699	1.35159	0.255431	0.332249	-1.2321	0.05699	11.5869	0.00213828	0.00450234
TraesCS4A03G1188900	112	66	86	24	8	10	18	10	14	39	33	27	-1.76348	0.619329	37.0991	1.84993e-06	5.96938e-06	-0.894487	0.619329	13.2672	0.00116287	0.00294093	-1.53994	0.619329	27.8924	1.54325e-05	5.20396e-05
TraesCS6B03G1172500	115	125	82	81	91	61	10	14	16	50	50	50	0.406803	1.34389	4.78622	0.0377549	0.0552561	-0.593352	1.34389	8.95857	0.0059377	0.0125077	-1.90843	1.34389	53.6799	8.18108e-08	4.44723e-07
TraesCS5B03G0681000	113	108	71	21	23	24	2	17	33	38	39	39	-1.22434	0.851113	14.4297	0.000776341	0.00156948	-0.817212	0.851113	7.84982	0.0094081	0.0187803	-1.38594	0.851113	16.4426	0.000397459	0.000983536
TraesCS4B03G0167100	46	41	50	4	2	5	11	9	4	21	17	12	-2.74016	-0.305132	44.8081	3.95393e-07	1.43004e-06	-0.94692	-0.305132	9.91595	0.00404987	0.00891922	-1.41234	-0.305132	16.2115	0.000428436	0.00105211
TraesCS1A03G0880600	51	42	32	0	0	0	0	10	3	20	19	18	-7.82368	-0.475042	58.6628	6.17946e-08	2.57483e-07	-0.614017	-0.475042	2.85156	0.104066	0.154351	-2.14065	-0.475042	19.0273	0.000205033	0.00053988
TraesCS7A03G0529200	40	50	57	14	21	30	5	10	12	29	28	26	-0.320241	0.194608	1.23132	0.277184	0.333688	-0.328002	0.194608	1.41719	0.244491	0.320262	-1.35406	0.194608	15.3165	0.000575449	0.0013737
TraesCS1D03G0008400	249	184	192	51	46	50	69	62	72	115	109	102	-1.20927	2.10825	78.861	2.1217e-09	1.14542e-08	-0.424004	2.10825	12.7318	0.00140719	0.00348858	-0.520272	2.10825	16.2859	0.000418196	0.00102919
TraesCS3B03G0031200	79	47	92	27	16	22	5	3	1	42	47	52	-0.872071	0.582505	10.3308	0.00344461	0.00618113	-0.11605	0.582505	0.238789	0.629128	0.698014	-3.46462	0.582505	69.5282	7.31716e-09	4.95248e-08
TraesCS6D03G0793100	134	106	114	37	39	46	26	19	36	83	77	70	-0.66244	1.41087	13.6764	0.00100712	0.00199438	-0.111303	1.41087	0.477953	0.495403	0.575982	-1.02734	1.41087	27.8156	1.57324e-05	5.29403e-05
TraesCS2D03G0133000	112	112	154	41	29	30	61	52	50	76	71	65	-1.0554	1.53327	27.1949	1.84e-05	4.9461e-05	-0.335975	1.53327	3.61005	0.0684374	0.107212	-0.128365	1.53327	0.477793	0.495475	0.560745
TraesCS3D03G1146400	2248	1859	1754	462	392	404	320	274	313	1259	1143	1026	-1.34491	5.12371	353.008	8.93537e-17	1.94057e-15	-0.263371	5.12371	16.3582	0.00040848	0.00115391	-1.59296	5.12371	453.704	4.0007e-18	3.11247e-16
TraesCS1A03G0576000	144	102	86	82	56	103	36	16	23	56	53	49	0.414046	1.45525	4.69884	0.0394044	0.0574629	-0.550748	1.45525	7.34368	0.0116857	0.0227429	-1.03752	1.45525	19.2673	0.000164471	0.000441836
TraesCS1A03G0628900	159	105	118	61	49	70	31	29	26	91	86	80	-0.207616	1.6091	1.81342	0.189578	0.238124	-0.0545301	1.6091	0.140538	0.71075	0.769136	-1.04468	1.6091	34.4861	3.26317e-06	1.27095e-05
TraesCS2A03G0322900	32	17	18	5	1	5	3	5	4	10	12	14	-1.69542	-1.01145	12.8071	0.00136973	0.00264959	-0.36549	-1.01145	0.972676	0.332992	0.414715	-1.35075	-1.01145	8.26928	0.00788661	0.0145483
TraesCS6A03G1030300	150	96	92	17	29	25	13	19	17	50	44	37	-1.36072	0.994124	38.4721	1.38622e-06	4.56902e-06	-0.844253	0.994124	18.6016	0.000201369	0.000611617	-1.67135	0.994124	49.4261	1.70058e-07	8.65046e-07
TraesCS2D03G0227600	35	19	26	0	4	2	4	2	2	21	18	14	-2.79191	-0.825296	26.3133	2.30611e-05	6.08815e-05	-0.0754332	-0.825296	0.046399	0.831112	0.869673	-2.17925	-0.825296	17.6597	0.000269676	0.000691097
TraesCS4A03G0175200	181	143	166	35	43	48	71	67	84	83	94	104	-1.08538	1.91206	43.2574	5.31614e-07	1.8805e-06	-0.289443	1.91206	4.07419	0.0538383	0.0870659	-0.0454605	1.91206	0.092354	0.763595	0.80576
TraesCS5D03G0913700	28	27	33	4	9	10	5	2	1	12	12	12	-1.06108	-0.757583	7.39715	0.0114187	0.0185891	-0.779964	-0.757583	4.81365	0.0372529	0.0630831	-2.33347	-0.757583	22.3874	6.63612e-05	0.000194647
TraesCS6D03G0667100	84	85	69	35	13	26	2	1	8	23	26	29	-0.81787	0.475017	8.51106	0.00713325	0.0120594	-1.09748	0.475017	15.7886	0.000492089	0.00136437	-3.31222	0.475017	62.9032	1.90272e-08	1.17864e-07
TraesCS2B03G0345800	40	41	46	4	9	9	9	26	8	24	24	23	-1.65127	-0.0754482	17.5746	0.000276989	0.000605819	-0.335227	-0.0754482	1.14569	0.294169	0.373717	-0.471151	-0.0754482	1.85683	0.184535	0.239442
TraesCS5A03G1198400	37	23	29	7	8	10	4	10	4	20	24	27	-0.945057	-0.413053	6.81827	0.0147058	0.023433	0.192592	-0.413053	0.416931	0.524061	0.603057	-1.19051	-0.413053	9.26971	0.00523589	0.0100725
TraesCS4A03G0032800	30	12	38	12	4	7	3	1	5	12	12	11	-0.916614	-0.822885	4.21683	0.0500831	0.071488	-0.674185	-0.822885	2.71821	0.111094	0.16339	-2.02193	-0.822885	13.5016	0.00107071	0.00240944
TraesCS7D03G0343400	475	357	411	101	92	108	111	130	118	204	192	180	-1.17129	3.0058	126.167	1.52797e-11	1.21064e-10	-0.597545	3.0058	40.281	9.56894e-07	4.94299e-06	-0.692373	3.0058	46.5031	2.88248e-07	1.39757e-06
TraesCS3A03G0997100	393	289	280	77	80	71	69	87	97	155	154	152	-1.19538	2.63167	87.6329	7.30757e-10	4.28325e-09	-0.543478	2.63167	22.7526	5.9921e-05	0.000205843	-0.822503	2.63167	42.7316	5.88655e-07	2.67812e-06
TraesCS5A03G0135400	259	223	248	69	57	65	87	75	90	186	163	140	-1.06406	2.45964	63.9476	1.62893e-08	7.51411e-08	-0.072711	2.45964	0.403535	0.530752	0.609099	-0.440241	2.45964	11.9977	0.00183706	0.00392521
TraesCS2B03G1176500	258	167	230	36	38	47	56	46	24	189	201	213	-1.5579	2.30392	68.0878	8.9544e-09	4.33547e-08	0.397075	2.30392	7.38274	0.01149	0.0224131	-1.27524	2.30392	45.8181	3.27216e-07	1.56827e-06
TraesCS6B03G1174200	76	59	60	12	12	24	9	12	7	40	37	33	-1.14541	0.411174	19.3254	0.000161615	0.000367528	-0.312714	0.411174	1.94524	0.174759	0.240619	-1.69099	0.411174	33.2623	4.29438e-06	1.63155e-05
TraesCS6D03G0176300	39	17	26	8	3	11	4	4	7	18	15	12	-1.00486	-0.686391	6.18221	0.0195629	0.0304212	-0.339334	-0.686391	0.936077	0.342094	0.424237	-1.32334	-0.686391	8.96855	0.00591368	0.0112274
TraesCS7D03G0787300	165	158	156	11	27	17	23	19	13	54	60	65	-2.24669	1.35054	94.6504	3.30173e-10	2.05787e-09	-0.911933	1.35054	24.191	4.03923e-05	0.000144407	-2.0261	1.35054	75.8369	3.12897e-09	2.28258e-08
TraesCS6A03G0973400	724	622	548	130	125	140	213	220	177	320	306	292	-1.38719	3.61512	211.165	4.33752e-14	5.50706e-13	-0.533206	3.61512	39.9923	1.0145e-06	5.20402e-06	-0.536109	3.61512	36.0321	2.3254e-06	9.36663e-06
TraesCS7B03G0281400	86	67	83	13	11	21	16	16	8	39	38	37	-1.51563	0.588227	34.7699	3.06434e-06	9.48758e-06	-0.538756	0.588227	6.20927	0.0193235	0.0354713	-1.45892	0.588227	30.2804	8.60118e-06	3.06143e-05
TraesCS3D03G1189100	133	95	81	2	5	8	11	21	22	73	60	47	-3.45685	0.919038	107.795	8.38997e-11	5.82336e-10	-0.262038	0.919038	1.61201	0.215318	0.28739	-1.40531	0.919038	29.9323	9.35097e-06	3.30287e-05
TraesCS3D03G1187900	76	64	51	13	21	24	7	15	11	40	40	40	-0.840113	0.487129	10.7984	0.00287777	0.00524305	-0.155527	0.487129	0.479149	0.494869	0.575506	-1.42517	0.487129	24.3946	3.82363e-05	0.000118127
TraesCS6D03G0131900	86	72	57	14	23	24	20	12	11	38	53	67	-0.93714	0.720876	12.0986	0.00177034	0.0033536	0.0748912	0.720876	0.107575	0.745517	0.798441	-1.21629	0.720876	17.4617	0.000287013	0.000731012
TraesCS3B03G0052100	78	73	54	22	23	21	13	11	18	44	44	44	-0.758084	0.626986	10.9683	0.00269759	0.0049415	-0.12312	0.626986	0.369437	0.548519	0.625492	-1.18448	0.626986	22.082	7.23219e-05	0.000210412
TraesCS6B03G0834100	206	168	186	79	63	65	30	28	41	134	126	118	-0.563028	2.04545	15.906	0.000473444	0.000995299	-0.0578457	2.04545	0.202578	0.656332	0.722469	-1.40128	2.04545	73.8287	4.07632e-09	2.90925e-08
TraesCS6A03G0276900	80	63	82	10	2	8	14	7	13	41	32	22	-2.60611	0.379521	56.585	5.07664e-08	2.14636e-07	-0.737428	0.379521	8.3182	0.00772742	0.0157912	-1.62461	0.379521	26.956	1.95532e-05	6.44552e-05
TraesCS3D03G0723500	29	19	23	6	9	9	0	1	2	11	10	8	-0.679352	-1.00215	3.07398	0.091193	0.123254	-0.76917	-1.00215	4.30593	0.0478868	0.078586	-3.35436	-1.00215	30.1406	8.89422e-06	3.1565e-05
TraesCS4A03G1066900	57	41	46	17	16	20	8	4	6	19	24	29	-0.563841	0.0360998	4.4061	0.0455454	0.0655651	-0.480384	0.0360998	3.59734	0.0688956	0.107845	-1.88425	0.0360998	31.1512	6.9948e-06	2.53785e-05
TraesCS5D03G0026800	62	45	45	5	0	2	9	8	9	36	32	27	-3.50789	-0.00212902	63.5879	1.71811e-08	7.89252e-08	-0.163062	-0.00212902	0.386229	0.539633	0.617401	-1.43582	-0.00212902	18.2254	0.000226104	0.000590045
TraesCS3A03G0215300	69	66	68	4	7	6	9	14	10	24	28	32	-2.68885	0.242057	71.358	5.68655e-09	2.84432e-08	-0.763195	0.242057	10.8112	0.0028637	0.00656538	-1.52216	0.242057	29.6532	1.00029e-05	3.51068e-05
TraesCS3A03G0198000	119	88	75	19	27	27	22	25	23	62	49	35	-1.06548	0.963446	22.981	5.62368e-05	0.000138552	-0.434022	0.963446	4.901	0.0357037	0.0607826	-0.902828	0.963446	16.0626	0.000449768	0.00109879
TraesCS5B03G1059200	2950	2419	2983	992	986	1087	514	517	463	1235	1174	1113	-0.578686	5.67128	74.1132	3.92517e-09	2.01851e-08	-0.740706	5.67128	123.518	1.92764e-11	2.68907e-10	-1.39082	5.67128	372.537	4.60693e-17	2.59617e-15
TraesCS5A03G1093700	52	45	23	18	26	10	11	6	6	31	32	32	-0.263904	0.064182	0.653825	0.425996	0.486109	0.181105	0.064182	0.375356	0.545356	0.62267	-1.26929	0.064182	10.5242	0.00319667	0.00646293
TraesCS2D03G0912100	63	50	67	10	4	0	22	22	20	42	43	43	-2.78721	0.434683	47.2066	2.53371e-07	9.47827e-07	0.0162601	0.434683	0.00381419	0.951221	0.962849	-0.396451	0.434683	1.77308	0.194417	0.250503
TraesCS6D03G0050900	169	136	127	46	38	33	51	38	48	104	91	78	-1.00606	1.68685	34.8676	2.99895e-06	9.30109e-06	-0.15042	1.68685	1.04187	0.316675	0.397458	-0.556161	1.68685	11.2089	0.00246315	0.00511326
TraesCS1B03G0694900	100	102	80	30	31	25	20	22	16	49	42	35	-0.840262	0.917952	16.4751	0.000393306	0.000838477	-0.655748	0.917952	11.5551	0.00216374	0.00511972	-1.18464	0.917952	27.8321	1.56673e-05	5.27571e-05
TraesCS2A03G0647800	11	25	11	10	8	8	3	2	1	6	10	14	0.00221531	-1.17902	2.61393e-05	0.995959	0.99677	-0.147591	-1.17902	0.111466	0.741126	0.794938	-1.84511	-1.17902	8.46574	0.00726826	0.0135046
TraesCS3B03G0011900	50	51	30	0	1	1	5	4	2	19	15	11	-4.96388	-0.51617	69.4769	7.36952e-09	3.61902e-08	-1.02723	-0.51617	10.2364	0.00357305	0.00798533	-2.4493	-0.51617	32.3017	5.34953e-06	1.99194e-05
TraesCS6A03G0076600	52	41	48	4	6	7	6	13	12	24	20	15	-2.16032	-0.159063	37.1573	1.82719e-06	5.90018e-06	-0.745447	-0.159063	7.28933	0.0119641	0.0232277	-1.08211	-0.159063	11.7822	0.00198885	0.00421826
TraesCS1D03G0823400	27	22	29	6	10	6	6	4	2	18	16	13	-0.944072	-0.723552	6.07185	0.0205733	0.0318445	-0.223414	-0.723552	0.45745	0.504718	0.584952	-1.58613	-0.723552	13.0073	0.00127518	0.00282341
TraesCS6B03G1215000	68	52	50	20	21	22	8	16	14	34	31	27	-0.552842	0.352366	5.20378	0.0308624	0.0460665	-0.370939	0.352366	2.69659	0.112457	0.165109	-1.05494	0.352366	15.351	0.000568851	0.00135969
TraesCS5B03G0495500	42	38	29	10	9	10	13	19	18	27	24	21	-1.02865	-0.0867936	11.1697	0.00249982	0.00460483	-0.0871631	-0.0867936	0.113792	0.738543	0.792638	-0.0255068	-0.0867936	0.00844147	0.927491	0.942348
TraesCS3A03G1026800	36	23	26	8	2	10	2	9	6	14	13	11	-1.19976	-0.717387	8.00661	0.00880479	0.0146407	-0.639035	-0.717387	2.95497	0.0973533	0.145689	-1.20453	-0.717387	7.41558	0.0113282	0.0201099
TraesCS3A03G1261900	91	62	59	16	23	33	10	7	20	47	41	35	-0.676011	0.621002	6.65257	0.0158287	0.0250598	-0.266907	0.621002	1.25473	0.272767	0.350901	-1.40613	0.621002	21.7821	7.87429e-05	0.000227153
TraesCS2B03G1536400	32	21	17	3	2	0	10	7	0	16	11	6	-2.84861	-1.02153	16.4519	0.000396267	0.000844186	-0.561932	-1.02153	1.42101	0.243873	0.319593	-0.923224	-1.02153	2.86695	0.102219	0.142675
TraesCS5A03G0450900	599	459	531	121	91	136	155	174	190	329	324	319	-1.31902	3.46958	153.463	1.72418e-12	1.61659e-11	-0.197311	3.46958	4.63562	0.0406482	0.0680364	-0.516073	3.46958	26.647	2.11622e-05	6.9288e-05
TraesCS4A03G0167700	54	38	42	4	2	2	9	6	2	18	18	17	-3.14093	-0.36699	52.0805	1.07205e-07	4.28649e-07	-0.81796	-0.36699	7.59779	0.0104748	0.0206455	-1.86085	-0.36699	24.5858	3.63246e-05	0.000112805
TraesCS4A03G0110500	143	89	80	8	9	9	19	18	5	48	47	45	-2.683	0.818836	77.4902	2.52663e-09	1.34383e-08	-0.629146	0.818836	8.10157	0.00846001	0.0170959	-1.77483	0.818836	40.6887	8.81467e-07	3.87116e-06
TraesCS7D03G0347700	170	132	91	49	29	64	27	13	26	94	85	76	-0.590539	1.52178	7.61368	0.0104037	0.0170649	-0.105346	1.52178	0.293818	0.592343	0.665724	-1.46419	1.52178	34.3201	3.38583e-06	1.31494e-05
TraesCS1B03G1232900	1138	905	957	280	221	281	331	300	276	603	537	471	-1.0673	4.32696	165.993	7.06669e-13	7.14361e-12	-0.387386	4.32696	26.1151	2.42753e-05	9.1246e-05	-0.627616	4.32696	59.6847	3.10805e-08	1.84112e-07
TraesCS3B03G1196300	207	149	202	57	42	41	81	99	111	137	132	126	-1.11995	2.21694	46.5879	2.83781e-07	1.05248e-06	0.0121004	2.21694	0.00771518	0.930672	0.947323	0.158057	2.21694	1.19419	0.284386	0.348538
TraesCS5A03G1226200	37	32	29	2	5	8	4	7	10	22	15	8	-1.81542	-0.577019	17.1671	0.000315056	0.000682882	-0.612742	-0.577019	3.04578	0.0926113	0.139538	-1.11503	-0.577019	7.3353	0.0117282	0.020742
TraesCS3B03G0380200	117	97	92	56	53	46	25	16	28	51	60	69	-0.105285	1.27454	0.326168	0.572768	0.627715	-0.250428	1.27454	1.9485	0.17441	0.240199	-1.04769	1.27454	23.6307	4.70315e-05	0.000142514
TraesCS3B03G1150800	47	41	40	23	17	12	7	7	5	21	22	22	-0.423497	-0.0719057	2.33046	0.138791	0.17993	-0.464975	-0.0719057	3.06925	0.0914293	0.138005	-1.64266	-0.0719057	22.9741	5.63445e-05	0.000167834
TraesCS7A03G0576900	483	331	382	57	73	60	89	108	110	196	184	172	-1.77199	2.85128	190.825	1.41718e-13	1.62679e-12	-0.599039	2.85128	30.9747	7.2923e-06	3.07854e-05	-0.857975	2.85128	52.707	9.63685e-08	5.16605e-07
TraesCS7B03G0835300	46	42	29	8	5	8	13	9	10	23	26	28	-1.5905	-0.159593	22.1953	7.00462e-05	0.000169465	-0.088328	-0.159593	0.112912	0.739517	0.793483	-0.766196	-0.159593	6.05207	0.0207603	0.0346095
TraesCS5A03G0456000	145	153	186	35	32	55	66	76	44	111	107	103	-1.12829	1.90238	31.1693	6.96512e-06	2.02139e-05	-0.0939809	1.90238	0.300669	0.588084	0.661761	-0.294368	1.90238	2.45895	0.1288	0.174865
TraesCS7B03G0822000	27	23	11	7	3	6	2	4	4	19	16	12	-1.038	-0.934681	5.39925	0.0281259	0.0423669	0.138761	-0.934681	0.147209	0.704298	0.763554	-1.4797	-0.934681	8.76471	0.00642643	0.0120965
TraesCS6B03G0717400	27	33	15	3	6	9	0	11	6	13	14	14	-1.17714	-0.787354	5.18737	0.0311054	0.0463919	-0.359897	-0.787354	0.675649	0.418472	0.50147	-1.03553	-0.787354	3.85521	0.0602359	0.0891561
TraesCS1D03G0080700	565	499	460	12	9	15	152	146	158	272	250	227	-4.52119	3.1347	860.328	1.22785e-21	9.27844e-20	-0.516273	3.1347	33.6632	3.92238e-06	1.75914e-05	-0.644438	3.1347	45.4664	3.49399e-07	1.66508e-06
TraesCS5B03G0463500	49	29	33	10	4	10	6	12	10	19	18	17	-1.31832	-0.329702	14.1228	0.000862607	0.00172853	-0.515568	-0.329702	2.97721	0.0961668	0.144167	-0.873076	-0.329702	6.50773	0.0168874	0.0287683
TraesCS4A03G0160900	172	141	133	64	57	82	26	40	24	130	116	102	-0.262938	1.8646	2.81741	0.10508	0.140061	0.152689	1.8646	1.12148	0.29922	0.379173	-1.20761	1.8646	43.2879	5.28492e-07	2.42569e-06
TraesCS1A03G0260700	55	46	31	8	11	14	23	11	17	36	29	21	-1.11512	0.108892	11.7941	0.00198013	0.00371782	-0.104595	0.108892	0.149302	0.702309	0.761826	-0.268082	0.108892	0.802632	0.378427	0.445716
TraesCS7A03G0411700	221	166	164	67	42	59	41	33	35	138	133	128	-0.8368	2.02345	32.2237	5.44679e-06	1.61286e-05	0.0494492	2.02345	0.147987	0.703557	0.762889	-1.23402	2.02345	58.7815	3.57897e-08	2.09181e-07
TraesCS5A03G0506400	630	542	480	133	115	93	85	72	71	218	225	231	-1.39994	3.188	148.402	2.5165e-12	2.29277e-11	-0.78035	3.188	56.7099	4.97547e-08	3.38948e-07	-1.75792	3.188	201.424	7.5463e-14	1.7004e-12
TraesCS3D03G0562100	1587	1250	1146	354	306	331	218	210	220	609	532	455	-1.1289	4.47166	207.003	5.4797e-14	6.83066e-13	-0.806124	4.47166	118.077	3.1483e-11	4.19835e-10	-1.51723	4.47166	330.101	2.03304e-16	9.46243e-15
TraesCS6D03G0096000	257	169	165	8	4	21	51	52	42	90	82	73	-3.26979	1.73604	163.576	8.35488e-13	8.32166e-12	-0.748674	1.73604	18.4607	0.000210271	0.000636321	-0.917455	1.73604	22.9755	5.6322e-05	0.000167784
TraesCS5D03G0538700	58	37	57	2	6	9	27	10	13	27	29	31	-2.2665	0.122015	32.3628	5.27467e-06	1.56492e-05	-0.289745	0.122015	1.00803	0.324515	0.405649	-0.503149	0.122015	2.45848	0.128835	0.174903
TraesCS2D03G0424400	37	34	25	6	12	6	6	5	6	16	18	19	-1.11229	-0.499571	9.65264	0.00449352	0.00788372	-0.341417	-0.499571	1.2346	0.276559	0.354931	-1.38561	-0.499571	12.7673	0.00138938	0.00304909
TraesCS6B03G1230900	37	27	39	5	5	7	8	0	1	11	12	13	-1.71118	-0.682611	13.9499	0.000915729	0.00182656	-0.998642	-0.682611	6.47396	0.0171453	0.0319031	-2.38834	-0.682611	20.3022	0.000120832	0.000334631
TraesCS3B03G1407600	52	35	36	3	7	15	3	3	1	22	14	5	-1.41063	-0.467146	11.3056	0.00237521	0.00439157	-1.06558	-0.467146	7.89637	0.00922437	0.0184618	-2.98414	-0.467146	29.012	1.16942e-05	4.04355e-05
TraesCS6B03G1046600	40	39	25	3	5	5	4	0	3	19	16	13	-2.10059	-0.631143	22.7091	6.06502e-05	0.000148328	-0.601972	-0.631143	3.1406	0.0879406	0.133462	-2.75055	-0.631143	29.157	1.12865e-05	3.91668e-05
TraesCS6D03G0508600	87	60	57	15	2	7	8	9	5	29	32	34	-2.19391	0.270634	40.5893	8.99248e-07	3.06021e-06	-0.579567	0.270634	4.80578	0.0373962	0.0632878	-2.09406	0.270634	34.9731	2.93e-06	1.15263e-05
TraesCS5D03G0512700	184	143	124	38	33	28	30	49	58	71	77	82	-1.30555	1.61872	43.4413	5.13094e-07	1.82093e-06	-0.453043	1.61872	7.06978	0.0131651	0.0252918	-0.614953	1.61872	10.8	0.00287597	0.0058741
TraesCS4D03G0027400	124	108	107	18	8	17	12	16	24	60	51	41	-2.10218	0.987061	71.2914	5.7385e-09	2.86839e-08	-0.649199	0.987061	10.8958	0.00277291	0.00638351	-1.60415	0.987061	44.2045	4.43326e-07	2.06371e-06
TraesCS4A03G0086900	3012	2122	2177	832	624	805	557	489	473	1338	1313	1288	-0.813753	5.54074	124.077	1.83482e-11	1.43714e-10	-0.372093	5.54074	28.2096	1.42575e-05	5.64186e-05	-1.16072	5.54074	232.516	1.39016e-14	3.85508e-13
TraesCS7B03G0980100	32	19	15	3	2	0	0	4	10	12	9	5	-2.76088	-1.16409	15.194	0.00059949	0.00123618	-0.812575	-1.16409	2.68092	0.113457	0.166373	-1.11027	-1.16409	3.75422	0.0634718	0.0933734
TraesCS3B03G0522400	179	168	128	2	2	5	20	18	19	75	66	56	-4.80421	1.28892	262.91	3.2063e-15	5.05806e-14	-0.759986	1.28892	21.8238	7.78135e-05	0.000260245	-1.95714	1.28892	91.0341	4.94242e-10	4.33923e-09
TraesCS3D03G0396000	62	55	52	15	11	8	23	15	24	32	36	40	-1.43259	0.391224	25.2984	3.00581e-05	7.78305e-05	-0.133915	0.391224	0.341471	0.563956	0.639547	-0.349454	0.391224	1.89256	0.180506	0.23491
TraesCS5D03G0634600	19	29	26	4	2	7	7	13	6	19	16	12	-1.63286	-0.712993	12.4004	0.00158599	0.00303301	-0.161427	-0.712993	0.203253	0.655799	0.72199	-0.423997	-0.712993	1.10246	0.303271	0.368464
TraesCS3D03G0615400	23	11	27	6	7	11	3	5	5	14	14	13	-0.468097	-0.887857	1.3305	0.259082	0.314417	-0.0602244	-0.887857	0.0272259	0.870202	0.900656	-1.11577	-0.887857	5.73829	0.0239937	0.0393744
TraesCS4B03G0333900	54	37	29	8	7	8	4	6	8	21	21	20	-1.48717	-0.297358	19.8352	0.00013874	0.000319122	-0.428149	-0.297358	2.4155	0.13208	0.189601	-1.61425	-0.297358	20.7134	0.000107121	0.0003002
TraesCS6A03G0840100	185	149	140	54	48	58	22	20	42	72	78	83	-0.691163	1.66604	15.5856	0.000526206	0.00109632	-0.508984	1.66604	9.61959	0.00455286	0.00989287	-1.39373	1.66604	49.133	1.79125e-07	9.07298e-07
TraesCS3A03G0589600	148	113	99	20	24	25	18	25	22	48	47	46	-1.49996	1.09944	58.3524	3.82914e-08	1.65615e-07	-0.833547	1.09944	23.532	4.83188e-05	0.000169742	-1.36242	1.09944	46.455	2.90815e-07	1.40887e-06
TraesCS5A03G0067200	69	50	52	10	26	19	11	14	12	40	38	36	-0.752689	0.402991	7.89474	0.00923077	0.015286	-0.0697288	0.402991	0.0878195	0.769293	0.818334	-1.10108	0.402991	14.2312	0.000831011	0.00191499
TraesCS5B03G0359500	37	33	25	7	6	10	6	1	1	7	12	16	-1.16317	-0.711833	8.10822	0.00843644	0.0140755	-0.916211	-0.711833	6.00171	0.0212452	0.0385572	-2.43356	-0.711833	22.2269	6.9426e-05	0.000202788
TraesCS5B03G0377500	67	71	83	15	21	16	19	18	14	29	32	34	-1.21938	0.543235	23.6614	4.66392e-05	0.000116475	-0.715192	0.543235	10.2384	0.00357036	0.00798081	-1.02614	0.543235	16.4387	0.000397961	0.000984736
TraesCS6D03G0906400	91	57	69	11	6	1	0	0	1	29	22	14	-2.68793	0.0801324	47.6532	2.33606e-07	8.79462e-07	-1.2189	0.0801324	16.3155	0.000414193	0.00116883	-6.32819	0.0801324	85.7374	9.13419e-10	7.53457e-09
TraesCS6D03G0227700	393	352	328	69	89	102	78	66	64	155	146	136	-1.17358	2.67497	90.903	5.01636e-10	3.02229e-09	-0.787278	2.67497	48.3913	2.04488e-07	1.22238e-06	-1.27079	2.67497	97.7484	2.35949e-10	2.22029e-09
TraesCS4B03G0535600	48	20	19	8	14	14	6	8	2	21	14	6	-0.370987	-0.568386	0.814568	0.374957	0.434758	-0.550599	-0.568386	1.90528	0.179098	0.245645	-1.30628	-0.568386	7.14551	0.0127365	0.0223464
TraesCS2A03G0785000	194	137	124	47	44	61	34	39	28	52	67	82	-0.700812	1.6046	14.9285	0.000655405	0.00134219	-0.654448	1.6046	14.4051	0.000782905	0.00206478	-1.06347	1.6046	29.2531	1.10247e-05	3.8341e-05
TraesCS7B03G0420300	20	34	27	3	4	11	7	2	6	13	13	12	-1.3055	-0.779534	8.42036	0.00740624	0.0124806	-0.59512	-0.779534	2.37222	0.135447	0.193658	-1.33967	-0.779534	8.06778	0.00858097	0.0156899
TraesCS2D03G0028600	203	240	199	44	32	18	36	18	18	114	106	98	-1.90506	1.88214	72.8538	4.64386e-09	2.3582e-08	-0.514703	1.88214	8.11305	0.00841934	0.0170289	-2.06718	1.88214	76.0264	3.05267e-09	2.23321e-08
TraesCS2B03G0469600	38	49	63	10	4	23	19	13	5	29	21	13	-1.16589	0.0380822	8.16943	0.00822269	0.0137495	-0.760063	0.0380822	4.28436	0.0484085	0.0793372	-0.936271	0.0380822	5.20293	0.030875	0.0492503
TraesCS4B03G0201200	158	97	116	49	61	49	34	28	22	62	61	60	-0.337416	1.42859	3.76897	0.0629869	0.0882032	-0.49883	1.42859	8.69146	0.00662234	0.0137747	-1.03461	1.42859	27.7055	1.61733e-05	5.42831e-05
TraesCS4D03G0253900	350	258	288	120	110	99	85	53	53	174	167	159	-0.567496	2.64901	18.8964	0.00018403	0.000414636	-0.327738	2.64901	7.15435	0.0126875	0.0244728	-1.12873	2.64901	61.3704	2.39814e-08	1.45514e-07
TraesCS2D03G0853400	170	102	115	47	32	34	24	27	29	65	62	58	-0.890036	1.3628	23.8473	4.43347e-05	0.000111223	-0.542116	1.3628	10.5408	0.00317625	0.00719699	-1.16293	1.3628	35.2976	2.72849e-06	1.08185e-05
TraesCS2B03G0308100	2327	2610	2354	1168	931	1141	233	242	249	1183	1228	1272	-0.313962	5.53314	14.0042	0.000898678	0.00179531	-0.487227	5.53314	34.262	3.42998e-06	1.5587e-05	-2.24905	5.53314	510.304	9.19915e-19	8.73363e-17
TraesCS7B03G0915200	192	189	201	142	134	133	33	27	29	144	159	174	0.357264	2.38185	7.8372	0.00945858	0.0156341	0.218571	2.38185	3.0661	0.0915872	0.138215	-1.6164	2.38185	91.2202	4.83939e-10	4.25566e-09
TraesCS4A03G0984500	31	18	36	4	5	11	6	6	8	18	16	14	-1.20562	-0.61751	9.06311	0.00569109	0.00979403	-0.312787	-0.61751	0.861565	0.361734	0.444898	-0.98112	-0.61751	5.91028	0.0221577	0.0366846
TraesCS2B03G0158900	120	114	122	68	66	70	14	14	25	96	88	80	0.0638728	1.56873	0.155534	0.696479	0.741513	0.0724581	1.56873	0.21722	0.645	0.712402	-1.65148	1.56873	61.1497	2.48023e-08	1.50098e-07
TraesCS2D03G0569400	171	127	159	5	3	15	13	22	24	65	59	52	-3.42503	1.24805	140.713	4.56756e-12	3.96979e-11	-0.865366	1.24805	19.7018	0.000144368	0.000453523	-1.85109	1.24805	59.5547	3.17151e-08	1.87536e-07
TraesCS2A03G0996900	41	20	32	1	0	0	5	18	10	37	29	21	-5.28464	-0.346048	46.7309	2.76417e-07	1.02759e-06	0.418393	-0.346048	1.66904	0.207614	0.278624	-0.384326	-0.346048	0.992147	0.328286	0.394547
TraesCS2B03G0040000	25	24	30	1	2	2	7	7	9	11	13	14	-3.04223	-0.838589	36.2415	2.22261e-06	7.06792e-06	-0.546665	-0.838589	2.72839	0.110459	0.162558	-0.684615	-0.838589	3.44647	0.0746125	0.107773
TraesCS6A03G0430800	281	216	221	51	50	47	79	64	94	125	119	112	-1.39989	2.26658	95.3696	3.05162e-10	1.91479e-09	-0.498281	2.26658	16.3137	0.000414436	0.00116935	-0.498339	2.26658	14.2114	0.000836685	0.0019268
TraesCS6A03G0347900	29	11	15	6	6	2	3	0	5	11	7	2	-1.06234	-1.32051	3.55101	0.0705965	0.0978065	-0.920905	-1.32051	3.16188	0.0869299	0.132127	-1.63333	-1.32051	6.42466	0.0175297	0.0297477
TraesCS3D03G0959800	15	13	13	3	2	8	1	0	4	14	11	8	-0.775188	-1.37829	2.0693	0.162074	0.206809	0.191877	-1.37829	0.186967	0.668974	0.733363	-1.88553	-1.37829	7.78656	0.00966419	0.0174436
TraesCS7B03G0695300	61	36	46	38	37	29	11	10	12	22	29	36	0.422692	0.375233	3.09152	0.0903236	0.122168	-0.193867	0.375233	0.618504	0.438626	0.521357	-1.0046	0.375233	11.1729	0.00249677	0.00517458
TraesCS3A03G0389400	30	39	36	23	19	19	3	2	1	8	13	18	0.0761339	-0.362378	0.0608174	0.807122	0.838848	-0.920606	-0.362378	7.68963	0.0100715	0.0199469	-2.99216	-0.362378	35.5948	2.55698e-06	1.01989e-05
TraesCS3B03G1490100	35	36	50	9	6	5	15	4	5	24	22	19	-1.7209	-0.254218	18.5518	0.00020447	0.000457189	-0.397351	-0.254218	1.56606	0.221787	0.294789	-1.24063	-0.254218	10.2415	0.003566	0.00713176
TraesCS2B03G0010300	63	35	59	1	1	1	20	5	13	44	42	40	-4.69861	0.194646	75.0889	3.45079e-09	1.78829e-08	0.197579	0.194646	0.581522	0.452496	0.534791	-0.939973	0.194646	8.52204	0.00710097	0.0132259
TraesCS1A03G0400700	324	215	211	128	106	162	25	35	39	179	165	151	-0.0417307	2.51698	0.0995983	0.754801	0.793447	-0.0794697	2.51698	0.385535	0.539995	0.617744	-1.81112	2.51698	112.11	5.51086e-11	6.05098e-10
TraesCS7A03G0361000	35	21	11	16	17	13	6	2	3	21	14	7	0.348733	-0.666508	0.802992	0.378322	0.438105	-0.148862	-0.666508	0.14329	0.708068	0.766846	-1.46971	-0.666508	7.80958	0.00957011	0.0172901
TraesCS6D03G0652900	602	548	527	250	199	231	67	64	73	341	330	319	-0.433539	3.50631	24.8333	3.40018e-05	8.71713e-05	-0.253087	3.50631	9.31734	0.00513668	0.0110066	-1.94411	3.50631	329.56	2.0742e-16	9.64651e-15
TraesCS7D03G0879600	208	156	160	22	30	25	26	19	18	100	85	70	-1.88429	1.5997	105.519	1.05306e-10	7.19278e-10	-0.525998	1.5997	12.585	0.00148357	0.00365859	-1.95053	1.5997	102.764	1.39379e-10	1.3864e-09
TraesCS5D03G0926700	26	22	21	7	15	22	0	0	3	16	12	7	0.220125	-0.786201	0.297567	0.590004	0.643741	-0.467493	-0.786201	1.25123	0.27342	0.351614	-3.31821	-0.786201	21.3923	8.80202e-05	0.000251098
TraesCS7D03G0227300	65	53	44	6	2	1	19	18	11	34	28	22	-3.25014	0.105464	61.7057	2.27898e-08	1.02487e-07	-0.433682	0.105464	2.7039	0.111994	0.164547	-0.650928	0.105464	4.90664	0.0356061	0.0558777
TraesCS7B03G0809600	28	31	18	5	8	15	4	1	2	8	12	16	-0.587083	-0.813288	2.06042	0.162945	0.207827	-0.579381	-0.813288	2.23457	0.146846	0.207446	-2.32267	-0.813288	17.5466	0.00027944	0.000713676
TraesCS3B03G1258100	41	29	37	10	10	8	4	3	6	22	35	48	-1.05028	-0.127669	8.75747	0.0064455	0.0109943	0.490059	-0.127669	3.06055	0.0918656	0.138593	-1.92105	-0.127669	20.6242	0.000109946	0.000307654
TraesCS1B03G1210700	48	19	28	6	7	10	1	3	3	15	11	6	-1.14362	-0.745379	8.19941	0.00812016	0.0135907	-1.03327	-0.745379	7.73299	0.00988701	0.0196305	-2.6005	-0.745379	25.049	3.21072e-05	0.000100965
TraesCS4B03G0995800	62	50	32	11	5	4	6	5	6	27	21	15	-1.95026	-0.183877	28.2096	1.42574e-05	3.90919e-05	-0.673501	-0.183877	5.28299	0.0297195	0.0517466	-1.96059	-0.183877	26.1153	2.42742e-05	7.83668e-05
TraesCS3A03G0027500	34	26	27	5	3	0	2	0	0	12	10	8	-2.52106	-1.00681	21.6311	8.22052e-05	0.000196332	-1.01503	-1.00681	6.10695	0.0202458	0.0369551	-4.17718	-1.00681	32.5585	5.0425e-06	1.88862e-05
TraesCS2D03G1080100	23	38	41	0	0	0	6	4	0	27	29	31	-7.55898	-0.442562	51.0263	2.03809e-07	7.76453e-07	0.259404	-0.442562	0.560105	0.461393	0.543434	-2.24662	-0.442562	17.9821	0.000279705	0.0007142
TraesCS7D03G0440500	199	144	174	99	88	119	32	30	53	83	83	83	0.116042	1.99269	0.615236	0.439824	0.49969	-0.540039	1.99269	12.6031	0.00147391	0.00363792	-1.06735	1.99269	36.6579	2.03244e-06	8.28625e-06
TraesCS3B03G0409900	56	39	25	5	4	2	8	11	6	55	44	33	-2.52865	0.0407344	35.9354	2.37461e-06	7.51278e-06	0.654431	0.0407344	6.23517	0.0190975	0.0351137	-1.14491	0.0407344	10.3448	0.00342597	0.0068771
TraesCS3D03G0682800	144	111	107	42	27	27	42	32	28	71	73	75	-1.03572	1.39546	29.1873	1.12031e-05	3.12902e-05	-0.20924	1.39546	1.58893	0.218538	0.291004	-0.725069	1.39546	14.5004	0.000757813	0.00176307
TraesCS3D03G0757800	26	21	23	8	3	11	2	1	1	23	25	26	-0.793292	-0.639049	4.22744	0.0498158	0.0711439	0.588532	-0.639049	3.61024	0.0684305	0.107207	-2.95324	-0.639049	27.16	1.85635e-05	6.15124e-05
TraesCS3A03G0330300	131	83	95	6	2	1	12	25	9	36	38	39	-4.17426	0.699449	114.808	4.26584e-11	3.1188e-10	-0.927999	0.699449	15.4975	0.000541807	0.00148666	-1.63573	0.699449	33.9346	3.69038e-06	1.42082e-05
TraesCS3A03G0426100	69	52	94	21	12	25	20	25	37	44	42	40	-1.02401	0.73861	13.4515	0.00108971	0.0021462	-0.266922	0.73861	1.21559	0.280206	0.358939	-0.299527	0.73861	1.30215	0.264095	0.326861
TraesCS6D03G0140300	19	16	26	10	13	9	2	5	0	15	22	28	-0.0612029	-0.672893	0.0209374	0.886052	0.905817	0.596388	-0.672893	2.55673	0.12176	0.176758	-1.99341	-0.672893	11.32	0.00236241	0.00492434
TraesCS3D03G1067900	25	27	30	0	0	0	0	0	0	14	12	9	-7.23399	-1.10525	56.093	1.5775e-07	6.1209e-07	-0.723603	-1.10525	3.90187	0.0607231	0.0965835	-7.23399	-1.10525	50.1698	3.84696e-07	1.81732e-06
TraesCS3A03G0393200	250	183	199	32	40	46	66	33	57	98	92	86	-1.54217	1.96125	75.332	3.34244e-09	1.73667e-08	-0.680351	1.96125	19.7991	0.00014024	0.00044177	-0.916267	1.96125	29.2614	1.10022e-05	3.82738e-05
TraesCS7A03G0281100	85	61	59	39	46	36	19	15	12	62	53	43	0.120825	0.873784	0.348154	0.560191	0.615799	0.138297	0.873784	0.498501	0.486362	0.567462	-1.04855	0.873784	17.925	0.000248208	0.000641468
TraesCS6D03G0587100	195	125	103	60	40	51	34	25	31	111	105	98	-0.599381	1.71029	11.3792	0.00231055	0.00428305	0.0942495	1.71029	0.35593	0.555872	0.632082	-1.11915	1.71029	32.1839	5.49712e-06	2.04154e-05
TraesCS2D03G1028700	43	33	30	5	12	18	2	9	9	20	19	17	-0.718334	-0.328348	3.86116	0.060051	0.0844584	-0.403503	-0.328348	1.46183	0.237387	0.312273	-1.29285	-0.328348	9.7985	0.00424157	0.00833963
TraesCS2D03G0805100	30	26	24	6	6	8	18	10	3	18	21	23	-1.11621	-0.47473	6.9085	0.0141315	0.0225896	0.144318	-0.47473	0.178199	0.676353	0.739891	-0.268795	-0.47473	0.473836	0.497249	0.562402
TraesCS1A03G0069000	137	99	85	17	15	16	13	7	8	46	55	63	-1.85312	0.924696	61.6191	2.30911e-08	1.03756e-07	-0.445305	0.924696	5.55348	0.0261559	0.0463122	-2.40224	0.924696	81.3035	1.56302e-09	1.22009e-08
TraesCS2D03G0002000	68	69	50	11	15	19	10	10	10	28	24	20	-1.18009	0.234148	20.1036	0.000128122	0.000296454	-0.866902	0.234148	13.0475	0.00125706	0.00315201	-1.5371	0.234148	28.5481	1.3109e-05	4.48974e-05
TraesCS2D03G0992100	1336	1007	943	366	340	369	277	226	237	537	499	461	-0.732283	4.37997	92.7568	4.07199e-10	2.49543e-09	-0.61769	4.37997	71.3117	5.72262e-09	4.78667e-08	-1.04668	4.37997	170.569	5.17668e-13	9.40128e-12
TraesCS7B03G0513000	800	512	539	109	66	73	63	90	54	372	339	306	-2.01394	3.36414	195.055	1.09805e-13	1.29052e-12	-0.342449	3.36414	8.60459	0.00686322	0.0142098	-2.04979	3.36414	187.081	1.78371e-13	3.64457e-12
TraesCS6A03G0760000	94	68	85	13	9	16	7	19	17	26	34	42	-1.81993	0.570126	39.5541	1.10917e-06	3.71188e-06	-0.757932	0.570126	10.0039	0.00391252	0.00864997	-1.41767	0.570126	24.8828	3.35563e-05	0.000104963
TraesCS4B03G0680000	71	51	53	0	5	5	16	12	15	23	31	39	-3.21268	0.180586	56.9756	4.76739e-08	2.0261e-07	-0.390515	0.180586	2.05173	0.163802	0.227618	-0.91849	0.180586	8.45283	0.00730724	0.0135685
TraesCS7D03G1169600	144	97	118	48	50	47	25	28	25	72	70	68	-0.428411	1.42016	7.11941	0.0128825	0.0207623	-0.257628	1.42016	2.92155	0.0991686	0.148008	-1.09782	1.42016	36.6042	2.05595e-06	8.37238e-06
TraesCS1A03G0449400	70	47	54	21	5	12	10	9	6	31	23	14	-1.28717	0.098367	15.1202	0.000614483	0.00126456	-0.814361	0.098367	7.5993	0.010468	0.0206329	-1.66063	0.098367	20.8753	0.000102191	0.000287561
TraesCS7B03G0107500	72	72	56	12	11	12	12	9	7	34	34	33	-1.63636	0.347762	38.6445	1.33748e-06	4.41818e-06	-0.476123	0.347762	4.8663	0.0363104	0.0616815	-1.73305	0.347762	38.8905	1.27112e-06	5.40139e-06
TraesCS3D03G0299500	165	113	140	12	22	24	18	11	15	54	63	71	-1.96681	1.24081	77.5162	2.51821e-09	1.33995e-08	-0.634358	1.24081	12.3848	0.00159499	0.00390074	-2.14017	1.24081	80.6657	1.6917e-09	1.30922e-08
TraesCS3A03G0683500	28	32	30	19	12	15	8	5	4	26	26	26	-0.10417	-0.241788	0.118563	0.733334	0.774486	0.294722	-0.241788	1.14404	0.294509	0.374078	-1.30268	-0.241788	12.1223	0.00175506	0.00376511
TraesCS3B03G1240900	20	22	35	9	8	11	1	2	11	28	24	19	-0.596919	-0.495279	1.87511	0.18246	0.230119	0.374478	-0.495279	1.03167	0.319011	0.399875	-1.36011	-0.495279	7.14658	0.0127306	0.0223388
TraesCS4A03G0752600	87	80	79	6	11	17	30	14	21	47	38	28	-1.97769	0.660363	44.4759	4.21048e-07	1.51574e-06	-0.616617	0.660363	6.85775	0.0144514	0.0274393	-0.824283	0.660363	9.90169	0.00407263	0.00804087
TraesCS3D03G0609300	50	54	40	21	11	30	5	12	12	24	23	21	-0.352011	0.111821	1.44217	0.240483	0.2945	-0.574179	0.111821	4.00509	0.0557706	0.0897551	-1.21182	0.111821	12.5116	0.0015234	0.00331307
TraesCS2A03G0200300	712	636	585	168	179	167	143	126	124	377	356	335	-1.03808	3.636	136.328	6.49774e-12	5.49828e-11	-0.347439	3.636	18.6177	0.000200381	0.00060911	-1.2023	3.636	166.591	6.7823e-13	1.19637e-11
TraesCS4A03G0850400	346	238	324	113	91	107	46	58	64	222	203	184	-0.671351	2.70329	27.8265	1.56893e-05	4.27115e-05	-0.0649234	2.70329	0.316375	0.578553	0.653033	-1.33372	2.70329	87.2703	7.62402e-10	6.40675e-09
TraesCS1D03G0446800	69	80	63	33	28	28	12	16	12	49	47	45	-0.38583	0.739196	3.27479	0.0817842	0.111661	-0.0857109	0.739196	0.189231	0.667103	0.731786	-1.31122	0.739196	27.2722	1.80428e-05	5.99636e-05
TraesCS6D03G0602700	90	99	67	43	44	60	8	15	9	45	49	53	0.0659713	0.998027	0.105266	0.748163	0.787764	-0.291656	0.998027	2.07085	0.161923	0.225385	-1.89852	0.998027	47.4874	2.40743e-07	1.18439e-06
TraesCS3D03G1064100	29	45	35	8	5	7	8	4	4	10	15	19	-1.5778	-0.507761	15.9162	0.000471864	0.000992327	-0.806466	-0.507761	5.69918	0.0244343	0.0436343	-1.67299	-0.507761	16.0223	0.000455734	0.00111173
TraesCS4A03G0927500	198	174	181	48	46	51	63	46	49	128	111	94	-1.05984	1.98398	48.9441	1.85247e-07	7.10689e-07	-0.225766	1.98398	2.93386	0.0984954	0.14714	-0.712207	1.98398	22.6239	6.21102e-05	0.000183396
TraesCS3D03G0259500	41	61	30	18	8	14	3	8	9	31	27	23	-0.858175	-0.0283226	6.2156	0.019268	0.0300065	-0.205694	-0.0283226	0.46245	0.502418	0.582649	-1.62353	-0.0283226	16.4444	0.000397231	0.000983094
TraesCS2B03G0387600	195	196	194	60	55	47	19	12	32	94	95	95	-0.984469	1.85159	31.3156	6.72961e-06	1.95742e-05	-0.538346	1.85159	11.2917	0.00238768	0.00558706	-2.1209	1.85159	99.3125	1.99776e-10	1.91312e-09
TraesCSU03G0278700	96	81	48	36	44	55	11	18	3	84	72	60	0.141417	1.06081	0.322098	0.575158	0.629941	0.455426	1.06081	3.86476	0.0599397	0.0955235	-1.70149	1.06081	25.8213	2.62043e-05	8.40244e-05
TraesCS7B03G1179800	2560	2109	1965	349	300	293	137	125	96	1290	1224	1158	-1.93985	5.08412	614.893	8.79337e-20	3.9658e-18	-0.341024	5.08412	25.021	3.23462e-05	0.000118192	-3.11165	5.08412	1164.79	2.5125e-23	1.42667e-20
TraesCS1B03G0020700	146	101	96	36	27	31	33	21	25	75	66	56	-0.984257	1.26866	26.1555	2.40225e-05	6.32544e-05	-0.282084	1.26866	2.78326	0.107107	0.158303	-1.0103	1.26866	25.4855	2.86131e-05	9.08865e-05
TraesCS2B03G0782500	16	9	21	1	1	0	12	3	3	7	8	9	-3.46612	-1.40323	18.1676	0.000230183	0.000510393	-0.422274	-1.40323	0.786015	0.383336	0.4665	-0.255178	-1.40323	0.248076	0.622568	0.680192
TraesCS7D03G0729800	99	66	89	24	10	34	42	29	10	53	54	55	-1.0275	0.955126	11.1897	0.00248102	0.00457274	-0.133999	0.955126	0.259302	0.614842	0.685518	-0.547482	0.955126	3.36584	0.0778875	0.111972
TraesCS4D03G0019200	158	148	126	28	46	27	26	40	34	62	63	64	-1.21942	1.46298	37.6631	1.64186e-06	5.34486e-06	-0.682122	1.46298	14.7887	0.000687099	0.00183647	-1.01369	1.46298	25.6737	2.72349e-05	8.6975e-05
TraesCS5D03G0886200	101	85	92	25	26	21	30	20	40	56	68	79	-1.07314	1.13551	21.8366	7.75322e-05	0.000186051	0.0587756	1.13551	0.0942774	0.761224	0.811705	-0.530164	1.13551	5.75808	0.0237742	0.0390583
TraesCS3A03G0794300	57	34	38	9	11	13	2	6	0	16	15	14	-1.07627	-0.347279	9.32265	0.00512573	0.00889622	-0.991701	-0.347279	9.00968	0.00581571	0.0122819	-2.86306	-0.347279	35.7125	2.49233e-06	9.969e-06
TraesCS7B03G0732400	15	13	8	0	1	2	1	5	4	6	9	12	-2.59266	-1.59205	12.0909	0.00177537	0.00336249	0.101706	-1.59205	0.0485086	0.827378	0.866593	-0.731712	-1.59205	1.60365	0.216478	0.275076
TraesCS3D03G0668500	37	24	29	9	21	8	6	7	2	16	23	29	-0.356053	-0.361835	0.887028	0.354847	0.414496	0.115756	-0.361835	0.115757	0.736382	0.790746	-1.46647	-0.361835	10.0565	0.00383269	0.00761785
TraesCS2A03G1075300	168	121	119	48	33	49	31	18	36	78	73	68	-0.771618	1.4986	17.9248	0.000248227	0.000547228	-0.380595	1.4986	5.22026	0.0306207	0.0531197	-1.15711	1.4986	33.9161	3.70569e-06	1.42598e-05
TraesCS4B03G0074500	79	52	55	13	6	15	15	7	5	36	32	27	-1.56516	0.26342	25.7497	2.66991e-05	6.97081e-05	-0.450218	0.26342	3.13758	0.0880854	0.133641	-1.66946	0.26342	26.192	2.37962e-05	7.69819e-05
TraesCS3B03G1335900	22	8	17	0	4	3	1	6	3	10	11	11	-1.8176	-1.33071	8.39796	0.0074754	0.0125889	-0.0309411	-1.33071	0.00468402	0.945953	0.958965	-1.1036	-1.33071	3.54724	0.0707369	0.102752
TraesCS4A03G0610200	38	26	25	1	9	7	1	0	5	12	10	8	-1.48891	-0.869021	9.53416	0.00471017	0.00822944	-1.0422	-0.869021	5.94921	0.021764	0.0393824	-2.73359	-0.869021	20.1259	0.000127281	0.000350632
TraesCS5D03G0249800	119	88	71	35	20	18	25	24	31	50	47	43	-1.04413	0.965633	20.787	0.000104849	0.000245853	-0.469958	0.965633	5.34424	0.0288678	0.0504708	-0.689411	0.965633	9.29528	0.00518238	0.00998139
TraesCS5D03G0344400	97	92	95	47	45	49	14	11	4	72	67	61	-0.142242	1.15618	0.552026	0.46407	0.523406	-0.00119032	1.15618	4.28876e-05	0.994824	0.996027	-2.18979	1.15618	68.4026	8.56559e-09	5.71954e-08
TraesCS3A03G0879800	416	300	270	163	121	151	71	83	49	160	163	166	-0.300346	2.78847	5.49094	0.0269357	0.0407201	-0.49123	2.78847	15.2594	0.000586518	0.00159554	-1.17322	2.78847	64.3224	1.54129e-08	9.72327e-08
TraesCS7B03G0777400	22	23	18	1	9	11	5	5	0	12	9	6	-0.708041	-1.05802	1.94439	0.17485	0.221481	-0.710037	-1.05802	2.19459	0.150367	0.211638	-1.53754	-1.05802	6.55642	0.016523	0.0282153
TraesCS7D03G0974300	202	201	143	103	123	171	33	34	34	93	97	100	0.408532	2.16252	7.48007	0.0110178	0.0179855	-0.402138	2.16252	6.66474	0.0157431	0.0295987	-1.33653	2.16252	49.2381	1.75815e-07	8.91821e-07
TraesCS7B03G0907100	591	501	417	192	182	215	33	23	25	193	172	150	-0.482224	3.09299	22.6969	6.08577e-05	0.000148781	-1.03839	3.09299	101.861	1.53004e-10	1.77616e-09	-3.11543	3.09299	458.771	3.48328e-18	2.74346e-16
TraesCSU03G0290800	611	474	422	165	177	213	119	101	91	416	389	361	-0.56329	3.51369	31.9346	5.82395e-06	1.71542e-05	0.145338	3.51369	2.56807	0.120973	0.175807	-1.17324	3.51369	113.457	4.84652e-11	5.37099e-10
TraesCS1A03G0648800	51	26	46	18	37	23	7	13	3	33	39	44	0.226487	0.271299	0.528654	0.47359	0.532611	0.43373	0.271299	2.21224	0.148801	0.209755	-1.30556	0.271299	10.5869	0.00312043	0.00632337
TraesCS1A03G1062100	391	284	298	62	58	75	118	126	102	180	177	174	-1.44062	2.74242	140.071	4.80669e-12	4.16003e-11	-0.357353	2.74242	11.9527	0.00186772	0.00449112	-0.388997	2.74242	12.3897	0.00159213	0.00344759
TraesCS2B03G1303700	225	245	158	78	72	83	25	12	17	135	142	149	-0.561445	2.14251	11.89	0.00191133	0.0036002	-0.0515881	2.14251	0.12038	0.731381	0.786395	-2.44095	2.14251	125.109	1.67572e-11	2.07583e-10
TraesCS2B03G0528900	386	348	349	57	38	42	102	86	80	158	158	157	-2.11155	2.66018	232.663	1.37973e-14	1.91888e-13	-0.687268	2.66018	37.6158	1.65829e-06	8.10616e-06	-0.920743	2.66018	56.1076	5.48422e-08	3.0885e-07
TraesCS4D03G0124600	14	20	21	1	2	3	1	0	1	22	15	8	-2.2822	-1.19458	14.8693	0.000668633	0.00136724	0.199005	-1.19458	0.259265	0.614867	0.685521	-3.53778	-1.19458	21.6825	8.10085e-05	0.00023317
TraesCS1B03G1243800	9	10	15	0	0	1	1	5	4	16	11	5	-3.86777	-1.57712	16.0636	0.000449619	0.000948827	0.402809	-1.57712	0.739778	0.397497	0.480888	-0.663773	-1.57712	1.20394	0.282472	0.346554
TraesCSU03G0405300	696	645	693	164	149	155	152	134	123	326	289	251	-1.25301	3.57851	157.185	1.31447e-12	1.26162e-11	-0.729795	3.57851	63.6511	1.70207e-08	1.28343e-07	-1.22344	3.57851	142.658	3.91829e-12	5.6732e-11
TraesCS7B03G1242300	101	62	96	37	24	42	8	24	9	45	41	37	-0.456407	0.852126	3.40136	0.0764248	0.105022	-0.559651	0.852126	5.47184	0.027179	0.0478917	-1.55237	0.852126	27.1966	1.83919e-05	6.10047e-05
TraesCS5A03G1009000	133	83	96	86	66	85	21	29	14	58	61	63	0.482056	1.43779	7.93371	0.00907988	0.0150579	-0.257032	1.43779	2.09522	0.159566	0.222588	-1.17652	1.43779	29.0216	1.16668e-05	4.03595e-05
TraesCS1A03G0823700	56	51	31	22	25	29	15	6	5	18	21	24	0.0156951	0.113236	0.00306712	0.956253	0.96465	-0.611522	0.113236	4.41248	0.0454006	0.0750014	-1.29872	0.113236	13.6563	0.00101423	0.00229446
TraesCS5B03G1324300	511	342	381	75	75	62	65	79	70	183	176	168	-1.65728	2.79995	181.062	2.60432e-13	2.83348e-12	-0.708468	2.79995	44.4356	4.24278e-07	2.36702e-06	-1.42115	2.79995	132.471	8.9312e-12	1.18149e-10
TraesCS2B03G1536300	57	43	37	3	0	2	13	14	6	18	20	21	-3.81934	-0.236399	59.4787	3.20924e-08	1.40599e-07	-0.693221	-0.236399	5.3626	0.0286178	0.0500852	-0.944531	-0.236399	7.85654	0.00938133	0.0169824
TraesCS5A03G0852900	44	35	45	10	11	12	10	11	13	16	22	27	-1.03268	-0.111434	11.3205	0.002362	0.00436957	-0.417732	-0.111434	2.40725	0.132714	0.190387	-0.767317	-0.111434	6.24848	0.0189825	0.0319422
TraesCS1B03G1197500	189	152	159	39	41	50	22	34	35	105	98	91	-1.0689	1.75404	44.8228	3.94301e-07	1.42626e-06	-0.255135	1.75404	3.35524	0.0783301	0.120689	-1.35742	1.75404	62.2766	2.09048e-08	1.28427e-07
TraesCS2B03G0441200	99	62	52	12	8	17	14	12	16	51	46	40	-1.63261	0.570112	35.6834	2.50814e-06	7.89298e-06	-0.112637	0.570112	0.274898	0.604452	0.676388	-1.22559	0.570112	20.8863	0.000101865	0.000286726
TraesCS4B03G0952500	93	94	97	22	21	30	13	30	29	46	45	44	-1.09342	0.949105	22.051	7.29601e-05	0.000176	-0.568657	0.949105	7.47188	0.0110567	0.0216528	-0.887744	0.949105	14.3092	0.000809041	0.00186942
TraesCS7D03G0727900	292	246	229	53	52	53	107	86	98	147	156	164	-1.40355	2.47527	110.807	6.24782e-11	4.43672e-10	-0.202498	2.47527	3.30895	0.0802968	0.123328	-0.299946	2.47527	6.25192	0.0189529	0.0318969
TraesCS3D03G0734400	35	46	40	9	9	7	8	14	5	20	19	18	-1.40356	-0.25311	16.0022	0.000458751	0.000966661	-0.585724	-0.25311	3.8552	0.060236	0.095924	-1.07284	-0.25311	9.51345	0.00474921	0.00922907
TraesCS5D03G0486600	31	17	46	10	6	7	5	7	2	27	18	8	-1.15309	-0.540934	6.54291	0.0166233	0.0262017	-0.325406	-0.540934	0.71862	0.404239	0.487697	-1.63686	-0.540934	10.5113	0.0032126	0.00649183
TraesCS7B03G0791400	150	139	124	27	18	25	21	19	14	86	81	76	-1.68707	1.38204	80.0842	1.819e-09	9.93517e-09	-0.256944	1.38204	2.87679	0.101661	0.151213	-1.83528	1.38204	83.9982	1.12472e-09	9.07909e-09
TraesCS2B03G0595000	33	40	27	3	2	3	5	1	3	22	24	26	-2.73364	-0.509289	35.4866	2.61807e-06	8.2086e-06	0.0309404	-0.509289	0.0107432	0.918233	0.93788	-2.35143	-0.509289	26.9039	1.98151e-05	6.52499e-05
TraesCS5D03G0037600	36	63	52	25	28	25	19	6	4	22	25	28	-0.099095	0.241858	0.0983092	0.756339	0.794812	-0.515699	0.241858	2.65345	0.115236	0.168662	-1.29694	0.241858	11.3208	0.00236176	0.00492352
TraesCS2D03G0729400	68	70	44	19	17	22	11	18	13	42	41	39	-0.77582	0.49724	9.61664	0.00455818	0.00798729	-0.067159	0.49724	0.0938155	0.761791	0.812223	-1.01452	0.49724	14.2826	0.000816447	0.00188449
TraesCS7B03G0240100	51	33	53	6	15	13	12	15	22	16	26	36	-1.12875	0.0911134	10.02	0.00388784	0.00690561	-0.294419	0.0911134	0.937968	0.341615	0.423772	-0.383508	0.0911134	1.32363	0.260286	0.322824
TraesCS4A03G1080700	16	15	14	0	0	0	1	0	1	14	12	9	-6.36791	-1.511	34.3718	4.5361e-06	1.36275e-05	0.14241	-1.511	0.130549	0.720983	0.777862	-3.23897	-1.511	19.2835	0.000190246	0.000504418
TraesCS6A03G0359000	213	183	183	44	63	35	37	43	66	131	124	117	-1.15024	2.03841	38.6337	1.3405e-06	4.42738e-06	-0.129111	2.03841	0.669341	0.420625	0.503686	-0.890231	2.03841	23.1738	5.33176e-05	0.000159551
TraesCS4B03G0183600	35	38	39	10	7	2	6	1	9	8	14	19	-1.67788	-0.515747	13.4858	0.00107666	0.00212234	-0.937718	-0.515747	5.75357	0.023824	0.0426685	-1.70404	-0.515747	12.7226	0.00141184	0.00309247
TraesCS2D03G0784300	119	80	86	29	36	44	13	20	14	42	45	47	-0.506072	0.973201	6.59145	0.0162663	0.0256847	-0.568108	0.973201	8.97649	0.00589462	0.0124257	-1.49042	0.973201	40.7972	8.62491e-07	3.79397e-06
TraesCS6D03G0783600	219	165	226	64	45	90	8	10	11	85	82	78	-0.749504	1.83022	20.0343	0.000130777	0.000302251	-0.80684	1.83022	24.9738	3.27548e-05	0.000119502	-3.28821	1.83022	177.157	3.34899e-13	6.31279e-12
TraesCS7A03G1278100	25	15	6	7	3	8	0	2	5	4	8	11	-0.459093	-1.35453	0.697845	0.411027	0.471147	-0.460066	-1.35453	0.787623	0.382857	0.465984	-1.56539	-1.35453	5.23896	0.030349	0.0484839
TraesCS3D03G1031300	26	6	17	0	0	1	1	0	1	12	10	8	-4.35922	-1.51287	23.6212	4.71539e-05	0.000117657	-0.177093	-1.51287	0.15797	0.694237	0.755118	-3.33908	-1.51287	16.9682	0.000335662	0.000843072
TraesCS1A03G0329000	242	119	189	34	43	27	79	97	102	112	108	103	-1.5126	2.07043	56.8423	4.87056e-08	2.0667e-07	-0.244974	2.07043	2.23328	0.146958	0.207582	0.125093	2.07043	0.551331	0.464349	0.530636
TraesCS7A03G0472000	136	109	105	15	14	21	15	12	16	46	41	35	-1.92717	0.932945	82.315	1.38006e-09	7.70862e-09	-1.00649	0.932945	31.4652	6.49763e-06	2.77528e-05	-1.91896	0.932945	75.6496	3.20639e-09	2.33449e-08
TraesCS3B03G0079800	88	56	86	19	20	17	10	8	16	45	45	44	-1.15758	0.648104	22.3565	6.69391e-05	0.000162561	-0.265518	0.648104	1.6077	0.215915	0.288038	-1.65111	0.648104	36.5628	2.07427e-06	8.44006e-06
TraesCS1A03G0779200	15	13	8	2	0	2	3	1	2	6	9	11	-2.21197	-1.65161	10.6008	0.0031038	0.00561537	0.0475283	-1.65161	0.0110993	0.916894	0.936898	-1.44502	-1.65161	5.2626	0.0300092	0.0480067
TraesCS5B03G1128300	43	37	31	9	2	3	7	3	14	19	16	13	-2.0897	-0.456022	21.3762	8.84282e-05	0.00021005	-0.694463	-0.456022	3.8802	0.0594641	0.0948695	-1.10214	-0.456022	7.32687	0.011771	0.0208074
TraesCS6D03G0835800	37	39	19	14	18	19	0	5	4	26	27	28	-0.0229685	-0.21598	0.00442873	0.947444	0.957432	0.281394	-0.21598	0.780438	0.385004	0.468224	-2.26889	-0.21598	20.4091	0.000117095	0.000325278
TraesCS2D03G0320200	131	105	112	10	9	15	17	19	6	63	66	68	-2.47309	1.06489	91.0243	4.94787e-10	2.98374e-09	-0.30806	1.06489	2.70771	0.111754	0.164234	-1.94647	1.06489	60.5292	2.72767e-08	1.63759e-07
TraesCS1B03G0651800	33	37	19	18	2	5	0	0	1	28	25	21	-0.954322	-0.507481	4.37935	0.0461578	0.0663745	0.23975	-0.507481	0.408681	0.528164	0.606751	-5.0576	-0.507481	32.2727	5.38543e-06	2.00356e-05
TraesCS6A03G0652700	40	39	54	27	19	15	8	7	3	19	21	23	-0.259382	-0.0167098	0.780773	0.384903	0.444872	-0.573413	-0.0167098	3.89895	0.0588924	0.0941085	-1.78414	-0.0167098	22.2847	6.83039e-05	0.000199775
TraesCS2D03G0189500	211	182	194	41	47	58	38	37	49	95	89	83	-1.13644	1.89483	56.6862	4.99448e-08	2.11522e-07	-0.628355	1.89483	21.3489	8.9125e-05	0.00029371	-1.14677	1.89483	53.7851	8.03839e-08	4.37525e-07
TraesCS2A03G1357900	17	24	15	0	0	0	4	0	0	5	6	7	-6.6876	-1.56789	30.5378	1.05489e-05	2.95835e-05	-1.11831	-1.56789	4.89488	0.0365649	0.0620697	-2.64381	-1.56789	13.5942	0.00113841	0.00254726
TraesCS2A03G0479800	226	159	184	46	37	40	71	76	51	156	142	128	-1.3307	2.12924	69.8344	7.01247e-09	3.4545e-08	0.0959671	2.12924	0.54941	0.46512	0.547067	-0.421059	2.12924	8.28666	0.00782965	0.0144532
TraesCS2D03G1039000	18	16	17	7	1	7	2	2	4	11	14	16	-0.885921	-1.11773	3.48752	0.0730051	0.100799	0.194357	-1.11773	0.251225	0.620379	0.690324	-1.54697	-1.11773	7.88928	0.00925212	0.0167781
TraesCS5D03G0119600	1662	1321	1351	272	280	298	328	341	301	728	724	719	-1.47496	4.68802	471.119	2.50046e-18	7.77685e-17	-0.484132	4.68802	63.0062	1.87364e-08	1.4004e-07	-1.06043	4.68802	252.275	5.25927e-15	1.64776e-13
TraesCS5D03G0444100	1045	768	912	189	162	193	383	364	337	734	706	677	-1.44991	4.38281	316.491	3.39892e-16	6.52868e-15	0.148357	4.38281	4.65293	0.0403033	0.0675255	-0.230571	4.38281	9.76003	0.0043065	0.00845209
TraesCS6A03G0141500	30	14	21	3	0	4	4	9	2	9	9	9	-2.2843	-1.13157	15.4031	0.000559065	0.0011598	-0.735811	-1.13157	2.85978	0.102627	0.152472	-0.993317	-1.13157	3.97147	0.0567389	0.0845299
TraesCS3A03G0251900	71	76	94	12	14	11	13	4	13	50	47	43	-1.83401	0.627797	40.6011	8.97125e-07	3.05351e-06	-0.285972	0.627797	1.60879	0.215764	0.287863	-1.91287	0.627797	39.7919	1.05665e-06	4.56387e-06
TraesCS4B03G0579000	421	382	369	103	79	100	128	106	130	256	232	207	-1.18583	3.03294	109.88	6.83618e-11	4.81724e-10	-0.247688	3.03294	6.31703	0.018402	0.0339768	-0.592624	3.03294	29.7568	9.7554e-06	3.43169e-05
TraesCS4D03G0310300	50	27	55	2	10	16	10	2	9	24	21	18	-1.35478	-0.179603	10.5147	0.00320841	0.00579005	-0.553046	-0.179603	2.39963	0.133304	0.191086	-1.54142	-0.179603	11.8827	0.00191642	0.0040793
TraesCS7B03G0801300	24	11	27	9	2	11	1	0	4	11	10	8	-0.617769	-1.08922	1.61363	0.215095	0.266427	-0.577309	-1.08922	1.59316	0.217943	0.290347	-2.47203	-1.08922	13.3069	0.00114664	0.00256432
TraesCS7B03G0863100	141	125	111	17	15	23	18	23	23	43	48	52	-1.9004	1.10562	84.1886	1.09921e-09	6.24639e-09	-0.884784	1.10562	26.1594	2.39985e-05	9.03194e-05	-1.45781	1.10562	51.9536	1.09556e-07	5.80774e-07
TraesCS6B03G0739400	70	59	77	14	8	14	16	12	15	31	35	39	-1.64265	0.44363	36.9869	1.89459e-06	6.09963e-06	-0.463211	0.44363	4.39833	0.0457223	0.075468	-1.16349	0.44363	19.6771	0.000145435	0.000395437
TraesCS1B03G0820700	114	81	69	26	29	26	17	17	12	59	42	24	-0.818692	0.8222	11.3336	0.00235042	0.00434963	-0.562608	0.8222	6.26844	0.0188114	0.0346433	-1.40919	0.8222	26.575	2.15571e-05	7.04107e-05
TraesCS1B03G1063200	50	42	72	17	6	19	12	12	6	34	23	11	-1.10174	0.111364	9.35343	0.00506287	0.00879463	-0.771962	0.111364	5.54622	0.0262451	0.0464535	-1.35607	0.111364	12.2009	0.00170539	0.0036682
TraesCS2B03G1189200	47	28	33	8	9	4	1	3	2	30	25	19	-1.46403	-0.381512	16.1023	0.000443976	0.000937647	-0.0279426	-0.381512	0.00941342	0.923443	0.941863	-3.00961	-0.381512	38.7501	1.30857e-06	5.54626e-06
TraesCS4A03G0371600	209	236	199	45	40	45	42	53	65	107	104	101	-1.44356	2.0409	76.4021	2.90728e-09	1.52936e-08	-0.543927	2.0409	14.6759	0.000713883	0.00190031	-0.920179	2.0409	33.2483	4.30803e-06	1.63611e-05
TraesCS5A03G1226500	401	362	327	95	94	105	56	59	63	161	157	153	-1.01881	2.71245	89.1553	6.12533e-10	3.63713e-09	-0.701021	2.71245	48.9545	1.84904e-07	1.11707e-06	-1.51748	2.71245	164.092	8.05976e-13	1.39125e-11
TraesCS6B03G0365400	65	55	68	5	4	8	8	11	9	25	23	21	-2.57927	0.0953624	66.0211	1.20303e-08	5.68946e-08	-0.936747	0.0953624	15.2357	0.000591177	0.00160638	-1.64541	0.0953624	32.5094	5.09976e-06	1.90716e-05
TraesCS7A03G0425700	15	12	17	2	3	3	2	5	2	5	6	7	-1.5539	-1.55024	8.66823	0.00668584	0.0113642	-0.767622	-1.55024	3.06564	0.0916101	0.138246	-1.17221	-1.55024	5.08146	0.0327245	0.0518648
TraesCS7A03G0440700	44	28	33	24	14	22	7	7	5	30	25	20	0.0690945	-0.0934301	0.0621672	0.805038	0.837067	0.0293357	-0.0934301	0.0121645	0.913014	0.934037	-1.35062	-0.0934301	14.7275	0.000701479	0.00164381
TraesCS6D03G0876100	132	97	65	29	29	32	25	16	27	53	53	52	-0.82128	1.05483	14.3149	0.000807451	0.00162685	-0.372367	1.05483	3.5961	0.0689405	0.107909	-1.00059	1.05483	18.8622	0.000185955	0.000494096
TraesCS7B03G0336700	656	575	538	103	101	103	185	211	191	342	305	268	-1.6536	3.52297	277.865	1.64755e-15	2.74847e-14	-0.443189	3.52297	27.8097	1.57557e-05	6.17349e-05	-0.49515	3.52297	30.6639	7.84958e-06	2.81932e-05
TraesCS1B03G0662200	19	24	20	10	19	14	4	3	5	11	11	10	0.313692	-0.791136	0.818739	0.373756	0.433627	-0.471219	-0.791136	1.67957	0.206229	0.277094	-1.28617	-0.791136	8.06589	0.00858779	0.0157009
TraesCS4A03G0487900	180	152	130	40	38	37	44	60	36	69	75	81	-1.12851	1.65791	40.3357	9.46373e-07	3.20722e-06	-0.522567	1.65791	10.9818	0.00268383	0.00620288	-0.621931	1.65791	13.0696	0.00124722	0.00276714
TraesCS5A03G0690600	264	189	260	63	41	56	55	59	45	113	99	85	-1.28307	2.12441	65.4588	1.30518e-08	6.13221e-08	-0.753893	2.12441	27.9776	1.5107e-05	5.94293e-05	-1.06661	2.12441	44.738	4.00665e-07	1.8838e-06
TraesCS3A03G1272100	31	18	23	2	1	1	4	8	6	8	12	16	-3.19496	-0.973633	31.2894	6.77113e-06	1.96912e-05	-0.472446	-0.973633	1.71649	0.201462	0.271712	-0.884686	-0.973633	4.4704	0.04411	0.0675761
TraesCS4B03G0857300	104	72	52	27	20	34	16	6	8	39	40	40	-0.608512	0.660444	5.96404	0.021616	0.0333261	-0.412686	0.660444	3.1506	0.087464	0.132844	-1.80725	0.660444	34.8324	3.02233e-06	1.18574e-05
TraesCS6D03G0721800	148	118	106	12	5	11	16	16	10	54	67	79	-2.84326	1.10697	114.427	4.42143e-11	3.22267e-10	-0.376386	1.10697	4.19541	0.0506278	0.0825041	-2.03904	1.10697	68.4765	8.4769e-09	5.66603e-08
TraesCS4A03G0845700	9	11	16	4	10	10	3	2	1	13	10	7	0.273801	-1.3264	0.354403	0.556715	0.612625	0.230514	-1.3264	0.276741	0.603249	0.675271	-1.45993	-1.3264	5.36655	0.0285643	0.0459529
TraesCSU03G0438900	145	110	111	21	24	15	21	19	13	95	80	64	-1.72499	1.26949	64.2576	1.55607e-08	7.20535e-08	-0.103107	1.26949	0.374056	0.546047	0.623245	-1.68204	1.26949	57.2087	4.5925e-08	2.62626e-07
TraesCS3A03G1027500	84	114	97	13	23	18	17	20	23	50	50	50	-1.58554	0.933171	41.0632	8.17808e-07	2.80371e-06	-0.479402	0.933171	5.45413	0.0274067	0.0482402	-1.21268	0.933171	24.7473	3.47898e-05	0.000108468
TraesCS7D03G0600300	1422	1001	1082	290	237	254	305	296	303	649	614	579	-1.2859	4.46328	284.241	1.25276e-15	2.13894e-14	-0.410987	4.46328	35.6903	2.5044e-06	1.17434e-05	-0.850653	4.46328	129.359	1.161e-11	1.4912e-10
TraesCS3D03G0752300	34	21	20	6	15	3	5	1	8	18	18	17	-0.745157	-0.668935	2.73594	0.10999	0.145931	0.020493	-0.668935	0.00279037	0.958271	0.968563	-1.29774	-0.668935	6.49528	0.016982	0.0289171
TraesCS3A03G0391400	118	99	100	3	1	1	10	6	18	46	39	32	-5.03221	0.685869	158.524	1.19385e-12	1.15495e-11	-0.927643	0.685869	18.616	0.00020048	0.000609351	-2.11571	0.685869	59.7449	3.07915e-08	1.82599e-07
TraesCS5B03G0996300	32	23	27	2	7	7	5	5	2	11	13	14	-1.46422	-0.814999	12.23	0.00168737	0.00321009	-0.589655	-0.814999	2.82361	0.104717	0.155186	-1.65171	-0.814999	13.4973	0.00107233	0.00241263
TraesCS3A03G0929400	22	22	14	4	4	2	0	3	1	5	8	11	-1.63221	-1.33275	9.58403	0.00461763	0.00808386	-0.749227	-1.33275	2.96244	0.0969528	0.145195	-2.68384	-1.33275	16.8752	0.0003458	0.000866128
TraesCS6A03G0276700	104	54	80	2	3	10	14	14	21	30	35	40	-3.08054	0.493118	70.5555	6.34756e-09	3.15011e-08	-0.65388	0.493118	6.85553	0.0144656	0.0274576	-1.16697	0.493118	16.2858	0.000418205	0.00102919
TraesCS6A03G0385600	109	93	60	38	25	25	13	16	11	56	47	37	-0.692879	0.860295	9.03076	0.0057662	0.00991527	-0.388958	0.860295	3.35109	0.0785043	0.120908	-1.60184	0.860295	34.9	2.97759e-06	1.16958e-05
TraesCS1D03G0990600	497	487	499	217	221	281	107	80	56	474	462	450	-0.180876	3.63864	2.45892	0.128802	0.168099	0.405456	3.63864	14.3714	0.00079198	0.00208649	-1.51914	3.63864	119.598	2.73963e-11	3.20909e-10
TraesCS7D03G0955800	216	169	150	107	82	95	39	39	44	153	144	134	-0.0367999	2.19655	0.0817284	0.777206	0.813029	0.20267	2.19655	2.80142	0.106024	0.156912	-1.02917	2.19655	46.686	2.78708e-07	1.35506e-06
TraesCS5D03G0597600	87	69	55	5	3	4	23	6	9	27	27	26	-3.2256	0.25506	67.6129	9.57744e-09	4.60579e-08	-0.879047	0.25506	10.7546	0.00292625	0.00669155	-1.36431	0.25506	19.2191	0.000166879	0.000447799
TraesCS6B03G1024500	33	34	34	5	0	4	1	2	0	22	13	3	-2.58628	-0.795282	19.9052	0.000135883	0.000313118	-0.908452	-0.795282	4.43075	0.044989	0.0743997	-3.87234	-0.795282	27.4069	1.74375e-05	5.81303e-05
TraesCS6B03G0162600	23	11	5	2	5	16	0	3	2	13	13	12	0.124254	-1.22441	0.0502864	0.824297	0.853663	0.488597	-1.22441	0.949348	0.338754	0.420818	-1.79255	-1.22441	5.22066	0.0306149	0.0488734
TraesCS3B03G0254600	196	211	222	58	43	51	64	64	43	105	99	93	-1.18662	2.04965	51.4536	1.19372e-07	4.73469e-07	-0.583172	2.04965	15.6487	0.000515335	0.00142148	-0.792405	2.04965	23.7586	4.54182e-05	0.000138103
TraesCS4A03G0296900	90	25	47	9	15	9	6	4	5	37	33	29	-1.38168	0.126453	15.1072	0.000617174	0.00126961	-0.170553	0.126453	0.345728	0.561552	0.637238	-2.28616	0.126453	29.0101	1.16996e-05	4.04498e-05
TraesCS7A03G0022400	188	154	130	33	28	41	29	15	23	69	86	103	-1.33268	1.57899	44.9674	3.83695e-07	1.3906e-06	-0.352587	1.57899	4.33332	0.0472334	0.0776483	-1.71177	1.57899	61.9378	2.20023e-08	1.34518e-07
TraesCS3D03G0734800	31	17	26	7	1	1	7	6	5	20	22	24	-2.12341	-0.661879	17.7086	0.000265577	0.000582654	0.351987	-0.661879	1.06922	0.310529	0.391043	-0.925784	-0.661879	4.46392	0.0442523	0.0677767
TraesCS1B03G0886700	24	26	16	9	14	7	2	3	9	27	20	12	-0.259629	-0.643393	0.383789	0.540907	0.597432	0.339492	-0.643393	0.841003	0.367435	0.450673	-1.12708	-0.643393	5.16888	0.0313815	0.0499673
TraesCS3B03G1121500	298	291	229	150	133	174	12	30	12	201	197	193	0.0284957	2.65535	0.0433525	0.836665	0.864056	0.0394951	2.65535	0.0893299	0.767377	0.816894	-2.82027	2.65535	186.879	1.8062e-13	3.67879e-12
TraesCS1B03G0338100	73	55	49	11	23	12	15	17	19	32	33	33	-1.05613	0.384871	14.9098	0.000659541	0.00134997	-0.334532	0.384871	1.9835	0.170723	0.235889	-0.689228	0.384871	6.54292	0.0166232	0.0283709
TraesCS4D03G0287900	1006	802	791	160	132	156	228	209	210	422	365	307	-1.66118	3.90787	330.958	1.96961e-16	3.97401e-15	-0.737602	3.90787	84.3156	1.08254e-09	1.05549e-08	-0.906257	3.90787	110.167	6.64788e-11	7.14806e-10
TraesCS1D03G0953900	97	71	59	7	4	2	12	8	11	29	28	26	-3.21399	0.301798	89.5849	5.8302e-10	3.47504e-09	-0.928973	0.301798	15.6813	0.000509805	0.00140759	-1.75777	0.301798	37.8093	1.59214e-06	6.63637e-06
TraesCS3A03G1025800	34	17	18	7	2	8	6	10	1	15	11	6	-1.12203	-0.926579	5.05606	0.0331267	0.0491228	-0.579711	-0.926579	1.76065	0.195938	0.265216	-0.897247	-0.926579	3.18159	0.0860055	0.122374
TraesCS4A03G0748200	92	67	74	5	13	7	12	7	5	35	37	39	-2.32734	0.444601	58.3259	3.84518e-08	1.66213e-07	-0.552483	0.444601	5.79462	0.0233745	0.0419479	-2.16642	0.444601	48.7588	1.91471e-07	9.62876e-07
TraesCS6B03G0112000	58	51	56	3	5	15	11	8	8	30	30	30	-1.96323	0.112983	32.505	5.10487e-06	1.51832e-05	-0.365456	0.112983	1.90087	0.179585	0.246256	-1.50888	0.112983	20.1919	0.000124825	0.000344647
TraesCS3B03G0800200	86	69	58	29	28	51	15	9	16	68	58	47	-0.106614	0.880611	0.224883	0.639254	0.689739	0.211803	0.880611	1.03418	0.318435	0.399321	-1.30582	0.880611	22.5686	6.30774e-05	0.000185985
TraesCS4A03G0087900	54	44	38	16	11	14	7	4	3	40	36	31	-0.850023	0.085954	9.3215	0.00512812	0.00889968	0.165747	0.085954	0.497674	0.48672	0.567768	-2.15925	0.085954	37.4088	1.73235e-06	7.1647e-06
TraesCS2A03G0936100	178	119	140	31	48	26	28	23	42	64	80	96	-1.17187	1.54918	27.9334	1.52748e-05	4.1648e-05	-0.343653	1.54918	3.20312	0.0850088	0.129596	-1.12685	1.54918	24.381	3.83764e-05	0.000118535
TraesCS3D03G0532900	34	16	53	19	11	16	3	7	2	23	25	26	-0.294456	-0.222655	0.633726	0.433112	0.492937	0.0305703	-0.222655	0.00811022	0.928924	0.946012	-1.98542	-0.222655	16.1493	0.000437208	0.00107149
TraesCS5A03G0887500	755	580	561	149	132	196	304	329	309	387	372	357	-1.1156	3.86371	140.971	4.47536e-12	3.89476e-11	-0.249489	3.86371	8.97245	0.00590429	0.0124439	0.0926412	3.86371	1.18206	0.286791	0.351153
TraesCS4A03G0021400	28	30	28	16	17	20	4	5	4	29	21	12	0.166432	-0.341345	0.287304	0.596454	0.649673	0.0267688	-0.341345	0.00792201	0.929751	0.94659	-1.61586	-0.341345	14.9924	0.000641458	0.00151706
TraesCS1B03G0047700	16	15	18	2	3	5	0	4	4	10	9	8	-1.3995	-1.35459	6.82576	0.0146572	0.0233642	-0.350519	-1.35459	0.657312	0.42478	0.507804	-1.49253	-1.35459	6.8702	0.0143722	0.0249101
TraesCS7B03G0216900	33	29	14	7	2	10	5	6	6	13	16	19	-1.11237	-0.715603	6.55407	0.0165404	0.0260911	-0.140988	-0.715603	0.151676	0.700072	0.760114	-1.04452	-0.715603	5.423	0.0278122	0.0448895
TraesCS2B03G0611500	28	23	25	8	6	12	4	0	3	14	17	19	-0.672096	-0.723729	2.88328	0.101295	0.135548	-0.0908408	-0.723729	0.067616	0.796863	0.841506	-2.30221	-0.723729	18.873	0.000185346	0.000492588
TraesCS5A03G1047100	391	258	350	270	242	249	71	54	65	214	207	200	0.484245	3.09347	21.5747	8.35401e-05	0.000199169	-0.171505	3.09347	2.58361	0.119904	0.174466	-1.29253	3.09347	97.3248	2.46919e-10	2.31465e-09
TraesCS4D03G0199600	85	109	69	7	3	11	18	23	26	44	42	40	-2.76858	0.71413	75.0429	3.47171e-09	1.7982e-08	-0.559659	0.71413	6.16262	0.0197381	0.0361433	-0.882783	0.71413	12.0999	0.00176951	0.00379339
TraesCS5D03G0383900	17	14	19	0	0	0	1	0	1	11	7	2	-6.51968	-1.65521	30.8329	9.86402e-06	2.78331e-05	-0.807752	-1.65521	2.87386	0.102794	0.152681	-3.39074	-1.65521	17.9368	0.000283545	0.000722799
TraesCS1A03G0486500	23	21	20	3	3	2	4	4	6	10	11	12	-2.08721	-1.07893	19.8272	0.00013907	0.000319856	-0.441061	-1.07893	1.60897	0.215739	0.28785	-1.08325	-1.07893	6.67377	0.0156799	0.0269233
TraesCS2A03G0473200	115	117	113	22	18	22	48	25	40	71	74	76	-1.60623	1.32791	54.3352	7.335e-08	3.0157e-07	-0.137493	1.32791	0.62966	0.434574	0.517335	-0.519226	1.32791	7.10912	0.0129405	0.0226723
TraesCS2B03G1267100	280	238	246	43	52	48	46	68	53	127	121	115	-1.5433	2.23171	113.201	4.96588e-11	3.58836e-10	-0.5643	2.23171	20.748	0.000106045	0.000343768	-1.09671	2.23171	60.0225	2.94945e-08	1.75676e-07
TraesCS1D03G0373400	464	460	397	64	69	82	88	91	77	229	228	226	-1.75077	2.98273	215.723	3.37362e-14	4.37138e-13	-0.44554	2.98273	20.1207	0.000127476	0.00040529	-1.27461	2.98273	120.819	2.45309e-11	2.91061e-10
TraesCS2A03G0732700	277	200	204	24	44	56	75	74	59	125	119	113	-1.57707	2.174	80.654	1.69417e-09	9.32084e-09	-0.415083	2.174	8.04399	0.00866729	0.017467	-0.607385	2.174	14.3647	0.000793805	0.00183749
TraesCS2A03G0156500	14	16	16	8	7	4	0	4	3	17	16	15	-0.4024	-1.06508	0.750654	0.394098	0.454151	0.558733	-1.06508	2.06628	0.162369	0.225933	-1.591	-1.06508	7.40234	0.0113932	0.0202101
TraesCS1D03G0984500	23	13	8	4	3	2	1	8	4	12	11	10	-1.37046	-1.29403	5.76185	0.0237325	0.0362834	0.109687	-1.29403	0.0639151	0.802375	0.845888	-0.635172	-1.29403	1.42987	0.242446	0.303628
TraesCS6B03G0194100	82	38	62	0	1	1	6	7	11	26	25	24	-5.42267	0.00501158	100.101	1.83845e-10	1.20387e-09	-0.751298	0.00501158	7.98745	0.00887617	0.0178313	-1.80036	0.00501158	29.0968	1.14538e-05	3.96941e-05
TraesCS6A03G0262600	33	22	30	8	5	9	8	4	8	27	22	16	-1.06631	-0.484288	8.30245	0.00777831	0.0130614	0.122174	-0.484288	0.163785	0.688965	0.750726	-0.978591	-0.484288	6.61648	0.0160855	0.0275446
TraesCSU03G0145200	140	85	104	1	2	6	10	17	6	41	43	45	-4.26552	0.759573	132.306	9.05481e-12	7.48151e-11	-0.827183	0.759573	14.1552	0.000853028	0.00222803	-2.20162	0.759573	59.0242	3.44531e-08	2.02022e-07
TraesCS5B03G1086600	210	190	138	13	14	15	24	26	32	87	74	61	-2.79533	1.54219	170.355	5.25203e-13	5.43357e-12	-0.765415	1.54219	23.8872	4.38568e-05	0.000155543	-1.61139	1.54219	73.2227	4.41972e-09	3.12982e-08
TraesCS4B03G0978300	35	29	16	9	2	3	1	0	3	8	9	9	-1.61335	-1.03399	10.8606	0.00281031	0.00513095	-1.09012	-1.03399	6.48391	0.0170689	0.0317787	-3.13585	-1.03399	23.3789	5.03907e-05	0.000151615
TraesCS5D03G0039300	124	92	106	59	50	65	31	17	21	74	81	88	-0.0146561	1.45582	0.00725178	0.932781	0.945467	0.108375	1.45582	0.441476	0.512189	0.591909	-1.12044	1.45582	29.5493	1.02582e-05	3.5916e-05
TraesCS3B03G1306400	170	185	178	21	14	16	20	24	25	73	73	73	-2.51669	1.52603	157.611	1.27476e-12	1.22646e-11	-0.781656	1.52603	26.1068	2.43278e-05	9.14143e-05	-1.85893	1.52603	95.7861	2.91618e-10	2.68523e-09
TraesCS3D03G0535300	88	62	60	31	28	36	10	21	11	52	55	57	-0.265175	0.819247	1.47355	0.235564	0.289041	0.161732	0.819247	0.656737	0.42498	0.507992	-1.21262	0.819247	22.0729	7.25081e-05	0.000210902
TraesCS6D03G0692000	100	81	72	31	36	37	20	23	14	45	41	36	-0.404962	0.881943	4.19259	0.0507	0.0722941	-0.538043	0.881943	7.87571	0.00930543	0.0186071	-1.04629	0.881943	22.0762	7.24415e-05	0.000210729
TraesCS1B03G1024900	180	134	143	24	30	32	28	51	39	105	100	94	-1.53006	1.67974	67.7594	9.38045e-09	4.51981e-08	-0.0981931	1.67974	0.430574	0.517402	0.596799	-0.851061	1.67974	23.478	4.90379e-05	0.000148052
TraesCS5D03G0884400	113	89	70	21	21	40	7	2	5	39	39	38	-0.852065	0.728161	12.9928	0.00128179	0.00249318	-0.71005	0.728161	10.2474	0.00355781	0.00795842	-3.15291	0.728161	84.5619	1.05098e-09	8.54047e-09
TraesCS4A03G0860000	36	20	25	16	6	4	2	4	2	23	20	17	-0.748633	-0.60403	3.49921	0.0725547	0.100226	0.0857064	-0.60403	0.0625434	0.804462	0.847668	-2.19631	-0.60403	17.7909	0.000258823	0.000666014
TraesCS4D03G0218700	77	60	82	12	3	19	10	13	11	42	42	41	-1.81372	0.514645	34.2934	3.40605e-06	1.04597e-05	-0.300368	0.514645	1.52434	0.227871	0.301632	-1.58592	0.514645	25.8024	2.6334e-05	8.43859e-05
TraesCS7A03G0137200	191	171	182	13	13	9	16	13	22	76	81	86	-3.07796	1.52108	202.576	7.05917e-14	8.6211e-13	-0.654021	1.52108	18.8688	0.000185585	0.000569008	-2.31638	1.52108	131.664	9.55489e-12	1.25343e-10
TraesCS1B03G0634700	82	55	57	28	23	25	11	6	11	27	30	32	-0.469727	0.434968	4.18435	0.0509115	0.0725662	-0.601914	0.434968	7.32256	0.011793	0.022927	-1.67834	0.434968	35.483	2.62013e-06	1.04249e-05
TraesCS1A03G0559000	20	23	19	12	20	8	2	0	0	18	15	12	0.239251	-0.801258	0.368537	0.549003	0.60513	0.0392704	-0.801258	0.0104628	0.919304	0.93862	-3.70126	-0.801258	24.3021	3.91999e-05	0.000120822
TraesCS5A03G0223500	147	118	135	21	14	13	21	20	27	58	58	57	-2.17976	1.20834	107.181	8.91721e-11	6.15991e-10	-0.698024	1.20834	17.7555	0.000261702	0.000774219	-1.45668	1.20834	54.3624	7.30194e-08	4.01583e-07
TraesCS3B03G0904700	46	34	46	8	8	21	10	7	9	24	27	29	-0.895203	-0.0472437	7.7612	0.00976897	0.0161039	-0.14298	-0.0472437	0.263271	0.612161	0.683198	-1.17249	-0.0472437	11.3591	0.00232803	0.00486086
TraesCS6D03G0588900	175	140	144	9	7	20	55	40	35	83	71	59	-2.79056	1.48326	129.175	1.1794e-11	9.52561e-11	-0.596987	1.48326	11.6675	0.0020752	0.00493076	-0.720631	1.48326	14.224	0.000833047	0.00191924
TraesCS6A03G0254300	374	351	328	89	73	70	59	61	57	148	149	150	-1.31186	2.62093	118.245	3.10015e-11	2.32646e-10	-0.728504	2.62093	45.0758	3.75946e-07	2.11999e-06	-1.47827	2.62093	134.933	7.28385e-12	9.8565e-11
TraesCS2B03G0612700	350	272	213	73	102	91	62	63	67	152	133	114	-0.767177	2.4693	29.2543	1.10215e-05	3.08119e-05	-0.548357	2.4693	17.0403	0.000328032	0.000947114	-1.01465	2.4693	45.2825	3.61638e-07	1.71778e-06
TraesCS1B03G0328300	55	37	35	24	8	17	7	8	9	34	31	27	-0.493315	0.0619167	2.78192	0.107187	0.142618	0.0526803	0.0619167	0.0397117	0.843577	0.87941	-1.28868	0.0619167	13.9724	0.000908622	0.00207746
TraesCS1B03G0819100	1049	744	804	218	189	170	180	160	161	355	359	363	-1.28908	3.89115	196.97	9.79809e-14	1.1666e-12	-0.751665	3.89115	79.5056	1.95595e-09	1.8069e-08	-1.26999	3.89115	182.038	2.44755e-13	4.78138e-12
TraesCS2D03G0420600	116	85	68	16	9	5	10	5	9	42	43	44	-2.2695	0.630449	59.6513	3.12423e-08	1.37137e-07	-0.5378	0.630449	5.80108	0.0233046	0.0418389	-2.36732	0.630449	57.9731	4.06597e-08	2.3479e-07
TraesCS7D03G0463300	61	53	61	14	12	16	10	27	24	28	31	34	-1.18503	0.383679	16.6255	0.000374673	0.000801506	-0.401896	0.383679	2.5846	0.119837	0.174381	-0.424986	0.383679	2.44927	0.129522	0.175708
TraesCS3A03G0952400	24	26	20	5	5	4	0	0	0	15	12	9	-1.43344	-1.07149	11.0142	0.00284216	0.00518387	-0.451725	-1.07149	1.60889	0.216653	0.288874	-7.00189	-1.07149	47.7204	3.55226e-07	1.69029e-06
TraesCS2D03G0253400	748	549	606	104	89	126	57	51	56	345	340	335	-1.70079	3.40041	296.772	7.43043e-16	1.326e-14	-0.384559	3.40041	21.2166	9.25826e-05	0.000304281	-2.4335	3.40041	470.03	2.57377e-18	2.10788e-16
TraesCS3D03G0339000	107	74	52	31	27	48	11	11	16	57	59	61	-0.253796	0.927174	1.26101	0.271596	0.327716	0.127655	0.927174	0.377383	0.54428	0.621692	-1.4999	0.927174	28.9361	1.19139e-05	4.11381e-05
TraesCS6A03G0626900	275	238	213	102	91	131	63	51	48	143	139	135	-0.293031	2.42948	5.57189	0.0259312	0.0393451	-0.288479	2.42948	5.84317	0.022855	0.0411231	-1.06519	2.42948	57.3197	4.51171e-08	2.58229e-07
TraesCS1B03G0323700	14	23	21	5	1	9	2	7	1	21	15	9	-1.08512	-0.988888	4.04955	0.0545186	0.0772861	0.121946	-0.988888	0.0791001	0.78072	0.828051	-1.43203	-0.988888	5.79272	0.0233951	0.0385012
TraesCS3A03G0244600	194	138	194	30	32	26	20	33	40	91	90	88	-1.70227	1.69178	75.3515	3.33393e-09	1.73361e-08	-0.45633	1.69178	8.02706	0.00872927	0.0175711	-1.40018	1.69178	51.4877	1.18673e-07	6.24826e-07
TraesCS7A03G0360300	118	91	106	17	2	15	30	35	25	35	48	60	-2.33192	0.985931	55.0353	6.53403e-08	2.71271e-07	-0.622742	0.985931	6.8179	0.0147083	0.027864	-0.708184	0.985931	7.40273	0.0113912	0.0202079
TraesCS1D03G0840900	411	316	287	121	154	156	80	69	86	180	186	191	-0.354838	2.87317	9.57211	0.00463956	0.00811773	-0.34681	2.87317	9.87375	0.00411765	0.00905245	-1.00583	2.87317	62.332	2.07309e-08	1.2749e-07
TraesCS6A03G0075100	14	40	19	15	3	16	5	3	6	13	13	13	-0.260404	-0.71188	0.332239	0.56924	0.624399	-0.415768	-0.71188	0.901468	0.351024	0.433703	-1.29552	-0.71188	5.6292	0.025245	0.0411864
TraesCS7D03G0728300	127	81	96	20	20	23	54	34	63	102	107	112	-1.38693	1.51233	39.6246	1.0933e-06	3.66268e-06	0.596698	1.51233	12.9946	0.00128095	0.00320477	0.0943563	1.51233	0.25634	0.61686	0.675007
TraesCS7D03G1137700	35	28	15	10	3	12	0	2	4	19	19	18	-0.757143	-0.678534	3.06169	0.091808	0.123987	0.0420027	-0.678534	0.0127344	0.911008	0.93253	-2.54288	-0.678534	18.2553	0.000224021	0.000585274
TraesCS1D03G0125900	1025	861	724	87	99	94	115	108	67	341	306	271	-2.34234	3.63537	351.691	9.3549e-17	2.02453e-15	-0.994832	3.63537	91.2204	4.83925e-10	5.0663e-09	-2.06854	3.63537	275.621	1.81681e-15	6.49411e-14
TraesCS7D03G0007400	71	54	61	20	21	15	10	11	6	28	30	32	-0.851692	0.332814	11.801	0.00197514	0.0037095	-0.531939	0.332814	5.49413	0.0268954	0.0474663	-1.67617	0.332814	33.5454	4.02796e-06	1.53936e-05
TraesCS7B03G1011100	47	28	36	19	13	10	7	7	9	27	21	15	-0.516976	-0.20188	2.77541	0.107579	0.143088	-0.300406	-0.20188	1.09444	0.305001	0.385304	-1.15695	-0.20188	10.7403	0.00294227	0.00599371
TraesCS5D03G0212100	57	40	34	6	9	6	14	10	13	34	27	19	-1.743	-0.0491663	26.3429	2.28854e-05	6.04524e-05	-0.194438	-0.0491663	0.550152	0.464822	0.546759	-0.713773	-0.0491663	5.50984	0.0266974	0.0432985
TraesCS4D03G0523000	25	14	20	5	5	2	4	3	4	21	16	11	-1.39331	-0.971519	9.08535	0.00564009	0.00971273	0.214232	-0.971519	0.372973	0.546625	0.623749	-1.29907	-0.971519	7.44933	0.0111646	0.0198501
TraesCS7D03G0862700	589	482	493	118	116	117	262	247	213	337	320	302	-1.28134	3.56012	181.47	2.53748e-13	2.7658e-12	-0.19504	3.56012	5.66637	0.0248107	0.0442245	-0.0177358	3.56012	0.043389	0.836598	0.866673
TraesCS3B03G0355100	165	148	137	21	29	31	8	7	8	94	84	73	-1.59901	1.41806	79.078	2.06426e-09	1.11694e-08	-0.334386	1.41806	5.10926	0.0322906	0.0556676	-3.18032	1.41806	181.846	2.47754e-13	4.83363e-12
TraesCS2A03G0427200	85	61	94	14	28	21	19	12	18	55	53	51	-1.0531	0.813839	17.8595	0.000253328	0.000557711	-0.0856403	0.813839	0.163407	0.689305	0.750986	-1.19319	0.813839	20.4759	0.000114823	0.000319546
TraesCS2A03G0205400	65	66	48	25	20	26	10	7	9	37	42	46	-0.463071	0.486798	3.90611	0.0586758	0.0826921	-0.00739163	0.486798	0.00120879	0.972527	0.979576	-1.67864	0.486798	33.6586	3.92643e-06	1.50412e-05
TraesCS5B03G0887000	22	27	60	4	8	1	0	7	3	25	19	13	-2.18992	-0.508853	14.4064	0.000782541	0.00158094	-0.451453	-0.508853	1.09211	0.305506	0.385835	-2.34465	-0.508853	14.4396	0.000773704	0.00179606
TraesCS4D03G0429500	31	13	28	4	4	6	3	4	2	16	14	11	-1.46212	-0.918989	11.1391	0.00252878	0.00465486	-0.291987	-0.918989	0.685219	0.415237	0.4984	-1.86394	-0.918989	14.6249	0.000726354	0.00169697
TraesCS7B03G0003300	66	34	71	3	2	0	19	4	2	29	21	13	-4.1389	-0.0841814	42.8671	5.73352e-07	2.01725e-06	-0.926691	-0.0841814	5.97965	0.0214615	0.0389047	-1.66381	-0.0841814	13.2276	0.00117923	0.00263151
TraesCS4A03G0161400	27	21	15	5	1	2	3	6	1	9	16	23	-2.05778	-0.981938	12.9358	0.00130809	0.0025391	0.130554	-0.981938	0.107502	0.7456	0.798515	-1.52707	-0.981938	7.67404	0.0101388	0.0181972
TraesCS7A03G0761400	22	22	28	5	5	3	1	2	6	16	11	6	-1.58206	-1.00167	10.8221	0.00285184	0.00520009	-0.622589	-1.00167	2.4682	0.128114	0.184684	-1.88186	-1.00167	12.781	0.00138258	0.00303596
TraesCS5A03G1020900	49	38	40	2	2	2	1	1	6	20	19	18	-3.46438	-0.45557	53.983	7.77737e-08	3.18586e-07	-0.639898	-0.45557	4.53494	0.0427199	0.0710949	-2.84977	-0.45557	40.0219	1.00841e-06	4.37484e-06
TraesCS1B03G1168800	92	70	77	35	43	44	16	17	20	42	44	45	-0.094512	0.908917	0.255765	0.617253	0.669441	-0.353022	0.908917	3.67961	0.0659885	0.103927	-1.07008	0.908917	23.7149	4.59627e-05	0.000139623
TraesCS6D03G0080100	136	130	119	24	19	20	35	27	29	72	70	67	-1.73771	1.33167	83.0156	1.2669e-09	7.13204e-09	-0.374076	1.33167	5.93932	0.0218633	0.0395369	-0.985703	1.33167	30.548	8.06894e-06	2.89097e-05
TraesCS7B03G0181000	16	10	17	3	9	4	1	2	0	9	10	11	-0.539991	-1.37842	1.20448	0.282365	0.339384	-0.00652401	-1.37842	0.000229909	0.988017	0.990859	-2.64263	-1.37842	13.3913	0.00111303	0.00249552
TraesCS6B03G0081900	54	49	42	15	4	12	10	16	20	32	31	29	-1.34806	0.158862	17.2747	0.000304486	0.000661544	-0.145841	0.158862	0.305319	0.585229	0.65917	-0.556763	0.158862	3.41671	0.0758025	0.10932
TraesCS1D03G0692000	615	541	439	54	57	53	55	41	51	271	257	243	-2.40456	3.05704	376.547	4.03712e-17	9.44296e-16	-0.53674	3.05704	30.7957	7.60771e-06	3.19878e-05	-2.33892	3.05704	337.514	1.54937e-16	7.50418e-15
TraesCS2A03G1255800	88	62	50	26	15	17	20	12	12	33	41	49	-0.899893	0.562853	11.3702	0.00231836	0.00429592	-0.176563	0.562853	0.573407	0.455633	0.537818	-1.07283	0.562853	14.2946	0.000813113	0.00187774
TraesCS2B03G0927300	21	12	13	0	0	2	1	1	2	5	5	5	-3.45734	-1.73181	21.865	7.69086e-05	0.000184681	-1.07656	-1.73181	5.12863	0.0319921	0.0552207	-2.34358	-1.73181	12.8946	0.00132748	0.0029253
TraesCS5D03G0599300	44	25	33	4	12	6	9	10	7	20	20	20	-1.3156	-0.370823	12.7196	0.00141339	0.0027275	-0.244017	-0.370823	0.646406	0.428601	0.511562	-0.859359	-0.370823	5.73537	0.0240263	0.0394225
TraesCS3B03G0720100	33	32	41	4	3	2	8	3	5	22	18	13	-2.6538	-0.543668	35.2658	2.74758e-06	8.57968e-06	-0.498616	-0.543668	2.53481	0.123298	0.178694	-1.62464	-0.543668	16.5335	0.000385951	0.000957882
TraesCS2A03G1092500	46	26	35	6	4	1	4	4	11	21	15	9	-2.36643	-0.558793	24.3554	3.86423e-05	9.81022e-05	-0.729068	-0.558793	4.09944	0.0531512	0.0861089	-1.37478	-0.558793	10.1656	0.00367291	0.0073264
TraesCS3B03G1398700	26	22	15	8	5	4	6	2	6	10	14	17	-0.998863	-0.924725	5.16774	0.0313986	0.0467964	-0.0999656	-0.924725	0.0736817	0.788167	0.834495	-1.05442	-0.924725	5.20927	0.0307817	0.0491136
TraesCS3D03G0569000	146	121	158	81	74	110	30	29	38	85	79	72	0.183513	1.78829	1.41521	0.244812	0.299164	-0.342801	1.78829	4.7978	0.0375421	0.063508	-1.03669	1.78829	31.3196	6.72325e-06	2.4488e-05
TraesCS1A03G0075000	151	111	109	36	51	42	30	25	24	58	65	72	-0.642255	1.38476	12.9636	0.0012952	0.00251675	-0.40897	1.38476	6.07214	0.0205705	0.0374799	-1.12631	1.38476	32.7553	4.82016e-06	1.8118e-05
TraesCS3A03G0193500	44	35	53	7	9	16	13	13	8	27	23	18	-1.172	-0.0622032	12.9059	0.00132214	0.00256387	-0.451721	-0.0622032	2.56308	0.121319	0.176232	-0.860314	-0.0622032	7.0363	0.0133596	0.0233229
TraesCS1A03G0669100	71	64	57	10	6	4	7	22	20	32	29	26	-2.373	0.289311	45.7688	3.30236e-07	1.20964e-06	-0.631057	0.289311	5.78389	0.0234911	0.0421292	-0.870165	0.289311	8.77213	0.00640693	0.0120621
TraesCS6B03G0405900	61	45	40	8	9	10	8	9	5	22	23	24	-1.54481	-0.0780655	26.3169	2.30399e-05	6.08338e-05	-0.560187	-0.0780655	4.9724	0.0344903	0.0589796	-1.61497	-0.0780655	25.9773	2.51605e-05	8.09693e-05
TraesCS2D03G0435000	117	125	124	20	25	26	21	39	21	54	63	72	-1.49847	1.25571	43.2548	5.31881e-07	1.88134e-06	-0.448844	1.25571	5.52567	0.0264996	0.0468465	-1.08556	1.25571	23.6408	4.69012e-05	0.000142177
TraesCS5D03G1209100	21	25	15	1	0	0	1	1	1	10	7	3	-4.69538	-1.47339	33.891	3.72663e-06	1.13693e-05	-1.09183	-1.47339	6.22284	0.0192048	0.0352849	-3.14704	-1.47339	21.8639	7.69323e-05	0.00022249
TraesCS5A03G0171000	32	23	34	10	4	1	13	10	3	14	16	18	-1.67594	-0.581214	11.9407	0.00187594	0.00353791	-0.376835	-0.581214	0.962572	0.335471	0.417305	-0.674359	-0.581214	2.39652	0.133544	0.180503
TraesCS6D03G0571600	21	11	10	0	0	1	7	5	1	16	13	9	-4.14549	-1.35444	21.1788	9.35967e-05	0.000221313	0.372571	-1.35444	0.763266	0.390209	0.473453	-0.571874	-1.35444	1.14163	0.295009	0.359642
TraesCS2D03G0271900	24	15	36	18	3	5	3	2	0	10	11	11	-0.65723	-0.899894	1.84932	0.185396	0.233382	-0.716634	-0.899894	2.41405	0.132192	0.189734	-2.75376	-0.899894	15.7369	0.000500537	0.00120993
TraesCS3B03G0834200	46	70	66	20	16	33	16	7	19	53	42	31	-0.547276	0.550172	3.36364	0.0779791	0.106909	-0.0419374	0.550172	0.0243347	0.877226	0.906186	-1.03246	0.550172	9.72446	0.00436749	0.00855729
TraesCS5B03G0386900	372	284	285	79	74	73	52	64	71	139	138	137	-1.17945	2.51915	93.7069	3.66381e-10	2.26658e-09	-0.669068	2.51915	36.7491	1.99317e-06	9.56125e-06	-1.22874	2.51915	94.2134	3.46441e-10	3.14583e-09
TraesCS7D03G0526000	41	29	13	2	3	2	2	11	4	25	21	17	-2.62675	-0.642256	21.6005	8.29262e-05	0.000197856	0.125862	-0.642256	0.119453	0.732375	0.78735	-1.16179	-0.642256	6.07749	0.0205202	0.0342408
TraesCS4A03G0858800	17	6	12	1	10	3	0	1	0	5	6	7	-0.42337	-1.71293	0.530088	0.472997	0.532004	-0.427592	-1.71293	0.612967	0.440659	0.523356	-3.71172	-1.71293	12.766	0.00139004	0.00305031
TraesCS4A03G0503200	450	309	339	102	131	130	88	83	61	159	157	154	-0.715532	2.81009	34.6922	3.11743e-06	9.63991e-06	-0.705773	2.81009	36.6552	2.03364e-06	9.7319e-06	-1.1377	2.81009	74.8006	3.58419e-09	2.58556e-08
TraesCS1B03G0521800	113	67	68	25	25	9	30	30	14	63	46	28	-1.17679	0.831717	14.2498	0.000825698	0.00166059	-0.336495	0.831717	1.58542	0.219032	0.291551	-0.632437	0.831717	4.45038	0.0445514	0.0681928
TraesCS4A03G1211000	27	14	29	4	4	7	7	5	2	26	16	6	-1.33111	-0.821383	7.01488	0.0134857	0.0216339	-0.0384058	-0.821383	0.0092424	0.92414	0.942331	-1.20707	-0.821383	5.49744	0.0268535	0.0435226
TraesCS1D03G0081000	9	24	14	1	1	6	1	1	0	14	16	18	-1.66989	-1.22551	7.34132	0.0116976	0.0190011	0.516938	-1.22551	1.45525	0.238417	0.313456	-3.32013	-1.22551	15.4289	0.000554288	0.00132775
TraesCS4B03G0555700	205	150	160	45	37	41	78	58	76	100	100	100	-1.18714	1.94488	58.9836	3.4673e-08	1.51105e-07	-0.26393	1.94488	3.97645	0.0565943	0.090909	-0.179011	1.94488	1.62282	0.213831	0.272206
TraesCS3D03G0806500	51	36	32	10	8	11	4	3	4	43	29	15	-1.14884	-0.168739	10.8628	0.00280801	0.00512738	0.0595035	-0.168739	0.0435782	0.836247	0.873747	-2.30336	-0.168739	28.2388	1.41542e-05	4.80884e-05
TraesCS2B03G0462300	116	92	83	20	28	16	32	25	30	56	45	33	-1.3008	0.97661	31.7943	6.01701e-06	1.76757e-05	-0.605966	0.97661	9.09283	0.00562303	0.0119228	-0.639365	0.97661	8.56199	0.00698481	0.0130354
TraesCS2B03G0355900	431	283	329	72	58	58	66	74	70	200	191	182	-1.58945	2.69673	158.143	1.22687e-12	1.18516e-11	-0.345743	2.69673	10.6774	0.00301402	0.00686882	-1.2062	2.69673	94.0361	3.53284e-10	3.20114e-09
TraesCS1B03G0432100	53	47	18	11	4	15	17	23	13	22	27	32	-1.09025	0.0195434	7.64803	0.010252	0.016835	-0.019463	0.0195434	0.00357162	0.952796	0.964197	-0.0476996	0.0195434	0.0181899	0.893741	0.91498
TraesCS7B03G0342400	345	266	254	128	116	131	49	79	46	143	124	105	-0.328777	2.55086	6.22773	0.0191622	0.0298573	-0.703702	2.55086	28.6351	1.28301e-05	5.13843e-05	-1.21065	2.55086	64.4459	1.51354e-08	9.56447e-08
TraesCS6B03G1081400	32	43	31	2	2	3	12	3	10	30	21	11	-3.00662	-0.435155	32.2991	5.35272e-06	1.58658e-05	-0.279257	-0.435155	0.669239	0.42066	0.503708	-0.991444	-0.435155	5.91308	0.0221291	0.0366424
TraesCS2A03G1214500	215	163	143	32	23	32	20	30	24	101	100	98	-1.70053	1.69532	95.0895	3.14651e-10	1.96936e-09	-0.28324	1.69532	4.04587	0.0546211	0.0881478	-1.70826	1.69532	88.7003	6.45549e-10	5.52129e-09
TraesCS1D03G0405500	1623	1319	1119	336	309	374	370	435	410	697	673	649	-1.1178	4.71567	206.513	5.63397e-14	7.01563e-13	-0.49249	4.71567	46.7552	2.75186e-07	1.59695e-06	-0.638392	4.71567	70.3884	6.49535e-09	4.44775e-08
TraesCS6A03G0076200	160	128	165	6	6	5	56	50	40	104	93	82	-3.84249	1.57956	225.757	1.97209e-14	2.66139e-13	-0.19305	1.57956	1.68306	0.205773	0.276568	-0.538863	1.57956	10.5582	0.00315511	0.00638655
TraesCS3B03G1489700	15	20	21	3	0	1	0	0	0	26	20	13	-2.85755	-1.07958	18.7891	0.000219912	0.000489112	0.563865	-1.07958	2.17104	0.153455	0.215262	-6.69087	-1.07958	31.0472	9.39709e-06	3.31699e-05
TraesCS6B03G0886600	1289	918	1109	172	159	182	191	197	178	530	489	448	-1.816	4.16686	469.75	2.593e-18	8.03951e-17	-0.663475	4.16686	83.1832	1.24134e-09	1.19431e-08	-1.4495	4.16686	307.567	4.81468e-16	2.04023e-14
TraesCS5A03G1237200	1145	952	965	228	215	243	5	16	12	812	808	803	-1.28577	4.23941	242.428	8.46067e-15	1.22676e-13	0.173302	4.23941	5.8372	0.0229182	0.0412158	-5.428	4.23941	1372.67	3.01885e-24	2.68153e-21
TraesCS3D03G0347000	130	81	86	73	47	70	16	18	9	68	61	54	0.235221	1.27887	1.63767	0.211809	0.262864	-0.178677	1.27887	0.939973	0.341109	0.42325	-1.67474	1.27887	46.4679	2.90124e-07	1.40587e-06
TraesCS2A03G1013700	124	72	105	31	28	20	38	44	44	63	59	54	-1.04549	1.21833	24.9168	3.32541e-05	8.542e-05	-0.256911	1.21833	2.01308	0.16768	0.232258	-0.151937	1.21833	0.622075	0.437323	0.504139
TraesCS1B03G0813000	38	28	16	3	5	4	3	4	14	22	18	13	-1.86081	-0.655674	13.8895	0.000935098	0.00186201	-0.109238	-0.655674	0.0866961	0.77073	0.819438	-0.847861	-0.655674	3.6002	0.0687923	0.100267
TraesCS5D03G0573100	81	55	74	24	32	25	4	9	8	32	27	21	-0.494821	0.449888	4.35459	0.0467329	0.0671173	-0.87814	0.449888	13.8039	0.000963354	0.00248559	-2.20824	0.449888	49.8268	1.58448e-07	8.11178e-07
TraesCS3D03G0501500	42	20	24	9	17	14	7	2	4	14	14	13	-0.210873	-0.567286	0.362525	0.552258	0.608267	-0.537164	-0.567286	2.4015	0.133159	0.190901	-1.59305	-0.567286	12.8511	0.00134827	0.00296674
TraesCS5A03G0945800	89	100	77	15	21	35	28	30	30	40	47	53	-1.03922	0.956479	18.6672	0.000197363	0.000442392	-0.418912	0.956479	3.88786	0.0592299	0.0945692	-0.504376	0.956479	4.72756	0.0388536	0.0603939
TraesCS2A03G0299000	75	54	48	27	27	25	10	16	14	45	37	28	-0.281476	0.505382	1.46177	0.237396	0.291061	-0.170501	0.505382	0.603984	0.44399	0.526724	-1.0361	0.505382	15.0171	0.00063613	0.00150535
TraesCS3B03G1053700	40	42	35	5	0	3	11	14	8	26	28	29	-2.95785	-0.192498	40.5665	9.03383e-07	3.07288e-06	0.0114825	-0.192498	0.00155618	0.968831	0.976743	-0.729363	-0.192498	4.43122	0.0449785	0.0687618
TraesCS6B03G0912500	82	75	83	33	31	34	19	9	18	41	50	58	-0.423347	0.875806	3.74378	0.0638171	0.0892437	-0.178489	0.875806	0.768438	0.38863	0.471844	-1.28649	0.875806	25.4718	2.87162e-05	9.11914e-05
TraesCS1D03G0106000	64	30	53	14	11	20	3	12	8	21	26	30	-0.823213	0.0578103	6.46661	0.017202	0.0270527	-0.407091	0.0578103	1.93498	0.17586	0.241833	-1.55739	0.0578103	17.3217	0.000299983	0.00076096
TraesCS7D03G0595300	469	430	370	85	64	49	128	100	98	196	210	223	-1.80579	2.9611	151.518	1.99127e-12	1.84496e-11	-0.501341	2.9611	16.9847	0.000333898	0.000961955	-0.864711	2.9611	41.2036	7.95233e-07	3.52542e-06
TraesCS5D03G0500800	253	163	188	28	16	13	27	21	31	77	77	76	-2.51717	1.66528	148.105	2.57391e-12	2.34186e-11	-0.872051	1.66528	29.8044	9.64383e-06	3.9687e-05	-1.82532	1.66528	87.5734	7.35857e-10	6.20819e-09
TraesCS2B03G0768700	30	32	36	14	4	7	17	12	5	25	27	28	-1.09942	-0.208957	7.80023	0.00960821	0.0158591	0.209076	-0.208957	0.436938	0.514348	0.593862	-0.436502	-0.208957	1.37827	0.250907	0.312726
TraesCS2D03G0271800	62	89	55	23	24	26	16	14	8	66	55	44	-0.633944	0.738694	6.11182	0.0202008	0.0313249	0.17496	0.738694	0.61318	0.440581	0.523273	-1.34774	0.738694	20.9486	0.00010004	0.00028208
TraesCS4A03G0001800	31	23	40	3	12	16	0	0	3	14	12	10	-0.728874	-0.687904	2.87644	0.101681	0.136008	-0.87407	-0.687904	4.43641	0.0448623	0.0742417	-3.76731	-0.687904	28.2132	1.42446e-05	4.83625e-05
TraesCS4D03G0712400	79	73	55	15	15	14	4	2	3	51	40	29	-1.35389	0.40261	26.5819	2.15189e-05	5.71017e-05	-0.27833	0.40261	1.60886	0.215755	0.287856	-3.38878	0.40261	83.4163	1.20671e-09	9.68322e-09
TraesCS6D03G0140700	43	29	54	12	9	7	10	6	18	29	26	22	-1.29068	-0.0665252	12.8362	0.00135549	0.0026241	-0.204139	-0.0665252	0.471764	0.498183	0.578672	-0.79169	-0.0665252	5.16134	0.0314949	0.0501279
TraesCS2A03G0847500	41	26	24	8	1	13	8	7	5	15	13	10	-1.1603	-0.634234	7.48697	0.0109851	0.0179366	-0.733846	-0.634234	3.75228	0.0635357	0.100534	-1.06769	-0.634234	6.00184	0.0212439	0.0353405
TraesCS1A03G0190200	53	40	51	0	1	0	14	10	17	55	46	36	-5.92235	0.193444	95.6802	2.94998e-10	1.85629e-09	0.433769	0.193444	3.37525	0.077497	0.119548	-0.712041	0.193444	5.93953	0.0218612	0.0362524
TraesCS6D03G0505300	96	74	91	30	29	28	19	18	14	51	48	45	-0.710133	0.897027	13.0534	0.00125444	0.00244348	-0.347617	0.897027	3.73514	0.0641048	0.101322	-1.25473	0.897027	32.7141	4.86576e-06	1.82813e-05
TraesCS5A03G1144400	20	6	8	2	1	1	8	6	3	11	7	3	-2.11266	-1.59151	8.42911	0.00737942	0.0124396	-0.16523	-1.59151	0.108623	0.744326	0.797481	0.115961	-1.59151	0.0473766	0.829371	0.860772
TraesCS5A03G1036700	127	114	99	33	37	20	34	27	19	64	72	79	-1.03901	1.29502	22.857	5.82061e-05	0.00014299	-0.148449	1.29502	0.630932	0.434116	0.516917	-0.988519	1.29502	19.5495	0.000151096	0.000409243
TraesCS4B03G0038300	213	118	141	36	51	57	36	47	25	83	72	61	-0.824782	1.6485	18.0265	0.000240487	0.0005315	-0.60415	1.6485	11.1657	0.00250359	0.00582878	-1.0149	1.6485	24.2888	3.93409e-05	0.000121212
TraesCS1D03G1022300	836	766	687	158	163	189	293	295	218	422	399	375	-1.29584	3.94921	171.552	4.84676e-13	5.04758e-12	-0.428769	3.94921	23.7945	4.49761e-05	0.000159115	-0.411126	3.94921	19.743	0.000142603	0.000388337
TraesCS5A03G0535600	31	14	11	16	5	5	0	4	3	18	15	11	-0.210128	-0.94312	0.188089	0.668046	0.716023	0.180317	-0.94312	0.169213	0.684142	0.74648	-1.84269	-0.94312	8.03573	0.00869746	0.01588
TraesCS5A03G0369100	46	37	41	26	13	22	13	7	4	27	25	22	-0.153071	0.0226508	0.281415	0.600222	0.653299	-0.234091	0.0226508	0.709383	0.407236	0.490658	-1.26344	0.0226508	13.0457	0.00125786	0.00278879
TraesCS5A03G0963000	343	256	291	67	79	67	99	91	92	154	145	136	-1.185	2.57724	93.7345	3.65264e-10	2.26098e-09	-0.520009	2.57724	22.833	5.85956e-05	0.000201813	-0.558268	2.57724	22.7889	5.93186e-05	0.000175894
TraesCS2B03G0357400	346	366	284	59	41	57	36	29	24	228	212	195	-1.79804	2.5873	148.068	2.5811e-12	2.34803e-11	-0.145655	2.5873	1.50966	0.230062	0.304107	-2.38984	2.5873	206.088	5.77174e-14	1.34686e-12
TraesCS4D03G0456800	169	131	116	33	21	30	22	28	19	77	71	65	-1.42815	1.38671	58.6022	3.6813e-08	1.59696e-07	-0.449854	1.38671	8.082	0.00852986	0.0172221	-1.48583	1.38671	57.9273	4.0956e-08	2.36364e-07
TraesCS3A03G0288000	260	200	151	70	75	67	21	20	19	156	142	128	-0.64348	2.10542	19.2508	0.000165289	0.000375237	-0.00237428	2.10542	0.000324659	0.98576	0.989069	-2.23752	2.10542	139.994	4.83639e-12	6.84279e-11
TraesCS2B03G0076500	296	211	230	63	39	43	61	49	67	104	124	144	-1.466	2.2288	75.128	3.43312e-09	1.78006e-08	-0.46676	2.2288	10.4615	0.00327479	0.00739106	-0.95452	2.2288	33.9946	3.64111e-06	1.40402e-05
TraesCS7D03G1080100	83	71	69	18	11	7	18	7	10	37	29	20	-1.74877	0.403109	32.4188	5.20714e-06	1.54611e-05	-0.864983	0.403109	11.0943	0.0025719	0.00597149	-1.56812	0.403109	25.3977	2.92812e-05	9.27482e-05
TraesCS6B03G0644500	27	22	26	3	5	0	2	2	3	13	8	2	-2.31089	-1.14429	15.9989	0.00045925	0.000967642	-1.1884	-1.14429	6.70276	0.0154789	0.0291609	-2.28419	-1.14429	14.3764	0.000790609	0.00183109
TraesCS7A03G1161600	74	66	74	20	17	22	15	10	9	38	31	23	-0.987993	0.473971	16.8218	0.000351764	0.000755507	-0.712262	0.473971	10.3412	0.00343075	0.00770572	-1.55428	0.473971	32.9644	4.59536e-06	1.73518e-05
TraesCS6B03G1022200	781	542	631	163	193	205	153	139	133	360	331	301	-0.921373	3.64577	95.092	3.14566e-10	1.96904e-09	-0.462925	3.64577	28.0357	1.4889e-05	5.86588e-05	-1.09785	3.64577	122.941	2.02882e-11	2.45759e-10
TraesCS2D03G0930000	89	53	84	10	7	10	2	1	1	26	22	17	-2.1766	0.171351	55.1601	6.40136e-08	2.66078e-07	-1.27975	0.171351	27.006	1.93055e-05	7.42218e-05	-4.63188	0.171351	111.093	6.07768e-11	6.60043e-10
TraesCS5B03G1235700	18	23	27	4	3	4	7	7	3	22	18	14	-1.74232	-0.794437	14.2632	0.000821905	0.0016534	0.160182	-0.794437	0.22712	0.6376	0.705837	-0.906654	-0.794437	4.57826	0.0418143	0.0644217
TraesCS1D03G0243100	126	97	124	17	24	32	23	33	20	62	51	40	-1.37508	1.13516	37.8948	1.5638e-06	5.10971e-06	-0.673492	1.13516	11.9408	0.00187587	0.00450854	-1.09243	1.13516	24.0273	4.22205e-05	0.000129316
TraesCS3A03G0670400	21	19	14	1	3	5	3	7	3	6	8	10	-1.67887	-1.28346	10.3409	0.00343114	0.0061592	-0.646825	-1.28346	2.36086	0.136347	0.194755	-0.941762	-1.28346	3.74747	0.0636948	0.0936572
TraesCS2A03G0383300	55	50	56	18	17	28	4	17	16	41	35	28	-0.486306	0.362089	2.82246	0.104784	0.13972	-0.126346	0.362089	0.227807	0.637093	0.705368	-1.02342	0.362089	10.0078	0.00390658	0.00774917
TraesCS5D03G0259500	51	62	42	9	7	6	14	13	12	32	24	15	-1.93687	0.0351619	32.4521	5.16741e-06	1.53516e-05	-0.625296	0.0351619	5.3704	0.0285123	0.0499254	-0.897201	0.0351619	8.68749	0.00663315	0.0124502
TraesCS6D03G0038400	20	18	10	3	1	5	4	1	9	3	8	12	-1.50975	-1.35396	5.94956	0.0217605	0.0335272	-0.533553	-1.35396	1.12561	0.29835	0.378219	-0.666054	-1.35396	1.38	0.250618	0.312418
TraesCS4B03G0146300	171	142	151	27	20	33	39	47	59	86	77	68	-1.66239	1.6218	80.3772	1.75361e-09	9.61766e-09	-0.497137	1.6218	10.5712	0.00313941	0.00712054	-0.580775	1.6218	12.199	0.00170655	0.0036703
TraesCS2D03G1089100	157	116	134	34	30	40	34	28	51	81	82	83	-1.09242	1.54788	34.9593	2.93895e-06	9.13064e-06	-0.212465	1.54788	1.78282	0.193235	0.262057	-0.747884	1.54788	16.752	0.000359727	0.000898142
TraesCS2A03G1330500	238	216	233	92	75	87	48	49	56	148	154	159	-0.56759	2.36267	20.1569	0.000126121	0.000292147	-0.0684379	2.36267	0.351362	0.558401	0.634334	-1.07311	2.36267	59.4676	3.21479e-08	1.89868e-07
TraesCS4D03G0482300	194	152	176	34	45	47	73	66	46	91	96	101	-1.17576	1.90546	47.3942	2.44855e-07	9.18392e-07	-0.34575	1.90546	5.46109	0.027317	0.0481065	-0.399175	1.90546	6.23995	0.0190562	0.0320489
TraesCS6A03G0706300	152	118	112	25	27	36	33	35	21	68	62	55	-1.23956	1.32459	41.9818	6.81686e-07	2.36767e-06	-0.531615	1.32459	10.0835	0.00379249	0.00841644	-0.998481	1.32459	27.0745	1.89719e-05	6.2717e-05
TraesCS6D03G0771600	21	25	19	10	3	2	3	8	4	14	15	16	-1.23264	-0.879704	6.75653	0.0151136	0.0240211	-0.0253446	-0.879704	0.00441385	0.947532	0.960125	-1.01254	-0.879704	4.4806	0.043887	0.0672742
TraesCS3A03G0097100	71	74	97	54	31	46	11	12	8	44	46	47	-0.027539	0.897897	0.0162336	0.899583	0.917496	-0.320769	0.897897	2.25194	0.145347	0.205683	-1.8711	0.897897	42.2346	6.48667e-07	2.92592e-06
TraesCS1B03G0808300	92	53	74	4	7	14	22	16	13	34	34	33	-2.23821	0.460358	50.5032	1.40745e-07	5.51311e-07	-0.59543	0.460358	6.14442	0.0199026	0.0364098	-0.993303	0.460358	13.1322	0.00121981	0.00271341
TraesCS4D03G0629000	26	30	48	2	3	3	10	5	7	11	14	16	-2.80016	-0.605583	33.3212	4.23743e-06	1.27921e-05	-0.84232	-0.605583	5.90688	0.0221925	0.0400642	-1.15321	-0.605583	8.493	0.00718671	0.013371
TraesCS6D03G0932000	47	75	46	32	15	19	4	9	6	57	45	33	-0.48964	0.44319	2.63419	0.116501	0.15369	0.175399	0.44319	0.43018	0.517592	0.59698	-2.04755	0.44319	27.0701	1.8993e-05	6.27692e-05
TraesCS2B03G0026800	363	320	340	121	106	119	67	76	79	233	229	225	-0.694656	2.89416	43.8448	4.7484e-07	1.69486e-06	-0.0670806	2.89416	0.498294	0.486451	0.567533	-1.10963	2.89416	95.0314	3.16661e-10	2.89703e-09
TraesCS4B03G0702800	48	36	49	6	9	9	9	4	13	44	39	33	-1.58644	0.0916323	22.2448	6.9077e-05	0.000167378	0.309005	0.0916323	1.51145	0.229794	0.3038	-1.2507	0.0916323	14.0711	0.000878129	0.00201322
TraesCS3B03G1363000	58	50	46	48	32	23	8	7	6	46	36	26	0.294415	0.440666	1.36667	0.252862	0.307752	-0.00454562	0.440666	0.000331508	0.985611	0.988945	-1.7645	0.440666	25.7489	2.67042e-05	8.54071e-05
TraesCS7D03G0730600	11	19	29	7	0	4	0	1	1	16	14	11	-1.55084	-1.14043	7.01435	0.0134888	0.0216383	-0.0390263	-1.14043	0.00752348	0.931536	0.947977	-3.64647	-1.14043	18.1558	0.000231029	0.000601554
TraesCS5A03G0304100	1705	1375	1302	486	402	519	283	312	303	881	807	732	-0.765324	4.83381	121.797	2.24674e-11	1.73226e-10	-0.344474	4.83381	27.4453	1.72693e-05	6.7173e-05	-1.18639	4.83381	260.312	3.61224e-15	1.17559e-13
TraesCS2B03G1381400	78	37	48	18	11	8	12	13	21	34	30	25	-1.24174	0.241742	15.628	0.000518883	0.00108224	-0.34587	0.241742	1.69289	0.204493	0.275085	-0.707858	0.241742	5.47819	0.0270978	0.0438707
TraesCS4A03G0039400	90	71	77	12	9	8	4	8	10	48	51	53	-2.15123	0.602703	63.9279	1.63369e-08	7.53202e-08	-0.133734	0.602703	0.455207	0.505755	0.585767	-2.32374	0.602703	65.0231	1.39074e-08	8.85042e-08
TraesCS1B03G1257300	133	93	103	7	14	10	31	33	24	51	50	49	-2.51663	1.02007	105.56	1.04865e-10	7.16426e-10	-0.615593	1.02007	11.6025	0.00212586	0.00503996	-0.798105	1.02007	15.9737	0.000463053	0.00112782
TraesCS2A03G0090800	535	501	373	116	120	129	108	108	97	422	387	352	-1.07498	3.38697	94.0805	3.51558e-10	2.18271e-09	0.230156	3.38697	5.91901	0.0220687	0.0398709	-1.07243	3.38697	88.0935	6.92593e-10	5.87561e-09
TraesCS1B03G1215900	49	31	29	10	16	13	2	1	6	28	24	20	-0.593048	-0.260283	3.24421	0.083143	0.113322	-0.0780172	-0.260283	0.0702582	0.793026	0.838344	-2.4564	-0.260283	29.3211	1.08434e-05	3.77564e-05
TraesCS5B03G0211300	89	44	60	24	30	42	7	4	14	53	55	57	-0.122654	0.729148	0.236259	0.630943	0.682278	0.298534	0.729148	1.66784	0.207773	0.278791	-1.82707	0.729148	29.8723	9.48723e-06	3.34544e-05
TraesCS2D03G0831300	43	42	33	5	4	14	2	14	4	19	19	19	-1.4809	-0.325188	12.3628	0.00160779	0.00307163	-0.537595	-0.325188	2.32367	0.139343	0.198388	-1.4533	-0.325188	11.0449	0.00262047	0.00540391
TraesCS1B03G0304000	125	83	85	29	41	29	8	21	13	53	48	42	-0.678743	0.974958	9.45968	0.00485217	0.00845721	-0.515368	0.974958	6.22303	0.0192031	0.0352829	-1.68998	0.974958	41.3072	7.79012e-07	3.45942e-06
TraesCS1B03G0730900	47	27	29	10	10	6	8	13	8	27	31	34	-1.09062	-0.141704	10.3003	0.00348557	0.00624919	0.360032	-0.141704	1.7907	0.192285	0.260941	-0.71448	-0.141704	4.56435	0.0421028	0.0648058
TraesCS7B03G0200400	949	670	830	92	53	61	75	64	60	272	254	236	-2.69415	3.4452	445.487	5.0239e-18	1.44563e-16	-1.17078	3.4452	128.036	1.30007e-11	1.87545e-10	-2.51946	3.4452	380.836	3.5107e-17	2.0501e-15
TraesCS3D03G0031300	38	27	32	10	9	7	7	9	6	21	17	12	-1.01389	-0.465769	8.90656	0.00606472	0.0103879	-0.442455	-0.465769	2.1913	0.150662	0.212008	-1.0316	-0.465769	8.48864	0.00719971	0.0133919
TraesCS3A03G1034900	74	56	37	5	7	5	27	21	12	43	43	43	-2.39193	0.388146	45.3697	3.5578e-07	1.29596e-06	0.148244	0.388146	0.380936	0.542405	0.61993	-0.368447	0.388146	1.79635	0.191608	0.247355
TraesCS7D03G0650000	96	84	72	29	17	32	28	12	12	45	50	55	-0.819114	0.869019	10.9931	0.00267238	0.00489802	-0.23438	0.869019	1.13105	0.29721	0.377019	-1.17518	0.869019	19.0752	0.000174306	0.000465843
TraesCS1D03G0759400	18	13	14	0	1	0	2	2	0	6	6	6	-4.25221	-1.71552	25.4061	2.92169e-05	7.57443e-05	-0.794665	-1.71552	2.96801	0.0966554	0.144819	-2.31877	-1.71552	12.4607	0.0015517	0.0033675
TraesCS3D03G0101200	53	61	54	26	23	33	8	8	18	36	40	43	-0.172369	0.498447	0.471345	0.498372	0.556795	0.0060401	0.498447	0.000661038	0.979682	0.984686	-1.21023	0.498447	16.2292	0.000425976	0.00104689
TraesCS4A03G0454000	191	172	134	57	86	54	28	20	30	123	105	87	-0.455659	1.85653	6.54221	0.0166285	0.026208	-0.148291	1.85653	0.804548	0.377867	0.461115	-1.57018	1.85653	53.9994	7.75609e-08	4.23823e-07
TraesCS5B03G0239100	156	107	155	9	5	15	25	12	19	69	65	60	-2.96532	1.21802	120.849	2.44647e-11	1.87221e-10	-0.59591	1.21802	10.0321	0.00386954	0.00856732	-1.79773	1.21802	57.3574	4.48462e-08	2.56827e-07
TraesCS4A03G1096700	278	279	292	60	55	42	43	54	62	138	136	133	-1.56763	2.35451	103.543	1.28676e-10	8.65418e-10	-0.558466	2.35451	18.0538	0.000238454	0.000712174	-1.32704	2.35451	73.8466	4.06667e-09	2.90305e-08
TraesCS7A03G0039500	45	23	41	14	28	24	5	17	3	33	34	34	0.156796	0.108342	0.213752	0.647641	0.697413	0.405772	0.108342	1.65504	0.209474	0.280796	-1.01322	0.108342	5.96611	0.0215955	0.0358593
TraesCS2A03G1267400	30	21	23	13	7	7	6	9	1	20	16	12	-0.571907	-0.675667	1.98196	0.170883	0.216895	-0.111247	-0.675667	0.0937124	0.761918	0.812343	-1.09538	-0.675667	5.75598	0.0237973	0.0390899
TraesCS2D03G0975300	18	18	16	2	3	3	1	2	1	4	8	11	-1.7926	-1.44432	11.7588	0.00200615	0.00376146	-0.656571	-1.44432	2.51031	0.125044	0.180855	-2.53148	-1.44432	16.7901	0.000355357	0.000888237
TraesCS2B03G0588500	60	50	41	11	14	6	12	10	15	27	23	18	-1.3957	0.0354139	20.2115	0.000124104	0.000287767	-0.636127	0.0354139	5.71122	0.0242977	0.0434243	-0.923611	0.0354139	9.38839	0.00499245	0.00965394
TraesCS7B03G0201500	46	34	47	12	11	12	2	2	4	24	26	27	-0.981746	-0.163257	11.0777	0.00258809	0.00475406	-0.210154	-0.163257	0.67833	0.417562	0.50057	-2.85306	-0.163257	48.9288	1.85753e-07	9.37601e-07
TraesCSU03G0019500	184	142	168	27	36	44	65	34	48	97	89	80	-1.33229	1.75883	49.0121	1.83017e-07	7.02539e-07	-0.383003	1.75883	5.57264	0.0259221	0.0459431	-0.65087	1.75883	13.0659	0.00124885	0.00277035
TraesCS6B03G1235500	686	488	480	192	202	178	109	117	157	437	384	330	-0.648881	3.5981	34.2304	3.45423e-06	1.06006e-05	-0.00686674	3.5981	0.004591	0.946491	0.959331	-1.00483	3.5981	71.6915	5.43398e-09	3.78177e-08
TraesCS3B03G1162500	234	214	180	151	108	91	56	44	39	157	151	144	0.030507	2.38695	0.0425994	0.838069	0.865281	0.0353111	2.38695	0.0615664	0.805962	0.848915	-1.07786	2.38695	38.0862	1.50235e-06	6.28847e-06
TraesCS6B03G0901100	45	21	25	9	5	4	22	7	9	22	21	20	-1.43221	-0.368145	10.9748	0.00269096	0.0049304	-0.00289475	-0.368145	7.59174e-05	0.993114	0.994766	-0.145098	-0.368145	0.151433	0.7003	0.749906
TraesCS3D03G0902300	282	264	269	78	67	62	122	89	108	145	149	153	-1.1076	2.56591	66.2522	1.16356e-08	5.51371e-08	-0.359817	2.56591	9.00313	0.00583119	0.0123114	-0.261251	2.56591	4.25089	0.0492304	0.0744865
TraesCS7B03G0861400	8	15	14	6	1	5	2	2	0	11	9	6	-0.755556	-1.54881	1.7784	0.19377	0.242867	-0.016018	-1.54881	0.00109252	0.973881	0.980482	-2.05864	-1.54881	7.85768	0.00937678	0.0169752
TraesCS6A03G0007500	35	21	26	7	9	6	13	6	12	24	24	24	-1.00597	-0.384915	7.58376	0.0105379	0.0172632	0.329014	-0.384915	1.26922	0.270078	0.348096	-0.296593	-0.384915	0.750576	0.394122	0.461484
TraesCSU03G0108300	261	238	257	85	66	106	39	73	42	171	149	126	-0.691542	2.40708	18.6111	0.000200785	0.00044959	-0.25788	2.40708	3.06949	0.0914172	0.137994	-1.20192	2.40708	46.3122	2.98578e-07	1.44378e-06
TraesCS1A03G0990700	1101	866	893	175	142	187	242	215	213	421	404	387	-1.63059	4.03346	398.325	2.0156e-17	5.06636e-16	-0.725866	4.03346	100.789	1.7105e-10	1.95859e-09	-0.994273	4.03346	161.219	9.85653e-13	1.66714e-11
TraesCS5B03G0019900	134	88	93	30	23	26	18	11	8	51	44	37	-1.11093	0.934183	26.8552	2.00631e-05	5.35167e-05	-0.735187	0.934183	14.1853	0.000844228	0.00220746	-1.97615	0.934183	61.8527	2.22876e-08	1.36095e-07
TraesCS5B03G0831700	26	4	12	2	0	0	9	4	4	5	8	11	-3.30895	-1.4689	13.4561	0.00108796	0.00214293	-0.26194	-1.4689	0.24816	0.62251	0.692179	-0.17806	-1.4689	0.0967823	0.758176	0.80108
TraesCS3D03G0340400	180	150	157	44	38	50	25	17	11	115	94	72	-1.01101	1.66091	31.54	6.38487e-06	1.86525e-05	-0.286527	1.66091	3.25576	0.0826266	0.126392	-2.09823	1.66091	93.1323	3.9051e-10	3.49909e-09
TraesCS2A03G0370500	84	67	51	17	15	9	17	19	17	46	40	34	-1.4129	0.533026	28.5469	1.31128e-05	3.61815e-05	-0.235521	0.533026	1.18131	0.286942	0.366097	-0.823739	0.533026	10.6324	0.00306642	0.00622387
TraesCS2B03G0405400	82	64	71	38	26	35	13	10	27	37	34	30	-0.259543	0.695489	1.23241	0.276976	0.333519	-0.590967	0.695489	6.49277	0.0170012	0.0316676	-1.0158	0.695489	14.4282	0.000776723	0.00180243
TraesCS1A03G0765100	33	16	25	3	5	3	15	9	2	14	13	11	-1.83667	-0.804083	12.8681	0.00134012	0.00259654	-0.437324	-0.804083	1.22167	0.279032	0.357697	-0.398075	-0.804083	0.856139	0.363226	0.430132
TraesCS5D03G0379100	287	243	257	45	44	45	42	48	53	118	110	102	-1.68069	2.18132	151.398	2.0091e-12	1.86004e-11	-0.745118	2.18132	40.5943	8.98347e-07	4.66643e-06	-1.36334	2.18132	101.09	1.65776e-10	1.61819e-09
TraesCS4A03G1225600	49	34	61	12	5	8	20	10	21	24	24	24	-1.64685	0.0620793	21.8839	7.64977e-05	0.000183835	-0.490807	0.0620793	2.94983	0.0976299	0.146052	-0.402758	0.0620793	1.72401	0.200508	0.257334
TraesCS1A03G1083900	189	146	144	40	37	39	45	49	53	86	94	102	-1.16745	1.77539	54.8621	6.72301e-08	2.78399e-07	-0.247957	1.77539	3.36018	0.0781233	0.120424	-0.602603	1.77539	15.8356	0.000484537	0.00117555
TraesCS5D03G0737100	25	11	29	6	11	4	2	4	4	10	12	13	-0.740828	-0.96202	2.77721	0.107471	0.14296	-0.374073	-0.96202	0.873393	0.358511	0.441709	-1.57558	-0.96202	8.97952	0.00588736	0.0111846
TraesCS2D03G0204500	546	465	503	135	106	139	90	74	94	311	281	250	-1.12522	3.25495	116.612	3.60411e-11	2.67069e-10	-0.340022	3.25495	13.3792	0.0011178	0.00283901	-1.45763	3.25495	169.689	5.49284e-13	9.90306e-12
TraesCS7B03G0225000	541	453	391	40	32	41	215	184	162	322	291	260	-2.73733	3.24653	398.107	2.02931e-17	5.09438e-16	-0.153945	3.24653	2.51261	0.124879	0.180634	-0.203998	3.24653	3.91324	0.0584609	0.0868177
TraesCS3A03G0850200	83	35	39	14	12	12	21	10	11	31	25	18	-1.14275	0.14093	12.078	0.00178374	0.00337672	-0.550505	0.14093	3.63197	0.0676545	0.106165	-0.777124	0.14093	5.74549	0.0239136	0.039257
TraesCS7D03G1110500	9	10	18	6	2	4	0	0	3	12	13	14	-0.750372	-1.38968	1.71228	0.201999	0.251948	0.56925	-1.38968	1.59403	0.21782	0.29021	-2.44104	-1.38968	9.48125	0.00481057	0.00933828
TraesCS4B03G0194100	21	23	19	9	5	8	7	1	3	12	12	11	-0.645191	-0.961115	2.40525	0.132869	0.172911	-0.339625	-0.961115	0.806333	0.377346	0.460603	-1.40549	-0.961115	8.35109	0.00762241	0.0141037
TraesCS5D03G0035300	88	82	72	24	22	13	15	10	20	41	35	29	-1.15864	0.639335	21.5062	8.51938e-05	0.000202877	-0.695917	0.639335	9.63298	0.00452871	0.00984722	-1.32693	0.639335	25.0197	3.23577e-05	0.000101699
TraesCS1B03G0589800	126	87	94	68	49	71	18	23	16	41	53	64	0.168322	1.27443	0.847757	0.365549	0.425263	-0.437292	1.27443	5.45666	0.0273741	0.0481916	-1.32204	1.27443	33.2094	4.34621e-06	1.64935e-05
TraesCS5A03G0316200	133	112	136	43	30	15	16	32	22	70	54	38	-1.23963	1.2398	23.6576	4.66877e-05	0.000116576	-0.729644	1.2398	10.2404	0.00356754	0.0079757	-1.3478	1.2398	25.2883	3.01379e-05	9.52596e-05
TraesCS2A03G0889600	126	128	114	23	36	29	37	28	23	65	61	57	-1.19236	1.29621	35.5667	2.57273e-06	8.0779e-06	-0.502621	1.29621	8.21746	0.0080591	0.0163809	-0.970813	1.29621	23.3376	5.09659e-05	0.00015315
TraesCS2D03G0137200	144	99	97	48	35	53	18	14	10	58	57	56	-0.442548	1.21961	6.02832	0.0209875	0.0324334	-0.471459	1.21961	7.42624	0.0112762	0.0220401	-1.90517	1.21961	69.5837	7.26088e-09	4.91997e-08
TraesCS7B03G0754700	149	126	162	50	42	29	25	35	33	84	88	92	-0.980966	1.61622	26.8663	2.00061e-05	5.33789e-05	-0.220067	1.61622	1.7613	0.195859	0.26512	-1.13802	1.61622	32.3266	5.31892e-06	1.98153e-05
TraesCS2D03G1011700	1295	1260	1135	254	247	323	57	42	47	508	476	443	-1.29785	4.19179	226.927	1.85506e-14	2.51802e-13	-0.866728	4.19179	115.771	3.89764e-11	5.10625e-10	-3.56625	4.19179	938.976	4.00703e-22	1.25741e-19
TraesCS6B03G0573700	54	41	42	5	3	5	12	19	12	22	21	20	-2.49523	-0.115222	49.0595	1.8148e-07	6.96954e-07	-0.604037	-0.115222	5.44618	0.0275096	0.0484	-0.568333	-0.115222	4.1167	0.0526872	0.0791512
TraesCS2B03G0739100	30	21	22	8	14	22	2	3	0	12	17	21	0.143601	-0.622664	0.145704	0.705739	0.749344	-0.0260607	-0.622664	0.00507172	0.943764	0.957263	-2.70383	-0.622664	20.2144	0.000123999	0.000342574
TraesCS7A03G0243000	761	722	687	194	207	218	100	106	106	486	460	434	-0.941561	3.82243	126.716	1.45687e-11	1.15785e-10	-0.148262	3.82243	3.8425	0.0606328	0.0964656	-1.7054	3.82243	328.534	2.1548e-16	9.98239e-15
TraesCS5B03G0183500	176	120	143	24	44	31	29	37	36	73	70	67	-1.26545	1.50791	44.281	4.36918e-07	1.56908e-06	-0.547517	1.50791	10.8459	0.00282614	0.00648926	-1.0015	1.50791	27.774	1.58975e-05	5.34535e-05
TraesCS7B03G1027800	407	357	338	205	248	212	71	95	87	186	173	159	0.145896	3.06736	1.91006	0.178572	0.225721	-0.580055	3.06736	28.3736	1.3688e-05	5.44396e-05	-1.026	3.06736	69.226	7.63183e-09	5.14792e-08
TraesCS7D03G1244800	556	396	387	210	198	177	82	101	93	318	274	229	-0.31206	3.29368	8.36452	0.00757997	0.012751	-0.189804	3.29368	3.39141	0.0768313	0.118635	-1.1726	3.29368	91.6974	4.58559e-10	4.05221e-09
TraesCS2A03G0244700	377	260	301	63	73	106	80	69	84	142	162	182	-1.07754	2.62947	54.6216	6.99517e-08	2.88747e-07	-0.42943	2.62947	10.8218	0.00285219	0.00654278	-0.905869	2.62947	37.81	1.59189e-06	6.63578e-06
TraesCS3A03G0018100	55	32	36	35	17	28	11	7	9	33	31	29	0.25847	0.201611	0.984385	0.330151	0.389116	0.116719	0.201611	0.212171	0.648854	0.715875	-1.07288	0.201611	10.9214	0.0027461	0.00563531
TraesCS7D03G1114900	86	83	91	19	16	18	39	27	45	52	47	41	-1.42359	0.956306	37.9121	1.55816e-06	5.0924e-06	-0.389592	0.956306	4.08808	0.0534591	0.0865489	-0.137347	0.956306	0.463919	0.501746	0.566627
TraesCS4B03G0588900	36	26	59	3	7	3	8	11	5	23	15	7	-2.32713	-0.418074	22.9775	5.62919e-05	0.00013867	-0.926931	-0.418074	6.04866	0.0207928	0.0378306	-1.23847	-0.418074	8.2661	0.00789707	0.0145658
TraesCS5B03G1235200	501	378	451	102	72	86	102	106	110	196	191	185	-1.48101	2.99181	171.103	4.99471e-13	5.18715e-12	-0.705545	2.99181	49.9682	1.54559e-07	9.50699e-07	-0.965797	2.99181	77.5079	2.52092e-09	1.8762e-08
TraesCS1D03G0518700	723	629	690	174	181	192	191	237	174	431	401	371	-1.03111	3.82111	114.043	4.58487e-11	3.33365e-10	-0.257734	3.82111	8.80211	0.00632883	0.0132339	-0.668837	3.82111	49.2183	1.76435e-07	8.94811e-07
TraesCS6B03G0882900	50	44	31	31	22	14	11	12	2	22	25	27	-0.0205884	0.0605824	0.00414188	0.949172	0.958935	-0.239495	0.0605824	0.584067	0.451519	0.533937	-1.21308	0.0605824	9.59829	0.00459153	0.00895306
TraesCS5D03G0860100	24	21	15	2	3	3	0	2	2	9	11	13	-1.99069	-1.22899	14.9407	0.000652723	0.0013373	-0.342874	-1.22899	0.805369	0.377627	0.460889	-2.72947	-1.22899	20.1527	0.000126278	0.000348176
TraesCS3B03G0182000	41	27	18	8	14	15	4	5	3	20	20	19	-0.327289	-0.471489	0.926071	0.344643	0.404009	-0.0187625	-0.471489	0.00363146	0.952402	0.963848	-1.70867	-0.471489	15.5172	0.000538277	0.00129288
TraesCS7D03G0221800	33	37	28	6	2	5	7	13	8	14	17	19	-2.02445	-0.505691	23.6454	4.68434e-05	0.000116941	-0.460984	-0.505691	2.10538	0.158595	0.221425	-0.710901	-0.505691	3.95286	0.057283	0.0852488
TraesCS7B03G0393100	11	22	19	3	2	3	0	2	1	11	12	12	-1.80965	-1.30705	10.7832	0.0028945	0.00527062	-0.0784758	-1.30705	0.0375235	0.84789	0.882835	-2.93373	-1.30705	17.9177	0.000248772	0.000642731
TraesCS4D03G0721200	21	14	8	0	0	0	1	3	3	3	7	11	-6.28916	-1.66873	26.0804	3.05276e-05	7.89878e-05	-0.498405	-1.66873	1.03732	0.31847	0.399357	-1.47556	-1.66873	5.42143	0.0285184	0.045889
TraesCS7D03G1230700	321	264	312	8	21	9	23	28	34	141	127	113	-3.67881	2.16148	287.334	1.09907e-15	1.89985e-14	-0.728572	2.16148	26.2321	2.35506e-05	8.88242e-05	-2.30189	2.16148	153.301	1.74488e-12	2.7595e-11
TraesCS5D03G0136200	37	29	36	6	4	5	11	15	9	24	22	19	-1.87345	-0.326801	26.0265	2.48408e-05	6.52602e-05	-0.140964	-0.326801	0.263205	0.612205	0.683218	-0.444215	-0.326801	2.0541	0.163567	0.215371
TraesCS2B03G0229900	35	26	23	3	2	4	2	1	1	12	9	5	-2.3066	-1.04506	25.2968	3.00704e-05	7.78591e-05	-1.16641	-1.04506	10.1817	0.00364995	0.00813735	-3.2081	-1.04506	33.6735	3.91329e-06	1.49938e-05
TraesCS6B03G1067400	63	41	52	9	8	7	24	10	11	21	24	26	-1.80893	0.0762912	29.1782	1.1228e-05	3.13568e-05	-0.615336	0.0762912	5.18754	0.0311028	0.0538537	-0.688418	0.0762912	5.389	0.0282626	0.0455252
TraesCS4A03G1006000	98	96	100	11	8	12	14	24	9	44	49	54	-2.36962	0.824324	72.4309	4.91605e-09	2.4871e-08	-0.493354	0.824324	5.63654	0.0251586	0.0447696	-1.54976	0.824324	36.2166	2.2346e-06	9.0363e-06
TraesCS3D03G0332500	348	302	217	65	49	39	30	29	22	192	155	118	-1.62207	2.33249	81.2546	1.5725e-09	8.70366e-09	-0.387378	2.33249	6.64518	0.0158808	0.0298276	-2.31484	2.33249	127.127	1.40598e-11	1.76814e-10
TraesCS2D03G1076000	33	13	14	6	5	7	8	0	1	3	9	15	-0.831723	-1.13079	2.16453	0.153081	0.196461	-0.604777	-1.13079	1.36865	0.252526	0.329103	-1.58987	-1.13079	5.73989	0.0239759	0.0393474
TraesCS7B03G0408900	17	21	16	5	5	10	1	0	2	8	7	5	-0.563634	-1.31894	1.65492	0.20949	0.260278	-0.918224	-1.31894	4.47996	0.0439009	0.0728407	-2.97574	-1.31894	19.736	0.000142901	0.000389043
TraesCS4D03G0182500	143	114	147	15	23	16	30	35	33	78	68	57	-2.02574	1.34943	91.0893	4.91158e-10	2.96395e-09	-0.486486	1.34943	8.56796	0.00696761	0.0144039	-0.94749	1.34943	24.9637	3.28422e-05	0.000102983
TraesCS7D03G0608500	40	30	28	14	6	33	2	4	2	32	29	26	-0.019239	-0.162659	0.00296617	0.956978	0.965218	0.340754	-0.162659	1.1055	0.302618	0.382738	-2.47505	-0.162659	21.6795	8.10777e-05	0.000233358
TraesCS7B03G1286600	50	36	36	0	3	0	9	6	6	25	27	28	-4.33383	-0.281065	59.8176	3.0446e-08	1.33927e-07	-0.0907398	-0.281065	0.0971445	0.757739	0.808886	-1.42461	-0.281065	14.257	0.000823671	0.00189944
TraesCS1D03G0029400	17	2	16	0	1	0	0	0	1	3	8	12	-3.88545	-1.84575	12.5756	0.00148858	0.00286131	-0.0757867	-1.84575	0.0180213	0.894231	0.919461	-3.71087	-1.84575	10.8179	0.00285642	0.00583798
TraesCS2B03G0866700	63	52	59	20	17	12	6	10	9	42	33	23	-0.950849	0.283819	12.2524	0.00167364	0.00318659	-0.321894	0.283819	1.80864	0.190144	0.258431	-1.69316	0.283819	29.0357	1.16264e-05	4.02337e-05
TraesCS5A03G0626700	25	23	26	6	1	5	1	3	11	17	16	15	-1.73403	-0.804672	11.2994	0.00238078	0.00440119	-0.117999	-0.804672	0.0911404	0.765104	0.815041	-1.19577	-0.804672	5.80358	0.0232776	0.0383313
TraesCS3B03G1334800	40	21	30	3	4	2	12	5	13	20	17	13	-2.41459	-0.568407	26.8632	2.00223e-05	5.34148e-05	-0.342942	-0.568407	1.09032	0.305894	0.386227	-0.489982	-0.568407	1.80791	0.190231	0.245811
TraesCS3A03G0706800	197	165	171	52	37	35	69	64	55	87	102	117	-1.22928	1.94248	51.4883	1.18662e-07	4.7078e-07	-0.287435	1.94248	3.84638	0.0605113	0.0963109	-0.406574	1.94248	6.51326	0.0168456	0.0287094
TraesCS7B03G1337100	317	298	334	45	37	44	86	91	77	157	166	175	-2.0457	2.57027	201.967	7.31226e-14	8.90825e-13	-0.425383	2.57027	13.924	0.000923991	0.00239294	-0.811387	2.57027	40.8662	8.50648e-07	3.74546e-06
TraesCS4B03G0498300	115	81	84	19	24	29	27	26	19	47	42	37	-1.07772	0.912064	26.3461	2.28666e-05	6.0411e-05	-0.634752	0.912064	11.2462	0.0024288	0.00567325	-0.853667	0.912064	16.3631	0.000407839	0.00100609
TraesCS2A03G0318200	129	141	160	34	46	34	36	21	22	77	88	98	-1.05056	1.57072	25.7974	2.63684e-05	6.89111e-05	-0.208323	1.57072	1.34634	0.256333	0.333241	-1.35709	1.57072	36.8679	1.94325e-06	7.9509e-06
TraesCS3A03G0596000	89	58	67	13	14	20	9	9	9	34	39	43	-1.30278	0.487621	28.2805	1.40082e-05	3.84523e-05	-0.362305	0.487621	3.03929	0.0929416	0.139944	-1.87214	0.487621	45.7278	3.32764e-07	1.59192e-06
TraesCS3A03G0742700	49	48	28	7	9	8	7	12	12	27	23	18	-1.49369	-0.155687	19.1416	0.000170835	0.000386885	-0.366231	-0.155687	1.72458	0.200437	0.270519	-0.906708	-0.155687	7.73049	0.00989754	0.0178163
TraesCS2A03G1369000	58	41	48	11	16	6	32	31	26	44	42	40	-1.26779	0.476554	18.7164	0.000194416	0.000436378	0.290292	0.476554	1.62222	0.213913	0.285764	0.375246	0.476554	2.40015	0.133263	0.180168
TraesCS3D03G0038800	176	143	168	41	44	49	37	27	32	87	85	82	-0.989405	1.69426	40.598	8.97674e-07	3.05521e-06	-0.429835	1.69426	9.53383	0.00471079	0.0102026	-1.24545	1.69426	56.0567	5.52972e-08	3.11325e-07
TraesCS6A03G0487800	47	38	34	8	3	2	1	5	3	17	13	8	-2.29148	-0.58308	27.6232	1.65115e-05	4.47699e-05	-1.12854	-0.58308	10.4005	0.00335287	0.00755012	-2.59016	-0.58308	29.5161	1.0341e-05	3.61763e-05
TraesCS6A03G0278700	35	16	22	4	3	6	9	11	13	18	17	16	-1.58161	-0.637139	14.0841	0.000874192	0.00174968	0.00745172	-0.637139	0.000534067	0.981737	0.986053	-0.0331896	-0.637139	0.00905795	0.924898	0.940354
TraesCS3A03G0750600	23	23	23	7	4	9	5	4	3	15	14	12	-0.91197	-0.863154	5.62197	0.0253305	0.0384984	-0.244501	-0.863154	0.537883	0.469793	0.551389	-1.41251	-0.863154	10.6517	0.00304379	0.0061815
TraesCS5A03G0569900	56	34	28	8	5	6	15	14	10	30	26	22	-1.7317	-0.123334	24.2141	4.01419e-05	0.000101624	-0.0733067	-0.123334	0.0752568	0.785972	0.832645	-0.482691	-0.123334	2.50196	0.125646	0.171107
TraesCS6B03G0753600	2038	1480	1451	318	351	386	345	298	264	756	704	651	-1.35455	4.78708	280.03	1.50021e-15	2.51464e-14	-0.71717	4.78708	91.5376	4.66897e-10	4.90353e-09	-1.34839	4.78708	266.05	2.78018e-15	9.37556e-14
TraesCS6A03G0677000	34	30	26	19	14	18	6	5	6	15	15	15	0.0521647	-0.410516	0.0331789	0.85686	0.881233	-0.485052	-0.410516	2.77439	0.10764	0.158981	-1.29386	-0.410516	12.9863	0.00128473	0.00284181
TraesCS6B03G0230000	50	33	56	10	6	18	16	3	8	46	37	28	-1.1571	0.144264	9.81792	0.0042092	0.0074251	0.180878	0.144264	0.368527	0.549009	0.625918	-1.26032	0.144264	10.4136	0.00333591	0.00671733
TraesCS5B03G0653600	10	20	13	5	2	1	8	1	5	5	9	13	-1.53331	-1.37667	5.68136	0.0246379	0.0375367	-0.169554	-1.37667	0.117657	0.734314	0.788965	-0.529539	-1.37667	0.85158	0.364487	0.43141
TraesCS6B03G0723100	57	29	14	12	14	17	8	4	2	23	21	19	-0.316014	-0.31136	0.715099	0.405377	0.465503	-0.128569	-0.31136	0.136682	0.71456	0.772516	-1.69377	-0.31136	12.6822	0.00143253	0.00313307
TraesCS3D03G0858900	52	59	58	10	20	11	14	7	20	18	25	31	-1.17142	0.203113	12.7659	0.0013901	0.00268595	-0.68495	0.203113	5.49229	0.0269187	0.0475004	-0.952469	0.203113	8.33986	0.00765809	0.0141636
TraesCS2B03G0236600	450	286	317	106	127	133	94	67	72	185	178	171	-0.64059	2.82921	27.4405	1.729e-05	4.67005e-05	-0.458498	2.82921	15.7707	0.000494996	0.00137157	-1.06794	2.82921	64.9098	1.41398e-08	8.98385e-08
TraesCS5D03G0437300	57	46	56	2	1	1	1	7	3	18	16	14	-4.3427	-0.311978	78.1156	2.33241e-09	1.24967e-08	-1.21416	-0.311978	16.6607	0.000370444	0.00105602	-2.72997	-0.311978	45.3173	3.5929e-07	1.70799e-06
TraesCS2A03G0156900	10	13	22	0	0	2	0	4	0	15	10	5	-3.45144	-1.52356	14.1457	0.000855808	0.00171639	-0.0939705	-1.52356	0.0330228	0.857193	0.89019	-2.33756	-1.52356	8.32896	0.00769289	0.0142209
TraesCS4D03G0845100	1289	1204	1063	402	287	386	237	210	162	567	561	554	-0.858852	4.43353	82.1843	1.40234e-09	7.82502e-09	-0.572248	4.43353	40.3784	9.38265e-07	4.85643e-06	-1.45174	4.43353	198.977	8.70458e-14	1.92788e-12
TraesCS4D03G0612800	771	528	455	314	265	340	113	94	139	311	319	327	-0.0490059	3.68622	0.204761	0.654612	0.703898	-0.349444	3.68622	10.5454	0.00317068	0.00718628	-1.23129	3.68622	95.4637	3.02044e-10	2.77182e-09
TraesCS1B03G0318300	23	28	31	6	1	2	1	4	16	15	14	13	-2.291	-0.763657	14.8934	0.0006632	0.00135708	-0.464643	-0.763657	1.15385	0.292492	0.371967	-0.872783	-0.763657	3.04557	0.092622	0.130743
TraesCS6A03G0716100	127	88	98	28	14	26	5	16	3	61	56	50	-1.3229	0.95444	26.6382	2.121e-05	5.6364e-05	-0.390264	0.95444	3.1797	0.0860939	0.131013	-2.58914	0.95444	65.1917	1.35694e-08	8.65559e-08
TraesCS2D03G0845500	109	64	66	9	5	10	44	29	44	53	49	44	-2.4166	0.857478	69.9181	6.93153e-09	3.41716e-08	-0.187592	0.857478	0.851491	0.364511	0.447713	0.0796602	0.857478	0.141317	0.709988	0.758347
TraesCS7A03G1132500	48	39	48	8	13	4	0	2	7	27	21	15	-1.54654	-0.248037	14.374	0.000791258	0.00159701	-0.591883	-0.248037	3.00744	0.0945804	0.142099	-2.77716	-0.248037	29.4152	1.05978e-05	3.69855e-05
TraesCS2B03G0697900	26	25	25	8	0	2	6	17	7	17	16	15	-2.02667	-0.682618	13.5262	0.00106151	0.00209493	-0.155762	-0.682618	0.151417	0.700315	0.760286	-0.245772	-0.682618	0.311358	0.581563	0.642423
TraesCS7B03G0547900	62	33	52	1	6	1	11	15	15	28	26	24	-3.26774	-0.0279416	53.6614	8.20646e-08	3.3476e-07	-0.394087	-0.0279416	1.95399	0.173826	0.239488	-0.73268	-0.0279416	5.26885	0.0299201	0.0478782
TraesCS7D03G1003000	92	57	68	39	26	31	23	12	5	54	44	34	-0.295559	0.744886	1.30073	0.26435	0.320081	-0.200681	0.744886	0.670732	0.420149	0.503176	-1.32894	0.744886	18.4522	0.000210823	0.000553903
TraesCS6A03G0237000	3360	3081	2681	1293	1176	1296	701	713	620	2835	2636	2437	-0.406628	6.17338	43.9997	4.60982e-07	1.64994e-06	0.300756	6.17338	25.7959	2.63782e-05	9.83013e-05	-1.07031	6.17338	275.069	1.86123e-15	6.62905e-14
TraesCS1B03G0199300	48	30	29	2	0	1	4	4	2	30	26	21	-4.14221	-0.45933	56.454	5.18513e-08	2.18897e-07	0.0449904	-0.45933	0.024017	0.878024	0.906831	-2.2815	-0.45933	27.4239	1.73628e-05	5.79181e-05
TraesCS3B03G0391400	389	371	354	142	119	149	81	87	55	195	188	180	-0.575369	2.91014	24.4222	3.79538e-05	9.65105e-05	-0.47888	2.91014	18.608	0.000200973	0.00061068	-1.22764	2.91014	89.6929	5.75843e-10	4.97651e-09
TraesCS2D03G0085400	35	38	35	11	8	17	4	0	0	15	18	20	-0.719265	-0.429402	3.7364	0.0640628	0.0895432	-0.518807	-0.429402	2.25655	0.144952	0.205227	-3.58285	-0.429402	36.0391	2.32192e-06	9.35704e-06
TraesCS5B03G0937600	982	700	927	211	180	206	305	311	334	510	485	459	-1.25408	4.1729	191.577	1.35384e-13	1.55978e-12	-0.332272	4.1729	17.0024	0.00033202	0.000957053	-0.359246	4.1729	17.9269	0.000248059	0.00064111
TraesCS5A03G0573900	28	18	18	3	3	8	0	1	4	10	8	6	-1.29613	-1.20733	7.06801	0.0131753	0.0211838	-0.886948	-1.20733	4.20395	0.0504099	0.0821971	-2.51185	-1.20733	16.523	0.00038727	0.000960753
TraesCS1D03G0628900	31	13	21	0	0	1	6	5	13	14	18	21	-4.76823	-0.854796	34.4327	3.30206e-06	1.01713e-05	0.231833	-0.854796	0.395496	0.534844	0.612956	-0.322731	-0.854796	0.563506	0.459509	0.525871
TraesCS3A03G0386600	280	219	176	40	31	46	24	52	14	112	110	108	-1.64767	1.98266	57.9779	4.06285e-08	1.74924e-07	-0.513961	1.98266	8.04075	0.0086791	0.0174879	-1.79951	1.98266	61.6037	2.31453e-08	1.40799e-07
TraesCS4B03G0040800	180	138	158	12	10	18	26	23	16	55	56	56	-2.69159	1.31155	156.288	1.40259e-12	1.33865e-11	-0.997326	1.31155	36.9828	1.89625e-06	9.13747e-06	-1.77039	1.31155	81.1255	1.59784e-09	1.2445e-08
TraesCS5D03G0151300	20	15	22	3	4	11	0	0	0	10	9	8	-0.786544	-1.26194	2.96069	0.0980092	0.131637	-0.563591	-1.26194	1.81528	0.190293	0.25862	-6.70555	-1.26194	34.087	4.81992e-06	1.8118e-05
TraesCS7A03G0107100	69	59	60	0	0	2	3	2	3	27	19	10	-5.4859	-0.140819	93.4684	3.76197e-10	2.32214e-09	-1.23725	-0.140819	17.5542	0.000278771	0.000819572	-3.41718	-0.140819	59.5074	3.19492e-08	1.8877e-07
TraesCS2A03G1317200	58	55	49	11	12	11	15	11	11	49	45	40	-1.37368	0.36658	26.8171	2.02597e-05	5.40121e-05	0.232388	0.36658	1.26032	0.271725	0.349819	-1.03076	0.36658	15.4215	0.000555664	0.00133083
TraesCS4A03G1216200	330	278	226	72	76	60	33	40	48	111	106	101	-1.12374	2.26512	62.7693	1.94128e-08	8.83602e-08	-0.876295	2.26512	44.0585	4.55839e-07	2.52373e-06	-1.68208	2.26512	114.002	4.6026e-11	5.12257e-10
TraesCS5B03G0865200	44	30	40	21	15	15	6	10	7	17	24	30	-0.283531	-0.0944545	0.914931	0.347512	0.407052	-0.165176	-0.0944545	0.351452	0.558351	0.634325	-1.20057	-0.0944545	11.7459	0.00201578	0.00427006
TraesCS3D03G0045800	196	158	213	75	62	90	26	44	48	83	90	96	-0.454271	1.9748	7.47719	0.0110314	0.0180058	-0.56731	1.9748	12.3841	0.00159536	0.0039015	-1.16984	1.9748	38.7909	1.29756e-06	5.50393e-06
TraesCS1D03G0809900	74	55	61	12	8	16	14	21	26	41	30	19	-1.51912	0.401064	25.7644	2.65963e-05	6.94549e-05	-0.567136	0.401064	5.11136	0.0322581	0.0556235	-0.537067	0.401064	3.92326	0.0581604	0.086436
TraesCS2D03G0299700	20	22	16	3	3	3	4	6	5	6	9	11	-1.78521	-1.19313	13.7727	0.000973859	0.00193274	-0.64032	-1.19313	2.80721	0.105681	0.156458	-0.846785	-1.19313	3.79701	0.0620774	0.0915249
TraesCS2A03G1078900	84	78	83	28	13	8	20	31	23	48	44	40	-1.44731	0.785318	26.5506	2.16927e-05	5.75312e-05	-0.386531	0.785318	2.73535	0.110027	0.162007	-0.633064	0.785318	5.9103	0.0221575	0.0366846
TraesCS4A03G0872300	54	28	58	22	19	37	2	17	13	38	41	43	0.0272745	0.391626	0.00703204	0.933804	0.946311	0.315399	0.391626	1.09148	0.305642	0.385957	-1.02284	0.391626	6.86308	0.0144174	0.024981
TraesCS5D03G1082400	86	64	77	30	38	57	7	1	11	39	40	41	0.0101902	0.761192	0.00175227	0.966926	0.973309	-0.405949	0.761192	2.76332	0.108311	0.159833	-2.46436	0.761192	47.5454	2.38221e-07	1.17392e-06
TraesCS6A03G0258000	126	80	78	24	23	22	13	26	26	58	48	38	-1.15262	0.939299	24.3826	3.836e-05	9.74645e-05	-0.459035	0.939299	5.05032	0.0332183	0.0570712	-1.0153	0.939299	18.2773	0.000222501	0.000581763
TraesCS4D03G0588000	559	482	497	163	112	167	109	95	86	336	340	344	-0.93064	3.39874	77.6432	2.47755e-09	1.32031e-08	-0.0831378	3.39874	0.778055	0.38572	0.468942	-1.31135	3.39874	132.478	8.92621e-12	1.18132e-10
TraesCS3D03G0857800	162	107	140	9	20	32	34	53	34	97	85	73	-1.86472	1.50443	56.0418	5.5431e-08	2.32838e-07	-0.168313	1.50443	0.76655	0.389205	0.472409	-0.654351	1.50443	8.95008	0.00595824	0.011303
TraesCS4D03G0029400	59	55	42	16	11	21	9	8	17	21	27	33	-0.826665	0.178235	7.94068	0.00905317	0.0150173	-0.429555	0.178235	2.61214	0.117971	0.172098	-1.09463	0.178235	11.9725	0.00185416	0.00395892
TraesCS4A03G0555100	40	22	37	6	12	8	2	3	4	18	18	17	-1.03918	-0.522017	8.49808	0.00717163	0.0121205	-0.382802	-0.522017	1.51484	0.229285	0.303254	-2.32389	-0.522017	26.5851	2.15011e-05	7.0251e-05
TraesCS3A03G0146100	122	100	113	8	12	15	32	22	27	70	59	47	-2.37792	1.08588	96.7192	2.63563e-10	1.67582e-09	-0.421264	1.08588	5.58981	0.0257144	0.0456198	-0.950416	1.08588	21.4468	8.66558e-05	0.000247561
TraesCS2B03G1534500	72	39	42	0	0	0	4	3	6	25	21	17	-8.10258	-0.272422	102.127	3.46781e-10	2.15485e-09	-0.75129	-0.272422	7.094	0.0135098	0.0258681	-2.41991	-0.272422	38.6063	1.90452e-06	7.80368e-06
TraesCSU03G0070200	68	74	77	36	33	30	16	20	12	72	66	59	-0.280116	0.956168	1.80138	0.191007	0.239757	0.346578	0.956168	3.44738	0.0745764	0.11553	-1.09785	0.956168	20.5553	0.000112182	0.000313075
TraesCS2A03G0851400	43	24	33	9	12	5	2	0	3	15	16	17	-1.04841	-0.579	7.47105	0.0110606	0.01805	-0.534267	-0.579	2.46421	0.128409	0.185062	-3.15091	-0.579	32.7784	4.79471e-06	1.8036e-05
TraesCS5D03G0763800	53	32	38	3	1	0	11	6	8	20	18	16	-3.96133	-0.401912	57.9361	4.08986e-08	1.75986e-07	-0.664646	-0.401912	4.69708	0.0394385	0.0662293	-1.18377	-0.401912	10.8962	0.00277255	0.00568546
TraesCS1D03G0286700	197	135	187	45	41	35	69	66	64	118	108	98	-1.22317	1.95919	56.7366	4.95408e-08	2.09886e-07	-0.168386	1.95919	1.50893	0.230172	0.304226	-0.283904	1.95919	3.64262	0.0672783	0.0983442
TraesCS5D03G0641500	94	67	62	12	11	10	16	20	38	54	43	32	-1.86609	0.666809	38.3676	1.41668e-06	4.66377e-06	-0.274092	0.666809	1.38973	0.248997	0.325185	-0.484955	0.666809	3.54379	0.0708659	0.10291
TraesCS5B03G0274800	56	41	59	8	13	13	11	7	4	26	26	26	-1.31867	0.0471351	18.744	0.000192785	0.000432976	-0.488592	0.0471351	3.52531	0.0715606	0.111469	-1.71893	0.0471351	26.1574	2.40107e-05	7.76001e-05
TraesCS5A03G1017900	230	139	179	43	26	38	45	44	30	84	79	73	-1.47401	1.73995	66.0242	1.20248e-08	5.68733e-08	-0.695654	1.73995	19.497	0.00015349	0.000479206	-1.09565	1.73995	37.6072	1.66129e-06	6.89664e-06
TraesCS2A03G0690900	121	49	79	17	32	25	14	10	8	47	46	44	-0.853056	0.754921	10.6514	0.00304416	0.00551768	-0.331027	0.754921	1.99406	0.169629	0.234584	-1.83507	0.754921	34.6133	3.17236e-06	1.23805e-05
TraesCS2D03G0661800	215	133	143	23	21	22	16	32	36	69	68	67	-2.00557	1.48493	89.5715	5.83919e-10	3.48005e-09	-0.743351	1.48493	18.6509	0.00019835	0.000603831	-1.43518	1.48493	49.8615	1.57485e-07	8.06594e-07
TraesCS4B03G0137200	114	97	94	49	43	34	18	18	17	62	57	51	-0.399787	1.15417	5.0175	0.0337476	0.0499466	-0.333072	1.15417	3.86817	0.0598341	0.0953833	-1.42327	1.15417	44.9751	3.83138e-07	1.81096e-06
TraesCS7D03G0342600	79	50	40	5	7	8	6	3	2	56	40	24	-2.17471	0.171799	34.8667	2.99955e-06	9.30219e-06	0.0251276	0.171799	0.00910924	0.924686	0.942744	-2.80089	0.171799	43.6289	4.94907e-07	2.28297e-06
TraesCS1B03G0014700	49	48	70	5	14	17	2	5	6	33	33	32	-1.34632	0.152179	16.6357	0.000373438	0.000799064	-0.269365	0.152179	0.961688	0.335689	0.41749	-2.57451	0.152179	38.7517	1.30812e-06	5.54477e-06
TraesCS6D03G0881000	70	35	51	11	12	28	8	3	11	27	29	30	-0.72937	0.158111	5.2674	0.0299407	0.0448275	-0.333636	0.158111	1.33672	0.257998	0.335106	-1.70477	0.158111	20.0712	0.000129355	0.000355754
TraesCS2B03G0437100	96	99	90	55	48	50	18	25	14	66	67	67	-0.0302815	1.24679	0.0287527	0.866647	0.889396	-0.0056486	1.24679	0.00109203	0.973887	0.980482	-1.2269	1.24679	32.0426	5.67977e-06	2.10193e-05
TraesCS6B03G0732900	261	185	178	66	49	54	70	49	59	129	136	143	-1.00298	2.19033	44.2532	4.39238e-07	1.57656e-06	-0.0930276	2.19033	0.506385	0.482967	0.564148	-0.704121	2.19033	22.0474	7.30345e-05	0.000212268
TraesCS3D03G1001800	32	20	14	6	1	1	0	1	3	17	14	10	-2.11591	-1.08206	13.5729	0.00104424	0.00206336	-0.162858	-1.08206	0.157547	0.694624	0.755429	-2.85426	-1.08206	17.7425	0.000262767	0.000674939
TraesCS4B03G0251400	138	112	149	39	29	34	57	54	34	83	72	61	-1.09747	1.54106	31.0866	7.10208e-06	2.05753e-05	-0.380158	1.54106	4.87686	0.0361244	0.0614006	-0.366879	1.54106	3.92761	0.0580305	0.0862644
TraesCS2B03G1218000	18	15	20	1	2	5	3	9	1	9	9	9	-1.82224	-1.27153	10.0051	0.00391059	0.00694209	-0.459983	-1.27153	1.07896	0.308378	0.388836	-0.920154	-1.27153	3.09366	0.0902184	0.127679
TraesCS1B03G0803600	159	148	137	32	31	35	41	48	41	101	106	111	-1.30741	1.7297	63.6792	1.695e-08	7.79417e-08	0.0275942	1.7297	0.0423926	0.838457	0.875383	-0.676626	1.7297	18.8371	0.000187387	0.00049759
TraesCS6D03G0852800	99	95	79	19	24	21	26	23	24	47	42	37	-1.2172	0.878233	33.4564	4.10972e-06	1.24374e-05	-0.606919	0.878233	10.6889	0.00300074	0.00684168	-0.805961	0.878233	15.2766	0.00058315	0.00138991
TraesCS3A03G0288300	426	338	384	96	95	122	93	125	73	225	208	191	-1.00318	2.9471	60.1028	2.91306e-08	1.28609e-07	-0.370063	2.9471	10.0874	0.00378666	0.00840537	-0.882647	2.9471	45.0753	3.7598e-07	1.77967e-06
TraesCS1D03G0012000	86	82	53	10	11	16	31	25	37	52	46	40	-1.69706	0.758763	40.1655	9.79492e-07	3.31075e-06	-0.168183	0.758763	0.648462	0.427877	0.51087	-0.149532	0.758763	0.443988	0.511002	0.575543
TraesCS1A03G0137200	11	12	25	3	4	2	1	3	3	12	13	13	-1.52453	-1.25912	7.72974	0.00990069	0.0163026	0.157551	-1.25912	0.150286	0.701379	0.761026	-1.65953	-1.25912	7.99005	0.00886644	0.0161484
TraesCS1B03G0862000	73	48	62	19	27	17	11	11	10	43	39	35	-0.655095	0.464713	7.35489	0.0116292	0.0188981	-0.130967	0.464713	0.365768	0.550498	0.627316	-1.40687	0.464713	25.4804	2.86516e-05	9.09958e-05
TraesCS3B03G1345100	205	175	145	58	67	72	39	36	20	94	76	57	-0.538004	1.79624	9.72839	0.00436072	0.00767172	-0.69873	1.79624	17.3047	0.000301605	0.000878599	-1.3644	1.79624	47.3624	2.46278e-07	1.20932e-06
TraesCS7B03G0504900	57	44	30	11	9	13	4	8	9	20	25	30	-1.10175	-0.0952743	11.7596	0.0020056	0.00376066	-0.280513	-0.0952743	1.03778	0.317609	0.398428	-1.52332	-0.0952743	18.3344	0.000218614	0.000572428
TraesCS3D03G0216400	28	21	23	21	14	6	1	6	2	15	15	15	0.0663846	-0.659289	0.0297851	0.864299	0.887536	-0.163432	-0.659289	0.188562	0.667655	0.732229	-1.87054	-0.659289	12.3626	0.00160791	0.00347796
TraesCS1A03G0913900	834	619	661	162	123	179	191	182	150	363	331	299	-1.31263	3.69728	173.341	4.30255e-13	4.5179e-12	-0.576379	3.69728	41.4904	7.51175e-07	3.96939e-06	-0.913447	3.69728	86.8026	8.05403e-10	6.73017e-09
TraesCS5A03G0579100	220	207	208	47	40	64	36	37	27	95	94	93	-1.20563	1.9418	61.6227	2.30788e-08	1.03708e-07	-0.664641	1.9418	23.1829	5.31836e-05	0.000185033	-1.5724	1.9418	88.6193	6.51623e-10	5.56845e-09
TraesCS5A03G1232400	193	200	220	59	54	47	79	80	47	109	99	89	-1.07283	2.08722	37.4197	1.72837e-06	5.60658e-06	-0.545784	2.08722	11.9886	0.0018432	0.00443806	-0.486139	2.08722	8.34906	0.00762882	0.014114
TraesCS1D03G0455600	18	12	14	0	1	2	6	7	0	7	7	6	-2.87788	-1.53663	14.1038	0.000868271	0.00173882	-0.613208	-1.53663	1.48011	0.234553	0.309113	-0.647185	-1.53663	1.32642	0.259795	0.322329
TraesCS3D03G0694400	115	114	85	6	4	19	29	19	21	34	43	52	-2.55767	0.880919	64.3546	1.534e-08	7.11144e-08	-0.76969	0.880919	10.359	0.00340721	0.00766013	-1.08837	0.880919	16.3224	0.000413265	0.00101821
TraesCS2D03G0307200	48	42	31	1	4	2	3	4	8	17	19	21	-3.17988	-0.440281	47.1814	2.54537e-07	9.51774e-07	-0.567196	-0.440281	3.48741	0.0730094	0.113423	-1.89347	-0.440281	22.5812	6.28549e-05	0.000185393
TraesCS6B03G1214800	80	49	59	8	4	9	13	12	10	27	30	32	-2.26617	0.227068	54.6842	6.92328e-08	2.86017e-07	-0.555673	0.227068	5.77824	0.0235527	0.0422296	-1.31288	0.227068	22.349	6.70809e-05	0.000196593
TraesCS2D03G0763100	100	94	95	7	10	7	19	17	14	65	59	52	-2.70575	0.876974	110.345	6.53436e-11	4.62095e-10	-0.210686	0.876974	1.41439	0.244946	0.320724	-1.43417	0.876974	41.4326	7.59843e-07	3.37984e-06
TraesCS2D03G0492800	27	37	47	3	4	6	5	0	5	47	42	37	-2.21406	-0.0929228	23.5225	4.84441e-05	0.000120649	0.671171	-0.0929228	5.05349	0.0331676	0.0569972	-2.36379	-0.0929228	23.2955	5.15586e-05	0.000154722
TraesCS7A03G1153600	43	15	24	6	6	5	10	19	11	19	17	15	-1.35941	-0.495871	10.4206	0.00332694	0.00598548	-0.152964	-0.495871	0.20482	0.654566	0.720818	0.0828203	-0.495871	0.0539976	0.818045	0.851581
TraesCS1D03G0615700	51	51	50	17	8	11	6	9	8	19	19	19	-1.20597	-0.0567477	16.9832	0.000334063	0.000720734	-0.905859	-0.0567477	11.5144	0.00219678	0.00519047	-1.62254	-0.0567477	25.2237	3.0656e-05	9.67947e-05
TraesCS7A03G0216500	96	59	67	37	23	21	8	16	22	39	34	29	-0.569574	0.643044	5.04236	0.0333458	0.0494256	-0.601263	0.643044	6.14425	0.0199041	0.0364115	-1.15915	0.643044	16.5851	0.000379581	0.000943485
TraesCS3D03G0534600	20	19	27	2	5	2	3	7	2	10	13	15	-1.97237	-1.01952	14.7271	0.000701595	0.00142844	-0.289277	-1.01952	0.574386	0.455252	0.537412	-1.35214	-1.01952	7.67958	0.0101148	0.018158
TraesCS3A03G0164600	40	42	42	16	22	34	4	7	10	32	22	11	0.0777655	0.0190121	0.0626142	0.804353	0.836512	-0.432	0.0190121	1.88227	0.181655	0.248614	-1.46068	0.0190121	13.3844	0.00111573	0.0025012
TraesCS6D03G0703300	67	61	74	3	4	5	13	24	17	24	31	37	-3.17564	0.334712	77.1254	2.64789e-09	1.40306e-08	-0.625298	0.334712	6.75122	0.0151493	0.028605	-0.809704	0.334712	9.2042	0.00537578	0.0103138
TraesCS5D03G0152300	556	464	433	119	134	134	129	141	113	275	262	249	-1.03318	3.27906	108.863	7.55124e-11	5.27684e-10	-0.374648	3.27906	17.6166	0.000273357	0.0008054	-0.824672	3.27906	68.7241	8.18704e-09	5.48582e-08
TraesCS1D03G0846000	23	18	18	1	1	4	1	0	1	12	10	7	-2.36761	-1.33405	18.5473	0.000204752	0.000457784	-0.508372	-1.33405	1.67766	0.20648	0.277356	-3.62155	-1.33405	26.4051	2.25209e-05	7.32177e-05
TraesCS5B03G0348300	51	45	35	9	3	9	8	7	9	16	19	22	-1.7548	-0.240245	25.4245	2.90753e-05	7.54264e-05	-0.681881	-0.240245	5.70522	0.0243657	0.0435302	-1.33991	-0.240245	15.419	0.000556124	0.00133178
TraesCS3D03G0861100	83	62	43	3	2	1	12	8	8	23	31	39	-4.01918	0.149516	82.8383	1.29457e-09	7.26992e-09	-0.488033	0.149516	3.64592	0.067162	0.105513	-1.63041	0.149516	25.4748	2.86934e-05	9.11237e-05
TraesCS3D03G0833700	190	191	175	31	55	21	45	67	49	110	90	70	-1.50267	1.86278	44.4507	4.23058e-07	1.52261e-06	-0.540007	1.86278	7.96857	0.00894716	0.0179606	-0.695914	1.86278	11.0179	0.00264741	0.00545398
TraesCS5D03G1143200	147	113	108	43	68	68	27	20	36	74	71	67	-0.161548	1.50926	0.816382	0.374434	0.434262	-0.280739	1.50926	2.61831	0.117557	0.171588	-1.04493	1.50926	25.4443	2.89248e-05	9.17756e-05
TraesCS5D03G1170500	45	31	27	5	5	7	14	15	11	13	23	33	-1.70053	-0.256124	17.9469	0.000246523	0.000543794	-0.0515457	-0.256124	0.028679	0.866817	0.897947	-0.256931	-0.256124	0.576393	0.454474	0.520829
TraesCS5B03G1206400	28	21	19	7	6	4	10	2	12	16	12	7	-1.10701	-0.844783	5.70551	0.0243624	0.0371664	-0.442108	-0.844783	1.22857	0.27771	0.356208	-0.39669	-0.844783	0.834352	0.369307	0.436354
TraesCS6B03G0960700	36	37	37	9	10	3	11	12	18	25	26	26	-1.43978	-0.13998	15.81	0.000488625	0.00102454	-0.00976565	-0.13998	0.00117505	0.972913	0.979865	-0.331217	-0.13998	1.06705	0.311009	0.376537
TraesCS5A03G0009200	409	407	288	227	242	233	13	6	10	271	237	202	0.219415	3.05024	3.43376	0.0751179	0.103448	-0.129995	3.05024	1.21292	0.280723	0.359458	-4.14296	3.05024	361.13	6.75607e-17	3.6224e-15
TraesCS3D03G0861200	178	104	109	26	28	21	30	20	27	69	71	72	-1.4897	1.33956	52.9853	9.19387e-08	3.71481e-07	-0.356774	1.33956	4.40017	0.0456804	0.0754155	-1.23012	1.33956	36.077	2.30294e-06	9.28809e-06
TraesCS1B03G0586400	115	101	136	24	24	40	41	42	30	62	74	86	-1.13417	1.39276	26.806	2.03172e-05	5.41459e-05	-0.158179	1.39276	0.72171	0.403243	0.486654	-0.548289	1.39276	6.82948	0.0146332	0.0253158
TraesCS6B03G0855900	122	72	84	36	31	26	26	21	13	66	55	43	-0.692875	1.02166	9.82408	0.00419899	0.00740885	-0.2421	1.02166	1.46233	0.237309	0.312191	-1.10081	1.02166	20.6777	0.000108241	0.000303184
TraesCS4A03G1211100	163	158	136	19	19	29	33	25	20	85	80	75	-1.8975	1.48748	93.769	3.63871e-10	2.25306e-09	-0.422004	1.48748	7.33499	0.0117297	0.0228196	-1.45414	1.48748	57.7767	4.19472e-08	2.41664e-07
TraesCS4A03G1168100	45	35	36	8	3	0	6	5	14	18	20	22	-2.48982	-0.361758	25.6142	2.76626e-05	7.20376e-05	-0.434011	-0.361758	1.53627	0.22611	0.299654	-1.10657	-0.361758	7.03556	0.0133639	0.0233291
TraesCS1A03G0725400	1207	830	812	230	201	220	162	159	144	467	449	431	-1.24607	4.04119	215.437	3.42675e-14	4.4338e-13	-0.559477	4.04119	52.4171	1.01228e-07	6.46469e-07	-1.50686	4.04119	281.843	1.38776e-15	5.08864e-14
TraesCS5D03G1183200	684	530	607	93	78	112	112	114	57	285	270	255	-1.81344	3.32245	170.744	5.11631e-13	5.30143e-12	-0.657926	3.32245	30.9897	7.26647e-06	3.0685e-05	-1.58753	3.32245	129.846	1.11393e-11	1.43755e-10
TraesCS3A03G0824200	19	30	11	8	9	6	0	0	0	11	13	15	-0.511236	-1.04827	1.319	0.26194	0.317452	-0.116195	-1.04827	0.083969	0.774445	0.822683	-6.78535	-1.04827	33.5022	5.46477e-06	2.03041e-05
TraesCS3A03G0952500	22	26	41	4	3	2	0	0	0	12	10	8	-2.41226	-0.996288	23.4726	5.95898e-05	0.000146052	-1.06894	-0.996288	7.62323	0.0107903	0.0211953	-7.35994	-0.996288	49.8152	2.49078e-07	1.22216e-06
TraesCS1A03G0158800	197	204	170	34	32	30	46	46	31	116	100	84	-1.7017	1.84939	91.1075	4.90149e-10	2.95906e-09	-0.425428	1.84939	8.48124	0.00722179	0.0148723	-1.12192	1.84939	43.1351	5.44322e-07	2.49186e-06
TraesCS5B03G0909500	152	139	129	35	34	41	47	57	65	102	92	82	-1.06084	1.71671	40.7242	8.75205e-07	2.9847e-06	-0.0984215	1.71671	0.481938	0.493627	0.574292	-0.217884	1.71671	1.99826	0.169196	0.221881
TraesCS1A03G0024900	116	69	99	10	20	17	23	16	37	46	43	40	-1.70802	0.873875	39.2479	1.18095e-06	3.93818e-06	-0.620334	0.873875	7.56966	0.0106018	0.0208615	-0.795912	0.873875	10.1845	0.00364595	0.00727823
TraesCS3D03G0695000	138	117	133	66	79	58	26	13	12	47	55	63	-0.0608532	1.44598	0.107936	0.745105	0.785166	-0.722164	1.44598	14.3463	0.000798819	0.00210293	-1.82818	1.44598	57.1744	4.61778e-08	2.6392e-07
TraesCS5B03G0786300	1332	1044	1019	284	236	296	284	269	229	535	542	549	-1.18149	4.37313	223.371	2.23618e-14	2.98535e-13	-0.546609	4.37313	56.5518	5.10385e-08	3.46743e-07	-1.01716	4.37313	163.121	8.62449e-13	1.47889e-11
TraesCS2D03G0611900	26	27	14	1	4	2	7	4	6	7	11	15	-2.33408	-1.0295	18.2993	0.000220997	0.000491362	-0.500795	-1.0295	1.62107	0.214071	0.28595	-0.870565	-1.0295	3.66263	0.0665769	0.0974145
TraesCS5B03G0329700	227	211	250	70	63	75	37	55	30	193	184	175	-0.860341	2.36977	32.4858	5.12749e-06	1.52459e-05	0.184871	2.36977	2.013	0.167688	0.232261	-1.40392	2.36977	69.8918	6.95689e-09	4.73551e-08
TraesCS2B03G0927400	166	113	76	48	35	59	25	13	26	94	80	66	-0.436836	1.43189	4.07789	0.053737	0.0762544	-0.0417357	1.43189	0.0442399	0.835027	0.872887	-1.35629	1.43189	28.5237	1.31884e-05	4.51387e-05
TraesCS1A03G0310800	831	602	592	139	115	123	119	102	92	317	293	269	-1.5443	3.48633	238.025	1.05244e-14	1.4926e-13	-0.686656	3.48633	60.328	2.81352e-08	2.02228e-07	-1.58837	3.48633	234.59	1.25102e-14	3.51335e-13
TraesCSU03G0024000	381	197	270	6	9	4	82	74	63	187	172	157	-4.56979	2.37117	323.705	2.58201e-16	5.09077e-15	-0.192047	2.37117	1.96532	0.172627	0.238094	-0.840348	2.37117	28.8168	1.22683e-05	4.22878e-05
TraesCS5D03G0001100	301	136	235	55	52	59	79	72	38	128	128	128	-1.12898	2.21652	30.6968	7.78834e-06	2.24067e-05	-0.281501	2.21652	2.51666	0.124589	0.18027	-0.717906	2.21652	12.9096	0.0013204	0.00291239
TraesCS3B03G1509700	103	87	69	35	29	41	21	16	23	56	53	50	-0.427253	0.998598	4.87052	0.036236	0.0532449	-0.189861	0.998598	1.11066	0.301516	0.381516	-1.00626	0.998598	21.5661	8.37462e-05	0.000240227
TraesCS3D03G1096000	47	35	34	0	0	0	3	3	2	12	12	11	-7.71636	-0.734218	88.6502	1.38368e-09	7.7274e-09	-1.20405	-0.734218	14.3964	0.000869155	0.00226598	-2.71671	-0.734218	38.8553	1.8132e-06	7.46181e-06
TraesCS6D03G0363400	542	457	432	178	165	211	56	60	41	234	223	212	-0.497151	3.16895	25.7734	2.65337e-05	6.93097e-05	-0.585782	3.16895	37.7955	1.59674e-06	7.83805e-06	-2.08864	3.16895	290.974	9.43749e-16	3.62319e-14
TraesCS2D03G0126000	25	25	26	0	0	0	5	6	7	12	12	11	-7.12132	-0.983395	60.24	4.89779e-08	2.07722e-07	-0.609018	-0.983395	3.11636	0.0900619	0.136265	-0.976908	-0.983395	6.02035	0.0216731	0.0359792
TraesCS2A03G0674200	68	68	56	39	36	55	7	24	13	63	55	46	0.303287	0.877372	1.66458	0.208204	0.258837	0.277369	0.877372	1.50141	0.231305	0.305452	-1.02684	0.877372	12.484	0.00153866	0.00334297
TraesCS4A03G0485500	97	64	70	20	19	13	26	15	17	41	38	35	-1.26388	0.653122	26.5801	2.15288e-05	5.71247e-05	-0.499711	0.653122	5.56994	0.0259549	0.045993	-0.886107	0.653122	13.4889	0.00107547	0.00241886
TraesCS5A03G0673900	47	17	23	13	13	24	6	6	7	27	29	31	0.0912668	-0.176454	0.0769628	0.783623	0.818622	0.531256	-0.176454	3.1579	0.087118	0.132382	-1.0657	-0.176454	6.95729	0.0138312	0.0240694
TraesCS1D03G0949900	63	30	45	15	18	18	6	10	7	29	26	22	-0.546709	0.0457976	3.8347	0.0608776	0.0854974	-0.317811	0.0457976	1.51191	0.229725	0.303729	-1.46407	0.0457976	19.6145	0.000148183	0.0004021
TraesCS4A03G0078800	66	44	57	40	40	29	3	3	10	50	43	35	0.263379	0.553672	1.17115	0.288979	0.346294	0.127909	0.553672	0.29203	0.593465	0.666709	-2.26445	0.553672	39.0951	1.21864e-06	5.1965e-06
TraesCS5B03G0043000	135	133	118	54	32	36	25	23	31	78	72	66	-0.792332	1.4355	18.7461	0.000192659	0.000432727	-0.331658	1.4355	3.99654	0.0560151	0.090112	-1.19324	1.4355	35.5943	2.55728e-06	1.01994e-05
TraesCS4A03G1194800	37	32	32	15	16	9	10	1	4	15	18	21	-0.45786	-0.369559	1.62633	0.213351	0.264518	-0.388794	-0.369559	1.31939	0.261031	0.338412	-1.63876	-0.369559	13.7038	0.000997556	0.00226008
TraesCS2A03G1116700	17	15	17	6	4	1	6	6	1	17	14	10	-1.26008	-1.12745	5.60445	0.0255389	0.0387993	0.245461	-1.12745	0.364325	0.55128	0.628051	-0.807599	-1.12745	2.43197	0.130826	0.177255
TraesCS3A03G0799100	164	125	128	15	18	15	56	29	26	80	62	43	-2.23474	1.35069	75.3024	3.35545e-09	1.74312e-08	-0.661387	1.35069	10.9775	0.0026882	0.00621128	-0.807873	1.35069	13.5567	0.00105021	0.00236885
TraesCS2D03G0074900	34	51	34	3	9	5	14	9	13	21	22	23	-1.92754	-0.207069	24.1324	4.10369e-05	0.000103709	-0.351108	-0.207069	1.36966	0.252356	0.328945	-0.638294	-0.207069	3.56181	0.0701957	0.102071
TraesCS1A03G0545200	70	67	49	9	15	11	22	15	20	48	40	32	-1.5274	0.475883	29.6945	9.90349e-06	2.79352e-05	-0.124045	0.475883	0.310057	0.582349	0.656559	-0.607132	0.475883	5.64609	0.0250467	0.040902
TraesCS3A03G1196200	34	26	22	6	6	13	7	2	9	23	24	25	-0.831213	-0.450627	4.67053	0.039956	0.0582095	0.327623	-0.450627	1.06996	0.310364	0.390878	-1.07425	-0.450627	6.68572	0.0155967	0.0267977
TraesCS7D03G0182000	73	48	55	12	10	6	0	1	0	22	20	17	-1.7591	-0.0866405	31.6706	6.19302e-06	1.8148e-05	-1.05509	-0.0866405	15.2685	0.000584738	0.00159145	-6.02814	-0.0866405	98.9624	2.0732e-10	1.979e-09
TraesCS7A03G1104200	673	480	378	226	176	200	110	105	101	285	261	237	-0.461816	3.37948	16.6804	0.000368098	0.000788459	-0.445292	3.37948	16.6924	0.000366681	0.00104639	-1.16625	3.37948	85.9148	8.94399e-10	7.392e-09
TraesCS2A03G0729200	348	293	231	106	98	76	59	45	39	134	132	130	-0.758894	2.46119	28.6602	1.27511e-05	3.52439e-05	-0.623342	2.46119	21.6204	8.24569e-05	0.00027413	-1.5055	2.46119	87.7449	7.21272e-10	6.09636e-09
TraesCS1B03G0072800	139	125	130	23	30	13	24	28	31	67	57	47	-1.70024	1.26378	58.5698	3.70007e-08	1.60417e-07	-0.698219	1.26378	14.0426	0.000886823	0.0023068	-1.15106	1.26378	29.0493	1.15879e-05	4.01077e-05
TraesCS7A03G0801500	28	26	23	19	7	14	5	5	3	17	14	11	-0.0764929	-0.622413	0.0494761	0.825694	0.854857	-0.364453	-0.622413	1.15622	0.292008	0.3714	-1.45257	-0.622413	11.0947	0.00257154	0.00531366
TraesCS5A03G0027900	24	41	16	16	7	9	2	6	4	14	16	17	-0.476729	-0.623084	1.3795	0.250702	0.305497	-0.28334	-0.623084	0.566155	0.458467	0.540628	-1.64892	-0.623084	10.7816	0.00289627	0.0059101
TraesCS7B03G1011300	74	74	60	14	19	21	10	18	6	44	39	34	-1.07198	0.521831	16.4189	0.000400522	0.000852673	-0.32335	0.521831	1.97564	0.171543	0.236808	-1.51201	0.521831	26.6993	2.08798e-05	6.84687e-05
TraesCS1D03G0689800	1181	899	898	290	215	245	158	175	175	562	487	411	-1.11227	4.14766	149.321	2.34754e-12	2.15165e-11	-0.515718	4.14766	37.8888	1.5658e-06	7.69945e-06	-1.44907	4.14766	223.798	2.18633e-14	5.75257e-13
TraesCS7B03G0193500	182	121	125	64	59	59	29	27	28	94	96	97	-0.351166	1.71736	5.6667	0.0248069	0.0377681	-0.0564259	1.71736	0.169378	0.683997	0.746377	-1.2408	1.71736	52.2768	1.03675e-07	5.52345e-07
TraesCS3B03G0008400	749	654	655	189	119	167	69	81	65	360	334	308	-1.24662	3.54764	143.576	3.64677e-12	3.22832e-11	-0.530981	3.54764	31.9852	5.75595e-06	2.4879e-05	-2.16275	3.54764	324.78	2.4796e-16	1.13026e-14
TraesCS2B03G0728900	1447	1235	1074	203	189	206	198	188	209	567	503	438	-1.77597	4.29628	452.264	4.16249e-18	1.2292e-16	-0.806136	4.29628	118.772	2.95399e-11	3.96405e-10	-1.55887	4.29628	346.706	1.11463e-16	5.65587e-15
TraesCS1B03G0312800	30	14	12	1	1	3	3	4	3	2	8	13	-2.52357	-1.35742	14.7037	0.000707167	0.00143856	-0.736695	-1.35742	2.44647	0.129732	0.186685	-1.3453	-1.35742	5.524	0.0265204	0.0430379
TraesCS1A03G0818700	28	15	16	5	0	2	8	7	2	9	9	8	-2.1438	-1.18349	13.1365	0.00121792	0.00237708	-0.650857	-1.18349	2.14144	0.155206	0.217391	-0.676766	-1.18349	1.8893	0.18087	0.235316
TraesCS4A03G0088100	62	63	43	39	41	28	8	12	19	49	41	33	0.237086	0.615056	0.935172	0.342323	0.401685	0.0569454	0.615056	0.0565968	0.8138	0.855346	-1.00599	0.615056	11.266	0.00241077	0.00501396
TraesCS7A03G0000300	130	79	108	38	57	50	14	17	26	78	78	78	-0.246759	1.35215	1.63034	0.212804	0.263944	0.0794279	1.35215	0.197137	0.66067	0.726146	-1.36778	1.35215	34.4598	3.28226e-06	1.27796e-05
TraesCS4A03G1210800	18	17	23	5	10	16	0	6	3	20	17	14	-0.040161	-0.800599	0.00832318	0.927999	0.941449	0.313445	-0.800599	0.611964	0.441029	0.523714	-1.57035	-0.800599	7.40079	0.0114008	0.0202226
TraesCS4A03G0105200	228	192	164	52	40	57	147	126	109	143	136	129	-1.09545	2.36178	54.2642	7.42195e-08	3.0497e-07	-0.00468942	2.36178	0.0014024	0.97041	0.977955	0.486632	2.36178	14.709	0.000705897	0.00165358
TraesCS6A03G0255400	203	195	130	29	39	40	14	15	15	139	131	123	-1.41288	1.82209	63.3749	1.77339e-08	8.12829e-08	0.0849018	1.82209	0.34879	0.559835	0.635684	-2.4799	1.82209	132.73	8.74025e-12	1.15983e-10
TraesCSU03G0018500	66	66	58	14	18	24	6	13	16	53	52	51	-0.891564	0.603092	12.0616	0.00179448	0.00339501	0.221522	0.603092	1.06087	0.312388	0.392995	-1.34101	0.603092	22.183	7.02891e-05	0.000205038
TraesCS2B03G1107700	41	32	30	5	1	11	17	9	4	31	22	12	-1.71037	-0.340408	12.7511	0.00139749	0.00269927	-0.154805	-0.340408	0.176617	0.677708	0.740992	-0.67467	-0.340408	2.47865	0.127344	0.173108
TraesCS1A03G0025200	64	39	45	8	7	14	14	27	14	28	29	30	-1.46241	0.179786	20.9027	0.000101381	0.000238255	-0.244763	0.179786	0.8949	0.352756	0.435535	-0.320126	0.179786	1.28124	0.267874	0.330892
TraesCS3D03G0496500	120	78	97	8	5	5	22	19	17	40	38	35	-3.13437	0.724922	128.036	1.30006e-11	1.04267e-10	-0.865783	0.724922	20.1713	0.000125587	0.000399966	-1.23954	0.724922	31.9082	5.85975e-06	2.16087e-05
TraesCS6D03G0193400	3376	3029	2730	1317	1163	1270	657	741	729	2657	2548	2438	-0.413907	6.16442	50.8209	1.33175e-07	5.23793e-07	0.250996	6.16442	20.0004	0.000132098	0.000418538	-1.00725	6.16442	274.204	1.93324e-15	6.84465e-14
TraesCS5D03G0228400	528	521	527	117	128	153	85	95	92	325	305	284	-1.12095	3.33408	114.524	4.38124e-11	3.19572e-10	-0.284137	3.33408	9.30657	0.00515893	0.0110479	-1.44464	3.33408	165.462	7.33036e-13	1.2813e-11
TraesCS3D03G0873000	29	40	31	12	8	5	13	3	9	13	15	16	-1.12924	-0.471081	8.01322	0.00878031	0.0146033	-0.680675	-0.471081	3.65578	0.0668161	0.105022	-0.90936	-0.471081	5.12763	0.0320074	0.0508458
TraesCS6D03G0679500	459	358	333	17	9	7	13	7	6	134	123	111	-4.23276	2.29483	441.866	5.56136e-18	1.58347e-16	-1.1286	2.29483	76.1386	3.00847e-09	2.67598e-08	-4.35146	2.29483	414.316	1.2377e-17	8.31018e-16
TraesCS5A03G0399700	71	41	36	8	10	6	7	8	9	17	22	27	-1.71993	-0.0894265	25.9452	2.53712e-05	6.65236e-05	-0.631022	-0.0894265	5.18995	0.0310671	0.0537985	-1.50017	-0.0894265	19.4211	0.000157027	0.000423707
TraesCS1D03G0196800	127	96	104	16	17	41	23	22	29	46	60	74	-1.2694	1.15074	25.8478	2.60238e-05	6.80896e-05	-0.343314	1.15074	2.59879	0.118871	0.173175	-1.04132	1.15074	17.195	0.000312281	0.000789099
TraesCS2A03G0275000	22	18	10	11	2	2	0	2	0	7	13	18	-0.844439	-1.22677	2.19417	0.150405	0.193418	0.12628	-1.22677	0.0714239	0.791357	0.837011	-3.38003	-1.22677	14.2301	0.000831326	0.00191564
TraesCS2D03G1000600	101	98	85	25	24	34	4	11	8	51	58	64	-0.904651	0.940152	17.4388	0.00028909	0.00063047	-0.205133	0.940152	1.15152	0.292969	0.372503	-2.51899	0.940152	78.4394	2.23823e-09	1.68559e-08
TraesCS6B03G0128400	48	51	41	2	3	2	5	9	7	20	21	21	-3.39895	-0.259911	67.6225	9.56438e-09	4.60063e-08	-0.66604	-0.259911	6.26073	0.0188773	0.0347559	-1.63329	-0.259911	24.3009	3.92126e-05	0.000120849
TraesCS7B03G0846900	25	4	15	0	1	5	9	4	7	15	10	4	-1.92965	-1.29384	6.77992	0.0149577	0.0237974	-0.0727917	-1.29384	0.0191898	0.890878	0.916974	-0.0177747	-1.29384	0.000977976	0.975288	0.980667
TraesCS2B03G0438200	32	27	27	13	22	14	6	1	3	23	23	23	0.0651001	-0.34223	0.0404912	0.84207	0.868434	0.192121	-0.34223	0.398712	0.5332	0.611472	-1.97988	-0.34223	18.957	0.000180669	0.000481381
TraesCS2D03G0631500	77	80	55	48	49	46	9	10	23	41	42	43	0.303134	0.857043	1.88306	0.181567	0.229089	-0.240817	0.857043	1.1499	0.293303	0.372848	-1.23542	0.857043	19.5285	0.00015205	0.000411621
TraesCS7A03G0414000	20	16	22	7	6	6	7	1	1	10	11	11	-0.730912	-1.08755	2.65681	0.115016	0.151893	-0.345807	-1.08755	0.739606	0.397552	0.480944	-1.56705	-1.08755	8.66864	0.00668472	0.0125348
TraesCS3A03G0613500	1626	1335	1289	453	399	373	223	260	219	654	584	514	-0.918663	4.61537	133.457	8.22797e-12	6.8429e-11	-0.768245	4.61537	100.965	1.67941e-10	1.92965e-09	-1.49887	4.61537	304.283	5.48582e-16	2.28372e-14
TraesCS4D03G0781800	575	338	428	69	55	89	116	130	163	223	253	282	-1.77121	3.13015	130.897	1.01919e-11	8.33327e-11	-0.298081	3.13015	5.54424	0.0262695	0.0464911	-0.604259	3.13015	19.0154	0.000177492	0.000473573
TraesCS5B03G0228000	100	56	73	16	26	10	19	36	34	40	43	46	-1.24578	0.785613	18.9565	0.0001807	0.000407555	-0.304512	0.785613	1.58899	0.218529	0.290998	-0.254733	0.785613	0.966354	0.33454	0.400843
TraesCS1A03G0703300	63	40	44	28	16	25	11	8	5	41	35	28	-0.211655	0.281148	0.668074	0.42106	0.481149	0.0172991	0.281148	0.00514706	0.943349	0.957008	-1.49933	0.281148	21.5661	8.37455e-05	0.000240227
TraesCS1B03G0753200	1448	1100	1092	485	447	532	254	254	183	580	543	505	-0.437335	4.55031	30.7916	7.61509e-06	2.19337e-05	-0.6459	4.55031	68.7272	8.18354e-09	6.62303e-08	-1.29478	4.55031	220.787	2.56579e-14	6.56275e-13
TraesCS4B03G0917800	18	23	30	4	1	8	2	15	13	19	15	10	-1.57437	-0.727751	8.12072	0.00839229	0.014008	-0.196857	-0.727751	0.208344	0.651813	0.718476	-0.159161	-0.727751	0.115944	0.736178	0.781713
TraesCS2B03G0942000	110	104	100	25	39	32	16	13	20	49	41	32	-0.83687	0.984162	16.4551	0.000395855	0.000843368	-0.857831	0.984162	18.9695	0.000179983	0.000553256	-1.58194	0.984162	44.7396	4.0054e-07	1.88336e-06
TraesCS7A03G1242100	636	527	579	121	143	142	193	183	207	401	379	357	-1.22881	3.64512	171.701	4.79878e-13	4.99935e-12	-0.107212	3.64512	1.74465	0.197918	0.267506	-0.483622	3.64512	29.7245	9.8319e-06	3.45513e-05
TraesCS3B03G1336700	42	18	32	4	14	10	2	2	5	25	21	17	-0.82064	-0.487273	4.34858	0.0468737	0.0673099	-0.0248021	-0.487273	0.00537152	0.942129	0.956047	-2.21126	-0.487273	19.0968	0.000173166	0.000463128
TraesCS2A03G0388900	36	25	30	1	1	1	6	6	4	11	11	11	-3.91691	-0.860248	54.221	7.47534e-08	3.06973e-07	-0.940661	-0.860248	8.45089	0.00731309	0.0150342	-1.39258	-0.860248	13.4766	0.00108012	0.00242878
TraesCS4B03G0117300	79	68	83	8	17	9	6	14	11	36	34	32	-1.87767	0.462055	42.0189	6.76727e-07	2.35141e-06	-0.665725	0.462055	8.00854	0.00879761	0.0176949	-1.7903	0.462055	36.1941	2.24547e-06	9.07658e-06
TraesCS5D03G0640800	100	67	89	22	22	30	12	10	22	40	40	40	-0.913131	0.763441	15.8001	0.000490232	0.00102751	-0.577178	0.763441	7.53379	0.0107663	0.0211508	-1.43464	0.763441	31.3716	6.6417e-06	2.42256e-05
TraesCS2B03G0814300	146	86	109	21	34	35	33	21	37	61	61	60	-1.03644	1.25248	23.7468	4.55649e-05	0.000114045	-0.384584	1.25248	4.20424	0.0504023	0.0821882	-0.797433	1.25248	13.9789	0.000906584	0.00207304
TraesCS2A03G0137500	12	24	19	7	12	12	1	3	2	12	12	12	0.0270077	-0.986836	0.00455013	0.946729	0.956824	-0.118398	-0.986836	0.0924538	0.763471	0.813665	-2.0717	-0.986836	12.9149	0.00131789	0.00290739
TraesCS2A03G0199300	24	17	21	8	4	7	1	4	6	14	13	12	-0.823244	-0.961703	3.8348	0.0608744	0.0854954	-0.155035	-0.961703	0.181408	0.673628	0.737383	-1.37444	-0.961703	8.29871	0.00779042	0.0143891
TraesCS4A03G1126300	41	42	42	7	11	7	6	2	3	26	22	18	-1.44301	-0.274089	18.2436	0.00022483	0.000499061	-0.417953	-0.274089	2.21722	0.148361	0.209255	-2.38943	-0.274089	34.592	3.1874e-06	1.24331e-05
TraesCS7D03G0849700	8486	6822	6691	2074	1865	2027	2119	2133	1927	3599	3449	3299	-1.00736	7.10959	414.741	1.22204e-17	3.22535e-16	-0.575439	7.10959	141.788	4.19539e-12	6.72775e-11	-0.732401	7.10959	221.259	2.50192e-14	6.41589e-13
TraesCS7D03G0113000	144	121	129	35	26	23	66	36	58	90	83	76	-1.35441	1.58243	44.7873	3.96952e-07	1.43541e-06	-0.153358	1.58243	0.846636	0.365861	0.44908	-0.204175	1.58243	1.28777	0.266687	0.32961
TraesCS2A03G1090900	110	100	78	3	3	5	10	10	8	28	39	50	-3.80134	0.603077	123.208	1.98128e-11	1.54133e-10	-0.781583	0.603077	13.1856	0.00119693	0.00301666	-2.25414	0.603077	62.5873	1.995e-08	1.23018e-07
TraesCS7B03G1258200	64	63	49	17	5	25	8	19	2	31	27	22	-1.03625	0.227674	7.91009	0.009171	0.0151971	-0.6284	0.227674	3.56175	0.0701981	0.109599	-1.49803	0.227674	13.3999	0.00110966	0.00248909
TraesCS3D03G0858800	29	33	34	11	23	23	7	6	8	18	16	13	0.111354	-0.299027	0.132304	0.71896	0.76145	-0.527456	-0.299027	2.80275	0.105945	0.15681	-1.09594	-0.299027	8.54484	0.0070344	0.0131179
TraesCS2A03G0976800	390	293	316	28	42	45	16	18	18	119	110	101	-2.23963	2.24478	234.421	1.26175e-14	1.76716e-13	-1.08401	2.24478	79.1997	2.0328e-09	1.87209e-08	-3.15705	2.24478	334.453	1.73215e-16	8.25532e-15
TraesCS3A03G0925400	51	36	37	19	27	18	7	7	11	43	30	16	-0.0718138	0.109558	0.0581086	0.811378	0.84242	0.0313484	0.109558	0.0124614	0.911963	0.933219	-1.19921	0.109558	10.9645	0.0027015	0.00555371
TraesCS3B03G1202600	33	17	35	0	0	0	0	1	0	21	21	21	-7.27202	-0.810541	55.109	1.06118e-07	4.24715e-07	0.0818938	-0.810541	0.0594772	0.809369	0.85168	-4.98684	-0.810541	41.8469	1.02019e-06	4.42209e-06
TraesCS6B03G0186600	75	61	51	10	10	9	17	14	15	44	35	25	-1.80081	0.358346	40.575	9.01829e-07	3.06795e-06	-0.334236	0.358346	2.27192	0.143644	0.203637	-0.918325	0.358346	12.5763	0.00148821	0.00324282
TraesCS4B03G0691700	63	31	55	19	20	26	8	10	10	28	30	32	-0.315598	0.233234	1.46305	0.237196	0.290852	-0.206127	0.233234	0.703408	0.409192	0.492497	-1.29832	0.233234	17.4533	0.000287771	0.000732787
TraesCS6D03G0435200	64	42	55	10	14	19	14	7	20	24	27	30	-1.02372	0.206735	11.6564	0.00208374	0.00389468	-0.472414	0.206735	3.16012	0.0870131	0.13223	-0.867894	0.206735	8.12245	0.00838621	0.0153724
TraesCS4B03G0512900	186	145	108	9	20	30	22	14	20	75	68	61	-2.01021	1.33446	67.822	9.29756e-09	4.4835e-08	-0.586852	1.33446	9.07671	0.00565984	0.0119876	-1.86043	1.33446	56.033	5.55102e-08	3.12376e-07
TraesCS5A03G1133500	68	50	47	10	5	5	9	6	6	14	20	26	-2.14856	-0.0721036	38.8497	1.28188e-06	4.24955e-06	-0.934042	-0.0721036	11.3727	0.00231625	0.00543849	-1.85781	-0.0721036	29.1137	1.14065e-05	3.95509e-05
TraesCS2B03G1219000	870	795	787	90	79	108	8	2	6	289	290	291	-2.2782	3.43619	446.145	4.93246e-18	1.42551e-16	-0.987958	3.43619	118.558	3.01252e-11	4.03351e-10	-6.14458	3.43619	1081.35	6.54064e-23	2.93208e-20
TraesCS4A03G0059700	36	27	44	0	4	4	3	3	5	18	17	15	-2.82738	-0.601776	32.9628	4.59701e-06	1.37883e-05	-0.589023	-0.601776	2.99485	0.0952375	0.142943	-2.16373	-0.601776	21.5771	8.3483e-05	0.000239587
TraesCS1B03G0070900	30	20	28	3	2	2	1	4	0	12	10	8	-2.55237	-1.0734	23.4852	4.89414e-05	0.000121847	-0.859027	-1.0734	4.91704	0.035427	0.0603701	-2.80152	-1.0734	23.7845	4.50996e-05	0.000137295
TraesCS6D03G0840200	45	38	33	22	20	22	5	6	6	30	23	15	0.0164919	-0.0644781	0.00378044	0.951437	0.960588	-0.260579	-0.0644781	0.97198	0.333162	0.414857	-1.65649	-0.0644781	22.0347	7.3296e-05	0.000212945
TraesCS6D03G0392200	28	34	29	2	7	6	3	3	6	24	19	14	-1.71701	-0.604937	16.5238	0.000387161	0.000826384	-0.176451	-0.604937	0.293405	0.592602	0.665951	-1.81357	-0.604937	16.4123	0.000401383	0.000992258
TraesCS5D03G0326200	18	18	22	7	4	1	3	2	3	21	17	12	-1.3834	-0.989816	8.05166	0.00863935	0.0143873	0.283264	-0.989816	0.593619	0.447883	0.530561	-1.73604	-0.989816	10.3679	0.00339545	0.00682318
TraesCS6B03G0767400	1045	945	872	233	180	269	360	409	323	573	537	501	-1.20148	4.33144	165.839	7.1423e-13	7.21271e-12	-0.321656	4.33144	14.7817	0.000688728	0.00184041	-0.295273	4.33144	11.3848	0.00230571	0.00481898
TraesCS3A03G0002600	45	29	21	8	16	9	10	3	6	31	27	22	-0.63056	-0.268395	3.02568	0.0936378	0.126278	0.272628	-0.268395	0.779513	0.385282	0.468505	-1.20044	-0.268395	8.56801	0.00696748	0.0130065
TraesCS7B03G0844100	174	127	115	79	71	76	27	30	21	150	147	143	-0.000598318	1.96132	1.81178e-05	0.996636	0.997322	0.597882	1.96132	21.6583	8.15681e-05	0.000271387	-1.3082	1.96132	56.2237	5.38196e-08	3.03665e-07
TraesCS7B03G1260400	384	262	381	37	30	43	91	88	56	206	194	181	-2.3474	2.65284	185.161	2.01028e-13	2.24451e-12	-0.310973	2.65284	5.70118	0.0244115	0.0436028	-1.02917	2.65284	47.0148	2.62403e-07	1.28238e-06
TraesCS5B03G0596900	1698	1209	1073	367	320	341	315	254	214	628	597	565	-1.06831	4.55352	123.841	1.87339e-11	1.46505e-10	-0.631042	4.55352	49.0417	1.82056e-07	1.10187e-06	-1.23698	4.55352	153.626	1.70358e-12	2.70279e-11
TraesCS4B03G0222000	146	115	177	34	44	27	48	39	45	77	71	65	-1.18834	1.5772	34.7033	3.10978e-06	9.61726e-06	-0.535612	1.5772	9.08643	0.00563761	0.0119499	-0.638449	1.5772	10.821	0.00285303	0.0058322
TraesCS3D03G0780400	24	14	14	3	3	2	10	0	4	9	8	6	-1.77792	-1.31904	8.45923	0.00728788	0.0123016	-0.648073	-1.31904	1.79261	0.192056	0.260689	-0.774554	-1.31904	2.01333	0.167655	0.220175
TraesCS5B03G0969000	290	283	271	105	104	146	71	67	57	180	189	197	-0.384475	2.69213	9.53607	0.00470659	0.00822415	-0.0700559	2.69213	0.362368	0.552344	0.629058	-1.02144	2.69213	54.2803	7.40206e-08	4.06677e-07
TraesCS4B03G0096300	66	58	44	9	7	11	12	7	8	30	31	31	-1.75221	0.151384	35.6404	2.53174e-06	7.958e-06	-0.35357	0.151384	2.31343	0.140182	0.199407	-1.52886	0.151384	26.6907	2.09264e-05	6.86024e-05
TraesCS2D03G0641400	123	124	150	49	40	32	26	19	21	90	84	77	-0.848657	1.48901	20.1866	0.000125019	0.000289729	-0.161888	1.48901	0.937727	0.341676	0.423831	-1.49839	1.48901	49.002	1.83349e-07	9.26251e-07
TraesCS5A03G0184000	21	21	25	0	0	2	7	8	2	15	14	12	-4.01182	-1.00066	31.5252	6.40691e-06	1.87114e-05	-0.204854	-1.00066	0.284201	0.598433	0.670912	-0.879302	-1.00066	3.63443	0.0675675	0.0987066
TraesCS2B03G0254600	32	27	25	5	8	3	5	9	4	14	17	19	-1.49762	-0.654999	13.3147	0.00114352	0.00224324	-0.232818	-0.654999	0.50526	0.483448	0.564637	-1.11301	-0.654999	7.60275	0.0104525	0.0187046
TraesCS2A03G0813400	46	60	51	36	21	29	11	8	8	34	36	37	-0.00972351	0.408792	0.00155991	0.968793	0.974826	-0.0535278	0.408792	0.0513284	0.822518	0.862699	-1.4462	0.408792	21.6747	8.11886e-05	0.000233643
TraesCS5D03G0397100	60	60	49	1	3	2	2	0	2	56	50	44	-3.88	0.209502	84.2183	1.09528e-09	6.22705e-09	0.332537	0.209502	2.14169	0.155183	0.217364	-4.22163	0.209502	81.4093	1.54272e-09	1.20551e-08
TraesCS2A03G1085300	26	17	15	4	3	3	5	1	2	11	10	8	-1.62455	-1.2283	11.2469	0.00242815	0.00448332	-0.475697	-1.2283	1.52014	0.228495	0.302384	-1.71942	-1.2283	11.1521	0.00251648	0.00521181
TraesCS4A03G1024600	50	35	47	14	9	24	5	8	17	25	24	23	-0.617757	0.0110925	3.64723	0.0671157	0.0934335	-0.360945	0.0110925	1.46366	0.237101	0.311979	-1.0324	0.0110925	8.40532	0.0074526	0.0138135
TraesCS7B03G0053200	70	67	43	26	21	26	4	7	11	19	26	33	-0.427133	0.31179	2.54986	0.12224	0.160451	-0.687768	0.31179	6.8333	0.0146084	0.0276969	-1.92107	0.31179	31.4496	6.5213e-06	2.38185e-05
TraesCS7B03G0749100	38	51	33	8	1	3	3	1	2	13	14	14	-2.45666	-0.568549	30.161	8.85089e-06	2.51889e-05	-1.06622	-0.568549	9.34805	0.0050738	0.0108875	-3.20586	-0.568549	37.385	1.74111e-06	7.19485e-06
TraesCS7A03G0162700	324	226	265	20	16	20	28	32	33	112	114	115	-2.97941	2.06826	321.92	2.76228e-16	5.40862e-15	-0.740152	2.06826	38.2778	1.44345e-06	7.15032e-06	-2.02641	2.06826	179.973	2.79232e-13	5.36352e-12
TraesCS3A03G1158300	25	24	27	15	12	11	1	2	2	18	22	26	-0.131007	-0.529973	0.158151	0.694071	0.739319	0.302719	-0.529973	1.02592	0.320339	0.401297	-2.77216	-0.529973	29.2058	1.11528e-05	3.87342e-05
TraesCS7B03G0075600	62	34	35	8	3	5	17	7	13	23	25	27	-2.12538	-0.100427	30.4459	8.26765e-06	2.36623e-05	-0.275616	-0.100427	0.942337	0.340513	0.422607	-0.707649	-0.100427	4.71993	0.0389992	0.0605839
TraesCS2B03G0904700	39	32	29	15	23	24	0	0	1	16	11	6	0.185165	-0.459318	0.345523	0.561667	0.617217	-1.08157	-0.459318	9.58013	0.00462479	0.0100327	-5.221	-0.459318	52.1798	1.05403e-07	5.60751e-07
TraesCS4B03G0236300	28	18	21	1	1	4	5	5	3	13	12	11	-2.5453	-1.05048	24.1884	4.04214e-05	0.000102271	-0.376199	-1.05048	1.11972	0.299592	0.379564	-1.24564	-1.05048	7.92408	0.00911689	0.0165555
TraesCS5D03G1162500	24	34	24	6	2	3	22	7	3	11	15	19	-2.0087	-0.637128	12.9594	0.00129715	0.00251999	-0.360732	-0.637128	0.743706	0.396264	0.479591	-0.271156	-0.637128	0.363359	0.551804	0.614695
TraesCS1D03G0407200	117	91	86	38	15	33	22	18	23	69	58	46	-0.898121	1.06834	16.0376	0.000453461	0.000956223	-0.252684	1.06834	1.6218	0.213972	0.285835	-1.1182	1.06834	21.7539	7.93757e-05	0.00022889
TraesCS5B03G0009600	57	82	71	0	0	0	21	24	12	30	32	34	-8.59259	0.345357	121.239	6.17319e-11	4.38791e-10	-0.633205	0.345357	6.0903	0.0210005	0.0381596	-0.799375	0.345357	7.95206	0.00940747	0.0170272
TraesCS4B03G0960100	35	23	30	16	10	21	7	5	7	24	21	18	-0.03242	-0.324032	0.0112549	0.916316	0.931582	0.0305519	-0.324032	0.0111528	0.916695	0.936791	-1.10014	-0.324032	8.86305	0.00617324	0.0116637
TraesCS3B03G0916100	36	34	36	14	10	14	14	6	1	38	29	20	-0.609284	-0.130814	2.66713	0.114346	0.151121	0.215681	-0.130814	0.449822	0.508262	0.588122	-1.23326	-0.130814	8.41571	0.00742055	0.013758
TraesCS4A03G0194700	199	158	119	116	96	110	27	38	37	74	78	81	0.314751	1.93043	4.72176	0.0389641	0.0568667	-0.511385	1.93043	11.3893	0.00230186	0.00540875	-1.11628	1.93043	39.3797	1.14944e-06	4.92718e-06
TraesCS2B03G0142800	15	17	5	3	2	6	0	4	0	14	9	4	-0.860144	-1.54987	1.76064	0.19594	0.245298	0.0525294	-1.54987	0.00969231	0.922321	0.941008	-2.04092	-1.54987	6.12175	0.0201095	0.0336354
TraesCS4D03G0173400	996	821	755	529	475	625	208	188	180	561	529	496	0.213488	4.37521	8.50321	0.00715644	0.0120962	-0.185186	4.37521	6.37945	0.0178904	0.0331396	-1.05903	4.37521	158.537	1.19272e-12	1.98029e-11
TraesCS6A03G0039500	75	84	50	37	17	17	17	14	11	33	31	28	-0.686058	0.527797	6.33031	0.0182919	0.0286156	-0.675071	0.527797	6.77981	0.0149584	0.0282849	-1.21642	0.527797	16.0286	0.000454801	0.00110963
TraesCS3A03G0339000	19	12	17	0	3	2	3	1	2	7	9	10	-2.31794	-1.47024	14.3302	0.000803232	0.00161896	-0.363941	-1.47024	0.724425	0.402372	0.48578	-1.85539	-1.47024	9.66305	0.00447501	0.00874669
TraesCS2A03G1098400	62	60	51	8	12	21	14	16	25	35	30	24	-1.20358	0.333993	16.6474	0.000372032	0.000796227	-0.451426	0.333993	3.14563	0.0877004	0.133165	-0.556491	0.333993	3.95289	0.057282	0.0852488
TraesCS3A03G0745700	4028	3705	3127	1272	1157	1248	671	553	613	1631	1551	1470	-0.691488	6.01152	114.107	4.55711e-11	3.31512e-10	-0.714957	6.01152	125.248	1.65552e-11	2.33426e-10	-1.46847	6.01152	455.318	3.8275e-18	2.98696e-16
TraesCS6A03G1035800	17	11	13	4	3	0	0	3	0	17	13	8	-1.62875	-1.41727	6.10919	0.0202251	0.0313561	0.397182	-1.41727	0.738925	0.397766	0.481154	-2.5707	-1.41727	10.1317	0.0037218	0.007415
TraesCS2A03G0071700	45	39	36	4	4	6	12	23	15	32	28	24	-2.20335	-0.0499188	36.188	2.24841e-06	7.14349e-06	-0.00546766	-0.0499188	0.000451294	0.988447	0.991174	-0.164665	-0.0499188	0.33825	0.565788	0.627856
TraesCS5B03G0401600	31	16	27	4	8	5	7	20	7	21	15	9	-1.22538	-0.636306	6.82909	0.0146357	0.0233336	-0.20288	-0.636306	0.277403	0.602819	0.674902	-0.0173469	-0.636306	0.00180128	0.966467	0.973718
TraesCS4A03G0639500	34	16	25	3	0	2	1	0	4	6	8	10	-2.94971	-1.18856	22.2713	6.85638e-05	0.000166216	-1.1061	-1.18856	6.14842	0.0198663	0.0363535	-2.73538	-1.18856	18.5476	0.00020473	0.000539176
TraesCS1A03G0623100	20	15	10	12	7	12	2	2	0	8	10	12	0.336285	-1.16907	0.663855	0.422512	0.482633	-0.0635844	-1.16907	0.023762	0.878668	0.907328	-2.31456	-1.16907	12.6618	0.00144306	0.0031532
TraesCS3B03G1002800	29	26	25	9	17	17	4	2	0	32	25	18	-0.0231766	-0.404742	0.00419109	0.948871	0.958696	0.409802	-0.404742	1.58843	0.218609	0.291077	-2.59044	-0.404742	22.1607	7.0733e-05	0.000206232
TraesCS5B03G0060100	60	34	21	23	11	5	6	7	10	20	26	32	-0.659735	-0.118162	2.83303	0.104168	0.138995	-0.0244247	-0.118162	0.00503333	0.943977	0.957441	-1.19444	-0.118162	7.36475	0.0115797	0.0205032
TraesCS3A03G1252400	25	13	9	0	0	2	3	7	3	12	8	4	-3.47986	-1.45711	18.1796	0.00022933	0.000508616	-0.438997	-1.45711	0.843762	0.366663	0.449883	-0.727425	-1.45711	1.73551	0.19906	0.255729
TraesCS2D03G0697300	178	194	133	44	46	34	27	25	29	165	158	150	-1.15371	1.97258	43.8879	4.70942e-07	1.68256e-06	0.411008	1.97258	8.51787	0.00711321	0.0146683	-1.54457	1.97258	65.4204	1.31249e-08	8.4035e-08
TraesCS2B03G0773700	63	73	64	10	16	22	15	6	2	34	29	23	-1.19262	0.322586	14.0135	0.000895794	0.00179033	-0.716833	0.322586	6.30858	0.0184726	0.0340879	-2.02156	0.322586	29.322	1.0841e-05	3.77504e-05
TraesCS3A03G0578500	101	67	74	27	10	21	13	32	17	59	48	36	-1.1795	0.796371	17.3976	0.000292875	0.000638201	-0.24372	0.796371	1.02861	0.319717	0.400609	-0.857208	0.796371	9.32799	0.00511477	0.00986519
TraesCS1A03G1010300	33	30	26	5	6	6	9	6	17	27	26	24	-1.49929	-0.336726	14.9774	0.000644694	0.00132239	0.299089	-0.336726	1.06499	0.311467	0.392051	-0.376293	-0.336726	1.21384	0.280544	0.344509
TraesCS5D03G0347200	30	29	12	0	0	0	13	4	7	20	20	19	-7.01213	-0.763323	42.2376	9.48257e-07	3.21342e-06	0.24733	-0.763323	0.455419	0.506137	0.586141	-0.458267	-0.763323	1.10751	0.302966	0.368184
TraesCSU03G0304200	82	52	57	9	17	18	14	32	20	62	57	51	-1.23075	0.707836	19.0411	0.000176117	0.00039788	0.3491	0.707836	2.48332	0.127002	0.183335	-0.425557	0.707836	2.65216	0.115319	0.158547
TraesCS3A03G1066700	176	179	141	71	68	82	21	23	24	79	68	56	-0.298089	1.72154	4.00152	0.0558724	0.0790401	-0.783045	1.72154	27.0899	1.88977e-05	7.28042e-05	-1.76966	1.72154	89.8917	5.62884e-10	4.87831e-09
TraesCS4B03G0694300	2477	1820	1878	532	501	574	373	337	324	1124	1067	1010	-1.06356	5.20026	294.456	8.17112e-16	1.44521e-14	-0.431528	5.20026	54.8326	6.75575e-08	4.47496e-07	-1.47465	5.20026	507.716	9.80464e-19	9.20586e-17
TraesCS3B03G0493800	23	21	23	6	3	3	1	2	4	11	11	10	-1.58825	-1.09026	12.6065	0.00147207	0.00283258	-0.553974	-1.09026	2.31214	0.140288	0.199539	-2.12485	-1.09026	17.4188	0.000290921	0.000740175
TraesCS2A03G0706600	47	48	31	4	3	9	2	8	7	17	17	16	-2.08801	-0.382768	26.8623	2.00268e-05	5.34246e-05	-0.818979	-0.382768	6.52471	0.0167594	0.0312659	-1.77792	-0.382768	19.6016	0.000148757	0.00040355
TraesCS6D03G0634700	3991	3435	3467	1212	1157	1269	840	829	721	2267	2076	1884	-0.712021	6.17057	151.041	2.06343e-12	1.90797e-11	-0.300516	6.17057	28.5587	1.30747e-05	5.22759e-05	-1.09372	6.17057	333.199	1.81359e-16	8.58176e-15
TraesCS7A03G0783500	351	254	284	60	44	57	55	68	58	116	119	121	-1.58752	2.36221	140.257	4.73609e-12	4.10429e-11	-0.804034	2.36221	47.1871	2.54275e-07	1.48704e-06	-1.19364	2.36221	82.0601	1.42387e-09	1.1222e-08
TraesCS4D03G0507000	52	44	61	20	20	24	4	7	9	35	30	25	-0.426706	0.227934	2.76712	0.10808	0.143672	-0.298807	0.227934	1.53736	0.22595	0.299469	-1.86783	0.227934	32.5249	5.08157e-06	1.90119e-05
TraesCS2B03G1450900	77	59	41	39	47	44	10	2	2	20	25	29	0.436964	0.469059	2.9527	0.0974756	0.131012	-0.7332	0.469059	6.98866	0.0136418	0.026084	-2.53258	0.469059	40.5012	9.15335e-07	4.00573e-06
TraesCS7B03G0275300	2137	2097	1783	466	470	589	558	474	568	1468	1461	1454	-1.11469	5.40972	193.232	1.22489e-13	1.4236e-12	0.0487118	5.40972	0.439499	0.513128	0.59274	-0.819415	5.40972	105.632	1.04109e-10	1.06488e-09
TraesCS7B03G0944400	27	19	24	1	0	1	5	1	6	9	11	12	-4.06398	-1.11194	35.612	2.54744e-06	8.00315e-06	-0.608708	-1.11194	2.52478	0.124009	0.179563	-1.42572	-1.11194	9.01162	0.00581114	0.0110563
TraesCS1B03G1079900	19	21	31	6	4	2	0	0	1	10	15	19	-1.67983	-0.992611	11.5229	0.0021898	0.00407407	-0.187763	-0.992611	0.24182	0.62697	0.696164	-4.74631	-0.992611	32.6178	4.97435e-06	1.86494e-05
TraesCS6B03G0851600	365	259	381	13	11	14	134	134	122	172	163	154	-3.84338	2.64472	404.78	1.6518e-17	4.24316e-16	-0.530109	2.64472	19.9616	0.000133627	0.000422882	-0.269709	2.64472	4.80657	0.0373818	0.0583327
TraesCS7B03G0358500	89	75	86	23	20	23	13	17	5	42	37	32	-1.04843	0.670521	18.9468	0.00018123	0.000408718	-0.663155	0.670521	9.18616	0.00541502	0.0115309	-1.73474	0.670521	39.6671	1.08387e-06	4.6696e-06
TraesCS2B03G0493900	183	116	119	41	40	35	18	25	18	102	80	57	-0.962393	1.47802	24.6436	3.57678e-05	9.13184e-05	-0.288482	1.47802	2.8312	0.104274	0.154611	-1.66409	1.47802	56.4199	5.21374e-08	2.95096e-07
TraesCS1D03G0420600	32	33	28	3	1	5	0	4	4	14	12	9	-2.46513	-0.8435	24.1249	4.11209e-05	0.000103895	-0.898791	-0.8435	5.62811	0.0252579	0.0449208	-2.40934	-0.8435	21.3595	8.88543e-05	0.00025321
TraesCS5D03G0156400	37	26	27	7	5	12	5	4	8	15	14	12	-1.02299	-0.626325	8.01763	0.008764	0.0145786	-0.614225	-0.626325	3.59083	0.0691318	0.108155	-1.28862	-0.626325	10.8488	0.00282303	0.00577865
TraesCS6B03G0489400	29	13	29	6	5	5	2	2	0	15	15	14	-1.25495	-0.928127	8.02142	0.00875002	0.0145566	-0.172195	-0.928127	0.225365	0.638897	0.706958	-2.96749	-0.928127	23.9921	4.26256e-05	0.000130436
TraesCS1B03G0535100	1397	1025	1268	221	210	291	280	323	285	613	629	645	-1.48144	4.48624	261.97	3.3472e-15	5.26109e-14	-0.454177	4.48624	31.1229	7.04158e-06	2.98347e-05	-0.95628	4.48624	115.613	3.95569e-11	4.46678e-10
TraesCS3B03G0732200	876	718	615	208	166	178	164	146	122	377	371	364	-1.12337	3.76318	131.381	9.78509e-12	8.02817e-11	-0.475039	3.76318	28.3872	1.36419e-05	5.42747e-05	-1.25262	3.76318	150.162	2.20364e-12	3.38972e-11
TraesCS5D03G0878300	114	94	98	22	20	18	25	39	36	65	65	65	-1.47255	1.16963	50.6186	1.37942e-07	5.41184e-07	-0.138812	1.16963	0.689642	0.413754	0.497016	-0.515167	1.16963	7.49467	0.0109488	0.0195037
TraesCS1A03G0501900	107	62	69	27	41	45	6	7	7	40	35	29	-0.188511	0.710744	0.77275	0.387321	0.447346	-0.67073	0.710744	9.60393	0.00458125	0.00994731	-2.44783	0.710744	64.311	1.54389e-08	9.73866e-08
TraesCS2B03G0426300	150	115	132	31	23	38	27	39	39	90	95	100	-1.23523	1.56222	44.7075	4.02979e-07	1.45544e-06	0.0347986	1.56222	0.0522819	0.820906	0.861342	-0.818958	1.56222	20.478	0.00011475	0.00031936
TraesCS4B03G0936600	926	811	782	143	130	172	5	1	2	541	524	507	-1.63098	3.78612	316.532	3.3936e-16	6.52267e-15	-0.171433	3.78612	4.8492	0.0366136	0.0621389	-7.15785	3.78612	1330.66	4.5107e-24	3.53864e-21
TraesCS6A03G0812600	32	18	19	9	10	16	2	6	7	11	16	20	-0.0962713	-0.666714	0.0654872	0.800014	0.832767	-0.0271407	-0.666714	0.00586662	0.939526	0.95399	-1.07923	-0.666714	5.71523	0.0242524	0.0397563
TraesCS5D03G0186400	102	112	112	32	13	29	32	30	43	57	52	46	-1.27665	1.16781	30.5949	7.97928e-06	2.29107e-05	-0.572223	1.16781	8.0804	0.00853559	0.017233	-0.546463	1.16781	6.34536	0.0181678	0.0307196
TraesCS7D03G1307600	450	374	370	103	102	101	154	131	165	271	275	278	-1.08968	3.18483	107.47	8.66413e-11	5.99968e-10	-0.0231649	3.18483	0.0652205	0.800412	0.844326	-0.310146	3.18483	9.84602	0.00416285	0.0082019
TraesCS3B03G1050400	126	93	115	48	35	64	15	23	26	56	59	61	-0.313875	1.28991	2.76278	0.108344	0.143994	-0.41083	1.28991	5.05374	0.0331637	0.0569921	-1.28198	1.28991	33.2872	4.27016e-06	1.62307e-05
TraesCS2A03G0830400	314	289	346	248	216	256	72	78	71	155	165	174	0.465607	2.99283	19.0579	0.000175221	0.00039602	-0.436965	2.99283	15.2832	0.000581865	0.00158454	-1.01176	2.99283	61.6537	2.29702e-08	1.39833e-07
TraesCS3D03G0658200	55	57	34	14	6	6	6	9	5	23	20	16	-1.60605	-0.144798	21.4139	8.74758e-05	0.000207923	-0.794919	-0.144798	7.24625	0.01219	0.0236224	-1.75814	-0.144798	22.619	6.21952e-05	0.000183638
TraesCS4B03G0550000	40	23	36	0	0	0	0	0	0	25	26	26	-7.48861	-0.603521	69.0529	2.79129e-08	1.2356e-07	0.15356	-0.603521	0.259337	0.615573	0.686075	-7.48861	-0.603521	61.78	7.13511e-08	3.93279e-07
TraesCS1A03G0474300	59	49	42	1	2	1	2	6	4	22	17	11	-4.25287	-0.346667	76.1905	2.98825e-09	1.56836e-08	-1.06907	-0.346667	13.3526	0.0011283	0.00286238	-2.51813	-0.346667	40.7912	8.63533e-07	3.79771e-06
TraesCS1B03G0873200	1798	1287	1373	371	337	413	341	303	328	730	659	587	-1.11336	4.72527	236.314	1.14675e-14	1.61558e-13	-0.658242	4.72527	93.6045	3.70562e-10	3.96869e-09	-1.09342	4.72527	219.232	2.78905e-14	7.0492e-13
TraesCS6D03G0527100	30	20	36	7	3	5	8	5	9	16	17	17	-1.63085	-0.617576	15.7379	0.000500382	0.0010468	-0.271585	-0.617576	0.704627	0.408792	0.492135	-0.864587	-0.617576	5.11565	0.0321919	0.0511035
TraesCS3D03G0286200	25	19	16	2	6	3	6	7	2	15	9	3	-1.54083	-1.14035	8.27207	0.00787743	0.0132137	-0.634506	-1.14035	2.06762	0.162238	0.225777	-0.886025	-1.14035	3.07233	0.0912755	0.129019
TraesCS5A03G1101200	103	75	96	22	14	9	13	15	11	44	46	48	-1.72445	0.763364	46.4594	2.90575e-07	1.07506e-06	-0.475816	0.763364	5.34184	0.0289006	0.0505238	-1.70804	0.763364	42.3428	6.35065e-07	2.87108e-06
TraesCS5D03G0645200	51	34	40	12	15	17	3	8	4	26	20	14	-0.624704	-0.178033	4.27395	0.0486624	0.0696401	-0.543136	-0.178033	3.6498	0.0670254	0.105318	-1.93773	-0.178033	25.953	2.53202e-05	8.1457e-05
TraesCS2A03G0236400	424	343	277	65	55	65	63	91	68	158	157	155	-1.61708	2.6293	136.447	6.43529e-12	5.45084e-11	-0.634296	2.6293	28.5473	1.31115e-05	5.24126e-05	-1.1296	2.6293	70.5589	6.34463e-09	4.35555e-08
TraesCS1A03G0706000	73	51	66	34	19	46	17	9	17	70	57	43	-0.0711259	0.798317	0.0814486	0.777577	0.81333	0.347792	0.798317	2.32118	0.139547	0.198645	-1.04002	0.798317	12.4145	0.0015779	0.00341914
TraesCS5A03G1130500	92	85	79	13	6	20	10	7	5	32	36	40	-1.84086	0.550031	44.261	4.38585e-07	1.5746e-06	-0.733247	0.550031	10.2918	0.00349705	0.00783662	-2.4326	0.550031	59.8067	3.04974e-08	1.81125e-07
TraesCS2D03G1204000	185	151	166	45	47	43	86	54	57	95	100	105	-1.02009	1.92707	37.0205	1.8811e-06	6.06015e-06	-0.231258	1.92707	2.5026	0.1256	0.181548	-0.253091	1.92707	2.5945	0.119162	0.163277
TraesCS6D03G0836100	274	238	221	31	32	25	62	28	41	128	109	90	-2.18076	2.05768	126.557	1.47709e-11	1.17298e-10	-0.656049	2.05768	18.249	0.000224458	0.000674121	-1.38601	2.05768	59.035	3.43951e-08	2.01742e-07
TraesCS1A03G0666400	93	53	72	15	20	21	31	18	32	44	43	42	-1.07482	0.744238	18.8205	0.000188335	0.000423717	-0.236662	0.744238	1.24055	0.275432	0.353697	-0.321476	0.744238	1.92341	0.177114	0.230958
TraesCS1A03G0234500	135	113	69	27	39	31	16	12	15	68	60	52	-0.82354	1.10978	14.4195	0.000779037	0.0015745	-0.299042	1.10978	2.35443	0.136859	0.195351	-1.77098	1.10978	47.5167	2.39464e-07	1.1788e-06
TraesCS6D03G0141200	36	24	28	14	14	13	1	3	7	9	12	15	-0.221068	-0.595606	0.407345	0.528834	0.586073	-0.764153	-0.595606	4.70416	0.0393018	0.0660369	-1.87272	-0.595606	16.7579	0.000359043	0.000896661
TraesCS3D03G0064300	23	10	13	4	2	3	2	9	6	11	11	10	-1.4368	-1.23614	7.10835	0.0129449	0.0208521	0.00150467	-1.23614	1.16871e-05	0.997298	0.997901	-0.319543	-1.23614	0.457165	0.504849	0.569597
TraesCS2B03G0441100	204	152	169	30	17	30	31	24	44	103	87	70	-1.89174	1.66815	87.8921	7.09009e-10	4.16807e-09	-0.502377	1.66815	9.58111	0.004623	0.0100292	-1.3046	1.66815	45.6185	3.39612e-07	1.62155e-06
TraesCS5A03G0790400	91	64	80	19	17	23	29	32	16	52	54	56	-1.11573	0.875991	22.2108	6.9741e-05	0.000168835	-0.0223117	0.875991	0.0127256	0.911039	0.932532	-0.508621	0.875991	5.07012	0.0329033	0.0521177
TraesCS3A03G1146300	34	45	28	25	22	17	4	13	7	32	27	21	0.124554	-0.011357	0.163622	0.689111	0.734955	0.0798161	-0.011357	0.07293	0.789223	0.835258	-1.05938	-0.011357	7.91712	0.00914378	0.0166008
TraesCS5A03G0388500	38	27	31	18	11	16	9	4	7	19	19	19	-0.217444	-0.319359	0.520975	0.476788	0.535855	-0.236127	-0.319359	0.674316	0.418925	0.501912	-1.15235	-0.319359	10.4037	0.00334872	0.00674131
[truncated: 4,287 more rows]

## Sheet: Cluster 2
Table S14 Division by k-means clustering of differentially expressed genes (DEGs) into clusters 2
[truncated: 2,080 more rows]

[truncated: 6 more sheets: cluster 3, cluster 4, cluster 5, cluster 6, cluster 7, cluster 8]
