# Supplementary material for: Host genotype-specific rhizosphere fungus enhances drought resistance in wheat
Source: Microbiome. 2024 Mar 4;12:44. doi: 10.1186/s40168-024-01770-8 (PMC10910722; doi:10.1186/s40168-024-01770-8)
Supplement: Supplementary file 2 — Additional file 1: Table S1. Annual precipitation and average monthly precipitation at the Suqian (SQ) and Yangling (YL) planting sites. Table S2. Primers used for quantitative real-time PCR (qRT-PCR) in this study. Table S3. Effects of genotypes, planting sites, and niche compartments on the bacterial and fungal communities based on PERMANOVA analysis. Table S4. Relative abundances of dominant bacterial phyla for YH and CS wheats at the SQ and YL sites. Table S5. Relative abundances of dominant fungal phyla for YH and CS wheats at SQ and YL sites. Table S6. Relative abundances of drought-responsive bacterial OTUs at genus level. Table S7. Relative abundances of drought-responsive fungal OTUs at genus level. Table S8. The absolute abundance of plant pathogenic OTUs at phyla and genus level. Table S9. Topological characteristics of the microbial interkingdom association networks in the YH and CS sites. Table S10. Metagenomics sequencing data characteristics for rhizosphere microbiomes from different wheat cultivars at the SQ and YL sites. Table S11. Root morphology traits of wheat sample under different microbial inoculation treatments in the Experiment 1. Table S12. Spearman’s Correlation coefficients between rhizosphere microorganisms and root morphological traits. Table S13. Root morphology traits of China Spring (CS) in the Experiment 2. Table S14. Division by k-means clustering of differentially expressed genes (DEGs) into clusters 8. Table S15. Gene IDs of DEGs involved in responses to abiotic stress and mitogen-activated protein Kinase activity. Fig. S1. Rhizosphere soil microbiome diversity and distribution patterns. (a) Canonical analysis of principal coordinates (CAP) of bacteria and fungi was performed to determine whether there were differences in samples according to the Bray–Curtis dissimilarity matrix. (b) Distinct beta-diversity between bacterial and fungal communities was shown by principal coordinate analysis ordinations (PCoA). Abbreviations: Suqia [file 40168_2024_1770_MOESM1_ESM.zip › Table S15.xlsx]

## Sheet: Sheet1
Table S15 Gene IDs of DEGs involved in responses to abiotic stress and mitogen-activated protein Kinase activity.
No	Function	Gene ID
1	Protein kinase activity	TraesCS1D03G0063200
2	Protein kinase activity	TraesCS5B03G0547300
3	Protein kinase activity	TraesCS6D03G0503200
4	Protein kinase activity	TraesCS3D03G0064900
5	Protein kinase activity	TraesCS7D03G0951500
6	Protein kinase activity	TraesCS2A03G1088600
7	Protein kinase activity	TraesCS6A03G1043700
8	Protein kinase activity	TraesCS7B03G0320300
9	Protein kinase activity	TraesCS3D03G0349500
10	Protein kinase activity	TraesCS5B03G1264500
11	Protein kinase activity	TraesCS6D03G0922500
12	Protein kinase activity	TraesCS4A03G0521400
13	Protein kinase activity	TraesCS1A03G0266000
14	Protein kinase activity	TraesCS1D03G0867900
15	Protein kinase activity	TraesCS3D03G0287900
16	Protein kinase activity	TraesCS4D03G0237400
1	Response to abiotic stress	TraesCS2D03G1253600
2	Response to abiotic stress	TraesCS7D03G0386500
3	Response to abiotic stress	TraesCS7A03G0915800
4	Response to abiotic stress	TraesCS6D03G0503200
5	Response to abiotic stress	TraesCS2D03G0672300
6	Response to abiotic stress	TraesCS2D03G0762500
7	Response to abiotic stress	TraesCS5A03G1270900
8	Response to abiotic stress	TraesCS3A03G1131900
9	Response to abiotic stress	TraesCS2D03G0352900
10	Response to abiotic stress	TraesCS7B03G0066800
11	Response to abiotic stress	TraesCS3D03G1048800
12	Response to abiotic stress	TraesCS5B03G0609400
13	Response to abiotic stress	TraesCS3B03G1016500
14	Response to abiotic stress	TraesCS1D03G0532400
15	Response to abiotic stress	TraesCS2A03G0332200
16	Response to abiotic stress	TraesCS7A03G0875800
17	Response to abiotic stress	TraesCS1A03G0552200
18	Response to abiotic stress	TraesCS4B03G0741800
19	Response to abiotic stress	TraesCS6B03G1030800
20	Response to abiotic stress	TraesCS4A03G0471600
21	Response to abiotic stress	TraesCS5B03G0618800
22	Response to abiotic stress	TraesCS5A03G0958000
23	Response to abiotic stress	TraesCS1A03G0779300
24	Response to abiotic stress	TraesCS2D03G0442700
25	Response to abiotic stress	TraesCS5D03G0749400
26	Response to abiotic stress	TraesCS2D03G1007300
27	Response to abiotic stress	TraesCS5B03G1007800
28	Response to abiotic stress	TraesCS2D03G0880800
29	Response to abiotic stress	TraesCS5B03G0437300
30	Response to abiotic stress	TraesCS3D03G0660400
31	Response to abiotic stress	TraesCS3A03G0889800
32	Response to abiotic stress	TraesCS5A03G1054300
33	Response to abiotic stress	TraesCSU03G0234700
34	Response to abiotic stress	TraesCS2A03G0997700
35	Response to abiotic stress	TraesCS7B03G1115900
36	Response to abiotic stress	TraesCS4D03G0288900
37	Response to abiotic stress	TraesCS6D03G0922500
38	Response to abiotic stress	TraesCS3B03G0684600
39	Response to abiotic stress	TraesCS1B03G0711800
40	Response to abiotic stress	TraesCS3D03G0599700
41	Response to abiotic stress	TraesCS7D03G0364900
42	Response to abiotic stress	TraesCS4D03G0838600
43	Response to abiotic stress	TraesCS7D03G0275400
44	Response to abiotic stress	TraesCS2D03G0996600
45	Response to abiotic stress	TraesCS4B03G0081100
46	Response to abiotic stress	TraesCS1B03G0543400
47	Response to abiotic stress	TraesCS3B03G0713900
48	Response to abiotic stress	TraesCS1A03G0387100
49	Response to abiotic stress	TraesCS2D03G0210800
50	Response to abiotic stress	TraesCS5A03G0444500
51	Response to abiotic stress	TraesCS4B03G0966800
52	Response to abiotic stress	TraesCS1D03G0361300
53	Response to abiotic stress	TraesCS7B03G0743400
54	Response to abiotic stress	TraesCS1A03G0452400
55	Response to abiotic stress	TraesCS2A03G0333400
56	Response to abiotic stress	TraesCS5D03G0593400
