# Supplementary material for: Host genotype-specific rhizosphere fungus enhances drought resistance in wheat
Source: Microbiome. 2024 Mar 4;12:44. doi: 10.1186/s40168-024-01770-8 (PMC10910722; doi:10.1186/s40168-024-01770-8)
Supplement: Supplementary file 2 — Additional file 1: Table S1. Annual precipitation and average monthly precipitation at the Suqian (SQ) and Yangling (YL) planting sites. Table S2. Primers used for quantitative real-time PCR (qRT-PCR) in this study. Table S3. Effects of genotypes, planting sites, and niche compartments on the bacterial and fungal communities based on PERMANOVA analysis. Table S4. Relative abundances of dominant bacterial phyla for YH and CS wheats at the SQ and YL sites. Table S5. Relative abundances of dominant fungal phyla for YH and CS wheats at SQ and YL sites. Table S6. Relative abundances of drought-responsive bacterial OTUs at genus level. Table S7. Relative abundances of drought-responsive fungal OTUs at genus level. Table S8. The absolute abundance of plant pathogenic OTUs at phyla and genus level. Table S9. Topological characteristics of the microbial interkingdom association networks in the YH and CS sites. Table S10. Metagenomics sequencing data characteristics for rhizosphere microbiomes from different wheat cultivars at the SQ and YL sites. Table S11. Root morphology traits of wheat sample under different microbial inoculation treatments in the Experiment 1. Table S12. Spearman’s Correlation coefficients between rhizosphere microorganisms and root morphological traits. Table S13. Root morphology traits of China Spring (CS) in the Experiment 2. Table S14. Division by k-means clustering of differentially expressed genes (DEGs) into clusters 8. Table S15. Gene IDs of DEGs involved in responses to abiotic stress and mitogen-activated protein Kinase activity. Fig. S1. Rhizosphere soil microbiome diversity and distribution patterns. (a) Canonical analysis of principal coordinates (CAP) of bacteria and fungi was performed to determine whether there were differences in samples according to the Bray–Curtis dissimilarity matrix. (b) Distinct beta-diversity between bacterial and fungal communities was shown by principal coordinate analysis ordinations (PCoA). Abbreviations: Suqia [file 40168_2024_1770_MOESM1_ESM.zip › Table S2.xlsx]

## Sheet: Sheet1
Table S2 Primers used for quantitative real-time PCR (qRT-PCR) in this study
Gene name	Gene ID	Forward primer Sequence	Reverse primer Sequence
MYB14	TraesCS6A02G224400	GCCTTCGGTGGATCAACTACCTGCG	CCTGGCGGCAATGGTGGACCATCTG
KAT1	TraesCS6B02G190900	AGGATATCCGATTCAACTATTTCTG	ACGGCACCAATCCATGTATTCTCTG
MAPKKK17	TraesCS1A02G367000	GTTCAGTCAGTCATCATCAGTCACC	AAGAGCAAAGAAACAGAGGAGCAGC
ABR1	TraesCS5B02G118200	CACTGTCCCCGCCGCCTCTCAATAC	GTGTAATCGGCAAGGAAGGAAGAGG
CIPK9	TraesCS5A02G492000	CAAGATCGCCAAGGACACCCGCAAC	GCCTCCCTCAACAAACTCAAGAACC
MYB36	TraesCS5D02G225800	TCTCATATCCAAACCAGTACCAACC	GCTGGAGCAGCATCTCGATCTCGTC
MYB62	TraesCS3B02G039100	CGGGTTGAAGAGGACGGGGAAGAGC	TGCCTCGCCTGCTTCTGCACCCTGG
NAC71	TraesCS1A02G190100	TACGGAGGAGGAGGGGAGGTGGTGT	GGTGGTGGAGAAGGTGCTGTTGGCG
MAPKKK14	TraesCS4A02G110300	GCTCCTCTACTCTGTTTCACTGCCC	GCCTCAAGATCCTTATCTCGGTCTC
PP2C30	TraesCS4D02G210900	CATCCCACTCTCATCCGACCACAAG	ACCTCGTTGCTCACCACGTCCCACA
RAV1	TraesCS3A02G259900	CACCTGTTCGACAAGACGGTCACGC	CTGGCTGCTGTTCCAGTACGAGTAG
WRKY22	TraesCS1D02G431600	AGAGCCAGATGAAGAAGGTGGTGCG	GTGGCAGTGGTCGGCGATGTAGGTG
RbohD	TraesCS3D02G347900	TGACTGGACATCTGAACTCAGAAAC	GCCATCGATAAAGACCTTAGGAAAC
MAPK3	TraesCS4B02G197800	TCGAGACGAGGGAGATGGTGGCAAT	AGTGGATGTACTTGAGGCCGCGCAG
MAPK6	TraesCS7A02G111300	TTGCGATTTTGGGCTTGCTCGTACC	ATATACAGCCCACAGACCACACATC
Actin	LOC123179078	ACCTTCAGTTGCCCAGCAAT	CAGAGTCGAGCACAATACCAGTTG
