# Supplementary material for: Host genotype-specific rhizosphere fungus enhances drought resistance in wheat
Source: Microbiome. 2024 Mar 4;12:44. doi: 10.1186/s40168-024-01770-8 (PMC10910722; doi:10.1186/s40168-024-01770-8)
Supplement: Supplementary file 2 — Additional file 1: Table S1. Annual precipitation and average monthly precipitation at the Suqian (SQ) and Yangling (YL) planting sites. Table S2. Primers used for quantitative real-time PCR (qRT-PCR) in this study. Table S3. Effects of genotypes, planting sites, and niche compartments on the bacterial and fungal communities based on PERMANOVA analysis. Table S4. Relative abundances of dominant bacterial phyla for YH and CS wheats at the SQ and YL sites. Table S5. Relative abundances of dominant fungal phyla for YH and CS wheats at SQ and YL sites. Table S6. Relative abundances of drought-responsive bacterial OTUs at genus level. Table S7. Relative abundances of drought-responsive fungal OTUs at genus level. Table S8. The absolute abundance of plant pathogenic OTUs at phyla and genus level. Table S9. Topological characteristics of the microbial interkingdom association networks in the YH and CS sites. Table S10. Metagenomics sequencing data characteristics for rhizosphere microbiomes from different wheat cultivars at the SQ and YL sites. Table S11. Root morphology traits of wheat sample under different microbial inoculation treatments in the Experiment 1. Table S12. Spearman’s Correlation coefficients between rhizosphere microorganisms and root morphological traits. Table S13. Root morphology traits of China Spring (CS) in the Experiment 2. Table S14. Division by k-means clustering of differentially expressed genes (DEGs) into clusters 8. Table S15. Gene IDs of DEGs involved in responses to abiotic stress and mitogen-activated protein Kinase activity. Fig. S1. Rhizosphere soil microbiome diversity and distribution patterns. (a) Canonical analysis of principal coordinates (CAP) of bacteria and fungi was performed to determine whether there were differences in samples according to the Bray–Curtis dissimilarity matrix. (b) Distinct beta-diversity between bacterial and fungal communities was shown by principal coordinate analysis ordinations (PCoA). Abbreviations: Suqia [file 40168_2024_1770_MOESM1_ESM.zip › Table S3.xlsx]

## Sheet: Sheet1
Table S3 Effects of genotypes, planting sites, and niche compartments on the bacterial and fungal communities based on PERMANOVA analysis.
Bacterial community
YH and CS wheat in SQ site
	adonis(formula = t(otu) ~ (Site * Compartment* Genome type), data = meta, permutations = 999, method = "bray")
All factors		Df	SumsOfSqs	MeanSqs	F.Model	R2	Pr(>F)	Significance
	Genome_type	1	0.144351	0.144351	12.2003	0.207047	0.001	***
	Compartment	1	0.269344	0.269344	22.7645	0.386328	0.001	***
	Genome type: Compartment	1	0.0941854	0.0941854	7.96038	0.135093	0.001	***
	Residuals	16	0.189308	0.0118318		0.271531
	Total	19	0.697189			1
	Signif. codes: 0 ‘***’ 0.001 ‘**’ 0.01 ‘*’ 0.05 ‘.’ 0.1 ‘ ’ 1
YH and CS wheat in YL site
	adonis(formula = t(otu) ~ (Site * Compartment* Genome type), data = meta, permutations = 999, method = "bray")
All factors		Df	SumsOfSqs	MeanSqs	F.Model	R2	Pr(>F)	Significance
	Genome_type	1	0.234319	0.234319	21.2128	0.211322	0.001	***
	Compartment	1	0.507456	0.507456	45.9398	0.457653	0.001	***
	Genome type: Compartment	1	0.190311	0.190311	17.2287	0.171633	0.001	***
	Residuals	16	0.176738	0.0110461		0.159392
	Total	19	1.10882			1
	Signif. codes: 0 ‘***’ 0.001 ‘**’ 0.01 ‘*’ 0.05 ‘.’ 0.1 ‘ ’ 1
Fungal community
YH and CS wheat in SQ site
	adonis(formula = t(otu) ~ (Site * Compartment* Genome type), data = meta, permutations = 999, method = "bray")
All factors		Df	SumsOfSqs	MeanSqs	F.Model	R2	Pr(>F)	Significance
	Genome_type	1	0.615235	0.615235	29.5513	0.153457	0.001	***
	Compartment	1	2.51411	2.51411	120.759	0.62709	0.001	***
	Genome type: Compartment	1	0.546712	0.546712	26.2599	0.136366	0.001	***
	Residuals	16	0.333108	0.0208192		0.0830866
	Total	19	4.00916			1
	Signif. codes: 0 ‘***’ 0.001 ‘**’ 0.01 ‘*’ 0.05 ‘.’ 0.1 ‘ ’ 1
YH and CS wheat in YL site
	adonis(formula = t(otu) ~ (Site * Compartment* Genome type), data = meta, permutations = 999, method = "bray")
All factors		Df	SumsOfSqs	MeanSqs	F.Model	R2	Pr(>F)	Significance
	Genome_type	1	0.449305	0.449305	12.5187	0.184455	0.001	***
	Compartment	1	1.14598	1.14598	31.9298	0.470466	0.001	***
	Genome type: Compartment	1	0.266306	0.266306	7.41992	0.109328	0.001	***
	Residuals	16	0.574252	0.0358907		0.23575
	Total	19	2.43585			1
	Signif. codes: 0 ‘***’ 0.001 ‘**’ 0.01 ‘*’ 0.05 ‘.’ 0.1 ‘ ’ 1
