# Supplementary material for: Host genotype-specific rhizosphere fungus enhances drought resistance in wheat
Source: Microbiome. 2024 Mar 4;12:44. doi: 10.1186/s40168-024-01770-8 (PMC10910722; doi:10.1186/s40168-024-01770-8)
Supplement: Supplementary file 2 — Additional file 1: Table S1. Annual precipitation and average monthly precipitation at the Suqian (SQ) and Yangling (YL) planting sites. Table S2. Primers used for quantitative real-time PCR (qRT-PCR) in this study. Table S3. Effects of genotypes, planting sites, and niche compartments on the bacterial and fungal communities based on PERMANOVA analysis. Table S4. Relative abundances of dominant bacterial phyla for YH and CS wheats at the SQ and YL sites. Table S5. Relative abundances of dominant fungal phyla for YH and CS wheats at SQ and YL sites. Table S6. Relative abundances of drought-responsive bacterial OTUs at genus level. Table S7. Relative abundances of drought-responsive fungal OTUs at genus level. Table S8. The absolute abundance of plant pathogenic OTUs at phyla and genus level. Table S9. Topological characteristics of the microbial interkingdom association networks in the YH and CS sites. Table S10. Metagenomics sequencing data characteristics for rhizosphere microbiomes from different wheat cultivars at the SQ and YL sites. Table S11. Root morphology traits of wheat sample under different microbial inoculation treatments in the Experiment 1. Table S12. Spearman’s Correlation coefficients between rhizosphere microorganisms and root morphological traits. Table S13. Root morphology traits of China Spring (CS) in the Experiment 2. Table S14. Division by k-means clustering of differentially expressed genes (DEGs) into clusters 8. Table S15. Gene IDs of DEGs involved in responses to abiotic stress and mitogen-activated protein Kinase activity. Fig. S1. Rhizosphere soil microbiome diversity and distribution patterns. (a) Canonical analysis of principal coordinates (CAP) of bacteria and fungi was performed to determine whether there were differences in samples according to the Bray–Curtis dissimilarity matrix. (b) Distinct beta-diversity between bacterial and fungal communities was shown by principal coordinate analysis ordinations (PCoA). Abbreviations: Suqia [file 40168_2024_1770_MOESM1_ESM.zip › Table S4.xlsx]

## Sheet: Sheet1
Table S4 Relative abundances of dominant bacterial phyla for YH and CS wheats at the SQ and YL sites.
Samples	Group	Variety	Compartment	Site	Taxa	Relatvie abundance
SQ_CSB_1	SQ_CSB	CS	bulk	SQ	Proteobacteria	0.242892
SQ_CSB_1	SQ_CSB	CS	bulk	SQ	Acidobacteriota	0.216608
SQ_CSB_1	SQ_CSB	CS	bulk	SQ	Chloroflexi	0.153653
SQ_CSB_1	SQ_CSB	CS	bulk	SQ	Actinobacteriota	0.111947
SQ_CSB_1	SQ_CSB	CS	bulk	SQ	Bacteroidota	0.10005
SQ_CSB_1	SQ_CSB	CS	bulk	SQ	Gemmatimonadota	0.0707718
SQ_CSB_1	SQ_CSB	CS	bulk	SQ	Planctomycetota	0.0511645
SQ_CSB_1	SQ_CSB	CS	bulk	SQ	Myxococcota	0.0324846
SQ_CSB_1	SQ_CSB	CS	bulk	SQ	norank	0.0111815
SQ_CSB_1	SQ_CSB	CS	bulk	SQ	Cyanobacteria	0.00649161
SQ_CSB_1	SQ_CSB	CS	bulk	SQ	Bdellovibrionota	0.00275562
SQ_CSB_2	SQ_CSB	CS	bulk	SQ	Proteobacteria	0.271094
SQ_CSB_2	SQ_CSB	CS	bulk	SQ	Acidobacteriota	0.211858
SQ_CSB_2	SQ_CSB	CS	bulk	SQ	Chloroflexi	0.130362
SQ_CSB_2	SQ_CSB	CS	bulk	SQ	Actinobacteriota	0.110501
SQ_CSB_2	SQ_CSB	CS	bulk	SQ	Bacteroidota	0.101304
SQ_CSB_2	SQ_CSB	CS	bulk	SQ	Gemmatimonadota	0.0686998
SQ_CSB_2	SQ_CSB	CS	bulk	SQ	Planctomycetota	0.0549172
SQ_CSB_2	SQ_CSB	CS	bulk	SQ	Myxococcota	0.0325771
SQ_CSB_2	SQ_CSB	CS	bulk	SQ	norank	0.0111434
SQ_CSB_2	SQ_CSB	CS	bulk	SQ	Cyanobacteria	0.00469196
SQ_CSB_2	SQ_CSB	CS	bulk	SQ	Bdellovibrionota	0.0028525
SQ_CSB_3	SQ_CSB	CS	bulk	SQ	Proteobacteria	0.277355
SQ_CSB_3	SQ_CSB	CS	bulk	SQ	Acidobacteriota	0.217722
SQ_CSB_3	SQ_CSB	CS	bulk	SQ	Chloroflexi	0.122602
SQ_CSB_3	SQ_CSB	CS	bulk	SQ	Bacteroidota	0.107874
SQ_CSB_3	SQ_CSB	CS	bulk	SQ	Actinobacteriota	0.0973345
SQ_CSB_3	SQ_CSB	CS	bulk	SQ	Gemmatimonadota	0.0707329
SQ_CSB_3	SQ_CSB	CS	bulk	SQ	Planctomycetota	0.055898
SQ_CSB_3	SQ_CSB	CS	bulk	SQ	Myxococcota	0.0301235
SQ_CSB_3	SQ_CSB	CS	bulk	SQ	norank	0.0120067
SQ_CSB_3	SQ_CSB	CS	bulk	SQ	Cyanobacteria	0.00528296
SQ_CSB_3	SQ_CSB	CS	bulk	SQ	Bdellovibrionota	0.00306838
SQ_CSB_4	SQ_CSB	CS	bulk	SQ	Proteobacteria	0.278675
SQ_CSB_4	SQ_CSB	CS	bulk	SQ	Acidobacteriota	0.212107
SQ_CSB_4	SQ_CSB	CS	bulk	SQ	Chloroflexi	0.125477
SQ_CSB_4	SQ_CSB	CS	bulk	SQ	Bacteroidota	0.103252
SQ_CSB_4	SQ_CSB	CS	bulk	SQ	Actinobacteriota	0.0977829
SQ_CSB_4	SQ_CSB	CS	bulk	SQ	Gemmatimonadota	0.0739308
SQ_CSB_4	SQ_CSB	CS	bulk	SQ	Planctomycetota	0.0557616
SQ_CSB_4	SQ_CSB	CS	bulk	SQ	Myxococcota	0.0318561
SQ_CSB_4	SQ_CSB	CS	bulk	SQ	norank	0.0139004
SQ_CSB_4	SQ_CSB	CS	bulk	SQ	Cyanobacteria	0.00440223
SQ_CSB_4	SQ_CSB	CS	bulk	SQ	Bdellovibrionota	0.00285478
SQ_CSB_5	SQ_CSB	CS	bulk	SQ	Proteobacteria	0.255905
SQ_CSB_5	SQ_CSB	CS	bulk	SQ	Acidobacteriota	0.225265
SQ_CSB_5	SQ_CSB	CS	bulk	SQ	Chloroflexi	0.128727
SQ_CSB_5	SQ_CSB	CS	bulk	SQ	Bacteroidota	0.103958
SQ_CSB_5	SQ_CSB	CS	bulk	SQ	Actinobacteriota	0.0995276
SQ_CSB_5	SQ_CSB	CS	bulk	SQ	Gemmatimonadota	0.076921
SQ_CSB_5	SQ_CSB	CS	bulk	SQ	Planctomycetota	0.0580244
SQ_CSB_5	SQ_CSB	CS	bulk	SQ	Myxococcota	0.0321883
SQ_CSB_5	SQ_CSB	CS	bulk	SQ	norank	0.0125177
SQ_CSB_5	SQ_CSB	CS	bulk	SQ	Cyanobacteria	0.0040569
SQ_CSB_5	SQ_CSB	CS	bulk	SQ	Bdellovibrionota	0.00290923
SQ_CST_1	SQ_CST	CS	rhizosphere	SQ	Proteobacteria	0.374064
SQ_CST_1	SQ_CST	CS	rhizosphere	SQ	Acidobacteriota	0.153955
SQ_CST_1	SQ_CST	CS	rhizosphere	SQ	Bacteroidota	0.145259
SQ_CST_1	SQ_CST	CS	rhizosphere	SQ	Actinobacteriota	0.115388
SQ_CST_1	SQ_CST	CS	rhizosphere	SQ	Chloroflexi	0.0819168
SQ_CST_1	SQ_CST	CS	rhizosphere	SQ	Gemmatimonadota	0.0498122
SQ_CST_1	SQ_CST	CS	rhizosphere	SQ	Planctomycetota	0.034259
SQ_CST_1	SQ_CST	CS	rhizosphere	SQ	Cyanobacteria	0.0199144
SQ_CST_1	SQ_CST	CS	rhizosphere	SQ	Myxococcota	0.0173397
SQ_CST_1	SQ_CST	CS	rhizosphere	SQ	norank	0.00604261
SQ_CST_1	SQ_CST	CS	rhizosphere	SQ	Bdellovibrionota	0.00204923
SQ_CST_2	SQ_CST	CS	rhizosphere	SQ	Proteobacteria	0.352438
SQ_CST_2	SQ_CST	CS	rhizosphere	SQ	Acidobacteriota	0.150069
SQ_CST_2	SQ_CST	CS	rhizosphere	SQ	Bacteroidota	0.149726
SQ_CST_2	SQ_CST	CS	rhizosphere	SQ	Actinobacteriota	0.132125
SQ_CST_2	SQ_CST	CS	rhizosphere	SQ	Chloroflexi	0.0875818
SQ_CST_2	SQ_CST	CS	rhizosphere	SQ	Gemmatimonadota	0.0520372
SQ_CST_2	SQ_CST	CS	rhizosphere	SQ	Planctomycetota	0.0351224
SQ_CST_2	SQ_CST	CS	rhizosphere	SQ	Myxococcota	0.0171258
SQ_CST_2	SQ_CST	CS	rhizosphere	SQ	Cyanobacteria	0.013669
SQ_CST_2	SQ_CST	CS	rhizosphere	SQ	norank	0.00807473
SQ_CST_2	SQ_CST	CS	rhizosphere	SQ	Bdellovibrionota	0.00203188
SQ_CST_3	SQ_CST	CS	rhizosphere	SQ	Proteobacteria	0.359943
SQ_CST_3	SQ_CST	CS	rhizosphere	SQ	Bacteroidota	0.152201
SQ_CST_3	SQ_CST	CS	rhizosphere	SQ	Actinobacteriota	0.144375
SQ_CST_3	SQ_CST	CS	rhizosphere	SQ	Acidobacteriota	0.129116
SQ_CST_3	SQ_CST	CS	rhizosphere	SQ	Chloroflexi	0.0973669
SQ_CST_3	SQ_CST	CS	rhizosphere	SQ	Gemmatimonadota	0.0500445
SQ_CST_3	SQ_CST	CS	rhizosphere	SQ	Planctomycetota	0.0316704
SQ_CST_3	SQ_CST	CS	rhizosphere	SQ	Myxococcota	0.0165943
SQ_CST_3	SQ_CST	CS	rhizosphere	SQ	norank	0.00999843
SQ_CST_3	SQ_CST	CS	rhizosphere	SQ	Cyanobacteria	0.00693608
SQ_CST_3	SQ_CST	CS	rhizosphere	SQ	Bdellovibrionota	0.00175365
SQ_CST_4	SQ_CST	CS	rhizosphere	SQ	Proteobacteria	0.341274
SQ_CST_4	SQ_CST	CS	rhizosphere	SQ	Actinobacteriota	0.159158
SQ_CST_4	SQ_CST	CS	rhizosphere	SQ	Bacteroidota	0.148151
SQ_CST_4	SQ_CST	CS	rhizosphere	SQ	Acidobacteriota	0.136436
SQ_CST_4	SQ_CST	CS	rhizosphere	SQ	Chloroflexi	0.0921456
SQ_CST_4	SQ_CST	CS	rhizosphere	SQ	Gemmatimonadota	0.0495584
SQ_CST_4	SQ_CST	CS	rhizosphere	SQ	Planctomycetota	0.0326808
SQ_CST_4	SQ_CST	CS	rhizosphere	SQ	Myxococcota	0.0174018
SQ_CST_4	SQ_CST	CS	rhizosphere	SQ	norank	0.0139424
SQ_CST_4	SQ_CST	CS	rhizosphere	SQ	Cyanobacteria	0.00728569
SQ_CST_4	SQ_CST	CS	rhizosphere	SQ	Bdellovibrionota	0.00196556
SQ_CST_5	SQ_CST	CS	rhizosphere	SQ	Proteobacteria	0.352045
SQ_CST_5	SQ_CST	CS	rhizosphere	SQ	Actinobacteriota	0.152214
SQ_CST_5	SQ_CST	CS	rhizosphere	SQ	Acidobacteriota	0.143775
SQ_CST_5	SQ_CST	CS	rhizosphere	SQ	Bacteroidota	0.132057
SQ_CST_5	SQ_CST	CS	rhizosphere	SQ	Chloroflexi	0.0895191
SQ_CST_5	SQ_CST	CS	rhizosphere	SQ	Gemmatimonadota	0.0460029
SQ_CST_5	SQ_CST	CS	rhizosphere	SQ	Planctomycetota	0.034813
SQ_CST_5	SQ_CST	CS	rhizosphere	SQ	Cyanobacteria	0.0226972
SQ_CST_5	SQ_CST	CS	rhizosphere	SQ	Myxococcota	0.0178562
SQ_CST_5	SQ_CST	CS	rhizosphere	SQ	norank	0.00658695
SQ_CST_5	SQ_CST	CS	rhizosphere	SQ	Bdellovibrionota	0.00243373
SQ_YHB_1	SQ_YHB	YH	bulk	SQ	Proteobacteria	0.295456
SQ_YHB_1	SQ_YHB	YH	bulk	SQ	Acidobacteriota	0.204492
SQ_YHB_1	SQ_YHB	YH	bulk	SQ	Actinobacteriota	0.120222
SQ_YHB_1	SQ_YHB	YH	bulk	SQ	Bacteroidota	0.106129
SQ_YHB_1	SQ_YHB	YH	bulk	SQ	Chloroflexi	0.105841
SQ_YHB_1	SQ_YHB	YH	bulk	SQ	Gemmatimonadota	0.0750928
SQ_YHB_1	SQ_YHB	YH	bulk	SQ	Planctomycetota	0.0516394
SQ_YHB_1	SQ_YHB	YH	bulk	SQ	Myxococcota	0.0250222
SQ_YHB_1	SQ_YHB	YH	bulk	SQ	Cyanobacteria	0.00868065
SQ_YHB_1	SQ_YHB	YH	bulk	SQ	norank	0.0044972
SQ_YHB_1	SQ_YHB	YH	bulk	SQ	Bdellovibrionota	0.00292841
SQ_YHB_2	SQ_YHB	YH	bulk	SQ	Proteobacteria	0.290584
SQ_YHB_2	SQ_YHB	YH	bulk	SQ	Acidobacteriota	0.205565
SQ_YHB_2	SQ_YHB	YH	bulk	SQ	Actinobacteriota	0.118869
SQ_YHB_2	SQ_YHB	YH	bulk	SQ	Chloroflexi	0.107682
SQ_YHB_2	SQ_YHB	YH	bulk	SQ	Bacteroidota	0.097752
SQ_YHB_2	SQ_YHB	YH	bulk	SQ	Gemmatimonadota	0.0779449
SQ_YHB_2	SQ_YHB	YH	bulk	SQ	Planctomycetota	0.0529501
SQ_YHB_2	SQ_YHB	YH	bulk	SQ	Myxococcota	0.029999
SQ_YHB_2	SQ_YHB	YH	bulk	SQ	Cyanobacteria	0.00945818
SQ_YHB_2	SQ_YHB	YH	bulk	SQ	norank	0.00581639
SQ_YHB_2	SQ_YHB	YH	bulk	SQ	Bdellovibrionota	0.00337979
SQ_YHB_3	SQ_YHB	YH	bulk	SQ	Proteobacteria	0.310534
SQ_YHB_3	SQ_YHB	YH	bulk	SQ	Acidobacteriota	0.185917
SQ_YHB_3	SQ_YHB	YH	bulk	SQ	Actinobacteriota	0.121056
SQ_YHB_3	SQ_YHB	YH	bulk	SQ	Bacteroidota	0.109482
SQ_YHB_3	SQ_YHB	YH	bulk	SQ	Chloroflexi	0.106497
SQ_YHB_3	SQ_YHB	YH	bulk	SQ	Gemmatimonadota	0.0729791
SQ_YHB_3	SQ_YHB	YH	bulk	SQ	Planctomycetota	0.047134
SQ_YHB_3	SQ_YHB	YH	bulk	SQ	Myxococcota	0.0294587
SQ_YHB_3	SQ_YHB	YH	bulk	SQ	Cyanobacteria	0.00798659
SQ_YHB_3	SQ_YHB	YH	bulk	SQ	norank	0.00581319
SQ_YHB_3	SQ_YHB	YH	bulk	SQ	Bdellovibrionota	0.00314227
SQ_YHB_4	SQ_YHB	YH	bulk	SQ	Proteobacteria	0.30662
SQ_YHB_4	SQ_YHB	YH	bulk	SQ	Acidobacteriota	0.186304
SQ_YHB_4	SQ_YHB	YH	bulk	SQ	Bacteroidota	0.131607
SQ_YHB_4	SQ_YHB	YH	bulk	SQ	Actinobacteriota	0.1059
SQ_YHB_4	SQ_YHB	YH	bulk	SQ	Chloroflexi	0.100018
SQ_YHB_4	SQ_YHB	YH	bulk	SQ	Gemmatimonadota	0.0775149
SQ_YHB_4	SQ_YHB	YH	bulk	SQ	Planctomycetota	0.0459785
SQ_YHB_4	SQ_YHB	YH	bulk	SQ	Myxococcota	0.0314839
SQ_YHB_4	SQ_YHB	YH	bulk	SQ	Cyanobacteria	0.00645958
SQ_YHB_4	SQ_YHB	YH	bulk	SQ	norank	0.00514665
SQ_YHB_4	SQ_YHB	YH	bulk	SQ	Bdellovibrionota	0.0029672
SQ_YHB_5	SQ_YHB	YH	bulk	SQ	Proteobacteria	0.278087
SQ_YHB_5	SQ_YHB	YH	bulk	SQ	Acidobacteriota	0.190746
SQ_YHB_5	SQ_YHB	YH	bulk	SQ	Actinobacteriota	0.153574
SQ_YHB_5	SQ_YHB	YH	bulk	SQ	Chloroflexi	0.109774
SQ_YHB_5	SQ_YHB	YH	bulk	SQ	Bacteroidota	0.10759
SQ_YHB_5	SQ_YHB	YH	bulk	SQ	Gemmatimonadota	0.0736678
SQ_YHB_5	SQ_YHB	YH	bulk	SQ	Planctomycetota	0.0422927
SQ_YHB_5	SQ_YHB	YH	bulk	SQ	Myxococcota	0.0276839
SQ_YHB_5	SQ_YHB	YH	bulk	SQ	norank	0.00821419
SQ_YHB_5	SQ_YHB	YH	bulk	SQ	Cyanobacteria	0.00569275
SQ_YHB_5	SQ_YHB	YH	bulk	SQ	Bdellovibrionota	0.00267741
SQ_YHT_1	SQ_YHT	YH	rhizosphere	SQ	Proteobacteria	0.319005
SQ_YHT_1	SQ_YHT	YH	rhizosphere	SQ	Actinobacteriota	0.16283
SQ_YHT_1	SQ_YHT	YH	rhizosphere	SQ	Acidobacteriota	0.146956
SQ_YHT_1	SQ_YHT	YH	rhizosphere	SQ	Bacteroidota	0.13103
SQ_YHT_1	SQ_YHT	YH	rhizosphere	SQ	Chloroflexi	0.105782
SQ_YHT_1	SQ_YHT	YH	rhizosphere	SQ	Gemmatimonadota	0.0580055
SQ_YHT_1	SQ_YHT	YH	rhizosphere	SQ	Planctomycetota	0.0414066
SQ_YHT_1	SQ_YHT	YH	rhizosphere	SQ	Myxococcota	0.0244711
SQ_YHT_1	SQ_YHT	YH	rhizosphere	SQ	norank	0.00525675
SQ_YHT_1	SQ_YHT	YH	rhizosphere	SQ	Cyanobacteria	0.0027967
SQ_YHT_1	SQ_YHT	YH	rhizosphere	SQ	Bdellovibrionota	0.00246006
SQ_YHT_2	SQ_YHT	YH	rhizosphere	SQ	Proteobacteria	0.340571
SQ_YHT_2	SQ_YHT	YH	rhizosphere	SQ	Actinobacteriota	0.162755
SQ_YHT_2	SQ_YHT	YH	rhizosphere	SQ	Acidobacteriota	0.145985
SQ_YHT_2	SQ_YHT	YH	rhizosphere	SQ	Bacteroidota	0.119329
SQ_YHT_2	SQ_YHT	YH	rhizosphere	SQ	Chloroflexi	0.0939934
SQ_YHT_2	SQ_YHT	YH	rhizosphere	SQ	Gemmatimonadota	0.05872
SQ_YHT_2	SQ_YHT	YH	rhizosphere	SQ	Planctomycetota	0.0418985
SQ_YHT_2	SQ_YHT	YH	rhizosphere	SQ	Myxococcota	0.0277684
SQ_YHT_2	SQ_YHT	YH	rhizosphere	SQ	norank	0.00328666
SQ_YHT_2	SQ_YHT	YH	rhizosphere	SQ	Cyanobacteria	0.00315727
SQ_YHT_2	SQ_YHT	YH	rhizosphere	SQ	Bdellovibrionota	0.00253617
SQ_YHT_3	SQ_YHT	YH	rhizosphere	SQ	Proteobacteria	0.345348
SQ_YHT_3	SQ_YHT	YH	rhizosphere	SQ	Actinobacteriota	0.15329
SQ_YHT_3	SQ_YHT	YH	rhizosphere	SQ	Acidobacteriota	0.142977
SQ_YHT_3	SQ_YHT	YH	rhizosphere	SQ	Bacteroidota	0.124548
SQ_YHT_3	SQ_YHT	YH	rhizosphere	SQ	Chloroflexi	0.0964347
SQ_YHT_3	SQ_YHT	YH	rhizosphere	SQ	Gemmatimonadota	0.0539762
SQ_YHT_3	SQ_YHT	YH	rhizosphere	SQ	Planctomycetota	0.0469609
SQ_YHT_3	SQ_YHT	YH	rhizosphere	SQ	Myxococcota	0.0258363
SQ_YHT_3	SQ_YHT	YH	rhizosphere	SQ	norank	0.00499974
SQ_YHT_3	SQ_YHT	YH	rhizosphere	SQ	Cyanobacteria	0.00316737
SQ_YHT_3	SQ_YHT	YH	rhizosphere	SQ	Bdellovibrionota	0.0024606
SQ_YHT_4	SQ_YHT	YH	rhizosphere	SQ	Proteobacteria	0.322227
SQ_YHT_4	SQ_YHT	YH	rhizosphere	SQ	Actinobacteriota	0.168771
SQ_YHT_4	SQ_YHT	YH	rhizosphere	SQ	Bacteroidota	0.144712
SQ_YHT_4	SQ_YHT	YH	rhizosphere	SQ	Acidobacteriota	0.127639
SQ_YHT_4	SQ_YHT	YH	rhizosphere	SQ	Chloroflexi	0.105702
SQ_YHT_4	SQ_YHT	YH	rhizosphere	SQ	Gemmatimonadota	0.0569123
SQ_YHT_4	SQ_YHT	YH	rhizosphere	SQ	Planctomycetota	0.0354408
SQ_YHT_4	SQ_YHT	YH	rhizosphere	SQ	Myxococcota	0.0236962
SQ_YHT_4	SQ_YHT	YH	rhizosphere	SQ	norank	0.00830401
SQ_YHT_4	SQ_YHT	YH	rhizosphere	SQ	Cyanobacteria	0.00406147
SQ_YHT_4	SQ_YHT	YH	rhizosphere	SQ	Bdellovibrionota	0.00253518
SQ_YHT_5	SQ_YHT	YH	rhizosphere	SQ	Proteobacteria	0.356261
SQ_YHT_5	SQ_YHT	YH	rhizosphere	SQ	Actinobacteriota	0.15171
SQ_YHT_5	SQ_YHT	YH	rhizosphere	SQ	Acidobacteriota	0.135301
SQ_YHT_5	SQ_YHT	YH	rhizosphere	SQ	Bacteroidota	0.134599
SQ_YHT_5	SQ_YHT	YH	rhizosphere	SQ	Chloroflexi	0.0955662
SQ_YHT_5	SQ_YHT	YH	rhizosphere	SQ	Gemmatimonadota	0.0546093
SQ_YHT_5	SQ_YHT	YH	rhizosphere	SQ	Planctomycetota	0.0344038
SQ_YHT_5	SQ_YHT	YH	rhizosphere	SQ	Myxococcota	0.0263165
SQ_YHT_5	SQ_YHT	YH	rhizosphere	SQ	norank	0.00543492
SQ_YHT_5	SQ_YHT	YH	rhizosphere	SQ	Cyanobacteria	0.00330256
SQ_YHT_5	SQ_YHT	YH	rhizosphere	SQ	Bdellovibrionota	0.00249642
YL_YHB_1	YL_YHB	YH	bulk	YL	Proteobacteria	0.279397
YL_YHB_1	YL_YHB	YH	bulk	YL	Acidobacteriota	0.245284
YL_YHB_1	YL_YHB	YH	bulk	YL	Actinobacteriota	0.1081
YL_YHB_1	YL_YHB	YH	bulk	YL	Gemmatimonadota	0.0883392
YL_YHB_1	YL_YHB	YH	bulk	YL	Planctomycetota	0.0804838
YL_YHB_1	YL_YHB	YH	bulk	YL	Chloroflexi	0.0794781
YL_YHB_1	YL_YHB	YH	bulk	YL	Bacteroidota	0.0716499
YL_YHB_1	YL_YHB	YH	bulk	YL	Myxococcota	0.0392498
YL_YHB_1	YL_YHB	YH	bulk	YL	Firmicutes	0.00549062
YL_YHB_1	YL_YHB	YH	bulk	YL	Bdellovibrionota	0.00252786
YL_YHB_2	YL_YHB	YH	bulk	YL	Proteobacteria	0.278442
YL_YHB_2	YL_YHB	YH	bulk	YL	Acidobacteriota	0.250643
YL_YHB_2	YL_YHB	YH	bulk	YL	Actinobacteriota	0.107399
YL_YHB_2	YL_YHB	YH	bulk	YL	Gemmatimonadota	0.0847219
YL_YHB_2	YL_YHB	YH	bulk	YL	Planctomycetota	0.0840716
YL_YHB_2	YL_YHB	YH	bulk	YL	Chloroflexi	0.0802785
YL_YHB_2	YL_YHB	YH	bulk	YL	Bacteroidota	0.067978
YL_YHB_2	YL_YHB	YH	bulk	YL	Myxococcota	0.0376602
YL_YHB_2	YL_YHB	YH	bulk	YL	Firmicutes	0.00655667
YL_YHB_2	YL_YHB	YH	bulk	YL	Bdellovibrionota	0.00224877
YL_YHB_3	YL_YHB	YH	bulk	YL	Proteobacteria	0.283042
YL_YHB_3	YL_YHB	YH	bulk	YL	Acidobacteriota	0.257344
YL_YHB_3	YL_YHB	YH	bulk	YL	Actinobacteriota	0.104701
YL_YHB_3	YL_YHB	YH	bulk	YL	Planctomycetota	0.0861895
YL_YHB_3	YL_YHB	YH	bulk	YL	Gemmatimonadota	0.0842567
YL_YHB_3	YL_YHB	YH	bulk	YL	Chloroflexi	0.074429
YL_YHB_3	YL_YHB	YH	bulk	YL	Bacteroidota	0.0602183
YL_YHB_3	YL_YHB	YH	bulk	YL	Myxococcota	0.0416519
YL_YHB_3	YL_YHB	YH	bulk	YL	Firmicutes	0.00615251
YL_YHB_3	YL_YHB	YH	bulk	YL	Bdellovibrionota	0.00201454
YL_YHB_4	YL_YHB	YH	bulk	YL	Proteobacteria	0.299078
YL_YHB_4	YL_YHB	YH	bulk	YL	Acidobacteriota	0.237717
YL_YHB_4	YL_YHB	YH	bulk	YL	Actinobacteriota	0.10461
YL_YHB_4	YL_YHB	YH	bulk	YL	Planctomycetota	0.0868492
YL_YHB_4	YL_YHB	YH	bulk	YL	Gemmatimonadota	0.0786334
YL_YHB_4	YL_YHB	YH	bulk	YL	Chloroflexi	0.0780098
YL_YHB_4	YL_YHB	YH	bulk	YL	Bacteroidota	0.0630965
YL_YHB_4	YL_YHB	YH	bulk	YL	Myxococcota	0.0404555
YL_YHB_4	YL_YHB	YH	bulk	YL	Firmicutes	0.00889371
YL_YHB_4	YL_YHB	YH	bulk	YL	Bdellovibrionota	0.00265727
YL_YHB_5	YL_YHB	YH	bulk	YL	Proteobacteria	0.273559
YL_YHB_5	YL_YHB	YH	bulk	YL	Acidobacteriota	0.246363
YL_YHB_5	YL_YHB	YH	bulk	YL	Actinobacteriota	0.112203
YL_YHB_5	YL_YHB	YH	bulk	YL	Gemmatimonadota	0.08308
YL_YHB_5	YL_YHB	YH	bulk	YL	Chloroflexi	0.0826457
YL_YHB_5	YL_YHB	YH	bulk	YL	Planctomycetota	0.0789002
YL_YHB_5	YL_YHB	YH	bulk	YL	Bacteroidota	0.0772175
YL_YHB_5	YL_YHB	YH	bulk	YL	Myxococcota	0.0372924
YL_YHB_5	YL_YHB	YH	bulk	YL	Firmicutes	0.00632396
YL_YHB_5	YL_YHB	YH	bulk	YL	Bdellovibrionota	0.00241559
YL_YHT_1	YL_YHT	YH	rhizosphere	YL	Proteobacteria	0.369192
YL_YHT_1	YL_YHT	YH	rhizosphere	YL	Acidobacteriota	0.170336
YL_YHT_1	YL_YHT	YH	rhizosphere	YL	Actinobacteriota	0.158166
YL_YHT_1	YL_YHT	YH	rhizosphere	YL	Bacteroidota	0.114393
YL_YHT_1	YL_YHT	YH	rhizosphere	YL	Planctomycetota	0.0519993
YL_YHT_1	YL_YHT	YH	rhizosphere	YL	Gemmatimonadota	0.0481862
YL_YHT_1	YL_YHT	YH	rhizosphere	YL	Chloroflexi	0.0463318
YL_YHT_1	YL_YHT	YH	rhizosphere	YL	Myxococcota	0.0227742
YL_YHT_1	YL_YHT	YH	rhizosphere	YL	Firmicutes	0.0171329
YL_YHT_1	YL_YHT	YH	rhizosphere	YL	Bdellovibrionota	0.00148868
YL_YHT_2	YL_YHT	YH	rhizosphere	YL	Proteobacteria	0.35545
YL_YHT_2	YL_YHT	YH	rhizosphere	YL	Actinobacteriota	0.191631
YL_YHT_2	YL_YHT	YH	rhizosphere	YL	Acidobacteriota	0.147701
YL_YHT_2	YL_YHT	YH	rhizosphere	YL	Bacteroidota	0.119134
YL_YHT_2	YL_YHT	YH	rhizosphere	YL	Chloroflexi	0.0551794
YL_YHT_2	YL_YHT	YH	rhizosphere	YL	Planctomycetota	0.0435134
YL_YHT_2	YL_YHT	YH	rhizosphere	YL	Gemmatimonadota	0.041977
YL_YHT_2	YL_YHT	YH	rhizosphere	YL	Firmicutes	0.0218739
YL_YHT_2	YL_YHT	YH	rhizosphere	YL	Myxococcota	0.0217957
YL_YHT_2	YL_YHT	YH	rhizosphere	YL	Bdellovibrionota	0.0017447
YL_YHT_3	YL_YHT	YH	rhizosphere	YL	Proteobacteria	0.386131
YL_YHT_3	YL_YHT	YH	rhizosphere	YL	Actinobacteriota	0.172376
YL_YHT_3	YL_YHT	YH	rhizosphere	YL	Acidobacteriota	0.144173
YL_YHT_3	YL_YHT	YH	rhizosphere	YL	Bacteroidota	0.125806
YL_YHT_3	YL_YHT	YH	rhizosphere	YL	Chloroflexi	0.0459182
YL_YHT_3	YL_YHT	YH	rhizosphere	YL	Planctomycetota	0.0447964
YL_YHT_3	YL_YHT	YH	rhizosphere	YL	Gemmatimonadota	0.0374912
YL_YHT_3	YL_YHT	YH	rhizosphere	YL	Firmicutes	0.0221503
YL_YHT_3	YL_YHT	YH	rhizosphere	YL	Myxococcota	0.0196196
YL_YHT_3	YL_YHT	YH	rhizosphere	YL	Bdellovibrionota	0.0015393
YL_YHT_4	YL_YHT	YH	rhizosphere	YL	Proteobacteria	0.373349
YL_YHT_4	YL_YHT	YH	rhizosphere	YL	Actinobacteriota	0.170017
YL_YHT_4	YL_YHT	YH	rhizosphere	YL	Acidobacteriota	0.152629
YL_YHT_4	YL_YHT	YH	rhizosphere	YL	Bacteroidota	0.122239
YL_YHT_4	YL_YHT	YH	rhizosphere	YL	Planctomycetota	0.0502585
YL_YHT_4	YL_YHT	YH	rhizosphere	YL	Gemmatimonadota	0.0443319
YL_YHT_4	YL_YHT	YH	rhizosphere	YL	Chloroflexi	0.0440969
YL_YHT_4	YL_YHT	YH	rhizosphere	YL	Myxococcota	0.0226881
YL_YHT_4	YL_YHT	YH	rhizosphere	YL	Firmicutes	0.018563
YL_YHT_4	YL_YHT	YH	rhizosphere	YL	Bdellovibrionota	0.00182758
YL_YHT_5	YL_YHT	YH	rhizosphere	YL	Proteobacteria	0.385752
YL_YHT_5	YL_YHT	YH	rhizosphere	YL	Actinobacteriota	0.158013
YL_YHT_5	YL_YHT	YH	rhizosphere	YL	Acidobacteriota	0.150876
YL_YHT_5	YL_YHT	YH	rhizosphere	YL	Bacteroidota	0.12502
YL_YHT_5	YL_YHT	YH	rhizosphere	YL	Planctomycetota	0.0486275
YL_YHT_5	YL_YHT	YH	rhizosphere	YL	Chloroflexi	0.045098
YL_YHT_5	YL_YHT	YH	rhizosphere	YL	Gemmatimonadota	0.0429804
YL_YHT_5	YL_YHT	YH	rhizosphere	YL	Firmicutes	0.0216471
YL_YHT_5	YL_YHT	YH	rhizosphere	YL	Myxococcota	0.0204706
YL_YHT_5	YL_YHT	YH	rhizosphere	YL	Bdellovibrionota	0.00151634
YL_CSB_1	YL_CSB	CS	bulk	YL	Proteobacteria	0.309824
YL_CSB_1	YL_CSB	CS	bulk	YL	Acidobacteriota	0.174218
YL_CSB_1	YL_CSB	CS	bulk	YL	Actinobacteriota	0.149579
YL_CSB_1	YL_CSB	CS	bulk	YL	Bacteroidota	0.11282
YL_CSB_1	YL_CSB	CS	bulk	YL	Gemmatimonadota	0.0853491
YL_CSB_1	YL_CSB	CS	bulk	YL	Chloroflexi	0.066956
YL_CSB_1	YL_CSB	CS	bulk	YL	Planctomycetota	0.0559202
YL_CSB_1	YL_CSB	CS	bulk	YL	Myxococcota	0.0259091
YL_CSB_1	YL_CSB	CS	bulk	YL	Firmicutes	0.0175991
YL_CSB_1	YL_CSB	CS	bulk	YL	Bdellovibrionota	0.00182607
YL_CSB_2	YL_CSB	CS	bulk	YL	Proteobacteria	0.351704
YL_CSB_2	YL_CSB	CS	bulk	YL	Acidobacteriota	0.178837
YL_CSB_2	YL_CSB	CS	bulk	YL	Bacteroidota	0.123309
YL_CSB_2	YL_CSB	CS	bulk	YL	Actinobacteriota	0.121614
YL_CSB_2	YL_CSB	CS	bulk	YL	Gemmatimonadota	0.0735421
YL_CSB_2	YL_CSB	CS	bulk	YL	Chloroflexi	0.0564405
YL_CSB_2	YL_CSB	CS	bulk	YL	Planctomycetota	0.0526604
YL_CSB_2	YL_CSB	CS	bulk	YL	Myxococcota	0.0217941
YL_CSB_2	YL_CSB	CS	bulk	YL	Firmicutes	0.018379
YL_CSB_2	YL_CSB	CS	bulk	YL	Bdellovibrionota	0.00172059
YL_CSB_3	YL_CSB	CS	bulk	YL	Proteobacteria	0.329172
YL_CSB_3	YL_CSB	CS	bulk	YL	Acidobacteriota	0.167838
YL_CSB_3	YL_CSB	CS	bulk	YL	Actinobacteriota	0.139852
YL_CSB_3	YL_CSB	CS	bulk	YL	Bacteroidota	0.130095
YL_CSB_3	YL_CSB	CS	bulk	YL	Gemmatimonadota	0.0778996
YL_CSB_3	YL_CSB	CS	bulk	YL	Chloroflexi	0.064995
YL_CSB_3	YL_CSB	CS	bulk	YL	Planctomycetota	0.049179
YL_CSB_3	YL_CSB	CS	bulk	YL	Myxococcota	0.0211929
YL_CSB_3	YL_CSB	CS	bulk	YL	Firmicutes	0.0178356
YL_CSB_3	YL_CSB	CS	bulk	YL	Bdellovibrionota	0.00194093
YL_CSB_4	YL_CSB	CS	bulk	YL	Proteobacteria	0.323387
YL_CSB_4	YL_CSB	CS	bulk	YL	Acidobacteriota	0.160153
YL_CSB_4	YL_CSB	CS	bulk	YL	Actinobacteriota	0.142112
YL_CSB_4	YL_CSB	CS	bulk	YL	Bacteroidota	0.128602
YL_CSB_4	YL_CSB	CS	bulk	YL	Gemmatimonadota	0.086621
YL_CSB_4	YL_CSB	CS	bulk	YL	Chloroflexi	0.0639979
YL_CSB_4	YL_CSB	CS	bulk	YL	Planctomycetota	0.0525415
YL_CSB_4	YL_CSB	CS	bulk	YL	Myxococcota	0.0222544
YL_CSB_4	YL_CSB	CS	bulk	YL	Firmicutes	0.0183303
YL_CSB_4	YL_CSB	CS	bulk	YL	Bdellovibrionota	0.00200158
YL_CSB_5	YL_CSB	CS	bulk	YL	Proteobacteria	0.330656
YL_CSB_5	YL_CSB	CS	bulk	YL	Acidobacteriota	0.163623
YL_CSB_5	YL_CSB	CS	bulk	YL	Actinobacteriota	0.156277
YL_CSB_5	YL_CSB	CS	bulk	YL	Bacteroidota	0.107655
YL_CSB_5	YL_CSB	CS	bulk	YL	Gemmatimonadota	0.0909019
YL_CSB_5	YL_CSB	CS	bulk	YL	Chloroflexi	0.0668287
YL_CSB_5	YL_CSB	CS	bulk	YL	Planctomycetota	0.0483841
YL_CSB_5	YL_CSB	CS	bulk	YL	Myxococcota	0.0205586
YL_CSB_5	YL_CSB	CS	bulk	YL	Firmicutes	0.0130539
YL_CSB_5	YL_CSB	CS	bulk	YL	Bdellovibrionota	0.00206115
YL_CST_1	YL_CST	CS	rhizosphere	YL	Proteobacteria	0.438757
YL_CST_1	YL_CST	CS	rhizosphere	YL	Actinobacteriota	0.157895
YL_CST_1	YL_CST	CS	rhizosphere	YL	Acidobacteriota	0.132527
YL_CST_1	YL_CST	CS	rhizosphere	YL	Bacteroidota	0.110951
YL_CST_1	YL_CST	CS	rhizosphere	YL	Chloroflexi	0.0429918
YL_CST_1	YL_CST	CS	rhizosphere	YL	Planctomycetota	0.0422174
YL_CST_1	YL_CST	CS	rhizosphere	YL	Gemmatimonadota	0.0389864
YL_CST_1	YL_CST	CS	rhizosphere	YL	Myxococcota	0.0206948
YL_CST_1	YL_CST	CS	rhizosphere	YL	Firmicutes	0.0115891
YL_CST_1	YL_CST	CS	rhizosphere	YL	Bdellovibrionota	0.00339128
YL_CST_2	YL_CST	CS	rhizosphere	YL	Proteobacteria	0.398772
YL_CST_2	YL_CST	CS	rhizosphere	YL	Actinobacteriota	0.179449
YL_CST_2	YL_CST	CS	rhizosphere	YL	Acidobacteriota	0.130752
YL_CST_2	YL_CST	CS	rhizosphere	YL	Bacteroidota	0.116781
YL_CST_2	YL_CST	CS	rhizosphere	YL	Chloroflexi	0.0529336
YL_CST_2	YL_CST	CS	rhizosphere	YL	Planctomycetota	0.0449158
YL_CST_2	YL_CST	CS	rhizosphere	YL	Gemmatimonadota	0.0419661
YL_CST_2	YL_CST	CS	rhizosphere	YL	Myxococcota	0.0201116
YL_CST_2	YL_CST	CS	rhizosphere	YL	Firmicutes	0.0112893
YL_CST_2	YL_CST	CS	rhizosphere	YL	Bdellovibrionota	0.00303014
YL_CST_3	YL_CST	CS	rhizosphere	YL	Proteobacteria	0.421823
YL_CST_3	YL_CST	CS	rhizosphere	YL	Actinobacteriota	0.162952
YL_CST_3	YL_CST	CS	rhizosphere	YL	Acidobacteriota	0.130549
YL_CST_3	YL_CST	CS	rhizosphere	YL	Bacteroidota	0.11982
YL_CST_3	YL_CST	CS	rhizosphere	YL	Chloroflexi	0.0457606
YL_CST_3	YL_CST	CS	rhizosphere	YL	Gemmatimonadota	0.0421931
YL_CST_3	YL_CST	CS	rhizosphere	YL	Planctomycetota	0.0416834
YL_CST_3	YL_CST	CS	rhizosphere	YL	Myxococcota	0.0196883
YL_CST_3	YL_CST	CS	rhizosphere	YL	Firmicutes	0.0125801
YL_CST_3	YL_CST	CS	rhizosphere	YL	Bdellovibrionota	0.00295056
YL_CST_4	YL_CST	CS	rhizosphere	YL	Proteobacteria	0.40184
YL_CST_4	YL_CST	CS	rhizosphere	YL	Actinobacteriota	0.18693
YL_CST_4	YL_CST	CS	rhizosphere	YL	Acidobacteriota	0.125859
YL_CST_4	YL_CST	CS	rhizosphere	YL	Bacteroidota	0.115775
YL_CST_4	YL_CST	CS	rhizosphere	YL	Chloroflexi	0.0523232
YL_CST_4	YL_CST	CS	rhizosphere	YL	Gemmatimonadota	0.043362
YL_CST_4	YL_CST	CS	rhizosphere	YL	Planctomycetota	0.0398042
YL_CST_4	YL_CST	CS	rhizosphere	YL	Myxococcota	0.0189123
YL_CST_4	YL_CST	CS	rhizosphere	YL	Firmicutes	0.0117701
YL_CST_4	YL_CST	CS	rhizosphere	YL	Bdellovibrionota	0.00342402
YL_CST_5	YL_CST	CS	rhizosphere	YL	Proteobacteria	0.384107
YL_CST_5	YL_CST	CS	rhizosphere	YL	Actinobacteriota	0.190529
YL_CST_5	YL_CST	CS	rhizosphere	YL	Acidobacteriota	0.126794
YL_CST_5	YL_CST	CS	rhizosphere	YL	Bacteroidota	0.12496
YL_CST_5	YL_CST	CS	rhizosphere	YL	Chloroflexi	0.0485429
YL_CST_5	YL_CST	CS	rhizosphere	YL	Planctomycetota	0.0471398
YL_CST_5	YL_CST	CS	rhizosphere	YL	Gemmatimonadota	0.0446843
YL_CST_5	YL_CST	CS	rhizosphere	YL	Myxococcota	0.0178629
YL_CST_5	YL_CST	CS	rhizosphere	YL	Firmicutes	0.0122774
YL_CST_5	YL_CST	CS	rhizosphere	YL	Bdellovibrionota	0.00310308
