# Supplementary material for: Host genotype-specific rhizosphere fungus enhances drought resistance in wheat
Source: Microbiome. 2024 Mar 4;12:44. doi: 10.1186/s40168-024-01770-8 (PMC10910722; doi:10.1186/s40168-024-01770-8)
Supplement: Supplementary file 2 — Additional file 1: Table S1. Annual precipitation and average monthly precipitation at the Suqian (SQ) and Yangling (YL) planting sites. Table S2. Primers used for quantitative real-time PCR (qRT-PCR) in this study. Table S3. Effects of genotypes, planting sites, and niche compartments on the bacterial and fungal communities based on PERMANOVA analysis. Table S4. Relative abundances of dominant bacterial phyla for YH and CS wheats at the SQ and YL sites. Table S5. Relative abundances of dominant fungal phyla for YH and CS wheats at SQ and YL sites. Table S6. Relative abundances of drought-responsive bacterial OTUs at genus level. Table S7. Relative abundances of drought-responsive fungal OTUs at genus level. Table S8. The absolute abundance of plant pathogenic OTUs at phyla and genus level. Table S9. Topological characteristics of the microbial interkingdom association networks in the YH and CS sites. Table S10. Metagenomics sequencing data characteristics for rhizosphere microbiomes from different wheat cultivars at the SQ and YL sites. Table S11. Root morphology traits of wheat sample under different microbial inoculation treatments in the Experiment 1. Table S12. Spearman’s Correlation coefficients between rhizosphere microorganisms and root morphological traits. Table S13. Root morphology traits of China Spring (CS) in the Experiment 2. Table S14. Division by k-means clustering of differentially expressed genes (DEGs) into clusters 8. Table S15. Gene IDs of DEGs involved in responses to abiotic stress and mitogen-activated protein Kinase activity. Fig. S1. Rhizosphere soil microbiome diversity and distribution patterns. (a) Canonical analysis of principal coordinates (CAP) of bacteria and fungi was performed to determine whether there were differences in samples according to the Bray–Curtis dissimilarity matrix. (b) Distinct beta-diversity between bacterial and fungal communities was shown by principal coordinate analysis ordinations (PCoA). Abbreviations: Suqia [file 40168_2024_1770_MOESM1_ESM.zip › Table S5.xlsx]

## Sheet: Sheet1
Table S5 Relative abundances of dominant fungal phyla for YH and CS wheats at SQ and YL sites.
Samples	Group	Variety	Compartment	Site	Taxa	Relatvie abundance
SQ_CSB_1	SQ_CSB	CS	bulk	SQ	Ascomycota	0.900063
SQ_CSB_1	SQ_CSB	CS	bulk	SQ	unclassified	0.0600821
SQ_CSB_1	SQ_CSB	CS	bulk	SQ	Mortierellomycota	0.0271705
SQ_CSB_1	SQ_CSB	CS	bulk	SQ	Basidiomycota	0.00687606
SQ_CSB_1	SQ_CSB	CS	bulk	SQ	Chytridiomycota	0.00580794
SQ_CSB_2	SQ_CSB	CS	bulk	SQ	Ascomycota	0.904098
SQ_CSB_2	SQ_CSB	CS	bulk	SQ	unclassified	0.0608077
SQ_CSB_2	SQ_CSB	CS	bulk	SQ	Mortierellomycota	0.0264121
SQ_CSB_2	SQ_CSB	CS	bulk	SQ	Chytridiomycota	0.00485663
SQ_CSB_2	SQ_CSB	CS	bulk	SQ	Basidiomycota	0.00382543
SQ_CSB_3	SQ_CSB	CS	bulk	SQ	Ascomycota	0.903711
SQ_CSB_3	SQ_CSB	CS	bulk	SQ	unclassified	0.0541126
SQ_CSB_3	SQ_CSB	CS	bulk	SQ	Mortierellomycota	0.0291401
SQ_CSB_3	SQ_CSB	CS	bulk	SQ	Chytridiomycota	0.0067349
SQ_CSB_3	SQ_CSB	CS	bulk	SQ	Basidiomycota	0.00630147
SQ_CSB_4	SQ_CSB	CS	bulk	SQ	Ascomycota	0.870124
SQ_CSB_4	SQ_CSB	CS	bulk	SQ	unclassified	0.0710957
SQ_CSB_4	SQ_CSB	CS	bulk	SQ	Chytridiomycota	0.0316203
SQ_CSB_4	SQ_CSB	CS	bulk	SQ	Mortierellomycota	0.0237651
SQ_CSB_4	SQ_CSB	CS	bulk	SQ	Basidiomycota	0.00339502
SQ_CSB_5	SQ_CSB	CS	bulk	SQ	Ascomycota	0.847342
SQ_CSB_5	SQ_CSB	CS	bulk	SQ	unclassified	0.11406
SQ_CSB_5	SQ_CSB	CS	bulk	SQ	Mortierellomycota	0.0274744
SQ_CSB_5	SQ_CSB	CS	bulk	SQ	Chytridiomycota	0.00712668
SQ_CSB_5	SQ_CSB	CS	bulk	SQ	Basidiomycota	0.00399627
SQ_CST_1	SQ_CST	CS	rhizosphere	SQ	Ascomycota	0.983885
SQ_CST_1	SQ_CST	CS	rhizosphere	SQ	Basidiomycota	0.00840503
SQ_CST_1	SQ_CST	CS	rhizosphere	SQ	unclassified	0.00625414
SQ_CST_1	SQ_CST	CS	rhizosphere	SQ	Mortierellomycota	0.0010589
SQ_CST_1	SQ_CST	CS	rhizosphere	SQ	Chytridiomycota	0.000397088
SQ_CST_2	SQ_CST	CS	rhizosphere	SQ	Ascomycota	0.980594
SQ_CST_2	SQ_CST	CS	rhizosphere	SQ	Basidiomycota	0.010434
SQ_CST_2	SQ_CST	CS	rhizosphere	SQ	unclassified	0.00774241
SQ_CST_2	SQ_CST	CS	rhizosphere	SQ	Mortierellomycota	0.000930418
SQ_CST_2	SQ_CST	CS	rhizosphere	SQ	Chytridiomycota	0.000299063
SQ_CST_3	SQ_CST	CS	rhizosphere	SQ	Ascomycota	0.963063
SQ_CST_3	SQ_CST	CS	rhizosphere	SQ	Basidiomycota	0.0179018
SQ_CST_3	SQ_CST	CS	rhizosphere	SQ	unclassified	0.0168684
SQ_CST_3	SQ_CST	CS	rhizosphere	SQ	Mortierellomycota	0.00186685
SQ_CST_3	SQ_CST	CS	rhizosphere	SQ	Chytridiomycota	0.00030003
SQ_CST_4	SQ_CST	CS	rhizosphere	SQ	Ascomycota	0.951362
SQ_CST_4	SQ_CST	CS	rhizosphere	SQ	Basidiomycota	0.0349379
SQ_CST_4	SQ_CST	CS	rhizosphere	SQ	unclassified	0.0121596
SQ_CST_4	SQ_CST	CS	rhizosphere	SQ	Mortierellomycota	0.00103842
SQ_CST_4	SQ_CST	CS	rhizosphere	SQ	Chytridiomycota	0.000502462
SQ_CST_5	SQ_CST	CS	rhizosphere	SQ	Ascomycota	0.980138
SQ_CST_5	SQ_CST	CS	rhizosphere	SQ	Basidiomycota	0.0115111
SQ_CST_5	SQ_CST	CS	rhizosphere	SQ	unclassified	0.00632111
SQ_CST_5	SQ_CST	CS	rhizosphere	SQ	Mortierellomycota	0.0013973
SQ_CST_5	SQ_CST	CS	rhizosphere	SQ	Chytridiomycota	0.000632111
SQ_YHB_1	SQ_YHB	YH	bulk	SQ	Ascomycota	0.870648
SQ_YHB_1	SQ_YHB	YH	bulk	SQ	unclassified	0.0955223
SQ_YHB_1	SQ_YHB	YH	bulk	SQ	Mortierellomycota	0.0160966
SQ_YHB_1	SQ_YHB	YH	bulk	SQ	Chytridiomycota	0.0102991
SQ_YHB_1	SQ_YHB	YH	bulk	SQ	Basidiomycota	0.00743444
SQ_YHB_2	SQ_YHB	YH	bulk	SQ	Ascomycota	0.773281
SQ_YHB_2	SQ_YHB	YH	bulk	SQ	unclassified	0.115668
SQ_YHB_2	SQ_YHB	YH	bulk	SQ	Chytridiomycota	0.0750297
SQ_YHB_2	SQ_YHB	YH	bulk	SQ	Mortierellomycota	0.0226447
SQ_YHB_2	SQ_YHB	YH	bulk	SQ	Basidiomycota	0.0133763
SQ_YHB_3	SQ_YHB	YH	bulk	SQ	Ascomycota	0.816379
SQ_YHB_3	SQ_YHB	YH	bulk	SQ	unclassified	0.130846
SQ_YHB_3	SQ_YHB	YH	bulk	SQ	Mortierellomycota	0.022974
SQ_YHB_3	SQ_YHB	YH	bulk	SQ	Chytridiomycota	0.0166928
SQ_YHB_3	SQ_YHB	YH	bulk	SQ	Basidiomycota	0.0131085
SQ_YHB_4	SQ_YHB	YH	bulk	SQ	Ascomycota	0.82603
SQ_YHB_4	SQ_YHB	YH	bulk	SQ	unclassified	0.116206
SQ_YHB_4	SQ_YHB	YH	bulk	SQ	Chytridiomycota	0.028087
SQ_YHB_4	SQ_YHB	YH	bulk	SQ	Mortierellomycota	0.0238232
SQ_YHB_4	SQ_YHB	YH	bulk	SQ	Basidiomycota	0.00585429
SQ_YHB_5	SQ_YHB	YH	bulk	SQ	Ascomycota	0.858967
SQ_YHB_5	SQ_YHB	YH	bulk	SQ	unclassified	0.101191
SQ_YHB_5	SQ_YHB	YH	bulk	SQ	Chytridiomycota	0.0189819
SQ_YHB_5	SQ_YHB	YH	bulk	SQ	Mortierellomycota	0.0131781
SQ_YHB_5	SQ_YHB	YH	bulk	SQ	Basidiomycota	0.00768154
SQ_YHT_1	SQ_YHT	YH	rhizosphere	SQ	Ascomycota	0.905709
SQ_YHT_1	SQ_YHT	YH	rhizosphere	SQ	unclassified	0.0458645
SQ_YHT_1	SQ_YHT	YH	rhizosphere	SQ	Mortierellomycota	0.0302839
SQ_YHT_1	SQ_YHT	YH	rhizosphere	SQ	Basidiomycota	0.0156508
SQ_YHT_1	SQ_YHT	YH	rhizosphere	SQ	Chytridiomycota	0.00249149
SQ_YHT_2	SQ_YHT	YH	rhizosphere	SQ	Ascomycota	0.92938
SQ_YHT_2	SQ_YHT	YH	rhizosphere	SQ	unclassified	0.0318983
SQ_YHT_2	SQ_YHT	YH	rhizosphere	SQ	Mortierellomycota	0.0203304
SQ_YHT_2	SQ_YHT	YH	rhizosphere	SQ	Basidiomycota	0.0158972
SQ_YHT_2	SQ_YHT	YH	rhizosphere	SQ	Chytridiomycota	0.00249368
SQ_YHT_3	SQ_YHT	YH	rhizosphere	SQ	Ascomycota	0.924574
SQ_YHT_3	SQ_YHT	YH	rhizosphere	SQ	unclassified	0.0363706
SQ_YHT_3	SQ_YHT	YH	rhizosphere	SQ	Mortierellomycota	0.0184817
SQ_YHT_3	SQ_YHT	YH	rhizosphere	SQ	Basidiomycota	0.0175053
SQ_YHT_3	SQ_YHT	YH	rhizosphere	SQ	Chytridiomycota	0.00306866
SQ_YHT_4	SQ_YHT	YH	rhizosphere	SQ	Ascomycota	0.869296
SQ_YHT_4	SQ_YHT	YH	rhizosphere	SQ	Mortierellomycota	0.0635595
SQ_YHT_4	SQ_YHT	YH	rhizosphere	SQ	unclassified	0.0462599
SQ_YHT_4	SQ_YHT	YH	rhizosphere	SQ	Basidiomycota	0.0132967
SQ_YHT_4	SQ_YHT	YH	rhizosphere	SQ	Chytridiomycota	0.00758815
SQ_YHT_5	SQ_YHT	YH	rhizosphere	SQ	Ascomycota	0.802147
SQ_YHT_5	SQ_YHT	YH	rhizosphere	SQ	Mortierellomycota	0.124965
SQ_YHT_5	SQ_YHT	YH	rhizosphere	SQ	unclassified	0.0493844
SQ_YHT_5	SQ_YHT	YH	rhizosphere	SQ	Basidiomycota	0.0193061
SQ_YHT_5	SQ_YHT	YH	rhizosphere	SQ	Chytridiomycota	0.00419698
YL_YHB_1	YL_YHB	YH	bulk	YL	Mortierellomycota	0.55928
YL_YHB_1	YL_YHB	YH	bulk	YL	Ascomycota	0.438879
YL_YHB_1	YL_YHB	YH	bulk	YL	Chytridiomycota	0.00184111
YL_YHB_2	YL_YHB	YH	bulk	YL	Mortierellomycota	0.612711
YL_YHB_2	YL_YHB	YH	bulk	YL	Ascomycota	0.386239
YL_YHB_2	YL_YHB	YH	bulk	YL	Chytridiomycota	0.00104994
YL_YHB_3	YL_YHB	YH	bulk	YL	Mortierellomycota	0.585113
YL_YHB_3	YL_YHB	YH	bulk	YL	Ascomycota	0.413843
YL_YHB_3	YL_YHB	YH	bulk	YL	Chytridiomycota	0.00104348
YL_YHB_4	YL_YHB	YH	bulk	YL	Mortierellomycota	0.592853
YL_YHB_4	YL_YHB	YH	bulk	YL	Ascomycota	0.396888
YL_YHB_4	YL_YHB	YH	bulk	YL	Chytridiomycota	0.0102593
YL_YHB_5	YL_YHB	YH	bulk	YL	Mortierellomycota	0.668574
YL_YHB_5	YL_YHB	YH	bulk	YL	Ascomycota	0.325529
YL_YHB_5	YL_YHB	YH	bulk	YL	Chytridiomycota	0.00589651
YL_YHT_1	YL_YHT	YH	rhizosphere	YL	Ascomycota	0.57075
YL_YHT_1	YL_YHT	YH	rhizosphere	YL	Mortierellomycota	0.365429
YL_YHT_1	YL_YHT	YH	rhizosphere	YL	Chytridiomycota	0.0638214
YL_YHT_2	YL_YHT	YH	rhizosphere	YL	Ascomycota	0.598198
YL_YHT_2	YL_YHT	YH	rhizosphere	YL	Mortierellomycota	0.275404
YL_YHT_2	YL_YHT	YH	rhizosphere	YL	Chytridiomycota	0.126398
YL_YHT_3	YL_YHT	YH	rhizosphere	YL	Ascomycota	0.557551
YL_YHT_3	YL_YHT	YH	rhizosphere	YL	Mortierellomycota	0.369563
YL_YHT_3	YL_YHT	YH	rhizosphere	YL	Chytridiomycota	0.0728862
YL_YHT_4	YL_YHT	YH	rhizosphere	YL	Ascomycota	0.610329
YL_YHT_4	YL_YHT	YH	rhizosphere	YL	Mortierellomycota	0.347274
YL_YHT_4	YL_YHT	YH	rhizosphere	YL	Chytridiomycota	0.0423973
YL_YHT_5	YL_YHT	YH	rhizosphere	YL	Ascomycota	0.465673
YL_YHT_5	YL_YHT	YH	rhizosphere	YL	Mortierellomycota	0.464214
YL_YHT_5	YL_YHT	YH	rhizosphere	YL	Chytridiomycota	0.0701131
YL_CSB_1	YL_CSB	CS	bulk	YL	Mortierellomycota	0.516653
YL_CSB_1	YL_CSB	CS	bulk	YL	Ascomycota	0.459373
YL_CSB_1	YL_CSB	CS	bulk	YL	Chytridiomycota	0.0239734
YL_CSB_2	YL_CSB	CS	bulk	YL	Ascomycota	0.557067
YL_CSB_2	YL_CSB	CS	bulk	YL	Mortierellomycota	0.427809
YL_CSB_2	YL_CSB	CS	bulk	YL	Chytridiomycota	0.0151237
YL_CSB_3	YL_CSB	CS	bulk	YL	Ascomycota	0.623793
YL_CSB_3	YL_CSB	CS	bulk	YL	Mortierellomycota	0.366979
YL_CSB_3	YL_CSB	CS	bulk	YL	Chytridiomycota	0.00922792
YL_CSB_4	YL_CSB	CS	bulk	YL	Ascomycota	0.660549
YL_CSB_4	YL_CSB	CS	bulk	YL	Mortierellomycota	0.329147
YL_CSB_4	YL_CSB	CS	bulk	YL	Chytridiomycota	0.0103043
YL_CSB_5	YL_CSB	CS	bulk	YL	Mortierellomycota	0.638302
YL_CSB_5	YL_CSB	CS	bulk	YL	Ascomycota	0.341967
YL_CSB_5	YL_CSB	CS	bulk	YL	Chytridiomycota	0.019731
YL_CST_1	YL_CST	CS	rhizosphere	YL	Ascomycota	0.709657
YL_CST_1	YL_CST	CS	rhizosphere	YL	Mortierellomycota	0.273877
YL_CST_1	YL_CST	CS	rhizosphere	YL	Chytridiomycota	0.0164667
YL_CST_2	YL_CST	CS	rhizosphere	YL	Ascomycota	0.723654
YL_CST_2	YL_CST	CS	rhizosphere	YL	Mortierellomycota	0.271158
YL_CST_2	YL_CST	CS	rhizosphere	YL	Chytridiomycota	0.00518876
YL_CST_3	YL_CST	CS	rhizosphere	YL	Ascomycota	0.691557
YL_CST_3	YL_CST	CS	rhizosphere	YL	Mortierellomycota	0.30441
YL_CST_3	YL_CST	CS	rhizosphere	YL	Chytridiomycota	0.00403333
YL_CST_4	YL_CST	CS	rhizosphere	YL	Ascomycota	0.733376
YL_CST_4	YL_CST	CS	rhizosphere	YL	Mortierellomycota	0.26463
YL_CST_4	YL_CST	CS	rhizosphere	YL	Chytridiomycota	0.00199345
YL_CST_5	YL_CST	CS	rhizosphere	YL	Ascomycota	0.575097
YL_CST_5	YL_CST	CS	rhizosphere	YL	Mortierellomycota	0.420811
YL_CST_5	YL_CST	CS	rhizosphere	YL	Chytridiomycota	0.00409171
