# Supplementary material for: Host genotype-specific rhizosphere fungus enhances drought resistance in wheat
Source: Microbiome. 2024 Mar 4;12:44. doi: 10.1186/s40168-024-01770-8 (PMC10910722; doi:10.1186/s40168-024-01770-8)
Supplement: Supplementary file 2 — Additional file 1: Table S1. Annual precipitation and average monthly precipitation at the Suqian (SQ) and Yangling (YL) planting sites. Table S2. Primers used for quantitative real-time PCR (qRT-PCR) in this study. Table S3. Effects of genotypes, planting sites, and niche compartments on the bacterial and fungal communities based on PERMANOVA analysis. Table S4. Relative abundances of dominant bacterial phyla for YH and CS wheats at the SQ and YL sites. Table S5. Relative abundances of dominant fungal phyla for YH and CS wheats at SQ and YL sites. Table S6. Relative abundances of drought-responsive bacterial OTUs at genus level. Table S7. Relative abundances of drought-responsive fungal OTUs at genus level. Table S8. The absolute abundance of plant pathogenic OTUs at phyla and genus level. Table S9. Topological characteristics of the microbial interkingdom association networks in the YH and CS sites. Table S10. Metagenomics sequencing data characteristics for rhizosphere microbiomes from different wheat cultivars at the SQ and YL sites. Table S11. Root morphology traits of wheat sample under different microbial inoculation treatments in the Experiment 1. Table S12. Spearman’s Correlation coefficients between rhizosphere microorganisms and root morphological traits. Table S13. Root morphology traits of China Spring (CS) in the Experiment 2. Table S14. Division by k-means clustering of differentially expressed genes (DEGs) into clusters 8. Table S15. Gene IDs of DEGs involved in responses to abiotic stress and mitogen-activated protein Kinase activity. Fig. S1. Rhizosphere soil microbiome diversity and distribution patterns. (a) Canonical analysis of principal coordinates (CAP) of bacteria and fungi was performed to determine whether there were differences in samples according to the Bray–Curtis dissimilarity matrix. (b) Distinct beta-diversity between bacterial and fungal communities was shown by principal coordinate analysis ordinations (PCoA). Abbreviations: Suqia [file 40168_2024_1770_MOESM1_ESM.zip › Table S6.xlsx]

## Sheet: Sheet1
Table S6 Relative abundances of drought-responsive bacterial OTUs at genus level.
Phylum	Species name	Mean relative abundance (%)
		SQ_CS	YL_CS	SQ_YH	YL_YH
p__Proteobacteria	g__Ramlibacter	1.582	0.8807	1.953	0.6767
p__Actinobacteriota	g__Knoellia	1.621	0.1552	1.746	0.172
p__Proteobacteria	g__Massilia	5.427	13.6	1.696	10.87
p__Proteobacteria	g__Lysobacter	1.805	1.337	1.337	3.028
p__Actinobacteriota	g__Gaiella	0.7684	1.302	1.302	0.9118
p__Proteobacteria	g__Arenimonas	0.6284	0.4815	1.181	0.4712
p__Bacteroidota	g__Pedobacter	2.969	1.168	1.168	3.069
p__Actinobacteriota	g__Marmoricola	1.019	0.653	1.057	0.6382
p__Proteobacteria	g__Altererythrobacter	0.6999	0.9433	0.9433	1.258
p__Proteobacteria	g__Variovorax	0.6481	0.9172	0.9172	0.3361
p__Actinobacteriota	g__Agromyces	0.7068	0.2247	0.828	0.2597
p__Actinobacteriota	g__Arthrobacter	1.923	2.753	0.8231	2.205
p__Acidobacteriota	g__Bryobacter	0.652	0.7546	0.7546	0.895
p__Actinobacteriota	g__Nocardioides	0.6082	1.621	0.7344	1.437
p__Gemmatimonadota	g__Gemmatimonas	0.5333	0.2425	0.6274	0.2844
p__Proteobacteria	g__Luteimonas	0.4441	0.1493	0.5786	0.1814
p__Actinobacteriota	g__Blastococcus	0.3613	0.6856	0.5643	0.7827
p__Bacteroidota	g__Ferruginibacter	0.7038	0.2637	0.514	0.3179
p__Myxococcota	g__Haliangium	0.3401	0.5091	0.5091	0.278
p__Proteobacteria	g__Devosia	0.3889	0.8975	0.4515	0.7644
p__Bacteroidota	g__Dyadobacter	0.4032	0.4367	0.4367	0.136
p__Firmicutes	g__Bacillus	1.597	0.5525	0.4071	1.168
p__Proteobacteria	g__Dongia	0.3189	0.8068	0.3948	0.8098
p__Planctomycetota	g__Gemmata	0.1947	0.3544	0.3544	0.138
p__Proteobacteria	g__Phenylobacterium	0.204	0.3475	0.3475	0.1631
p__Verrucomicrobiota	g__Opitutus	0.3189	0.206	0.3337	0.2203
p__Proteobacteria	g__Microvirga	0.4362	0.2893	0.2893	0.5554
p__Proteobacteria	g__Caulobacter	0.1676	0.2538	0.2538	0.14
p__Proteobacteria	g__Pseudolabrys	0.1641	0.2464	0.2464	0.1084
p__Proteobacteria	g__Bradyrhizobium	0.1705	0.2405	0.2405	0.1646
p__Proteobacteria	g__Reyranella	0.104	0.1917	0.1917	0.1114
p__Actinobacteriota	g__Ilumatobacter	0.1281	0.1863	0.1863	0.1124
p__Nitrospirota	g__Nitrospira	0.1508	0.3494	0.1833	0.3041
p__Actinobacteriota	g__Luedemannella	0.1138	0.1819	0.1819	0.1345
p__Bacteroidota	g__Adhaeribacter	0.5116	0.9635	0.1755	0.4825
p__Proteobacteria	g__Acidibacter	0.414	0.2282	0.414	0.2282
p__Proteobacteria	g__Allorhizobium-Neorhizobium-Pararhizobium-Rhizobium	0.655	0.4312	0.655	0.4312
p__Proteobacteria	g__Brevundimonas	0.2193	0.5604	0.2193	0.5604
p__Bacteroidota	g__Flavisolibacter	0.8753	0.3356	0.8753	0.3356
p__Actinobacteriota	g__Iamia	0.1518	0.2445	0.1518	0.2445
p__Proteobacteria	g__Mesorhizobium	0.2154	0.3026	0.2154	0.3026
p__Bacteroidota	g__Pontibacter	0.1755	0.3208	0.1755	0.3208
p__Proteobacteria	g__Rhizobacter	0.4396	0.1587	0.4396	0.1587
p__Proteobacteria	g__Skermanella	0.4776	0.1966	0.4776	0.1966
p__Proteobacteria	g__Steroidobacter	0.6077	0.241	0.6077	0.241
p__Bacteroidota	g__Terrimonas	0.2218	0.4845	0.2218	0.4845
