# Supplementary material for: Host genotype-specific rhizosphere fungus enhances drought resistance in wheat
Source: Microbiome. 2024 Mar 4;12:44. doi: 10.1186/s40168-024-01770-8 (PMC10910722; doi:10.1186/s40168-024-01770-8)
Supplement: Supplementary file 2 — Additional file 1: Table S1. Annual precipitation and average monthly precipitation at the Suqian (SQ) and Yangling (YL) planting sites. Table S2. Primers used for quantitative real-time PCR (qRT-PCR) in this study. Table S3. Effects of genotypes, planting sites, and niche compartments on the bacterial and fungal communities based on PERMANOVA analysis. Table S4. Relative abundances of dominant bacterial phyla for YH and CS wheats at the SQ and YL sites. Table S5. Relative abundances of dominant fungal phyla for YH and CS wheats at SQ and YL sites. Table S6. Relative abundances of drought-responsive bacterial OTUs at genus level. Table S7. Relative abundances of drought-responsive fungal OTUs at genus level. Table S8. The absolute abundance of plant pathogenic OTUs at phyla and genus level. Table S9. Topological characteristics of the microbial interkingdom association networks in the YH and CS sites. Table S10. Metagenomics sequencing data characteristics for rhizosphere microbiomes from different wheat cultivars at the SQ and YL sites. Table S11. Root morphology traits of wheat sample under different microbial inoculation treatments in the Experiment 1. Table S12. Spearman’s Correlation coefficients between rhizosphere microorganisms and root morphological traits. Table S13. Root morphology traits of China Spring (CS) in the Experiment 2. Table S14. Division by k-means clustering of differentially expressed genes (DEGs) into clusters 8. Table S15. Gene IDs of DEGs involved in responses to abiotic stress and mitogen-activated protein Kinase activity. Fig. S1. Rhizosphere soil microbiome diversity and distribution patterns. (a) Canonical analysis of principal coordinates (CAP) of bacteria and fungi was performed to determine whether there were differences in samples according to the Bray–Curtis dissimilarity matrix. (b) Distinct beta-diversity between bacterial and fungal communities was shown by principal coordinate analysis ordinations (PCoA). Abbreviations: Suqia [file 40168_2024_1770_MOESM1_ESM.zip › Table S7.xlsx]

## Sheet: Sheet1
Table S7 Relative abundances of drought-responsive fungal OTUs at genus level.
Phylum	Species name	Mean relative abundance (%)
		SQ_CS	YL_CS	SQ_YH	YL_YH
p__Ascomycota	g__Acremonium	0.0489	0.2095	0.02287	0.02258
p__Ascomycota	g__Albifimbria	0.002517	0.003749	0.0003093	0.1315
p__Ascomycota	g__Alternaria	22.61	12.43	2.566	2.825
p__Ascomycota	g__Botrytis	0.1361	1.035	0	0.001536
p__Ascomycota	g__Cercospora	0.0512	0.453	0	0
p__Ascomycota	g__Chaetomium	1.395	6.328	8.807	4.83
p__Ascomycota	g__Cistella	0.02025	0.2362	0.02608	0.01085
p__Ascomycota	g__Cladosporium	6.876	6.662	1.383	1.836
p__Ascomycota	g__Clonostachys	0.05648	0.1968	0.01595	0.03683
p__Ascomycota	g__Cyphellophora	0.0241	0.4461	0	0.001221
p__Basidiomycota	g__Cystofilobasidium	0.1755	0.04815	6.222	2.738
p__Ascomycota	g__Edenia	0.0153	0.2125	0	0
p__Ascomycota	g__Epicoccum	60.28	10.42	0.7938	0.7402
p__Basidiomycota	g__Filobasidium	0.8366	0.3537	0.3626	0.5903
p__Ascomycota	g__Fusarium	0.137	0.6275	0.6345	1.109
p__Ascomycota	g__Fusicolla	0.05704	29.16	0.04526	0.03351
p__Ascomycota	g__Gibberella	1.632	6.031	3.821	17.55
p__Ascomycota	g__Humicola	0.0002888	0.004696	12.91	5.073
p__Ascomycota	g__Jugulospora	0.002135	0.109	0.0003047	0
p__Ascomycota	g__Lophotrichus	0.02299	0.3319	0.1327	0.2921
p__Ascomycota	g__Microdochium	0.128	0.01503	0.3984	0.3173
p__Mortierellomycota	g__Modicella	0	3.457	0	0.002848
p__Ascomycota	g__Monographella	0.2314	0.03854	0.001823	0.002148
p__Mortierellomycota	g__Mortierella	0.1129	1.216	14.69	26.75
p__Ascomycota	g__Neocosmospora	0.1252	0.8427	0.3293	0.5749
p__Ascomycota	g__Nigrospora	0.01803	0.1393	0.001787	0.003153
p__Basidiomycota	g__Occultifur	0.005707	0.2159	0.0003093	0.002231
p__Olpidiomycota	g__Olpidium	0.4313	0.426	0.7956	1.035
p__Ascomycota	g__Phaeosphaeria	0.05747	0.2061	0.01942	0.02296
p__Ascomycota	g__Preussia	0.03915	0.1315	0.0238	0.04773
p__Basidiomycota	g__Rhodotorula	0	0.0003173	0.05087	0.1191
p__Ascomycota	g__Sarocladium	0.01869	0.1545	0.002557	0.1918
p__Ascomycota	g__Schizothecium	0.6244	3.658	0.1392	0.5491
p__Ascomycota	g__Trichocladium	0.0193	0.06367	0.1561	0.6572
p__Basidiomycota	g__Udeniomyces	0.1257	0.1463	0.009086	0.04478
p__Basidiomycota	g__Vishniacozyma	0.04009	0.1334	0.966	0.5329
