# Supplementary material for: Host genotype-specific rhizosphere fungus enhances drought resistance in wheat
Source: Microbiome. 2024 Mar 4;12:44. doi: 10.1186/s40168-024-01770-8 (PMC10910722; doi:10.1186/s40168-024-01770-8)
Supplement: Supplementary file 3 — Additional file 2. [file 40168_2024_1770_MOESM2_ESM.csv]

OTU	SQ_CSB_1	SQ_CSB_2	SQ_CSB_3	SQ_CSB_4	SQ_CSB_5	SQ_CST_1	SQ_CST_2	SQ_CST_3	SQ_CST_4	SQ_CST_5	YL_YHB_1	YL_YHB_2	YL_YHB_3	YL_YHB_4	YL_YHB_5	YL_YHT_1	YL_YHT_2	YL_YHT_3	YL_YHT_4	YL_YHT_5	YL_CSB_1	YL_CSB_2	YL_CSB_3	YL_CSB_4	YL_CSB_5	YL_CST_1	YL_CST_2	YL_CST_3	YL_CST_4	YL_CST_5	SQ_YHB_1	SQ_YHB_2	SQ_YHB_3	SQ_YHB_4	SQ_YHB_5	SQ_YHT_1	SQ_YHT_2	SQ_YHT_3	SQ_YHT_4	SQ_YHT_5	Phylum	Class	Order	Family	Genus	OTU
OTU7380	0	2	2	1	0	3	1	0	2	1	0	0	0	0	0	0	0	0	0	0	0	0	0	0	0	0	0	0	0	0	3	1	0	2	0	0	1	0	0	0	Latescibacterota	Others	Others	Others	Others	OTU7380
OTU7598	4	4	3	3	3	0	0	0	0	1	1	2	0	2	1	0	0	1	0	0	1	1	0	0	2	0	1	2	0	0	1	1	1	2	4	0	0	0	3	1	Others	Others	Others	Others	Others	OTU7598
OTU7762	1	3	0	1	1	0	0	0	1	0	3	0	3	1	1	1	0	0	0	1	3	2	4	1	2	0	0	0	0	0	0	1	1	1	0	0	2	0	3	0	Gemmatimonadota	Longimicrobia	Longimicrobiales	Longimicrobiaceae	Others	OTU7762
OTU2293	0	0	0	0	0	0	0	0	0	0	0	0	0	1	0	0	0	0	0	0	0	0	0	0	0	0	0	0	0	0	0	0	0	0	0	0	0	0	0	0	Proteobacteria	Others	Others	Others	Others	OTU2293
OTU4121	16	19	12	22	14	146	100	77	103	73	24	32	30	31	36	592	885	694	669	655	66	19	55	43	45	681	850	779	795	834	18	10	14	21	16	35	30	28	22	31	Bacteroidota	Bacteroidia	Sphingobacteriales	Sphingobacteriaceae	Pedobacter	OTU4121
OTU7995	3	3	4	5	4	4	3	1	5	2	0	0	1	0	0	1	0	0	0	1	0	2	0	1	2	0	0	1	0	1	12	12	10	12	11	5	8	5	6	4	Gemmatimonadota	Gemmatimonadetes	Gemmatimonadales	Gemmatimonadaceae	Gemmatimonas	OTU7995
OTU7996	25	16	10	16	20	11	9	11	11	14	5	3	1	1	0	2	6	1	4	2	2	3	2	5	6	2	2	1	2	1	10	20	12	7	14	11	8	12	12	8	Chloroflexi	Anaerolineae	Caldilineales	Caldilineaceae	Others	OTU7996
OTU2504	43	52	28	38	42	75	73	70	73	106	91	71	88	79	86	196	196	204	200	183	129	108	127	153	154	203	185	217	235	209	55	57	62	58	89	88	118	73	94	87	Actinobacteriota	Actinobacteria	Propionibacteriales	Nocardioidaceae	Nocardioides	OTU2504
OTU980	0	0	0	0	0	1	0	1	0	0	0	0	0	0	0	0	0	1	0	0	0	0	0	0	0	0	0	0	0	0	0	0	0	0	0	1	0	0	0	1	Patescibacteria	Saccharimonadia	Saccharimonadales	LWQ8	Others	OTU980
OTU2948	1	0	0	0	0	0	0	0	1	0	1	4	2	4	2	5	5	4	3	3	5	5	4	1	6	6	3	3	2	3	0	0	1	0	2	2	1	0	0	0	Chloroflexi	Anaerolineae	Caldilineales	Caldilineaceae	Others	OTU2948
OTU6587	31	21	22	24	28	27	18	35	27	12	0	0	0	0	0	0	0	0	0	0	0	0	0	0	0	0	0	0	0	0	20	8	6	12	8	44	36	33	54	39	Actinobacteriota	Actinobacteria	Others	Others	Others	OTU6587
OTU108	2	2	5	1	0	0	1	0	1	1	0	0	0	0	0	0	0	0	0	0	0	0	0	0	0	0	0	0	0	0	2	0	0	3	0	0	0	0	0	0	Nitrospirota	Thermodesulfovibrionia	Others	Others	Others	OTU108
OTU2195	0	0	1	1	0	0	1	1	0	0	0	0	0	0	0	0	0	0	0	0	0	0	0	0	0	0	0	0	0	0	0	0	0	0	0	0	0	0	0	0	Proteobacteria	Gammaproteobacteria	Pseudomonadales	Moraxellaceae	Cavicella	OTU2195
OTU6115	5	2	4	5	4	1	2	1	5	2	18	18	21	22	15	15	5	5	8	14	17	8	14	12	11	0	10	4	8	9	3	3	1	6	1	1	1	3	3	4	Acidobacteriota	Subgroup_5	Others	Others	Others	OTU6115
OTU3420	0	0	0	0	0	0	0	0	0	0	0	0	0	0	0	1	0	0	0	0	0	0	0	0	0	0	1	0	0	0	0	0	0	0	0	0	0	0	0	0	Proteobacteria	Alphaproteobacteria	Sphingomonadales	Sphingomonadaceae	Sphingobium	OTU3420
OTU1122	0	0	1	1	0	0	0	0	0	0	0	0	0	0	0	1	0	0	0	0	0	0	0	0	0	0	0	0	0	0	1	0	0	0	0	0	0	0	1	0	Patescibacteria	Others	Others	Others	Others	OTU1122
OTU2521	0	0	0	0	0	0	0	0	0	0	1	0	0	0	0	1	0	0	0	0	0	0	1	1	0	0	0	0	0	0	0	0	0	0	0	0	0	0	0	0	Gemmatimonadota	AKAU4049	Others	Others	Others	OTU2521
OTU5529	0	0	0	0	0	0	0	0	0	0	1	1	0	0	0	0	0	0	0	1	0	1	0	0	0	0	0	0	0	0	0	0	0	0	0	0	0	0	0	0	Patescibacteria	Saccharimonadia	Saccharimonadales	Others	Others	OTU5529
OTU57	1	0	0	0	0	0	0	0	1	0	0	0	0	0	0	0	0	0	0	0	0	0	0	0	0	0	0	0	0	0	0	0	0	0	0	0	0	0	0	0	Proteobacteria	Alphaproteobacteria	Rickettsiales	SM2D12	Others	OTU57
OTU56	1	0	0	0	0	0	0	0	0	0	0	0	0	0	0	0	0	0	0	0	0	0	0	0	0	0	0	0	0	0	0	0	0	0	0	0	1	0	0	0	Proteobacteria	Alphaproteobacteria	Rickettsiales	SM2D12	Others	OTU56
OTU4246	0	0	0	0	0	0	0	0	0	0	1	0	0	0	0	0	0	0	1	0	0	0	0	0	0	0	0	0	0	0	0	0	0	0	0	0	0	1	0	0	Others	Others	Others	Others	Others	OTU4246
OTU5524	2	3	2	1	0	1	1	0	2	2	2	0	1	1	6	0	1	2	2	4	1	3	5	1	0	0	2	1	3	3	2	0	2	0	0	3	0	6	0	4	Chloroflexi	Chloroflexia	Chloroflexales	Roseiflexaceae	Others	OTU5524
OTU2273	0	0	0	0	0	0	0	0	0	0	0	0	0	0	0	0	1	0	0	0	0	0	0	0	0	0	0	0	0	0	0	0	0	0	0	0	0	0	0	0	Proteobacteria	Gammaproteobacteria	Enterobacterales	Others	Others	OTU2273
OTU5582	0	0	0	0	0	0	0	0	0	0	2	1	2	1	1	0	0	0	0	0	1	0	0	0	1	0	0	0	0	0	0	0	0	0	0	1	0	0	0	0	Sumerlaeota	Sumerlaeia	Sumerlaeales	Sumerlaeaceae	Sumerlaea	OTU5582
OTU4788	0	0	0	0	0	0	0	0	0	0	1	0	0	0	0	0	0	0	0	0	0	0	0	0	0	0	0	0	0	0	0	0	0	0	0	0	0	0	0	0	Myxococcota	Polyangia	Haliangiales	Haliangiaceae	Haliangium	OTU4788
OTU5934	0	0	0	0	0	0	0	0	0	0	1	0	0	0	0	0	0	0	0	0	0	0	0	0	0	2	0	0	0	0	0	0	0	0	0	0	0	0	0	0	Acidobacteriota	AT-s3-28	Others	Others	Others	OTU5934
OTU308	0	0	0	2	0	0	0	0	0	0	0	0	0	0	0	0	0	0	0	0	0	0	0	0	0	0	0	0	0	0	0	0	0	0	0	0	0	0	0	0	Proteobacteria	Gammaproteobacteria	Diplorickettsiales	Diplorickettsiaceae	Others	OTU308
OTU1370	0	0	0	0	0	0	0	0	0	0	0	0	0	0	0	0	0	0	0	0	0	0	0	0	0	0	0	0	1	0	0	0	0	0	0	0	0	0	0	0	Myxococcota	Polyangia	Haliangiales	Haliangiaceae	Haliangium	OTU1370
OTU296	2	0	2	1	1	1	0	2	3	3	0	0	0	0	0	0	0	0	0	0	0	0	0	0	0	0	0	0	0	0	2	1	3	2	3	1	2	1	0	2	Acidobacteriota	Subgroup_25	Others	Others	Others	OTU296
OTU7628	1	2	4	3	0	2	0	0	0	0	0	0	4	3	3	4	3	3	2	1	3	2	0	5	3	1	2	4	1	0	1	3	3	2	7	1	5	4	4	1	Others	Others	Others	Others	Others	OTU7628
OTU7621	0	0	0	0	0	3	0	4	0	0	0	0	0	0	0	0	0	0	0	0	0	0	0	0	0	0	0	0	0	0	1	0	0	0	0	0	2	1	3	1	Others	Others	Others	Others	Others	OTU7621
OTU4802	0	0	0	0	0	0	0	0	0	0	1	0	0	0	0	0	0	0	0	0	0	0	1	0	0	0	0	0	0	0	0	0	0	0	0	0	0	0	0	0	Planctomycetota	Phycisphaerae	Phycisphaerales	Phycisphaeraceae	Others	OTU4802
OTU7025	1	1	2	0	0	0	0	0	0	2	0	0	0	0	0	0	0	0	0	0	0	0	0	0	0	0	0	0	0	0	0	0	0	0	2	0	0	1	0	0	Acidobacteriota	Acidobacteriae	Solibacterales	Solibacteraceae	Candidatus_Solibacter	OTU7025
OTU736	0	0	0	0	0	0	0	0	1	0	0	0	0	0	0	0	0	0	0	0	0	0	0	0	0	0	0	0	0	0	0	0	0	0	0	0	0	0	0	0	Firmicutes	Limnochordia	Others	Others	Hydrogenispora	OTU736
OTU2658	4	3	1	1	1	0	0	0	0	0	4	5	2	6	6	0	0	0	0	1	0	2	1	0	2	1	0	1	0	0	0	3	0	0	0	1	0	2	1	0	Chloroflexi	Anaerolineae	SBR1031	Others	Others	OTU2658
OTU738	1	0	0	2	1	0	0	0	1	0	0	0	0	0	0	0	0	0	0	0	0	0	0	0	0	0	0	0	0	0	1	1	0	0	0	0	0	0	0	1	Firmicutes	Limnochordia	Others	Others	Hydrogenispora	OTU738
OTU6400	0	1	0	0	0	0	0	0	0	0	0	0	0	0	0	0	0	0	0	0	0	0	0	0	0	0	0	0	0	0	2	1	0	1	0	0	1	1	0	0	Firmicutes	Negativicutes	Veillonellales-Selenomonadales	Others	Others	OTU6400
OTU5993	15	10	11	12	11	11	4	2	3	2	15	23	9	21	17	9	5	2	1	5	15	16	13	16	14	13	9	13	11	12	3	3	3	3	1	1	0	3	3	1	Others	Others	Others	Others	Others	OTU5993
OTU4818	0	1	2	0	0	0	0	0	0	0	1	0	0	2	1	0	0	0	0	0	0	0	0	0	0	0	0	0	0	0	0	0	0	0	0	0	0	0	0	1	Chloroflexi	Anaerolineae	SBR1031	Others	Others	OTU4818
OTU152	0	0	1	0	0	0	0	0	0	0	0	0	0	0	0	0	0	0	0	0	0	0	0	0	0	0	0	0	0	0	0	0	0	0	0	0	0	1	0	0	Proteobacteria	Alphaproteobacteria	Rickettsiales	Mitochondria	Others	OTU152
OTU7588	0	0	0	0	0	0	0	0	0	0	0	0	0	0	0	0	0	0	0	0	0	0	0	0	0	0	0	0	0	0	0	0	1	1	0	0	0	1	1	0	Chloroflexi	Anaerolineae	RBG-13-54-9	Others	Others	OTU7588
OTU237	0	0	0	4	0	0	0	0	1	0	0	0	0	1	0	0	0	0	0	0	0	0	0	0	0	0	0	0	0	0	0	0	0	0	0	0	0	0	0	0	Patescibacteria	Saccharimonadia	Saccharimonadales	Others	Others	OTU237
OTU6468	0	0	0	0	0	0	0	0	0	0	0	0	2	0	1	0	0	0	0	0	0	0	0	0	0	0	0	0	0	0	0	1	2	0	1	0	0	0	0	0	Chloroflexi	P2-11E	Others	Others	Others	OTU6468
OTU3036	2	2	0	1	2	0	0	1	0	0	1	0	0	0	1	2	0	0	0	0	1	1	0	0	0	0	0	1	0	0	1	1	1	3	0	0	1	0	0	1	Verrucomicrobiota	Verrucomicrobiae	Opitutales	Opitutaceae	Others	OTU3036
OTU2567	0	0	0	0	0	0	0	0	0	0	0	0	0	0	0	0	1	0	0	0	0	0	0	0	0	0	0	0	0	0	0	0	0	0	0	0	0	0	0	0	Others	Others	Others	Others	Others	OTU2567
OTU163	1	0	2	0	0	2	0	1	0	1	0	0	0	0	0	0	1	0	0	0	0	0	0	0	0	0	0	0	0	0	0	1	0	1	1	0	0	1	1	2	Actinobacteriota	Acidimicrobiia	Microtrichales	Ilumatobacteraceae	Others	OTU163
OTU2640	4	2	9	7	2	4	3	1	2	2	1	1	0	1	0	1	1	0	0	1	0	0	1	1	1	2	1	0	0	1	6	7	6	5	1	9	13	3	6	7	Proteobacteria	Alphaproteobacteria	Rhizobiales	D05-2	Others	OTU2640
OTU2569	1	0	0	0	0	0	0	0	0	0	0	0	0	0	0	0	0	0	0	0	0	0	0	0	0	0	0	0	0	0	0	0	0	0	0	0	0	0	0	0	Others	Others	Others	Others	Others	OTU2569
OTU1687	0	0	0	0	0	0	1	0	0	1	1	0	0	0	0	0	0	0	0	1	0	0	0	0	0	0	0	0	0	0	0	0	1	0	0	0	0	0	0	0	Cyanobacteria	Vampirivibrionia	Vampirovibrionales	Vampirovibrionaceae	Vampirovibrio	OTU1687
OTU207	44	32	46	25	31	32	32	33	45	35	68	61	59	54	59	68	65	53	64	40	73	41	54	61	53	39	54	57	41	46	69	81	57	62	89	83	59	46	67	50	Actinobacteriota	Thermoleophilia	Gaiellales	Gaiellaceae	Gaiella	OTU207
OTU2253	0	0	0	0	0	0	0	0	0	0	1	0	0	2	0	0	1	0	0	0	0	1	0	1	0	0	0	1	2	1	0	0	0	0	0	0	0	0	0	0	Chloroflexi	Chloroflexia	Chloroflexales	Roseiflexaceae	Others	OTU2253
OTU2158	0	0	0	0	0	0	0	0	0	0	1	0	1	1	0	0	0	1	0	1	0	0	0	1	0	0	0	0	0	0	0	0	0	0	0	0	0	0	0	0	Planctomycetota	Planctomycetes	Gemmatales	Gemmataceae	Others	OTU2158
OTU118	0	2	0	0	0	0	0	0	0	2	0	0	0	0	0	0	0	0	0	0	0	0	0	0	0	0	0	0	0	0	0	0	0	0	0	0	0	0	0	0	Chloroflexi	Anaerolineae	SBR1031	Others	Others	OTU118
OTU2150	0	0	0	0	0	0	0	0	0	0	0	0	0	0	1	0	1	0	0	0	0	0	0	0	0	0	0	0	0	0	0	0	0	0	0	0	0	0	0	0	Planctomycetota	Planctomycetes	Gemmatales	Gemmataceae	Others	OTU2150
OTU2151	0	1	1	0	1	0	0	0	0	0	2	5	3	7	4	4	2	2	0	3	5	4	6	1	6	3	1	2	5	0	1	0	1	1	0	0	0	0	0	0	Planctomycetota	Planctomycetes	Gemmatales	Gemmataceae	Others	OTU2151
OTU294	9	14	12	25	11	48	44	53	41	50	13	6	9	9	7	40	45	46	45	49	46	50	46	27	29	42	64	52	45	53	6	18	10	14	14	30	26	34	31	40	Proteobacteria	Alphaproteobacteria	Rhizobiales	Devosiaceae	Devosia	OTU294
OTU5297	0	0	0	0	0	0	0	0	0	0	0	0	0	1	1	7	9	10	13	15	3	3	4	4	2	2	4	5	5	5	0	0	0	0	0	0	0	0	0	0	Others	Others	Others	Others	Others	OTU5297
OTU5290	0	0	0	0	0	0	0	0	0	0	14	4	11	6	16	1	1	1	0	2	3	3	5	7	2	3	4	3	4	6	0	0	0	0	0	0	0	0	0	0	Others	Others	Others	Others	Others	OTU5290
OTU7309	1	3	6	4	2	2	1	2	2	1	1	2	0	0	1	4	4	3	4	3	0	2	0	1	0	0	0	0	0	0	4	1	5	1	1	2	2	2	1	1	WS2	Others	Others	Others	Others	OTU7309
OTU1002	0	0	0	0	0	0	0	0	0	0	0	0	0	0	0	0	1	0	0	0	0	0	0	1	0	0	0	0	0	0	0	0	0	0	0	0	0	0	0	0	Myxococcota	Polyangia	mle1-27	Others	Others	OTU1002
OTU68	50	45	55	46	63	46	50	28	38	40	63	76	72	58	80	111	108	97	112	99	72	92	76	54	64	61	49	54	40	48	48	48	40	47	52	42	42	38	34	38	Acidobacteriota	Acidobacteriae	Bryobacterales	Bryobacteraceae	Bryobacter	OTU68
OTU7979	31	44	29	32	51	28	24	25	18	37	0	0	0	0	0	0	0	0	0	0	0	0	0	1	0	0	0	0	0	0	5	6	16	6	6	3	7	3	2	9	MBNT15	Others	Others	Others	Others	OTU7979
OTU5344	0	0	0	0	0	1	0	0	1	0	2	4	2	4	0	6	6	5	6	5	7	7	9	9	6	2	1	6	3	3	0	0	0	0	0	0	0	0	0	0	Chloroflexi	Chloroflexia	Thermomicrobiales	JG30-KF-CM45	Others	OTU5344
OTU5254	0	0	0	0	0	0	0	0	0	0	1	1	1	2	1	0	0	1	1	0	0	0	0	1	0	0	1	0	2	0	0	0	0	0	0	0	0	1	0	0	Planctomycetota	Planctomycetes	Gemmatales	Gemmataceae	Others	OTU5254
OTU3882	1	1	0	0	0	2	2	1	0	3	0	0	0	0	1	1	6	4	3	5	10	10	19	11	9	8	4	5	3	4	1	0	0	0	2	0	0	0	1	0	Bacteroidota	Bacteroidia	Cytophagales	Hymenobacteraceae	Rufibacter	OTU3882
OTU5637	0	0	0	0	0	0	0	0	0	0	0	0	1	0	0	0	1	0	2	0	0	1	2	0	1	0	1	0	0	0	0	0	0	0	0	0	0	0	0	0	Firmicutes	Bacilli	Paenibacillales	Paenibacillaceae	Paenibacillus	OTU5637
OTU3512	13	8	23	9	18	0	2	10	2	2	1	0	0	0	0	0	0	0	0	0	0	0	0	0	0	0	0	0	0	0	0	2	0	1	1	1	0	2	3	0	Planctomycetota	vadinHA49	Others	Others	Others	OTU3512
OTU2377	0	0	0	0	0	0	0	0	0	0	0	0	0	0	0	0	0	0	0	1	1	0	0	1	0	0	0	0	0	0	0	0	0	0	0	0	0	0	0	0	Planctomycetota	Planctomycetes	Gemmatales	Gemmataceae	Others	OTU2377
OTU7748	2	1	0	1	1	0	2	1	1	1	0	0	0	0	0	0	0	0	0	0	0	0	0	0	0	0	0	0	0	0	0	4	3	2	3	0	0	2	1	0	Chloroflexi	Anaerolineae	SBR1031	Others	Others	OTU7748
OTU4704	0	0	0	0	0	0	0	0	0	0	1	2	1	1	0	1	1	0	1	0	0	1	0	0	0	0	0	0	1	0	0	0	0	0	0	0	0	0	0	0	Planctomycetota	Planctomycetes	Gemmatales	Gemmataceae	Others	OTU4704
OTU7431	0	0	0	0	0	0	1	0	0	0	0	0	0	0	0	0	0	0	0	0	0	0	0	0	0	0	0	0	0	0	2	0	0	0	0	0	3	1	0	1	Firmicutes	Clostridia	Others	Gracilibacteraceae	Lutispora	OTU7431
OTU4149	0	0	1	0	0	2	0	1	1	0	0	0	0	0	0	0	0	0	0	0	0	0	0	0	0	0	0	0	0	0	0	0	0	0	0	1	0	0	0	1	Proteobacteria	Alphaproteobacteria	Others	Others	Others	OTU4149
OTU828	2	1	0	0	1	0	0	0	1	0	0	0	0	0	0	0	0	0	0	0	0	0	0	0	0	0	0	0	0	0	1	0	1	0	1	1	0	0	0	1	Proteobacteria	Alphaproteobacteria	Defluviicoccales	Defluviicoccaceae	Defluviicoccus	OTU828
OTU2832	0	0	0	0	1	0	0	0	0	0	0	0	2	1	0	0	0	0	0	0	0	0	0	0	0	0	0	0	0	0	0	0	0	0	0	0	1	0	0	0	Proteobacteria	Others	Others	Others	Others	OTU2832
OTU5712	0	0	0	0	0	0	0	0	0	0	0	0	0	0	0	0	0	0	1	0	1	0	0	0	1	0	0	1	1	0	0	0	0	0	0	0	0	0	0	0	Gemmatimonadota	Gemmatimonadetes	Gemmatimonadales	Gemmatimonadaceae	Others	OTU5712
OTU7518	91	81	76	63	67	58	66	80	99	126	79	72	80	78	100	108	161	129	144	98	98	87	124	105	137	95	144	117	120	139	132	107	105	93	184	175	169	159	174	132	Actinobacteriota	Thermoleophilia	Solirubrobacterales	Solirubrobacteraceae	Solirubrobacter	OTU7518
OTU7219	6	7	3	2	3	4	3	4	4	3	2	2	1	1	0	1	0	1	0	0	3	0	3	2	3	0	1	1	0	1	2	2	4	2	1	4	2	3	1	1	Gemmatimonadota	Gemmatimonadetes	Gemmatimonadales	Gemmatimonadaceae	Gemmatimonas	OTU7219
OTU5186	0	0	0	0	0	0	0	0	0	0	0	1	0	1	0	0	0	0	0	0	0	0	0	0	0	0	0	0	0	0	0	1	0	0	0	0	1	0	0	0	Proteobacteria	Gammaproteobacteria	Others	Others	Others	OTU5186
OTU1462	0	0	0	0	0	0	0	0	0	0	0	0	0	0	0	0	0	0	1	0	0	0	0	0	0	0	0	0	0	0	0	0	0	0	0	0	0	0	0	0	Myxococcota	Myxococcia	Myxococcales	Myxococcaceae	P3OB-42	OTU1462
OTU6333	0	0	0	0	0	0	0	0	0	0	0	0	0	0	0	0	0	0	0	0	0	0	0	0	0	0	0	0	0	0	1	0	0	0	0	0	0	0	0	0	Bacteroidota	Bacteroidia	Cytophagales	Cytophagaceae	Sporocytophaga	OTU6333
OTU6300	0	0	0	0	0	0	0	0	1	0	0	0	0	0	0	0	0	0	0	0	0	0	0	0	0	0	0	0	0	1	0	0	0	0	0	1	0	1	0	0	Planctomycetota	Planctomycetes	Gemmatales	Gemmataceae	Others	OTU6300
OTU7440	0	0	2	1	2	0	0	1	0	1	0	1	0	0	0	0	0	0	1	0	0	0	0	0	0	0	0	0	0	0	0	1	2	1	1	1	1	4	1	0	Proteobacteria	Gammaproteobacteria	KI89A_clade	Others	Others	OTU7440
OTU1551	1	2	1	2	2	0	1	0	0	0	21	20	22	16	23	12	10	12	12	2	11	12	15	17	16	4	8	10	14	4	1	1	0	1	1	0	2	0	1	1	Chloroflexi	JG30-KF-CM66	Others	Others	Others	OTU1551
OTU187	0	1	1	0	0	0	0	0	0	0	0	0	0	0	0	0	0	0	0	0	0	0	0	0	0	0	0	0	0	0	0	0	0	0	0	0	0	0	0	0	Bacteroidota	Bacteroidia	Cytophagales	Cytophagaceae	Sporocytophaga	OTU187
OTU714	0	1	1	0	1	0	1	1	0	0	0	0	0	0	0	0	0	0	1	0	0	0	1	0	0	0	0	0	0	0	0	0	1	1	1	0	0	0	0	1	Myxococcota	Myxococcia	Myxococcales	Anaeromyxobacteraceae	Anaeromyxobacter	OTU714
OTU209	0	0	2	0	0	0	1	0	0	0	0	0	0	0	0	0	0	0	0	0	0	0	0	0	0	0	0	0	0	0	0	0	0	0	0	0	0	0	1	0	Proteobacteria	Gammaproteobacteria	EV818SWSAP88	Others	Others	OTU209
OTU2734	0	0	0	0	0	1	0	0	0	0	0	0	0	0	1	0	0	0	0	0	0	0	0	0	0	0	0	0	0	0	0	0	1	0	0	1	0	0	0	0	Verrucomicrobiota	Verrucomicrobiae	Pedosphaerales	Pedosphaeraceae	Others	OTU2734
OTU95	0	2	0	0	0	0	0	0	0	0	0	0	0	0	0	0	0	0	0	0	0	0	0	0	0	0	0	0	0	0	0	0	0	0	0	0	0	0	0	0	Planctomycetota	Planctomycetes	Gemmatales	Gemmataceae	Gemmata	OTU95
OTU5235	0	0	0	0	0	0	0	0	0	0	0	0	0	0	1	0	0	0	0	0	0	0	0	0	0	0	0	0	0	0	0	0	0	0	0	0	0	0	0	0	Patescibacteria	Parcubacteria	Others	Others	Others	OTU5235
OTU3097	3	0	2	1	0	3	2	0	0	2	10	11	14	13	16	13	4	8	7	7	11	10	11	19	8	8	8	4	10	17	1	0	0	5	1	2	1	0	0	1	Planctomycetota	Phycisphaerae	Tepidisphaerales	WD2101_soil_group	Others	OTU3097
OTU6273	0	0	0	0	0	0	0	0	0	0	0	0	3	0	1	0	2	1	2	1	0	0	1	2	0	0	0	0	1	1	0	0	0	0	0	0	0	0	0	0	Planctomycetota	Planctomycetes	Planctomycetales	Others	Others	OTU6273
OTU453	0	1	0	0	0	2	0	0	0	0	0	0	0	0	0	0	0	0	0	0	0	0	0	0	0	0	0	0	0	0	0	0	0	0	0	1	0	0	0	0	Cyanobacteria	Sericytochromatia	Others	Others	Others	OTU453
OTU4827	0	0	0	0	0	0	0	0	0	0	1	1	0	1	3	0	0	0	0	0	0	0	0	0	0	0	0	0	0	0	0	0	0	0	0	0	0	0	0	0	Verrucomicrobiota	Omnitrophia	Omnitrophales	Others	Others	OTU4827
OTU6710	1	0	0	0	0	0	0	0	0	0	0	0	0	0	0	0	0	0	0	0	0	0	0	0	0	0	0	0	0	0	0	1	0	1	0	0	0	0	0	0	Others	Others	Others	Others	Others	OTU6710
OTU2898	0	0	0	0	0	0	0	0	0	0	0	0	2	0	0	0	0	0	0	0	0	0	0	0	0	0	0	0	0	0	0	0	0	0	0	0	0	0	0	1	Chloroflexi	Anaerolineae	SBR1031	A4b	Others	OTU2898
OTU5787	1	1	3	0	2	0	0	2	2	0	1	0	0	0	1	0	0	0	0	0	0	0	0	0	1	0	0	0	0	3	0	0	1	1	0	0	0	0	2	1	Verrucomicrobiota	Verrucomicrobiae	Pedosphaerales	Pedosphaeraceae	ADurb.Bin063-1	OTU5787
OTU1729	0	0	0	0	0	0	0	0	0	0	0	0	0	0	0	0	0	0	0	0	2	0	0	0	0	0	0	0	0	0	0	0	0	0	0	0	0	0	0	0	Planctomycetota	Phycisphaerae	Tepidisphaerales	WD2101_soil_group	Others	OTU1729
OTU5482	0	0	0	0	0	0	0	0	0	0	6	9	3	4	7	9	11	6	11	10	17	12	11	14	16	7	5	13	18	9	0	0	0	0	0	0	0	0	0	0	Gemmatimonadota	Gemmatimonadetes	Gemmatimonadales	Gemmatimonadaceae	Others	OTU5482
OTU6087	0	0	0	0	0	0	0	0	0	0	3	0	0	0	0	0	0	0	0	0	1	0	0	0	0	0	1	0	2	2	0	0	0	0	0	0	0	0	0	0	Chloroflexi	Anaerolineae	SBR1031	Others	Others	OTU6087
OTU7332	1	0	1	0	0	0	1	0	0	0	0	0	0	0	0	0	0	0	0	0	0	0	0	0	0	0	0	0	0	0	0	0	0	0	1	0	1	1	0	0	SAR324_cladeMarine_group_B	Others	Others	Others	Others	OTU7332
OTU1525	0	0	0	0	2	0	0	0	0	0	0	0	2	2	0	0	0	0	0	0	1	0	0	0	0	1	0	0	0	0	0	0	0	0	0	0	0	0	0	0	Myxococcota	Polyangia	Haliangiales	Haliangiaceae	Haliangium	OTU1525
OTU5201	0	1	0	0	0	0	0	0	0	0	4	3	4	5	6	0	0	0	0	0	0	0	0	0	0	0	0	0	0	0	0	1	0	1	0	1	0	1	0	0	Planctomycetota	OM190	Others	Others	Others	OTU5201
OTU2594	0	0	0	0	0	0	3	1	2	3	0	0	0	0	0	0	0	0	0	0	0	0	0	0	0	0	0	0	0	0	0	0	0	0	0	0	1	0	0	0	Proteobacteria	Gammaproteobacteria	Burkholderiales	Others	Others	OTU2594
OTU4613	1	0	0	0	0	0	1	1	3	0	0	0	0	0	0	0	0	0	0	0	0	0	0	0	0	0	0	0	0	0	1	1	0	1	1	1	1	0	0	0	Myxococcota	Polyangia	mle1-27	Others	Others	OTU4613
OTU603	0	0	0	0	0	0	1	0	0	0	0	0	0	0	0	0	0	0	0	0	0	0	0	0	0	0	0	0	0	0	0	0	0	0	0	0	0	0	1	0	Patescibacteria	Others	Others	Others	Others	OTU603
OTU1295	5	1	2	5	3	1	1	2	6	3	0	1	1	2	1	0	0	1	0	0	0	0	1	0	0	1	0	1	0	0	6	1	1	0	3	3	3	1	1	2	Chloroflexi	TK10	Others	Others	Others	OTU1295
OTU5367	0	0	0	0	0	0	0	0	0	0	0	0	0	0	0	0	0	0	0	0	0	0	0	0	0	0	0	0	0	0	0	0	0	0	0	1	0	0	0	0	Myxococcota	Myxococcia	Myxococcales	Myxococcaceae	P3OB-42	OTU5367
OTU6489	0	0	1	3	0	0	1	0	0	0	0	0	0	0	0	0	0	0	0	0	0	0	1	0	0	0	0	0	0	0	0	1	2	0	0	0	1	1	0	2	Verrucomicrobiota	Omnitrophia	Omnitrophales	Omnitrophaceae	Candidatus_Omnitrophus	OTU6489
OTU5775	0	1	0	4	1	1	0	2	0	1	7	9	15	11	9	5	6	6	3	2	6	5	7	7	3	2	10	5	8	5	0	0	1	0	0	0	1	1	0	2	Chloroflexi	Dehalococcoidia	S085	Others	Others	OTU5775
OTU159	0	0	1	0	0	0	0	0	0	0	1	0	0	0	0	0	0	0	0	0	0	0	0	0	0	0	0	0	0	0	0	1	0	0	0	1	0	0	0	0	Myxococcota	Polyangia	mle1-27	Others	Others	OTU159
OTU428	0	1	0	0	2	0	0	0	0	0	0	0	0	0	0	0	0	0	0	0	0	0	0	0	0	0	0	0	0	0	0	0	1	0	0	0	0	0	1	0	Acidobacteriota	Acidobacteriae	Bryobacterales	Bryobacteraceae	Bryobacter	OTU428
OTU7932	0	2	0	1	2	1	0	0	2	1	1	1	0	0	0	1	2	1	1	0	0	0	0	1	0	1	3	0	0	2	5	0	0	3	3	7	2	0	5	5	Myxococcota	Polyangia	Blfdi19	Others	Others	OTU7932
OTU6504	0	1	0	0	0	0	0	0	0	0	0	0	0	0	0	0	0	0	0	0	0	0	0	0	0	0	0	0	0	0	0	1	0	0	0	0	0	0	0	0	Others	Others	Others	Others	Others	OTU6504
OTU2274	0	2	0	1	0	3	2	0	2	2	6	5	6	3	2	7	9	12	9	7	4	8	5	7	5	6	1	7	2	2	0	0	0	0	1	0	2	0	0	0	Firmicutes	Bacilli	Paenibacillales	Paenibacillaceae	Paenibacillus	OTU2274
OTU3026	0	0	0	0	0	0	1	0	0	0	0	0	0	0	0	1	0	1	0	1	0	0	0	0	0	3	3	3	1	8	0	0	0	0	0	1	0	0	0	0	Others	Others	Others	Others	Others	OTU3026
OTU3749	0	0	1	0	1	0	0	0	0	0	0	0	0	0	0	0	0	0	0	0	0	0	0	0	0	0	0	0	0	0	0	0	0	0	0	0	0	0	0	0	Bacteroidota	Bacteroidia	Others	Others	Others	OTU3749
OTU5363	0	0	0	0	0	0	0	0	0	0	0	0	0	0	0	1	0	0	0	0	0	0	0	0	0	0	0	0	0	0	0	0	0	0	0	0	0	0	0	0	Proteobacteria	Alphaproteobacteria	Rickettsiales	Mitochondria	Others	OTU5363
OTU6581	0	0	0	1	0	0	0	0	0	0	0	0	0	0	0	0	0	0	0	0	0	0	0	0	0	0	0	0	0	0	0	0	1	0	0	0	0	0	0	0	Bdellovibrionota	Oligoflexia	Oligoflexales	Others	Others	OTU6581
OTU6056	0	0	0	0	0	0	0	0	0	0	1	0	0	0	1	0	0	0	0	0	0	0	0	1	0	0	1	0	0	0	0	0	0	0	0	0	0	0	0	0	Others	Others	Others	Others	Others	OTU6056
OTU3819	0	0	0	0	0	0	0	0	0	0	7	7	6	4	6	1	3	2	1	3	0	1	1	2	1	0	2	0	1	3	0	0	0	0	0	0	0	0	0	0	Actinobacteriota	Acidimicrobiia	Microtrichales	Ilumatobacteraceae	Others	OTU3819
OTU7354	1	0	0	1	1	0	0	0	0	0	0	1	0	0	0	0	0	0	0	0	0	0	0	0	0	0	0	0	0	0	0	0	1	0	1	0	1	0	0	0	Acidobacteriota	Acidobacteriae	Subgroup_15	Others	Others	OTU7354
OTU7326	0	0	1	0	2	0	1	1	0	0	12	6	3	11	7	2	2	1	0	0	0	0	2	1	4	0	0	2	0	1	4	3	0	1	4	2	2	4	0	3	Chloroflexi	Anaerolineae	Anaerolineales	Anaerolineaceae	Others	OTU7326
OTU6884	4	2	2	2	2	0	0	3	1	0	0	0	0	0	0	0	0	0	0	0	0	0	0	0	0	0	0	0	0	0	1	1	1	4	2	3	1	1	1	1	Chloroflexi	Anaerolineae	SBR1031	Others	Others	OTU6884
OTU938	0	3	0	0	2	0	0	1	1	1	0	0	0	0	0	0	0	0	0	0	0	0	0	0	0	0	0	0	0	0	1	0	0	1	0	0	1	1	1	2	Nitrospirota	4-29-1	Others	Others	Others	OTU938
OTU472	0	0	0	0	0	3	0	0	1	0	0	0	0	0	0	0	0	0	0	0	0	0	0	0	0	0	0	0	0	0	0	1	0	2	2	0	0	0	0	0	Proteobacteria	Alphaproteobacteria	Acetobacterales	Acetobacteraceae	Roseomonas	OTU472
OTU3955	1	0	0	0	1	2	0	0	1	0	0	0	1	1	0	0	0	0	1	0	1	0	0	0	0	0	0	0	0	0	3	0	1	0	0	0	0	1	1	1	Proteobacteria	Gammaproteobacteria	Acidiferrobacterales	Acidiferrobacteraceae	Sulfurifustis	OTU3955
OTU5333	2	0	1	1	0	2	0	0	0	1	0	0	0	0	0	1	0	0	1	1	0	1	0	0	0	0	0	0	0	0	1	0	0	1	0	0	1	1	0	0	Bdellovibrionota	Oligoflexia	0319-6G20	Others	Others	OTU5333
OTU7085	0	0	0	0	0	0	0	0	0	0	0	0	0	0	0	0	0	0	0	0	0	0	0	0	0	0	0	0	0	0	0	1	0	0	0	1	0	0	0	0	Chloroflexi	Anaerolineae	Anaerolineales	Anaerolineaceae	Others	OTU7085
OTU7451	0	0	1	1	1	0	0	0	0	0	0	0	0	0	0	0	0	0	0	0	0	0	0	0	0	0	0	0	0	0	0	1	0	1	1	0	0	0	0	0	Others	Others	Others	Others	Others	OTU7451
OTU2363	0	1	2	1	1	0	2	0	0	0	0	0	0	0	0	0	0	0	0	0	0	0	0	0	0	0	0	0	0	0	1	1	0	2	1	2	3	1	6	3	Chloroflexi	Anaerolineae	SBR1031	A4b	Others	OTU2363
OTU7457	1	0	0	0	2	0	0	0	0	0	0	0	2	0	0	0	0	0	0	0	0	0	0	0	0	0	0	0	0	0	0	1	0	0	0	0	0	1	0	0	Others	Others	Others	Others	Others	OTU7457
OTU3047	0	0	0	0	0	0	0	0	0	0	0	1	0	2	1	0	0	0	1	0	0	0	0	0	0	0	0	0	0	0	0	0	0	0	0	0	0	0	0	0	Bdellovibrionota	Oligoflexia	0319-6G20	Others	Others	OTU3047
OTU312	0	0	0	1	1	0	0	0	0	0	0	0	0	0	0	0	0	0	0	0	0	0	0	0	0	0	0	0	0	0	0	0	0	0	0	0	0	0	0	0	Planctomycetota	Phycisphaerae	Phycisphaerales	Phycisphaeraceae	Others	OTU312
OTU3449	0	0	0	0	0	0	0	0	0	0	2	0	1	1	1	0	2	0	1	0	1	0	1	0	0	0	0	0	0	1	0	0	0	0	0	0	0	0	0	0	Hydrogenedentes	Hydrogenedentia	Hydrogenedentiales	Hydrogenedensaceae	Others	OTU3449
OTU7604	0	0	0	0	1	0	0	0	0	0	1	0	2	3	1	1	0	0	2	0	1	0	0	0	0	1	3	0	0	0	0	0	2	1	0	0	0	0	1	0	Planctomycetota	Planctomycetes	Gemmatales	Gemmataceae	Zavarzinella	OTU7604
OTU2934	0	0	0	0	0	0	0	0	0	0	7	3	1	1	5	2	1	1	0	0	0	0	1	0	1	1	1	1	1	1	0	0	0	0	0	0	0	0	0	0	Planctomycetota	Pla4_lineage	Others	Others	Others	OTU2934
OTU5012	0	0	0	0	0	0	0	0	0	0	0	0	2	0	0	0	0	0	1	0	0	0	0	0	0	0	0	0	0	0	0	0	0	0	0	0	0	0	0	0	Proteobacteria	Gammaproteobacteria	Diplorickettsiales	Diplorickettsiaceae	Aquicella	OTU5012
OTU6470	0	0	0	0	0	0	0	1	0	0	0	1	1	1	1	0	0	0	0	0	2	0	0	0	0	0	0	0	0	0	0	1	0	0	0	0	0	0	1	0	Bdellovibrionota	Oligoflexia	0319-6G20	Others	Others	OTU6470
OTU1572	2	2	1	1	1	1	2	0	0	1	3	2	2	5	5	1	2	0	1	2	4	0	4	2	5	3	4	8	3	3	0	0	1	0	1	0	0	0	0	0	Chloroflexi	TK10	Others	Others	Others	OTU1572
OTU5732	0	0	0	0	0	0	0	0	0	0	0	0	0	0	0	0	0	0	0	0	0	0	0	0	2	0	0	0	0	0	0	0	0	0	0	0	0	0	0	0	Patescibacteria	Saccharimonadia	Saccharimonadales	Others	Others	OTU5732
OTU6125	7	6	7	7	7	2	6	7	1	3	10	5	8	6	4	6	9	10	18	22	110	37	78	48	86	8	24	15	60	81	6	8	4	5	3	8	8	6	23	26	Actinobacteriota	Actinobacteria	Streptosporangiales	Streptosporangiaceae	Others	OTU6125
OTU3145	0	0	0	0	0	0	0	0	0	0	0	1	0	0	0	2	1	0	0	1	0	0	1	0	0	0	0	0	0	0	0	0	0	0	0	0	0	0	0	0	Proteobacteria	Alphaproteobacteria	Acetobacterales	Acetobacteraceae	Craurococcus-Caldovatus	OTU3145
OTU4924	0	4	2	0	0	0	0	1	1	1	10	14	9	21	12	9	4	9	3	11	20	11	10	9	10	5	6	5	7	4	0	0	0	0	1	0	0	0	0	0	Planctomycetota	Planctomycetes	Pirellulales	Pirellulaceae	Pir4_lineage	OTU4924
OTU847	0	0	0	0	0	0	0	0	1	0	0	0	0	3	1	0	0	0	0	0	0	0	0	0	0	0	0	0	0	1	0	0	0	1	0	0	0	0	0	0	Gemmatimonadota	Gemmatimonadetes	Gemmatimonadales	Gemmatimonadaceae	Others	OTU847
OTU7673	0	0	0	0	0	0	0	0	0	0	0	0	0	0	0	0	0	0	0	0	0	0	0	0	0	0	0	0	0	0	0	0	0	0	0	0	0	0	1	0	Cyanobacteria	Cyanobacteriia	Chloroplast	Others	Others	OTU7673
OTU4544	0	0	0	0	0	0	0	0	0	0	0	0	0	0	0	1	0	1	1	0	0	1	0	0	0	0	0	0	0	0	0	0	0	0	0	0	0	0	0	0	Planctomycetota	Planctomycetes	Isosphaerales	Isosphaeraceae	Others	OTU4544
OTU5191	10	9	7	11	8	3	5	7	1	4	1	1	1	4	2	3	3	5	0	8	2	2	2	2	2	4	2	0	0	1	5	3	0	1	2	4	3	6	0	5	Planctomycetota	Planctomycetes	Planctomycetales	Rubinisphaeraceae	SH-PL14	OTU5191
OTU2059	1	0	0	0	1	0	0	0	0	0	0	0	1	0	0	0	0	0	0	0	0	0	0	1	0	0	0	0	0	0	0	0	0	0	0	0	0	0	0	0	Planctomycetota	Planctomycetes	Isosphaerales	Isosphaeraceae	Others	OTU2059
OTU121	0	1	1	1	0	0	0	0	0	0	0	0	0	0	0	0	0	0	0	0	0	0	0	0	0	0	0	0	0	0	0	0	0	0	0	0	0	0	0	0	Chloroflexi	Anaerolineae	Ardenticatenales	Ardenticatenaceae	Others	OTU121
OTU7937	0	1	0	2	0	0	1	1	0	0	0	0	0	0	0	0	0	0	0	0	0	0	0	0	0	0	0	0	0	0	0	0	1	1	0	0	0	0	1	2	Acidobacteriota	Thermoanaerobaculia	Thermoanaerobaculales	Thermoanaerobaculaceae	Subgroup_23	OTU7937
OTU3023	0	0	0	0	0	0	0	0	0	0	0	0	0	0	0	0	0	0	3	0	0	0	0	0	0	0	0	0	0	0	0	0	0	0	0	0	0	0	0	0	Planctomycetota	BD7-11	Others	Others	Others	OTU3023
OTU4115	0	1	1	0	0	1	0	0	1	2	1	0	0	0	0	1	0	0	0	0	3	1	2	0	0	0	0	0	0	0	0	0	0	0	1	0	0	0	0	1	Proteobacteria	Alphaproteobacteria	Sphingomonadales	Sphingomonadaceae	Sphingomonas	OTU4115
OTU5019	0	1	0	0	1	0	1	0	0	1	2	2	3	5	4	20	23	26	21	14	0	2	1	0	1	9	9	10	11	9	4	2	1	3	3	3	7	2	8	0	Actinobacteriota	Acidimicrobiia	Others	Others	Others	OTU5019
OTU4431	1	3	3	2	1	3	3	1	0	2	2	1	2	5	5	0	0	0	1	0	1	1	0	0	0	0	0	0	0	0	3	5	4	3	3	2	5	4	3	2	Bacteroidota	Bacteroidia	Chitinophagales	37-13	Others	OTU4431
OTU1969	11	8	11	7	17	15	23	20	24	21	26	24	31	41	28	54	74	78	60	45	36	29	41	47	55	60	51	46	61	63	28	29	30	18	40	34	32	26	30	28	Actinobacteriota	Actinobacteria	Propionibacteriales	Nocardioidaceae	Nocardioides	OTU1969
OTU7607	3	4	2	4	3	2	1	1	10	1	9	6	4	4	20	3	2	1	4	2	4	2	5	5	32	2	4	1	2	17	0	0	2	1	0	0	1	0	4	0	Verrucomicrobiota	Verrucomicrobiae	Pedosphaerales	Pedosphaeraceae	Others	OTU7607
OTU3265	0	0	0	0	0	0	0	0	1	0	0	1	2	0	0	1	0	0	1	0	0	0	0	0	0	0	1	0	1	0	0	0	0	0	0	1	0	0	0	0	Planctomycetota	Planctomycetes	Gemmatales	Gemmataceae	Others	OTU3265
OTU6440	0	0	0	0	0	0	0	0	0	0	0	0	0	0	0	0	0	0	0	0	0	0	0	0	0	0	0	0	0	0	0	0	0	0	0	0	0	0	1	0	Firmicutes	Clostridia	Christensenellales	Christensenellaceae	Christensenellaceae_R-7_group	OTU6440
OTU4402	0	0	0	0	0	2	1	0	0	1	0	0	0	0	0	0	0	0	0	0	0	0	0	0	0	0	0	0	0	0	0	0	1	0	1	0	1	1	1	0	Proteobacteria	Alphaproteobacteria	Rhizobiales	Rhizobiaceae	Aureimonas	OTU4402
OTU8016	10	8	10	14	12	2	5	4	3	1	1	0	3	0	0	0	0	2	1	0	1	2	1	0	3	0	1	1	0	2	11	8	6	6	6	3	3	6	3	5	Armatimonadota	Chthonomonadetes	Chthonomonadales	Chthonomonadaceae	Chthonomonas	OTU8016
OTU679	0	0	0	0	1	0	0	1	1	0	0	0	0	0	0	0	0	0	0	0	0	0	0	0	0	0	0	0	0	0	0	0	0	0	0	2	1	2	0	0	Bacteroidota	Bacteroidia	Chitinophagales	Chitinophagaceae	Sediminibacterium	OTU679
OTU5247	59	63	54	54	43	52	42	45	42	37	45	28	19	26	41	9	15	8	12	15	7	12	9	9	7	2	3	6	5	1	60	50	54	48	50	53	46	51	42	47	Bacteroidota	Bacteroidia	Chitinophagales	Saprospiraceae	Others	OTU5247
OTU5511	0	0	0	0	0	0	0	0	0	0	0	0	0	0	0	0	1	0	0	1	0	0	0	0	0	0	0	0	0	0	0	0	0	0	0	0	0	0	0	0	Actinobacteriota	Actinobacteria	Propionibacteriales	Propionibacteriaceae	Microlunatus	OTU5511
OTU4810	0	0	0	0	0	0	0	0	0	0	1	0	0	1	0	0	1	0	0	0	0	0	0	0	0	0	0	0	0	0	0	0	0	0	0	0	0	0	0	0	Chloroflexi	Chloroflexia	Chloroflexales	Chloroflexaceae	Chloronema	OTU4810
OTU4920	35	29	34	35	39	16	23	12	15	11	97	94	91	109	84	39	22	36	22	29	36	22	31	33	27	27	31	20	30	34	28	40	34	36	36	18	17	14	26	22	Proteobacteria	Alphaproteobacteria	Rhizobiales	KF-JG30-B3	Others	OTU4920
OTU1379	0	0	0	1	1	2	1	0	3	2	0	1	0	1	0	0	1	0	1	0	1	0	1	0	3	1	0	0	2	0	0	0	1	1	0	0	1	0	0	1	Gemmatimonadota	Longimicrobia	Longimicrobiales	Longimicrobiaceae	Others	OTU1379
OTU808	3	5	1	3	1	2	1	3	2	4	1	0	2	0	0	0	0	2	0	1	0	0	0	1	0	0	0	0	0	0	1	0	3	1	5	1	2	0	0	5	Myxococcota	Polyangia	Polyangiales	Polyangiaceae	Pajaroellobacter	OTU808
OTU3915	1	1	1	1	0	2	0	1	0	0	0	0	0	1	2	1	0	0	1	1	2	1	0	1	0	1	0	1	0	1	3	1	1	2	0	0	0	2	0	0	Actinobacteriota	Acidimicrobiia	Microtrichales	Others	Others	OTU3915
OTU6512	0	0	0	0	0	0	0	0	0	0	0	0	0	0	0	0	0	0	0	0	0	0	0	0	0	0	0	0	0	0	0	1	0	2	0	0	0	0	0	0	Chloroflexi	Anaerolineae	RBG-13-54-9	Others	Others	OTU6512
OTU6716	6	1	6	5	2	4	3	2	5	5	1	5	3	1	2	2	1	2	3	3	1	0	1	5	2	0	4	0	1	0	8	4	4	5	8	2	5	8	2	0	Proteobacteria	Alphaproteobacteria	Tistrellales	Geminicoccaceae	Others	OTU6716
OTU4900	0	0	0	0	0	0	0	0	0	0	0	1	0	1	0	0	0	0	0	0	0	0	0	0	0	0	0	0	0	0	0	0	0	0	0	0	0	0	0	0	Others	Others	Others	Others	Others	OTU4900
OTU4423	7	10	6	11	8	7	5	9	10	6	1	1	2	0	1	2	0	3	4	1	3	5	3	1	0	2	1	1	0	0	5	12	7	4	5	10	7	10	5	6	Planctomycetota	Planctomycetes	Pirellulales	Pirellulaceae	Pirellula	OTU4423
OTU8038	16	13	30	37	14	16	9	13	15	14	28	22	21	21	28	2	5	3	2	6	3	8	2	3	3	27	31	17	26	28	11	17	24	20	20	56	54	100	106	38	Proteobacteria	Gammaproteobacteria	Xanthomonadales	Rhodanobacteraceae	Others	OTU8038
OTU4025	0	1	3	2	0	0	0	0	2	0	6	3	5	3	1	4	1	1	0	5	4	1	1	2	3	1	0	1	3	3	1	1	1	1	2	1	2	2	2	1	Actinobacteriota	MB-A2-108	Others	Others	Others	OTU4025
OTU548	0	0	1	0	0	1	1	0	0	1	0	0	0	0	0	0	0	0	0	0	0	0	0	0	0	0	0	0	0	0	1	0	1	0	1	0	0	1	0	1	Proteobacteria	Gammaproteobacteria	Burkholderiales	Rhodocyclaceae	Sulfuritalea	OTU548
OTU2511	1	0	0	1	0	0	0	0	0	0	0	0	0	0	0	0	0	0	0	0	0	0	0	0	0	0	0	0	0	0	0	0	0	0	0	0	0	0	1	0	Armatimonadota	Chthonomonadetes	Chthonomonadales	Others	Others	OTU2511
OTU6984	15	3	8	11	11	1	6	5	8	8	8	5	8	5	4	6	3	8	2	6	4	1	4	3	3	0	0	0	2	2	11	13	12	13	7	17	10	12	10	6	Planctomycetota	Planctomycetes	Pirellulales	Pirellulaceae	Pirellula	OTU6984
OTU7859	1	2	4	1	1	0	1	0	2	0	0	0	0	0	0	0	0	0	0	0	0	0	0	0	0	0	0	0	0	0	0	1	1	1	1	3	1	1	1	2	Planctomycetota	Phycisphaerae	Tepidisphaerales	WD2101_soil_group	Others	OTU7859
OTU4064	1	1	2	0	1	0	0	1	0	0	4	0	2	3	1	1	1	0	1	3	4	1	2	0	0	0	0	1	2	1	2	0	2	0	0	0	0	0	2	0	Planctomycetota	Planctomycetes	Gemmatales	Gemmataceae	Others	OTU4064
OTU4065	0	0	0	0	0	0	0	0	0	0	3	5	5	4	3	8	1	5	4	3	3	5	4	2	4	5	4	0	4	4	0	0	0	0	0	0	0	0	0	0	Planctomycetota	Planctomycetes	Gemmatales	Gemmataceae	Others	OTU4065
OTU594	0	0	0	0	0	0	1	0	0	0	0	0	0	0	0	0	0	0	0	0	0	0	0	0	0	0	0	0	0	0	0	0	0	0	0	0	0	0	0	0	Myxococcota	Others	Others	Others	Others	OTU594
OTU5985	20	16	22	28	23	19	23	16	15	21	32	27	23	17	30	25	33	27	42	24	45	41	33	36	45	26	26	29	31	35	19	18	17	17	38	16	28	27	17	18	Actinobacteriota	Thermoleophilia	Gaiellales	Others	Others	OTU5985
OTU1205	0	0	0	0	0	0	0	0	0	0	0	0	0	0	0	0	3	0	1	0	0	0	0	0	0	0	0	0	0	0	0	0	0	0	0	0	0	0	0	0	Proteobacteria	Gammaproteobacteria	Xanthomonadales	Rhodanobacteraceae	Pseudofulvimonas	OTU1205
OTU5041	0	0	0	0	0	0	0	0	0	0	2	0	1	0	0	0	0	0	0	0	0	0	0	0	0	0	0	0	0	0	0	0	0	0	0	0	0	0	0	0	Proteobacteria	Gammaproteobacteria	Others	Others	Others	OTU5041
OTU7400	0	0	0	0	0	0	0	0	0	0	0	0	0	0	0	0	0	0	0	0	0	0	0	0	0	0	0	0	0	0	1	0	0	0	0	0	1	0	0	0	WS4	Others	Others	Others	Others	OTU7400
OTU3726	0	0	0	0	0	0	0	0	0	0	0	0	0	0	0	0	0	0	1	1	0	0	0	0	0	0	0	0	0	0	0	0	0	0	0	0	0	0	0	0	Actinobacteriota	MB-A2-108	Others	Others	Others	OTU3726
OTU8107	1	1	2	1	0	1	2	2	0	8	0	0	0	0	0	0	1	0	0	0	0	0	0	0	0	0	0	0	0	0	2	5	8	0	2	22	20	23	16	18	Proteobacteria	Alphaproteobacteria	Rhodobacterales	Rhodobacteraceae	Rhodobacter	OTU8107
OTU203	21	23	20	29	33	12	10	13	15	15	87	92	55	74	82	59	38	49	51	64	54	57	76	57	53	26	26	25	30	37	37	43	36	27	31	14	23	24	18	18	Gemmatimonadota	Gemmatimonadetes	Gemmatimonadales	Gemmatimonadaceae	Others	OTU203
OTU7720	5	4	3	0	1	1	0	2	6	3	1	1	2	1	4	3	2	2	1	2	1	1	4	2	3	1	2	2	5	3	4	5	3	8	7	3	5	3	7	4	Actinobacteriota	Thermoleophilia	Solirubrobacterales	Solirubrobacteraceae	Solirubrobacter	OTU7720
OTU3367	1	1	0	0	0	0	0	0	0	2	0	0	1	0	0	0	0	0	0	0	0	0	0	0	0	0	0	0	0	0	1	0	0	2	1	0	0	0	0	0	Planctomycetota	Planctomycetes	Isosphaerales	Isosphaeraceae	Others	OTU3367
OTU1993	0	0	0	0	0	0	0	0	0	0	0	0	1	0	1	0	0	0	0	0	0	0	0	0	0	0	0	1	0	0	0	0	0	0	0	0	0	0	0	0	Chloroflexi	Chloroflexia	Chloroflexales	Roseiflexaceae	Others	OTU1993
OTU4077	0	0	0	0	0	0	0	0	0	0	0	0	0	0	0	0	0	0	1	1	0	0	0	0	0	0	0	0	0	0	0	0	0	0	0	0	0	0	0	0	Planctomycetota	Planctomycetes	Gemmatales	Gemmataceae	Others	OTU4077
OTU5490	0	0	0	0	0	0	0	0	0	0	0	0	0	0	1	0	0	0	1	0	0	0	0	0	0	0	0	0	0	0	0	0	0	0	0	0	0	0	0	0	Planctomycetota	Pla3_lineage	Others	Others	Others	OTU5490
OTU262	2	2	3	2	0	1	1	1	1	1	0	2	1	0	1	1	2	1	0	3	1	1	5	11	1	0	1	0	0	0	2	1	1	2	1	1	2	2	1	2	Cyanobacteria	Cyanobacteriia	Chloroplast	Others	Others	OTU262
OTU6376	0	0	0	1	0	2	0	0	0	0	0	0	0	0	0	0	0	0	0	0	0	0	0	0	0	0	0	0	0	0	1	1	1	0	0	0	0	0	0	0	Desulfobacterota	Syntrophobacteria	Syntrophobacterales	Syntrophobacteraceae	Desulfovirga	OTU6376
OTU755	3	7	6	10	8	1	1	1	2	2	0	0	0	0	0	0	0	0	0	0	0	0	0	0	0	0	0	0	0	0	5	1	0	2	0	0	0	1	0	0	Bacteroidota	Bacteroidia	Chitinophagales	Saprospiraceae	Others	OTU755
OTU6517	0	0	1	1	0	1	0	0	0	0	0	0	0	0	0	0	0	0	0	0	0	0	0	0	0	0	0	0	0	0	0	1	0	0	0	0	0	0	0	0	Methylomirabilota	Methylomirabilia	Rokubacteriales	Others	Others	OTU6517
OTU7914	5	4	2	3	2	7	5	1	5	4	4	4	3	10	7	4	5	4	4	4	16	11	13	15	22	6	6	5	7	6	8	10	10	6	12	3	9	10	7	11	Bdellovibrionota	Bdellovibrionia	Bdellovibrionales	Bdellovibrionaceae	OM27_clade	OTU7914
OTU5875	0	0	0	0	0	0	0	0	0	0	0	0	0	0	0	0	0	0	0	1	0	0	0	0	0	1	0	0	0	0	0	0	0	0	0	0	0	0	0	0	Myxococcota	bacteriap25	Others	Others	Others	OTU5875
OTU5963	17	21	15	13	26	76	69	76	93	67	4	3	5	3	3	5	3	3	6	7	1	5	0	5	1	3	0	2	0	1	54	46	65	132	90	14	11	30	21	19	Bacteroidota	Bacteroidia	Chitinophagales	Chitinophagaceae	Others	OTU5963
OTU7374	0	0	0	0	0	0	0	0	0	0	0	0	0	0	0	0	0	0	0	0	0	0	0	0	0	0	0	0	0	0	0	0	0	1	0	0	0	0	0	0	Chloroflexi	Anaerolineae	RBG-13-54-9	Others	Others	OTU7374
OTU1955	0	0	0	0	0	1	0	0	1	0	0	0	0	0	0	0	0	0	0	0	0	0	0	0	0	0	0	0	0	0	0	0	0	0	0	0	0	0	0	0	Patescibacteria	Saccharimonadia	Saccharimonadales	LWQ8	Others	OTU1955
OTU4775	0	0	0	0	0	0	0	0	0	0	0	0	0	0	0	0	0	0	0	0	0	0	1	1	0	1	0	0	0	0	0	0	0	0	0	0	0	0	0	0	Proteobacteria	Gammaproteobacteria	Burkholderiales	Neisseriaceae	Others	OTU4775
OTU6098	0	0	0	0	0	0	0	0	0	0	2	1	0	0	1	0	0	0	0	0	0	0	0	0	0	0	1	0	0	0	0	0	0	0	0	0	0	0	0	0	Planctomycetota	OM190	Others	Others	Others	OTU6098
OTU5510	1	0	0	0	2	1	1	2	4	3	6	7	7	6	8	5	6	4	8	8	3	3	3	7	1	1	2	2	1	1	5	1	2	1	1	2	0	1	1	0	Chloroflexi	Chloroflexia	Chloroflexales	Herpetosiphonaceae	Herpetosiphon	OTU5510
OTU2993	0	0	0	0	0	0	0	0	0	0	0	1	1	1	2	0	1	0	0	1	1	0	0	0	0	0	0	0	0	1	0	0	0	0	0	0	0	0	0	0	Acidobacteriota	AT-s3-28	Others	Others	Others	OTU2993
OTU3448	0	0	0	0	0	0	0	0	0	0	3	5	9	3	4	3	4	5	0	0	5	4	2	3	5	2	4	6	3	2	1	0	0	0	0	0	0	0	0	0	Chloroflexi	Chloroflexia	Chloroflexales	Roseiflexaceae	Others	OTU3448
OTU3721	0	0	0	0	0	0	0	0	0	0	0	0	0	0	0	0	0	1	0	0	0	0	0	0	0	0	0	0	0	0	0	0	0	0	0	0	0	0	0	0	Chloroflexi	Chloroflexia	Kallotenuales	AKIW781	Others	OTU3721
OTU874	1	0	0	0	0	0	1	0	0	1	0	0	0	0	0	0	0	0	0	0	0	0	0	0	0	0	0	0	0	0	0	1	1	0	1	0	1	1	1	0	Planctomycetota	Planctomycetes	Isosphaerales	Isosphaeraceae	Paludisphaera	OTU874
OTU6894	0	1	0	1	1	0	0	1	0	0	0	0	0	1	0	0	1	0	0	1	1	1	0	1	1	0	0	0	0	1	0	0	0	0	1	0	1	0	0	0	Firmicutes	Desulfitobacteriia	Desulfitobacteriales	Desulfitobacteriaceae	Desulfitobacterium	OTU6894
OTU2589	0	1	0	1	0	0	0	0	0	0	0	0	0	0	0	0	1	0	0	0	0	0	0	0	0	0	0	0	0	0	0	0	0	0	0	0	0	0	0	0	Myxococcota	Myxococcia	Myxococcales	Myxococcaceae	P3OB-42	OTU2589
OTU4462	0	0	0	1	0	0	0	1	5	0	0	0	0	0	0	0	0	1	0	0	0	0	0	1	13	1	0	2	0	4	1	0	3	0	1	0	1	0	1	0	Verrucomicrobiota	Verrucomicrobiae	Chthoniobacterales	Chthoniobacteraceae	Chthoniobacter	OTU4462
OTU1150	0	0	0	0	0	0	0	0	0	0	0	0	0	0	0	0	0	0	0	0	0	0	0	0	1	0	0	0	0	0	0	0	0	0	0	0	0	0	0	0	Gemmatimonadota	Gemmatimonadetes	Gemmatimonadales	Gemmatimonadaceae	Others	OTU1150
OTU5022	0	0	0	0	0	0	0	0	0	0	0	0	1	0	0	0	0	0	0	0	0	0	0	0	0	0	0	0	0	0	0	0	0	0	0	0	0	0	0	0	Firmicutes	Clostridia	Peptostreptococcales-Tissierellales	Peptostreptococcaceae	Clostridioides	OTU5022
OTU1703	0	0	0	0	0	0	0	0	0	0	0	0	1	0	0	0	0	0	0	0	2	0	2	1	0	0	0	0	0	0	0	0	0	0	0	0	0	0	0	0	Actinobacteriota	MB-A2-108	Others	Others	Others	OTU1703
OTU1669	0	1	0	0	0	0	0	0	0	0	0	0	0	0	0	0	0	0	0	0	0	0	0	0	0	1	0	0	0	0	0	0	0	0	0	0	0	0	0	0	Chloroflexi	TK10	Others	Others	Others	OTU1669
OTU6464	7	12	14	9	9	3	7	8	7	15	9	12	10	5	8	18	13	13	20	8	12	9	18	16	20	9	4	7	8	6	19	20	20	12	16	16	18	11	10	13	Proteobacteria	Alphaproteobacteria	Caulobacterales	Caulobacteraceae	Others	OTU6464
OTU6883	1	3	3	4	2	0	0	1	1	1	0	1	0	0	0	1	0	0	0	0	0	1	0	0	0	1	0	0	0	0	2	2	2	1	4	0	0	0	0	0	Planctomycetota	vadinHA49	Others	Others	Others	OTU6883
OTU6268	0	0	0	0	0	0	0	0	0	0	1	0	0	0	1	0	0	0	0	0	0	0	0	0	0	0	0	0	0	0	0	0	0	1	0	0	0	0	0	0	Planctomycetota	Planctomycetes	Planctomycetales	Rubinisphaeraceae	SH-PL14	OTU6268
OTU3556	0	1	1	0	0	0	0	0	0	0	0	0	0	0	0	0	0	0	0	0	0	0	0	0	0	0	0	0	0	0	0	0	0	0	0	0	0	0	0	0	Planctomycetota	Phycisphaerae	Phycisphaerales	Phycisphaeraceae	Others	OTU3556
OTU17	3	13	14	14	14	7	3	5	7	7	0	0	0	0	0	0	0	0	0	0	0	0	0	0	0	0	0	0	0	0	14	22	13	12	22	9	15	10	4	12	Acidobacteriota	Holophagae	Subgroup_7	Others	Others	OTU17
OTU5383	0	0	0	1	0	0	0	0	0	0	0	0	0	0	0	1	0	0	0	0	0	0	0	0	0	0	0	0	0	0	0	0	0	0	0	0	0	0	0	0	WPS-2	Others	Others	Others	Others	OTU5383
OTU3305	21	26	26	20	25	14	13	14	10	21	8	11	10	11	2	13	8	6	8	8	9	6	2	5	5	3	2	3	1	4	34	33	25	26	23	29	30	34	20	34	Planctomycetota	Planctomycetes	Gemmatales	Gemmataceae	Gemmata	OTU3305
OTU5861	0	0	0	0	0	1	0	0	0	0	0	1	0	0	1	1	1	1	2	1	0	0	0	0	0	1	0	0	0	0	0	0	0	0	0	0	0	0	0	0	Bdellovibrionota	Oligoflexia	Oligoflexales	Others	Others	OTU5861
OTU5802	35	30	32	26	31	18	17	25	10	22	24	31	36	27	33	20	24	14	15	19	23	21	41	26	34	10	17	18	15	15	19	26	19	33	18	22	15	16	20	19	Chloroflexi	OLB14	Others	Others	Others	OTU5802
OTU7716	13	23	26	29	15	27	17	13	16	16	0	1	0	1	0	0	0	0	0	0	0	0	0	0	0	0	0	0	0	0	15	19	28	29	16	18	19	15	30	10	Gemmatimonadota	Gemmatimonadetes	Gemmatimonadales	Gemmatimonadaceae	Others	OTU7716
OTU2651	0	0	0	0	0	0	0	0	0	0	0	0	0	0	0	1	1	2	1	0	0	0	0	1	0	2	0	0	0	1	0	0	0	0	0	0	0	0	0	0	Bacteroidota	Bacteroidia	Sphingobacteriales	Others	Others	OTU2651
OTU649	1	1	0	0	1	0	0	0	0	0	0	0	0	1	0	0	0	0	0	0	0	0	0	0	0	0	0	0	0	0	0	1	0	1	1	0	1	1	0	0	Myxococcota	Myxococcia	Myxococcales	Vulgatibacteraceae	Vulgatibacter	OTU649
OTU2659	0	0	0	0	0	1	0	0	3	1	0	0	0	0	0	0	0	0	0	0	0	0	0	0	0	0	0	0	0	0	1	0	0	1	0	2	0	0	1	1	Bacteroidota	Bacteroidia	Sphingobacteriales	Others	Others	OTU2659
OTU2187	3	0	1	3	2	1	0	1	1	0	15	9	16	14	6	8	8	13	11	2	7	6	4	4	0	3	9	5	2	3	0	0	0	3	0	0	1	0	1	0	Actinobacteriota	Acidimicrobiia	Actinomarinales	Others	Others	OTU2187
OTU6629	0	2	1	1	0	1	1	4	3	1	0	0	0	0	0	0	0	0	0	0	0	0	1	0	0	0	0	0	0	0	1	1	1	0	0	6	2	5	2	4	Bacteroidota	SJA-28	Others	Others	Others	OTU6629
OTU7366	0	1	1	0	2	0	0	0	0	0	5	7	7	8	5	0	0	0	0	2	0	0	1	0	0	0	2	0	1	0	0	1	0	2	3	0	1	1	0	1	Proteobacteria	Gammaproteobacteria	Burkholderiales	Nitrosomonadaceae	MND1	OTU7366
OTU2600	0	0	1	0	0	0	0	0	0	0	6	3	4	2	3	3	6	3	9	3	0	1	3	4	3	4	10	3	1	4	0	0	0	0	0	0	0	0	1	1	Proteobacteria	Alphaproteobacteria	Rhodobacterales	Rhodobacteraceae	Amaricoccus	OTU2600
OTU4934	0	0	0	0	0	0	0	0	0	0	1	2	1	3	6	0	0	0	0	0	0	0	0	0	0	0	0	0	0	0	0	0	0	0	0	0	0	0	0	0	Others	Others	Others	Others	Others	OTU4934
OTU2399	0	0	0	0	0	0	0	0	0	0	0	0	0	0	0	0	0	0	0	1	0	0	0	0	0	0	0	0	0	0	0	0	0	0	0	0	0	0	0	0	Chloroflexi	Anaerolineae	Ardenticatenales	Ardenticatenaceae	Others	OTU2399
OTU6862	1	0	1	1	3	2	1	2	0	1	1	1	0	3	1	1	1	3	0	0	0	0	0	0	1	0	0	0	0	0	1	0	4	3	2	1	2	2	6	4	Proteobacteria	Alphaproteobacteria	Paracaedibacterales	Paracaedibacteraceae	Candidatus_Paracaedibacter	OTU6862
OTU324	0	0	0	0	2	0	0	0	0	0	0	0	0	0	0	0	0	0	0	0	0	0	0	0	0	0	0	0	0	0	0	0	0	0	0	0	0	0	0	0	Verrucomicrobiota	Omnitrophia	Omnitrophales	Omnitrophaceae	Candidatus_Omnitrophus	OTU324
OTU848	7	13	4	4	2	12	15	7	16	15	0	0	2	1	0	0	1	1	1	0	2	0	0	0	1	2	1	0	0	0	7	8	11	16	14	10	7	12	12	13	Myxococcota	Myxococcia	Myxococcales	Anaeromyxobacteraceae	Anaeromyxobacter	OTU848
OTU5764	0	0	0	0	0	0	0	0	0	0	0	0	1	2	0	1	0	0	1	0	0	1	4	0	2	0	0	0	0	1	0	0	0	0	0	0	0	0	0	0	Gemmatimonadota	Longimicrobia	Longimicrobiales	Longimicrobiaceae	YC-ZSS-LKJ147	OTU5764
OTU8042	3	9	7	1	6	6	8	4	2	3	2	4	5	4	3	42	25	29	15	15	34	34	30	33	32	24	26	37	44	44	5	9	4	11	12	5	3	5	5	4	Myxococcota	Polyangia	Polyangiales	Sandaracinaceae	Sandaracinus	OTU8042
OTU6651	1	0	2	0	0	0	0	0	1	1	0	0	0	0	0	0	0	0	0	0	0	0	0	0	0	0	0	0	0	0	0	3	1	0	0	0	0	0	0	0	Chloroflexi	Anaerolineae	SBR1031	A4b	Others	OTU6651
OTU3510	0	0	0	0	0	0	0	0	0	0	0	1	0	0	1	0	0	0	0	0	0	0	1	0	0	0	0	0	0	0	0	0	0	0	0	0	0	0	0	0	Planctomycetota	OM190	Others	Others	Others	OTU3510
OTU6658	0	0	1	0	0	0	0	0	0	0	0	0	0	0	0	0	0	0	0	0	0	0	0	0	0	0	0	0	0	0	1	0	0	0	0	0	2	0	0	0	Chloroflexi	Anaerolineae	SBR1031	A4b	Others	OTU6658
OTU499	0	0	0	0	0	1	0	0	0	0	1	0	0	0	0	0	0	0	0	0	0	0	1	0	0	0	0	0	0	0	0	0	0	0	1	0	0	0	0	0	Bdellovibrionota	Bdellovibrionia	Bacteriovoracales	Bacteriovoracaceae	Peredibacter	OTU499
OTU244	0	1	0	1	0	0	0	0	0	0	0	0	0	0	0	0	0	0	0	0	0	0	0	0	0	0	0	0	0	0	0	1	0	0	0	0	0	0	0	0	Proteobacteria	Others	Others	Others	Others	OTU244
OTU6264	0	0	0	0	0	0	0	0	0	0	0	0	0	0	0	0	0	0	0	0	0	0	0	0	0	1	0	0	1	0	0	0	0	0	0	0	0	0	0	0	Others	Others	Others	Others	Others	OTU6264
OTU5806	0	0	0	0	0	0	0	0	0	0	2	1	0	1	0	1	0	0	0	0	0	0	0	0	0	1	0	3	1	3	0	0	0	0	0	0	0	0	0	0	Planctomycetota	Planctomycetes	Pirellulales	Pirellulaceae	Others	OTU5806
OTU6563	3	1	2	1	2	1	0	0	1	1	1	1	0	1	2	0	1	0	0	0	2	3	0	1	3	0	0	0	0	0	2	3	1	3	1	2	2	1	1	2	Bacteroidota	Bacteroidia	Sphingobacteriales	NS11-12_marine_group	Others	OTU6563
OTU4778	1	1	1	0	0	0	0	0	0	1	1	0	0	0	1	0	0	0	0	0	2	1	0	0	0	0	0	0	0	0	0	0	0	0	1	0	0	0	0	1	Myxococcota	Myxococcia	Myxococcales	Myxococcaceae	Others	OTU4778
OTU747	0	0	0	0	0	0	0	0	1	0	0	0	0	0	0	0	0	1	0	0	0	0	0	0	0	0	2	2	1	0	0	0	0	0	0	0	0	0	0	0	Patescibacteria	Saccharimonadia	Saccharimonadales	Others	Others	OTU747
OTU3913	0	0	0	0	0	2	2	6	2	0	0	1	0	0	0	18	4	7	2	3	3	1	0	4	0	12	5	10	12	15	0	0	0	0	1	4	3	3	1	6	Bacteroidota	Bacteroidia	Cytophagales	Spirosomaceae	Dyadobacter	OTU3913
OTU8066	1	1	1	3	2	2	0	2	0	0	1	4	2	2	1	0	0	1	0	0	0	0	1	0	0	0	1	1	2	2	0	0	0	4	2	0	0	1	0	1	Chloroflexi	Anaerolineae	SBR1031	Others	Others	OTU8066
OTU7288	0	0	0	0	0	0	0	0	0	0	0	0	0	0	0	0	0	0	0	0	0	0	0	0	0	0	0	0	0	0	0	0	0	0	0	0	1	0	0	0	Planctomycetota	Phycisphaerae	Tepidisphaerales	WD2101_soil_group	Others	OTU7288
OTU3996	1	0	0	0	0	0	0	0	0	0	0	2	1	2	1	1	0	0	0	0	3	2	2	2	2	0	0	1	0	0	1	0	2	0	0	1	0	0	0	1	Bacteroidota	Kapabacteria	Kapabacteriales	Others	Others	OTU3996
OTU3995	40	30	20	29	31	12	8	2	3	4	17	8	3	11	9	0	1	2	1	2	2	5	7	3	1	2	1	2	2	2	12	10	10	14	5	14	17	22	20	14	Bacteroidota	Kapabacteria	Kapabacteriales	Others	Others	OTU3995
OTU5561	0	0	0	0	0	0	0	0	0	0	0	0	0	0	0	0	0	0	0	1	0	0	0	0	0	0	0	0	1	0	0	0	0	0	0	0	0	0	0	0	Proteobacteria	Alphaproteobacteria	Rickettsiales	Mitochondria	Others	OTU5561
OTU1068	0	0	0	0	0	0	0	0	0	0	0	0	0	0	0	0	1	0	0	0	0	0	0	0	0	0	0	1	0	0	0	0	0	0	0	0	0	1	0	0	Actinobacteriota	Thermoleophilia	Solirubrobacterales	Solirubrobacteraceae	Conexibacter	OTU1068
OTU6190	0	0	0	0	0	0	0	0	0	0	0	0	0	0	0	1	0	0	0	0	0	0	0	0	0	0	0	1	0	0	0	0	0	0	0	0	0	0	0	0	Others	Others	Others	Others	Others	OTU6190
OTU6196	0	0	0	0	0	0	0	0	0	0	0	0	0	0	0	0	0	0	0	0	0	0	0	0	0	1	0	1	0	1	0	0	0	0	0	0	0	0	0	0	Others	Others	Others	Others	Others	OTU6196
OTU1177	0	0	0	0	1	0	0	0	0	0	1	0	0	0	3	0	3	3	0	0	0	0	1	0	0	1	0	1	0	0	0	0	0	0	0	0	0	0	0	0	Patescibacteria	Saccharimonadia	Saccharimonadales	Others	Others	OTU1177
OTU5626	0	0	0	0	0	0	0	0	0	0	0	0	0	1	2	0	1	0	0	2	1	2	0	1	0	1	0	0	0	0	0	0	0	0	0	0	0	0	0	0	Planctomycetota	Planctomycetes	Gemmatales	Gemmataceae	Others	OTU5626
OTU704	1	0	0	2	0	2	1	1	1	0	5	8	5	9	8	7	7	3	8	8	10	7	10	13	8	4	4	5	3	2	0	0	1	1	3	0	1	1	3	2	Proteobacteria	Alphaproteobacteria	Others	Others	Others	OTU704
OTU6500	1	1	1	1	1	1	3	0	2	0	0	0	0	0	0	0	0	0	1	0	0	0	0	0	0	0	0	0	0	0	1	3	1	2	2	0	1	2	2	2	Bacteroidota	Rhodothermia	Rhodothermales	Rhodothermaceae	Others	OTU6500
OTU2955	1	0	0	0	0	0	0	0	0	0	0	0	0	0	0	0	0	0	0	0	0	1	1	0	0	0	1	0	0	0	0	0	0	0	0	0	0	0	0	0	Armatimonadota	Others	Others	Others	Others	OTU2955
OTU575	1	0	0	0	0	0	2	0	0	0	0	0	0	0	0	0	0	0	0	0	0	0	0	0	0	0	0	0	0	0	0	0	0	0	0	2	0	1	0	0	Firmicutes	Clostridia	Lachnospirales	Lachnospiraceae	Others	OTU575
OTU2043	0	0	0	0	0	0	0	0	0	0	0	0	0	0	0	0	0	0	0	0	0	0	0	0	0	0	0	0	0	0	0	0	1	0	0	0	0	0	0	0	Bdellovibrionota	Bdellovibrionia	Bacteriovoracales	Bacteriovoracaceae	Peredibacter	OTU2043
OTU5501	6	3	1	0	5	3	3	4	3	1	4	0	4	4	4	14	10	16	14	17	1	6	2	8	1	2	3	1	6	3	1	3	3	1	0	6	2	3	4	2	Actinobacteriota	Actinobacteria	Propionibacteriales	Nocardioidaceae	Nocardioides	OTU5501
OTU3340	18	13	8	9	12	27	34	28	37	33	16	14	5	16	9	11	8	18	13	14	37	30	28	36	23	6	9	2	8	11	7	11	7	5	12	13	7	10	7	18	Bacteroidota	Bacteroidia	Chitinophagales	Chitinophagaceae	Others	OTU3340
OTU7601	3	2	5	1	3	8	6	3	2	1	0	1	0	0	0	0	0	0	0	0	0	0	0	0	0	0	0	0	0	0	5	3	1	1	1	3	1	2	2	1	Firmicutes	Clostridia	Clostridiales	Clostridiaceae	Clostridium_sensu_stricto_1	OTU7601
OTU6996	5	3	5	9	1	1	2	2	2	0	0	0	0	0	0	0	0	0	0	0	0	0	1	0	0	0	0	0	0	0	5	4	0	2	3	6	3	5	3	4	Others	Others	Others	Others	Others	OTU6996
OTU4589	1	0	0	1	2	1	0	0	0	0	0	0	1	0	0	0	0	1	0	2	0	0	1	0	0	0	1	0	0	1	2	0	2	2	1	0	1	0	2	1	Myxococcota	Polyangia	Polyangiales	BIrii41	Others	OTU4589
OTU6737	1	2	1	0	1	0	0	1	0	1	0	0	0	0	0	0	0	0	0	0	0	0	0	0	0	0	0	0	0	0	2	0	0	1	0	0	0	2	0	1	Planctomycetota	Pla3_lineage	Others	Others	Others	OTU6737
OTU4529	0	0	0	0	0	0	0	0	0	0	0	2	3	3	0	0	1	1	1	1	0	1	1	0	0	0	0	0	0	1	0	0	0	0	0	0	0	0	0	0	Chloroflexi	Anaerolineae	SBR1031	A4b	Others	OTU4529
OTU3863	0	1	2	0	2	0	0	0	0	0	0	0	0	1	0	0	1	1	1	0	0	0	0	0	0	0	0	0	0	1	0	1	1	1	0	0	0	0	0	0	Proteobacteria	Alphaproteobacteria	Thalassobaculales	Others	Others	OTU3863
OTU3088	0	4	2	1	6	1	0	2	0	1	0	0	0	0	0	0	0	2	0	0	0	0	0	0	0	0	0	0	0	0	4	6	4	2	5	2	1	2	2	0	Chloroflexi	TK10	Others	Others	Others	OTU3088
OTU438	0	0	0	0	0	1	0	0	0	0	0	0	0	0	0	0	0	0	0	0	0	1	0	0	0	0	0	0	0	0	0	0	0	0	0	0	0	0	0	0	Firmicutes	Bacilli	Lactobacillales	Leuconostocaceae	Weissella	OTU438
OTU1907	1	0	0	1	0	0	0	0	0	0	0	0	0	0	0	0	0	0	0	0	0	0	0	0	1	0	0	0	1	0	0	0	0	0	0	0	0	0	0	1	Verrucomicrobiota	Verrucomicrobiae	Chthoniobacterales	Chthoniobacteraceae	Chthoniobacter	OTU1907
OTU475	0	0	1	1	0	1	0	0	0	1	1	1	1	1	0	0	0	1	0	0	0	0	0	0	0	0	0	0	0	0	0	0	0	0	0	0	0	0	0	0	Elusimicrobiota	Lineage_IIc	Others	Others	Others	OTU475
OTU6033	2	0	0	1	7	1	0	1	0	1	1	0	1	0	1	1	3	0	1	0	0	0	0	0	0	4	5	9	5	8	0	0	0	0	0	0	1	0	0	0	Proteobacteria	Gammaproteobacteria	Diplorickettsiales	Diplorickettsiaceae	Aquicella	OTU6033
OTU1285	0	3	0	1	1	1	0	0	0	1	0	1	0	0	0	0	0	1	1	1	0	1	0	0	0	0	0	0	1	0	2	0	0	0	2	2	0	2	2	2	Planctomycetota	Planctomycetes	Isosphaerales	Isosphaeraceae	Others	OTU1285
OTU476	0	1	1	0	0	1	0	0	0	0	0	0	0	0	0	0	0	0	0	0	0	0	0	0	0	0	0	0	0	0	1	2	0	0	0	0	0	0	0	0	Elusimicrobiota	Lineage_IIc	Others	Others	Others	OTU476
OTU2215	1	1	0	0	1	0	0	0	1	0	0	0	2	3	0	0	0	1	0	1	0	0	0	0	0	1	1	0	0	1	0	0	0	0	0	0	0	1	0	0	Proteobacteria	Alphaproteobacteria	Rhizobiales	A0839	Others	OTU2215
OTU6363	0	0	0	0	0	0	0	0	0	0	0	0	0	0	0	0	0	0	0	0	0	0	0	0	0	0	0	0	0	0	0	1	0	0	0	0	0	0	0	0	Proteobacteria	Gammaproteobacteria	Burkholderiales	Comamonadaceae	Others	OTU6363
OTU6256	7	10	13	4	8	5	5	1	8	6	48	68	56	76	65	50	48	44	41	36	73	61	85	68	61	30	42	58	48	42	8	5	9	5	9	3	6	7	8	4	Acidobacteriota	Vicinamibacteria	Vicinamibacterales	Vicinamibacteraceae	Others	OTU6256
OTU807	0	1	0	0	0	0	0	0	1	0	0	0	0	0	0	0	0	0	0	0	0	0	0	0	0	0	0	0	0	0	0	0	0	0	0	0	0	0	0	0	Chloroflexi	Others	Others	Others	Others	OTU807
OTU772	0	1	1	0	0	0	0	0	1	0	0	0	0	0	0	0	0	0	0	0	0	0	0	0	0	0	0	0	0	0	0	0	0	0	0	0	0	0	0	0	Latescibacterota	Others	Others	Others	Others	OTU772
OTU4962	0	0	0	0	0	0	0	0	0	0	2	5	2	6	3	0	0	0	0	0	0	2	1	1	0	1	0	0	0	0	0	0	0	0	0	0	0	0	0	0	Verrucomicrobiota	Omnitrophia	Omnitrophales	Omnitrophaceae	Candidatus_Omnitrophus	OTU4962
OTU4542	0	1	0	0	0	0	0	0	0	1	0	0	0	0	0	0	0	0	0	0	0	1	0	0	0	0	0	0	0	0	0	0	0	0	0	0	0	0	0	0	Proteobacteria	Gammaproteobacteria	Burkholderiales	Chitinimonadaceae	Chitinimonas	OTU4542
OTU2930	0	0	1	2	1	0	1	1	0	0	13	10	15	12	10	2	4	6	3	10	9	9	12	11	12	5	7	8	9	7	0	1	1	0	1	2	0	0	0	1	Acidobacteriota	Holophagae	Subgroup_7	Others	Others	OTU2930
OTU6565	11	7	16	10	8	12	7	12	15	7	0	2	3	3	3	1	0	3	1	1	6	1	3	2	1	4	1	1	0	3	19	19	20	9	14	21	8	27	11	14	Planctomycetota	Planctomycetes	Gemmatales	Gemmataceae	Gemmata	OTU6565
OTU2228	0	0	0	0	0	0	0	0	0	0	3	3	2	2	2	2	2	0	1	3	6	5	4	5	0	2	2	0	2	1	0	0	0	0	0	0	0	0	0	0	Acidobacteriota	Subgroup_25	Others	Others	Others	OTU2228
OTU1517	0	0	0	0	0	0	0	0	0	0	1	0	2	3	2	6	2	0	3	0	3	0	3	6	3	3	0	3	4	6	0	0	0	0	0	0	0	0	0	0	Actinobacteriota	MB-A2-108	Others	Others	Others	OTU1517
OTU4439	0	0	0	0	0	0	0	0	0	0	1	0	0	1	2	0	0	1	0	0	0	1	0	0	0	0	0	0	1	1	0	0	0	0	0	0	0	0	0	0	Planctomycetota	Planctomycetes	Gemmatales	Gemmataceae	Gemmata	OTU4439
OTU925	0	0	0	0	0	0	0	0	0	1	0	0	0	0	0	0	0	0	0	0	0	0	0	0	0	0	0	0	0	0	0	0	0	0	0	0	0	0	0	0	Proteobacteria	Gammaproteobacteria	Legionellales	Legionellaceae	Legionella	OTU925
OTU5404	2	2	1	1	2	3	1	2	0	3	1	1	0	2	1	1	1	4	1	1	2	0	0	1	3	2	2	1	0	4	2	2	2	1	5	2	3	1	2	5	Chloroflexi	Chloroflexia	Chloroflexales	Chloroflexaceae	Candidatus_Chloroploca	OTU5404
OTU5135	0	0	0	0	0	0	0	0	0	0	0	0	0	1	1	0	0	0	0	0	0	0	0	0	0	0	0	0	0	0	0	0	0	0	0	0	0	0	0	0	Verrucomicrobiota	Omnitrophia	Omnitrophales	Others	Others	OTU5135
OTU2770	0	0	0	0	0	0	0	0	0	0	1	1	0	0	0	0	0	1	0	0	0	0	0	0	0	0	0	0	1	0	0	0	0	0	0	0	0	0	0	0	Abditibacteriota	Abditibacteria	Abditibacteriales	Abditibacteriaceae	Abditibacterium	OTU2770
OTU1271	0	0	0	0	0	0	0	0	2	0	0	0	0	0	0	0	0	0	0	0	0	0	0	0	0	0	0	0	0	0	0	0	0	0	0	0	0	0	0	0	Cyanobacteria	Cyanobacteriia	Cyanobacteriales	Others	Others	OTU1271
OTU3040	0	0	0	0	0	0	0	0	0	0	1	0	0	0	0	0	0	0	0	0	0	0	0	0	0	0	0	0	0	0	0	0	0	0	0	0	0	0	0	0	Firmicutes	Clostridia	Lachnospirales	Lachnospiraceae	Herbinix	OTU3040
OTU866	0	0	0	0	0	0	1	0	0	1	0	0	0	0	0	0	0	0	0	0	0	0	0	0	0	0	0	0	0	0	0	1	0	0	0	0	0	0	0	1	WS1	Others	Others	Others	Others	OTU866
OTU2509	2	12	6	10	5	2	1	0	1	3	10	21	16	11	19	0	0	1	0	0	0	0	0	1	0	0	2	0	1	2	1	3	1	5	1	5	1	4	20	5	Bacteroidota	Bacteroidia	Flavobacteriales	Flavobacteriaceae	Flavobacterium	OTU2509
OTU3182	0	0	1	0	0	0	0	0	0	0	0	0	0	0	1	0	0	0	1	4	0	0	0	0	0	0	0	0	0	0	0	0	0	0	0	0	0	0	0	0	Proteobacteria	Alphaproteobacteria	Rickettsiales	Others	Others	OTU3182
OTU4343	0	1	1	3	3	0	0	2	0	0	6	8	1	6	3	7	7	3	4	7	5	1	4	1	2	3	3	2	1	3	2	1	0	3	1	0	0	4	3	1	Planctomycetota	Planctomycetes	Pirellulales	Pirellulaceae	Pirellula	OTU4343
OTU5845	0	1	0	0	0	0	1	0	0	0	1	0	0	0	1	0	0	0	0	1	1	0	0	0	0	0	0	1	0	0	0	0	0	0	0	0	0	0	0	0	Proteobacteria	Gammaproteobacteria	Burkholderiales	Others	Others	OTU5845
OTU6062	1	0	0	0	0	0	0	0	0	0	0	0	0	0	0	1	0	0	0	0	0	0	0	0	0	3	2	0	0	0	0	0	1	0	0	0	0	0	0	0	Dependentiae	Babeliae	Babeliales	UBA12409	Others	OTU6062
OTU3786	1	0	0	0	0	0	0	0	1	0	1	1	0	1	1	1	1	0	0	3	3	1	1	1	2	1	1	0	2	0	0	0	0	0	0	2	0	1	0	0	Actinobacteriota	Acidimicrobiia	Microtrichales	Ilumatobacteraceae	Others	OTU3786
OTU789	0	0	0	0	0	0	0	0	1	0	0	0	0	0	0	0	0	0	0	0	0	0	0	0	0	0	0	0	0	0	0	0	0	0	1	0	0	1	0	0	Chloroflexi	Ktedonobacteria	C0119	Others	Others	OTU789
OTU3193	0	1	1	1	1	1	3	1	1	0	3	0	0	2	1	2	3	2	1	0	4	6	4	6	3	0	0	2	4	3	2	0	1	0	0	0	0	1	1	1	Planctomycetota	Planctomycetes	Isosphaerales	Isosphaeraceae	Singulisphaera	OTU3193
OTU1951	0	0	0	0	0	0	0	0	0	0	0	2	0	0	0	0	0	0	0	0	0	0	0	0	0	0	0	0	0	0	0	0	0	0	0	0	0	0	0	0	Chloroflexi	Anaerolineae	RBG-13-54-9	Others	Others	OTU1951
OTU6829	0	0	0	0	0	0	0	0	0	0	0	0	0	0	0	0	0	0	0	0	0	0	0	0	0	0	0	0	0	0	0	0	0	1	1	1	0	0	0	0	Proteobacteria	Alphaproteobacteria	Acetobacterales	Acetobacteraceae	Others	OTU6829
OTU4765	1	0	0	1	0	0	0	0	0	0	2	1	3	0	2	3	0	0	0	0	0	2	4	2	4	1	0	2	0	2	0	0	0	0	0	0	0	0	0	1	Others	Others	Others	Others	Others	OTU4765
OTU4195	6	5	10	8	15	5	5	5	5	5	5	4	7	6	6	10	8	8	4	6	24	14	11	7	19	6	1	2	9	11	12	13	7	12	13	9	11	12	8	11	Proteobacteria	Alphaproteobacteria	Rhodospirillales	Rhodospirillaceae	Others	OTU4195
OTU4863	0	0	0	0	0	0	0	0	0	0	0	2	0	0	0	0	0	0	0	0	0	0	0	0	0	0	0	0	0	0	0	0	0	0	0	0	0	0	0	0	Chloroflexi	Anaerolineae	Ardenticatenales	Ardenticatenaceae	Others	OTU4863
OTU7510	1	0	0	0	0	0	0	0	0	0	0	0	0	0	0	0	0	0	0	0	0	0	0	0	0	0	0	0	0	0	0	0	0	1	0	0	0	0	0	0	Planctomycetota	Phycisphaerae	Tepidisphaerales	WD2101_soil_group	Others	OTU7510
OTU7513	1	1	1	3	0	0	0	2	0	0	0	0	0	0	0	0	0	0	0	0	0	0	0	0	0	0	0	0	0	0	0	0	0	0	0	0	0	0	0	0	Planctomycetota	Phycisphaerae	Tepidisphaerales	WD2101_soil_group	Others	OTU7513
OTU7682	3	0	1	0	2	1	0	0	0	1	0	0	0	0	0	0	0	0	0	0	0	0	0	0	0	0	0	0	0	1	0	1	0	0	0	0	0	0	0	0	Planctomycetota	OM190	Others	Others	Others	OTU7682
OTU5522	0	0	0	0	0	0	0	0	0	0	0	0	0	0	0	0	0	1	0	1	0	0	0	0	0	0	0	0	0	0	0	0	0	0	0	0	0	0	0	0	Planctomycetota	Planctomycetes	Isosphaerales	Isosphaeraceae	Others	OTU5522
OTU4533	0	0	0	0	0	0	0	0	0	0	0	0	0	0	0	0	0	1	0	0	0	0	0	0	0	0	0	0	0	0	0	0	0	0	0	0	0	0	0	0	Planctomycetota	Phycisphaerae	Phycisphaerales	Phycisphaeraceae	Others	OTU4533
OTU7804	15	7	9	10	11	7	5	8	8	10	6	12	5	6	8	11	5	6	6	11	2	7	4	4	5	3	1	3	3	2	8	6	5	4	8	11	10	10	11	11	Chloroflexi	Anaerolineae	Caldilineales	Caldilineaceae	Others	OTU7804
OTU3109	0	0	0	0	0	0	0	0	0	0	0	1	0	1	2	1	1	0	0	0	1	1	0	0	0	0	0	1	0	0	0	0	0	0	0	0	0	0	0	0	Chloroflexi	Others	Others	Others	Others	OTU3109
OTU2440	2	1	3	1	3	0	1	0	0	0	5	5	9	5	0	0	0	0	0	0	1	0	0	0	1	0	0	0	2	3	0	0	0	0	0	0	0	0	0	0	Myxococcota	Polyangia	Polyangiales	Sandaracinaceae	Others	OTU2440
OTU518	2	2	0	1	0	2	1	1	2	0	0	0	0	0	0	0	0	0	0	0	0	0	0	0	0	0	0	0	0	0	2	2	1	0	0	0	1	1	0	1	Chloroflexi	Anaerolineae	RBG-13-54-9	Others	Others	OTU518
OTU607	1	2	1	1	0	0	1	0	0	1	0	0	0	0	0	0	0	0	0	0	0	0	0	0	0	0	0	0	0	0	2	2	0	1	1	0	0	2	0	0	Firmicutes	Negativicutes	Veillonellales-Selenomonadales	Others	Others	OTU607
OTU5337	0	0	0	0	0	0	0	0	0	0	0	0	0	0	1	1	0	0	0	0	0	0	0	0	0	0	0	0	0	0	0	0	0	0	0	0	0	0	0	0	Elusimicrobiota	Lineage_IIa	Others	Others	Others	OTU5337
OTU3801	0	0	0	0	0	0	0	0	0	0	1	4	3	1	3	3	4	1	1	0	3	1	0	4	5	0	2	2	2	0	0	0	0	0	0	0	0	0	0	0	Actinobacteriota	Actinobacteria	0319-7L14	Others	Others	OTU3801
OTU1681	0	1	1	0	0	0	0	0	0	0	0	1	2	1	0	0	0	0	0	0	0	0	0	0	0	0	0	0	0	0	0	0	0	0	0	0	0	0	0	0	Proteobacteria	Gammaproteobacteria	Salinisphaerales	Solimonadaceae	Others	OTU1681
OTU7778	1	0	0	0	2	0	1	0	0	0	0	0	0	0	0	0	0	0	0	0	0	0	0	0	0	0	0	0	0	0	0	0	1	1	1	1	0	1	0	0	Zixibacteria	Others	Others	Others	Others	OTU7778
OTU6168	8	13	12	11	12	7	10	10	6	3	5	5	13	11	7	2	4	2	2	2	2	6	0	5	4	5	6	7	6	5	5	8	2	7	5	8	5	5	4	5	Gemmatimonadota	Gemmatimonadetes	Gemmatimonadales	Gemmatimonadaceae	Others	OTU6168
OTU4394	18	26	18	16	20	14	18	9	15	15	31	37	33	32	33	21	25	14	11	17	7	13	5	5	13	10	13	17	15	5	14	20	14	12	15	13	33	31	15	22	Proteobacteria	Alphaproteobacteria	Reyranellales	Reyranellaceae	Reyranella	OTU4394
OTU7872	2	3	0	1	0	0	0	1	0	2	0	0	0	0	0	0	0	0	0	0	0	0	0	0	0	0	0	0	0	0	4	1	1	1	0	0	0	0	0	2	Acidobacteriota	Acidobacteriae	AKIW659	Others	Others	OTU7872
OTU3699	0	0	0	0	0	0	0	1	0	0	0	0	0	0	0	0	0	0	0	0	0	0	0	0	0	0	0	0	0	1	0	0	1	0	0	0	0	0	0	0	Proteobacteria	Alphaproteobacteria	Rickettsiales	Mitochondria	Others	OTU3699
OTU7764	1	0	1	1	0	0	1	0	0	0	0	0	0	0	0	0	0	0	0	0	0	0	0	0	0	0	0	0	0	0	0	0	0	0	1	2	0	0	0	0	Chloroflexi	Anaerolineae	Anaerolineales	Anaerolineaceae	Others	OTU7764
OTU1322	4	6	3	2	6	27	55	49	49	42	12	12	12	16	14	259	359	341	314	320	57	42	22	30	31	323	300	288	322	348	7	9	9	4	9	29	25	35	20	20	Actinobacteriota	Actinobacteria	Micrococcales	Micrococcaceae	Others	OTU1322
OTU5694	0	0	0	0	0	0	0	0	0	0	1	0	1	2	2	0	0	0	0	0	0	0	1	2	0	0	0	1	0	0	0	0	0	0	0	0	0	0	0	0	Actinobacteriota	Acidimicrobiia	Actinomarinales	Others	Others	OTU5694
OTU2066	1	0	5	7	0	1	1	0	2	0	9	6	9	6	23	0	3	0	0	1	0	1	2	2	2	1	1	0	0	0	0	0	0	1	2	0	1	0	2	1	Patescibacteria	Saccharimonadia	Saccharimonadales	Others	Others	OTU2066
OTU3616	2	2	1	2	2	0	0	0	0	0	0	0	0	0	0	0	0	0	0	0	0	0	0	0	0	0	0	0	0	0	0	0	0	0	0	0	0	0	0	0	Chloroflexi	Dehalococcoidia	S085	Others	Others	OTU3616
OTU4806	0	0	0	0	0	0	0	0	0	0	2	0	0	1	0	0	0	0	0	0	0	0	0	0	0	0	0	0	0	0	0	0	0	0	0	0	0	0	0	0	Sumerlaeota	Sumerlaeia	Sumerlaeales	Sumerlaeaceae	Sumerlaea	OTU4806
OTU536	0	0	1	1	0	1	0	0	0	0	0	0	0	1	0	0	0	0	0	0	0	0	0	0	0	0	0	0	0	0	0	0	0	0	0	0	0	0	0	0	Gemmatimonadota	Gemmatimonadetes	Gemmatimonadales	Gemmatimonadaceae	Others	OTU536
OTU5988	13	12	10	15	9	11	11	10	7	8	5	5	4	2	3	15	14	7	12	9	14	4	5	5	13	5	14	4	7	4	17	14	13	7	15	16	11	10	10	10	Actinobacteriota	Thermoleophilia	Solirubrobacterales	Solirubrobacteraceae	Others	OTU5988
OTU8045	13	7	10	9	19	1	0	1	1	0	33	44	34	43	29	2	2	0	0	1	5	0	1	2	0	2	1	0	0	1	6	6	2	3	1	4	10	2	7	10	Gemmatimonadota	Gemmatimonadetes	Gemmatimonadales	Gemmatimonadaceae	Others	OTU8045
OTU2096	0	0	0	0	1	0	0	0	0	0	1	0	0	0	0	0	0	0	0	0	0	0	0	0	0	0	0	0	0	0	0	0	0	0	0	0	0	0	1	0	Planctomycetota	Planctomycetes	Gemmatales	Gemmataceae	Others	OTU2096
OTU7335	0	1	0	1	1	0	2	0	0	0	0	0	0	0	0	0	0	0	0	0	0	0	0	0	0	0	0	0	0	0	2	1	0	0	1	0	1	0	0	0	Chloroflexi	SHA-26	Others	Others	Others	OTU7335
OTU5715	0	1	0	0	0	0	0	0	0	0	0	0	0	0	0	0	0	0	0	0	0	0	0	1	0	0	0	0	0	0	0	1	1	2	0	0	0	0	0	0	Bdellovibrionota	Oligoflexia	0319-6G20	Others	Others	OTU5715
OTU8139	0	0	0	0	0	0	0	0	0	0	0	0	0	0	0	0	0	0	0	0	0	0	0	0	0	0	0	0	0	0	0	0	0	0	0	0	0	0	0	1	Proteobacteria	Alphaproteobacteria	Rickettsiales	SM2D12	Others	OTU8139
OTU2652	0	0	0	0	0	0	0	0	0	0	6	5	3	6	2	3	12	3	9	3	4	3	4	4	3	2	1	7	2	5	0	0	0	0	0	0	0	0	0	0	Proteobacteria	Alphaproteobacteria	Tistrellales	Geminicoccaceae	Geminicoccus	OTU2652
OTU6295	0	0	0	0	0	0	0	0	0	0	0	1	2	0	0	0	0	0	0	0	0	2	0	0	0	1	0	0	0	3	0	0	0	0	0	0	0	0	0	0	Verrucomicrobiota	Omnitrophia	Omnitrophales	Omnitrophaceae	Candidatus_Omnitrophus	OTU6295
OTU5085	0	0	0	0	0	0	0	0	0	0	1	1	1	2	1	0	0	0	0	0	0	0	0	0	0	0	0	0	0	0	0	0	0	0	0	0	0	0	0	0	Proteobacteria	Gammaproteobacteria	KF-JG30-C25	Others	Others	OTU5085
OTU5034	0	0	0	0	0	0	0	0	0	0	0	1	1	2	4	0	0	0	1	1	0	0	0	0	1	0	0	2	0	1	0	0	0	0	0	0	0	0	0	0	Actinobacteriota	Acidimicrobiia	Others	Others	Others	OTU5034
OTU7461	3	0	0	2	1	2	1	1	2	0	0	0	0	0	0	0	0	0	0	0	0	0	0	0	0	0	0	0	0	0	0	2	0	0	1	0	0	1	0	0	Cyanobacteria	Cyanobacteriia	Leptolyngbyales	Leptolyngbyaceae	Pantalinema	OTU7461
OTU5573	0	0	0	0	0	0	0	0	0	0	0	0	1	0	0	0	0	0	0	0	1	0	0	0	0	0	0	0	0	0	0	0	0	0	0	0	0	0	0	0	Chloroflexi	TK10	Others	Others	Others	OTU5573
OTU4034	0	0	0	0	0	0	0	0	0	0	0	0	0	0	0	0	0	0	0	0	0	0	0	0	0	0	0	0	0	0	0	0	0	0	1	0	0	0	0	0	Dependentiae	Babeliae	Babeliales	Vermiphilaceae	Others	OTU4034
OTU7147	4	4	3	2	6	3	2	5	4	4	1	4	2	1	2	0	3	0	1	2	4	1	1	0	2	1	1	1	1	0	5	8	5	5	1	2	6	6	7	4	Bdellovibrionota	Oligoflexia	Oligoflexales	Others	Oligoflexus	OTU7147
OTU5396	5	8	7	4	3	2	4	4	3	3	2	1	1	2	1	2	2	0	1	0	1	0	0	0	0	0	1	1	0	0	4	3	3	5	1	4	2	3	4	4	Armatimonadota	Others	Others	Others	Others	OTU5396
OTU1859	0	0	0	0	0	0	0	0	0	0	0	0	0	0	0	0	0	0	0	1	0	0	0	0	0	0	0	0	0	0	0	0	0	0	0	0	0	0	0	0	Cyanobacteria	Sericytochromatia	Others	Others	Others	OTU1859
OTU3524	19	15	12	13	18	17	10	21	28	27	4	1	2	3	4	4	3	1	4	1	2	3	2	4	0	0	5	0	3	2	29	20	33	31	40	24	39	31	40	35	Actinobacteriota	Acidimicrobiia	Microtrichales	Ilumatobacteraceae	Others	OTU3524
OTU4089	0	0	0	0	0	0	0	0	0	0	0	0	0	0	0	0	0	0	0	0	0	0	0	0	0	0	0	0	1	0	0	0	0	0	0	0	0	0	0	0	Proteobacteria	Others	Others	Others	Others	OTU4089
OTU6378	0	0	0	0	0	0	0	0	0	0	0	0	0	0	0	0	0	0	1	0	0	0	0	0	0	0	0	0	0	0	1	0	0	0	0	0	0	0	0	0	Proteobacteria	Gammaproteobacteria	Diplorickettsiales	Diplorickettsiaceae	Others	OTU6378
OTU4696	0	0	1	0	0	0	0	0	0	1	1	0	0	0	1	1	0	0	2	3	1	0	0	0	1	1	0	0	0	0	0	0	0	0	0	0	0	0	0	1	Chloroflexi	TK10	Others	Others	Others	OTU4696
OTU2119	3	2	1	2	0	37	35	31	22	27	0	0	2	0	0	0	0	1	1	2	0	0	0	0	1	3	0	1	2	1	2	0	4	5	3	56	57	65	52	59	Bacteroidota	Bacteroidia	Cytophagales	Spirosomaceae	Dyadobacter	OTU2119
OTU3075	0	0	0	0	0	1	2	3	1	0	0	0	0	0	0	0	1	2	1	0	0	0	1	0	0	2	2	1	5	2	0	0	0	0	0	8	2	6	4	5	Firmicutes	Bacilli	Entomoplasmatales	type_III	Others	OTU3075
OTU5785	2	5	3	5	5	4	2	3	1	5	7	9	2	6	6	5	3	5	2	3	1	0	1	2	4	3	6	2	5	1	4	1	4	5	0	2	4	3	5	1	Chloroflexi	Anaerolineae	SBR1031	Others	Others	OTU5785
OTU3069	1	0	0	0	0	0	0	0	0	0	1	2	2	2	1	1	0	0	0	0	0	0	1	0	0	0	0	0	0	0	0	0	1	0	0	0	0	0	1	0	Bdellovibrionota	Bdellovibrionia	Bdellovibrionales	Bdellovibrionaceae	OM27_clade	OTU3069
OTU7005	87	78	88	75	83	26	64	64	74	72	0	0	0	0	0	0	0	0	0	0	0	0	0	0	0	0	0	0	0	0	48	53	45	47	58	61	61	39	61	52	Actinobacteriota	MB-A2-108	Others	Others	Others	OTU7005
OTU5840	0	0	0	0	0	0	0	0	0	0	3	1	3	1	1	0	0	1	1	0	0	0	0	0	0	0	0	0	0	0	0	0	0	0	0	0	0	0	0	0	Myxococcota	Polyangia	Blfdi19	Others	Others	OTU5840
OTU6870	6	3	5	3	6	17	13	6	11	10	6	5	7	12	4	4	1	0	6	4	5	2	0	4	4	8	3	9	3	2	20	14	15	26	26	7	6	8	13	6	Gemmatimonadota	Gemmatimonadetes	Gemmatimonadales	Gemmatimonadaceae	Gemmatimonas	OTU6870
OTU4800	0	1	0	0	0	0	0	0	0	0	0	0	0	0	0	0	0	1	0	0	0	0	0	0	0	0	0	0	1	0	0	0	1	0	0	0	1	0	0	0	Bdellovibrionota	Oligoflexia	0319-6G20	Others	Others	OTU4800
OTU4255	6	5	19	4	3	6	2	6	3	2	6	5	5	1	1	6	2	2	3	0	4	5	4	4	2	3	9	4	2	0	9	7	2	4	6	3	3	8	5	7	Proteobacteria	Gammaproteobacteria	Others	Others	Others	OTU4255
OTU4779	0	0	0	0	1	0	0	0	0	0	5	0	1	2	0	5	1	3	4	4	0	2	1	4	2	1	1	4	4	3	0	0	0	0	0	0	0	0	0	0	Planctomycetota	Planctomycetes	Others	Others	Others	OTU4779
OTU971	0	0	0	0	0	0	0	0	0	0	0	0	0	0	1	1	0	0	0	0	0	1	0	0	0	1	1	2	1	1	0	0	0	0	0	0	0	0	0	0	Proteobacteria	Alphaproteobacteria	Holosporales	Holosporaceae	Others	OTU971
OTU6999	3	1	3	4	2	3	0	1	3	7	0	0	0	0	0	0	0	0	0	0	0	0	0	0	0	0	0	0	0	0	1	3	0	2	1	0	0	2	1	1	Firmicutes	Clostridia	Clostridiales	Clostridiaceae	Clostridium_sensu_stricto_5	OTU6999
OTU63	1	0	1	0	0	1	0	0	0	0	0	0	0	0	0	0	0	0	0	0	0	0	0	0	0	0	0	0	0	0	0	0	0	0	0	0	0	0	0	3	Patescibacteria	Saccharimonadia	Saccharimonadales	Others	Others	OTU63
OTU921	0	1	0	0	0	1	0	0	2	1	0	0	0	1	0	0	0	0	1	0	0	0	0	0	0	0	0	0	0	0	0	0	0	0	0	0	0	0	0	0	Myxococcota	Polyangia	Haliangiales	Haliangiaceae	Haliangium	OTU921
OTU3009	0	0	0	0	0	0	0	0	0	0	0	0	0	0	0	0	0	0	0	0	0	0	0	0	1	0	0	0	0	0	0	0	0	0	0	0	0	0	0	0	Others	Others	Others	Others	Others	OTU3009
OTU7603	31	24	33	19	26	6	10	12	3	10	0	0	0	0	0	0	0	0	0	0	0	0	0	0	0	0	0	0	0	0	10	12	7	7	5	5	8	11	5	3	Chloroflexi	Anaerolineae	Ardenticatenales	Others	Others	OTU7603
OTU8102	0	1	0	0	0	2	0	0	0	0	0	0	0	0	0	0	0	0	0	0	0	0	0	0	0	0	0	0	0	0	1	0	0	0	0	0	0	1	0	1	Planctomycetota	Phycisphaerae	Phycisphaerales	Phycisphaeraceae	Others	OTU8102
OTU4182	0	0	1	0	0	0	0	0	0	0	0	1	0	0	4	1	1	1	1	1	0	0	0	0	0	0	0	2	1	1	0	0	0	0	0	0	0	2	0	0	Proteobacteria	Alphaproteobacteria	Rhodobacterales	Rhodobacteraceae	Others	OTU4182
OTU7208	0	1	0	1	1	1	0	1	0	0	1	0	1	1	0	1	1	0	1	1	1	1	1	0	1	0	0	0	0	0	1	1	0	1	0	0	2	0	1	0	Elusimicrobiota	Lineage_IIa	Others	Others	Others	OTU7208
OTU4968	0	0	0	0	0	0	0	0	0	0	3	6	9	4	7	2	0	0	0	0	2	1	5	0	4	0	0	0	0	0	0	0	0	0	1	0	0	0	0	0	Planctomycetota	vadinHA49	Others	Others	Others	OTU4968
OTU7991	40	31	23	24	35	21	21	29	27	33	0	0	0	0	0	0	0	0	0	0	0	0	0	0	0	0	0	0	0	0	21	23	25	24	22	27	17	38	24	23	Chloroflexi	Anaerolineae	Anaerolineales	Anaerolineaceae	Others	OTU7991
OTU2249	0	0	0	0	0	0	0	0	0	0	0	0	0	0	0	0	0	1	0	0	0	0	0	0	0	0	0	0	0	0	0	0	0	0	0	0	0	0	0	0	Armatimonadota	Others	Others	Others	Others	OTU2249
OTU7999	29	15	20	15	18	17	13	16	7	8	0	0	0	0	0	0	0	0	0	0	0	0	0	0	0	0	0	0	0	0	17	21	19	15	22	17	11	11	13	24	Chloroflexi	Anaerolineae	Anaerolineales	Anaerolineaceae	Others	OTU7999
OTU8128	7	7	5	3	6	2	1	2	2	3	0	0	0	0	0	0	0	0	0	0	0	0	0	0	0	0	0	0	0	0	4	4	4	1	5	4	1	2	3	5	Chloroflexi	Anaerolineae	SJA-15	Others	Others	OTU8128
OTU3747	0	0	0	0	0	0	0	0	0	0	0	1	0	2	1	1	2	3	0	0	0	0	0	2	0	0	0	0	0	0	0	0	0	0	0	0	0	0	0	0	Chloroflexi	Anaerolineae	SBR1031	A4b	Others	OTU3747
OTU7189	0	1	0	0	0	0	0	1	1	0	1	2	0	1	0	0	0	0	0	1	0	0	0	0	0	1	0	0	1	0	1	0	1	0	0	0	2	2	1	0	Planctomycetota	Planctomycetes	Gemmatales	Gemmataceae	Others	OTU7189
OTU5615	0	0	0	0	0	0	0	0	0	0	0	0	1	0	0	0	0	0	0	0	0	0	0	0	0	0	0	0	0	0	0	0	0	0	0	0	0	0	0	0	Firmicutes	Bacilli	Paenibacillales	Paenibacillaceae	Paenibacillus	OTU5615
OTU4138	0	0	0	0	0	0	0	0	1	0	0	0	0	0	0	0	0	0	0	0	0	0	0	0	0	0	0	0	0	0	0	0	0	0	0	0	0	0	0	0	Patescibacteria	Saccharimonadia	Saccharimonadales	Others	Others	OTU4138
OTU1753	0	2	1	0	3	0	1	2	0	0	18	26	24	31	22	11	14	16	24	16	24	20	9	19	10	49	39	43	34	45	0	0	0	0	0	0	0	1	0	0	Acidobacteriota	Acidobacteriae	Subgroup_12	Others	Others	OTU1753
OTU3011	0	0	0	0	0	0	0	0	0	0	5	6	5	2	5	2	2	1	4	2	11	0	3	4	7	3	4	3	5	2	0	0	0	0	0	0	0	0	0	0	Chloroflexi	Chloroflexia	Chloroflexales	Roseiflexaceae	Others	OTU3011
OTU4221	0	0	1	0	0	0	0	0	0	0	0	0	0	0	0	0	0	0	0	0	0	0	0	1	0	3	1	2	2	5	0	0	0	0	0	0	0	2	0	0	Others	Others	Others	Others	Others	OTU4221
OTU4227	0	0	0	0	0	0	0	0	0	0	0	0	0	0	0	0	0	0	0	0	0	0	0	0	0	0	1	0	0	1	0	0	0	0	0	0	0	0	0	0	Others	Others	Others	Others	Others	OTU4227
OTU7406	2	2	6	5	2	1	1	0	1	1	3	4	1	2	2	0	1	0	0	3	1	0	0	1	0	2	0	2	3	1	2	0	1	0	1	0	1	0	0	0	Planctomycetota	Planctomycetes	Gemmatales	Gemmataceae	Others	OTU7406
OTU185	0	0	1	0	0	0	0	0	0	0	0	0	0	0	0	0	0	0	0	0	0	0	0	0	0	0	0	0	0	0	0	0	0	0	0	0	0	0	0	0	Patescibacteria	Parcubacteria	Others	Others	Others	OTU185
OTU5676	0	1	0	0	1	0	0	0	0	0	0	0	1	0	1	0	0	0	0	0	0	0	1	1	0	0	0	0	0	0	0	0	0	0	0	0	0	0	0	0	Planctomycetota	BD7-11	Others	Others	Others	OTU5676
OTU4571	0	0	0	0	0	0	0	0	0	0	1	0	0	0	0	0	0	0	0	1	0	0	0	0	0	0	0	0	0	0	0	0	0	0	0	0	0	0	0	0	Myxococcota	bacteriap25	Others	Others	Others	OTU4571
OTU7892	0	1	1	0	0	0	1	0	0	0	0	0	0	0	0	0	0	0	0	0	0	0	0	0	0	0	0	0	0	0	0	0	0	0	0	0	0	0	0	1	Myxococcota	Polyangia	mle1-27	Others	Others	OTU7892
OTU3411	0	1	1	2	1	4	1	2	1	3	0	0	0	1	0	0	0	0	0	0	0	0	0	0	0	0	0	0	0	0	0	3	3	1	4	1	3	3	1	5	Proteobacteria	Alphaproteobacteria	Acetobacterales	Acetobacteraceae	Others	OTU3411
OTU379	10	8	8	18	8	4	4	12	7	12	6	9	8	8	11	2	8	5	2	4	1	9	3	3	0	3	0	5	2	2	6	10	6	6	7	7	7	8	9	9	Actinobacteriota	Actinobacteria	Micromonosporales	Micromonosporaceae	Others	OTU379
OTU4876	0	0	0	0	0	0	0	0	0	0	1	2	0	0	0	0	1	0	0	0	0	0	0	0	0	0	0	0	0	0	0	0	0	0	0	0	0	0	0	0	Proteobacteria	Gammaproteobacteria	Burkholderiales	Others	Others	OTU4876
OTU3204	11	11	13	15	8	8	15	12	4	12	0	4	3	1	0	3	0	0	2	0	15	6	8	11	17	1	2	6	4	5	12	10	6	11	9	8	9	7	10	17	Gemmatimonadota	Longimicrobia	Longimicrobiales	Longimicrobiaceae	Others	OTU3204
OTU1317	0	2	1	0	0	0	0	0	0	0	11	9	6	10	11	18	16	14	16	17	14	6	6	15	10	6	4	6	6	3	0	0	0	0	0	0	0	1	1	0	Actinobacteriota	Actinobacteria	0319-7L14	Others	Others	OTU1317
OTU1567	0	0	0	0	0	0	0	0	0	0	0	0	0	0	1	0	1	0	1	0	1	1	0	0	0	0	0	0	0	0	0	0	0	0	0	0	0	0	0	0	Elusimicrobiota	Lineage_IIb	Others	Others	Others	OTU1567
OTU4697	0	0	0	3	0	0	0	0	0	0	0	0	0	0	1	0	5	2	5	0	0	0	0	1	0	10	14	7	11	11	0	1	1	1	0	2	2	0	0	1	Bdellovibrionota	Bdellovibrionia	Bdellovibrionales	Bdellovibrionaceae	OM27_clade	OTU4697
OTU5210	0	0	0	1	0	0	0	0	0	0	16	8	16	19	15	0	0	0	0	0	0	0	1	0	0	0	0	0	0	0	0	0	0	0	0	0	0	0	0	0	Planctomycetota	Pla4_lineage	Others	Others	Others	OTU5210
OTU6	1	0	0	0	1	0	0	0	0	0	0	0	0	0	0	0	0	0	0	0	0	0	0	0	0	0	0	0	0	0	0	0	0	0	0	0	0	0	0	0	Proteobacteria	Gammaproteobacteria	Diplorickettsiales	Diplorickettsiaceae	Others	OTU6
OTU3941	2	8	2	5	5	0	2	0	1	2	16	12	13	24	25	3	2	2	0	3	2	9	1	3	3	9	4	10	9	0	1	6	2	4	0	1	0	2	0	1	Armatimonadota	Fimbriimonadia	Fimbriimonadales	Fimbriimonadaceae	Others	OTU3941
OTU5280	13	7	9	12	6	5	5	12	7	5	1	6	1	4	8	5	6	9	9	8	5	2	4	11	8	6	10	0	5	2	8	11	9	9	12	3	13	8	5	8	Actinobacteriota	Thermoleophilia	Solirubrobacterales	67-14	Others	OTU5280
OTU3065	0	0	0	0	0	0	1	0	0	0	0	0	0	0	0	0	1	0	0	0	0	0	0	0	0	0	0	2	0	0	0	0	0	0	0	0	0	0	0	0	Proteobacteria	Gammaproteobacteria	Gammaproteobacteria_Incertae_Sedis	Others	Others	OTU3065
OTU2149	0	0	0	1	0	0	0	0	0	0	1	0	1	1	2	0	0	0	1	0	1	0	1	0	1	0	0	0	0	0	1	0	2	1	1	0	0	0	0	0	Proteobacteria	Alphaproteobacteria	Micavibrionales	Micavibrionaceae	Others	OTU2149
OTU5327	15	25	17	21	13	15	20	18	27	16	12	18	3	9	9	13	7	3	5	7	17	4	6	13	15	6	6	7	12	9	24	14	26	24	23	26	17	27	20	11	Actinobacteriota	Thermoleophilia	Solirubrobacterales	67-14	Others	OTU5327
OTU644	3	5	6	2	6	0	2	1	0	0	0	0	1	1	0	0	1	0	0	0	0	0	0	0	0	0	1	0	0	0	6	7	4	7	0	0	2	1	2	2	Latescibacterota	Latescibacteria	Latescibacterales	Latescibacteraceae	Others	OTU644
OTU8069	1	0	4	0	1	4	0	2	4	2	0	0	0	0	0	0	0	0	0	0	0	0	0	0	0	0	0	1	0	0	2	1	2	0	0	1	0	1	2	2	Acidobacteriota	Subgroup_21	Others	Others	Others	OTU8069
OTU3350	1	0	0	0	0	0	1	0	0	0	0	0	0	0	0	0	0	1	0	0	1	0	1	0	0	0	1	0	3	2	1	0	2	0	0	0	0	0	1	0	Actinobacteriota	Actinobacteria	Micrococcales	Microbacteriaceae	Leucobacter	OTU3350
OTU519	4	0	1	0	5	2	0	0	0	0	0	0	0	0	0	1	0	1	0	1	0	0	0	0	2	0	0	1	0	1	0	0	0	0	0	1	1	0	0	0	Gemmatimonadota	Gemmatimonadetes	Gemmatimonadales	Gemmatimonadaceae	Others	OTU519
OTU5264	17	16	17	16	12	12	8	11	11	11	0	0	0	2	2	1	0	0	0	0	0	0	1	1	0	0	0	0	0	0	15	19	36	11	13	14	12	12	9	17	Acidobacteriota	Acidobacteriae	Bryobacterales	Bryobacteraceae	Bryobacter	OTU5264
OTU1855	0	0	0	0	0	1	0	0	0	0	0	0	0	0	0	0	1	0	0	0	0	0	0	0	0	0	0	0	0	0	0	0	0	0	0	0	0	0	0	0	Chloroflexi	Anaerolineae	SBR1031	A4b	Others	OTU1855
OTU5156	8	5	6	6	3	0	1	1	4	0	10	11	10	11	8	2	3	1	3	3	4	1	0	2	1	0	3	1	2	3	3	4	5	4	6	2	2	1	3	3	Myxococcota	Polyangia	Haliangiales	Haliangiaceae	Haliangium	OTU5156
OTU2180	0	0	0	0	0	0	0	0	0	0	2	2	2	3	2	1	1	2	2	3	1	1	1	0	0	0	2	0	0	2	0	0	0	0	0	0	0	0	0	0	Planctomycetota	Planctomycetes	Gemmatales	Gemmataceae	Others	OTU2180
OTU5562	0	1	0	0	0	0	0	0	0	0	3	6	3	5	1	1	1	1	2	1	0	1	0	1	1	0	0	5	0	1	0	0	0	0	0	0	0	0	0	0	Acidobacteriota	Blastocatellia	11��24��	Others	Others	OTU5562
OTU3264	4	4	9	7	15	16	10	8	5	12	1	0	1	1	1	3	4	2	3	2	1	1	0	0	0	2	0	1	3	0	2	9	9	14	7	12	15	24	7	13	Proteobacteria	Alphaproteobacteria	Sphingomonadales	Sphingomonadaceae	Sphingomonas	OTU3264
OTU1784	2	1	1	1	1	1	0	1	1	0	0	0	0	1	2	0	0	1	0	0	0	0	0	0	0	0	0	0	0	0	0	0	1	2	0	0	0	0	0	1	Proteobacteria	Alphaproteobacteria	Caulobacterales	Hyphomonadaceae	Hirschia	OTU1784
OTU4111	1	0	0	0	0	0	0	0	0	0	0	2	0	0	0	0	0	1	0	0	0	1	0	0	0	0	0	0	0	0	0	0	1	1	0	1	1	0	0	0	Elusimicrobiota	Lineage_IIb	Others	Others	Others	OTU4111
OTU4268	0	0	0	0	0	0	0	0	0	0	0	2	0	0	2	1	0	0	1	0	2	0	3	0	0	0	1	1	0	3	0	0	0	0	0	0	0	0	0	0	Planctomycetota	Planctomycetes	Gemmatales	Gemmataceae	Others	OTU4268
OTU26	2	0	0	0	0	0	0	0	0	0	0	0	0	0	0	0	0	0	0	0	0	0	0	0	0	0	0	0	0	0	0	0	0	0	0	0	0	0	0	0	Planctomycetota	Planctomycetes	Gemmatales	Gemmataceae	Others	OTU26
OTU6417	1	0	0	0	0	1	0	0	0	1	0	0	0	0	0	0	0	0	0	0	0	0	0	0	0	0	0	0	0	0	0	0	0	0	0	3	0	0	0	3	Chloroflexi	Chloroflexia	Chloroflexales	Roseiflexaceae	Others	OTU6417
OTU1465	0	0	0	0	0	0	0	1	0	0	1	1	2	1	0	3	2	1	2	1	1	1	1	3	1	3	1	3	3	0	0	0	0	0	0	1	0	0	0	0	Planctomycetota	Planctomycetes	Gemmatales	Gemmataceae	Others	OTU1465
OTU6754	0	2	0	0	0	0	0	0	0	0	0	0	0	0	0	0	0	0	0	0	0	0	0	0	0	0	0	0	0	0	0	0	0	1	0	0	0	0	0	0	Proteobacteria	Gammaproteobacteria	Diplorickettsiales	Diplorickettsiaceae	Others	OTU6754
OTU2928	1	0	0	1	6	4	10	6	7	7	3	3	3	6	5	1	4	4	3	2	10	4	2	5	11	1	2	5	1	3	3	2	1	0	0	3	2	1	0	0	Gemmatimonadota	Gemmatimonadetes	Gemmatimonadales	Gemmatimonadaceae	Others	OTU2928
OTU5616	0	0	0	0	0	0	0	0	0	0	1	0	0	0	0	0	0	0	0	0	0	1	0	0	0	0	0	0	0	0	0	0	0	0	0	0	0	0	0	0	Planctomycetota	Planctomycetes	Isosphaerales	Isosphaeraceae	Others	OTU5616
OTU769	1	5	4	1	3	1	1	0	4	2	0	0	0	0	0	0	0	0	0	0	0	0	0	0	0	0	0	0	0	0	3	3	1	1	2	0	1	1	0	2	Bacteroidota	Ignavibacteria	Ignavibacteriales	Ignavibacteriaceae	Ignavibacterium	OTU769
OTU7824	5	4	4	6	3	4	1	7	5	3	0	0	0	0	0	0	0	0	0	0	0	0	0	0	0	0	0	0	0	0	4	2	7	8	1	4	7	3	4	2	Chloroflexi	Anaerolineae	Anaerolineales	Anaerolineaceae	Others	OTU7824
OTU2429	0	0	0	0	0	0	0	0	0	0	0	1	0	0	1	0	0	0	0	0	0	0	0	0	0	0	0	1	0	0	0	0	0	0	0	0	0	0	0	0	Patescibacteria	Microgenomatia	Candidatus_Woesebacteria	Others	Others	OTU2429
OTU4052	4	3	6	5	3	2	2	2	1	0	7	15	16	5	13	2	8	6	5	8	4	8	3	3	5	3	2	3	1	5	0	1	2	2	2	1	2	0	2	1	Planctomycetota	Phycisphaerae	Tepidisphaerales	WD2101_soil_group	Others	OTU4052
OTU386	11	9	15	14	14	11	8	6	7	12	4	0	3	2	2	0	1	0	1	1	0	1	0	0	2	1	0	0	2	0	20	9	10	18	7	9	10	16	14	5	Armatimonadota	Fimbriimonadia	Fimbriimonadales	Fimbriimonadaceae	Others	OTU386
OTU3334	1	0	0	1	0	0	1	0	0	1	0	0	0	0	0	0	0	0	0	0	1	0	0	1	1	1	2	0	2	1	0	1	2	2	1	0	0	2	1	0	Gemmatimonadota	Longimicrobia	Longimicrobiales	Longimicrobiaceae	Others	OTU3334
OTU6578	1	2	3	4	5	0	2	2	2	1	0	0	0	1	0	1	2	1	0	0	0	0	0	0	0	1	0	1	1	0	0	1	3	0	0	0	3	5	4	3	Chloroflexi	Anaerolineae	SBR1031	A4b	Others	OTU6578
OTU3096	27	21	19	15	25	48	49	38	39	42	2	5	9	11	5	10	9	9	10	12	9	11	8	8	14	5	6	8	9	8	67	68	57	60	65	25	18	28	19	19	Proteobacteria	Gammaproteobacteria	Xanthomonadales	Rhodanobacteraceae	Others	OTU3096
OTU2	1	2	0	0	0	0	1	0	0	0	0	0	0	0	0	0	0	0	0	0	0	0	0	0	0	0	0	0	0	0	0	0	0	0	0	0	0	1	0	0	Armatimonadota	Armatimonadia	Armatimonadales	Others	Others	OTU2
OTU4363	0	0	0	1	0	0	0	0	0	0	0	0	0	2	0	0	0	0	0	1	0	0	0	0	0	0	0	0	0	0	0	0	0	0	0	0	0	3	2	3	Bacteroidota	Bacteroidia	Bacteroidetes_VC2.1_Bac22	Others	Others	OTU4363
OTU1357	4	7	1	14	18	28	11	18	16	24	6	4	5	4	3	4	10	8	7	12	0	0	0	0	0	27	32	38	34	36	12	7	6	12	10	11	7	10	16	11	Bacteroidota	Bacteroidia	Flavobacteriales	Flavobacteriaceae	Flavobacterium	OTU1357
OTU4894	6	4	12	5	7	3	2	1	3	4	9	13	8	7	11	3	2	1	2	1	11	2	3	2	9	4	10	3	5	4	1	6	5	3	4	3	6	3	4	1	Proteobacteria	Gammaproteobacteria	Diplorickettsiales	Diplorickettsiaceae	Aquicella	OTU4894
OTU2340	0	1	0	0	0	0	0	0	0	0	4	4	3	3	1	0	1	0	0	0	0	1	2	0	0	1	0	0	0	0	0	0	1	0	0	0	0	0	0	0	Chloroflexi	Anaerolineae	SBR1031	A4b	Others	OTU2340
OTU6330	0	0	0	0	0	0	0	0	0	0	0	0	0	0	0	0	0	0	0	0	0	0	0	0	0	0	0	0	0	2	0	0	0	0	0	0	0	0	0	0	Proteobacteria	Alphaproteobacteria	Rickettsiales	Mitochondria	Others	OTU6330
OTU1503	3	0	0	1	1	0	0	1	1	0	0	0	0	1	0	1	0	0	0	0	0	0	0	1	0	0	0	0	0	0	0	0	0	2	0	1	0	0	1	0	Myxococcota	Polyangia	Haliangiales	Haliangiaceae	Haliangium	OTU1503
OTU4574	7	3	4	2	1	4	4	1	4	3	5	9	10	18	7	4	3	7	2	5	3	4	2	1	6	4	5	5	2	2	11	8	7	6	6	2	3	4	4	7	Myxococcota	Polyangia	Haliangiales	Haliangiaceae	Haliangium	OTU4574
OTU7187	4	3	4	2	1	1	3	4	10	4	1	0	0	0	0	0	1	0	0	1	0	0	0	0	0	0	0	0	0	0	1	1	2	2	2	5	4	1	0	1	Firmicutes	Clostridia	Clostridiales	Clostridiaceae	Clostridium_sensu_stricto_8	OTU7187
OTU2986	130	92	89	90	99	100	95	53	85	73	55	47	52	48	61	78	75	73	64	59	58	34	44	48	42	55	50	57	57	49	153	148	152	135	133	153	169	125	118	122	Acidobacteriota	Vicinamibacteria	Vicinamibacterales	Others	Others	OTU2986
OTU4985	0	0	0	0	0	0	0	0	0	0	0	1	2	1	0	0	0	0	0	0	0	0	0	0	0	0	0	0	0	0	0	0	0	0	0	0	0	0	1	0	Chloroflexi	Anaerolineae	RBG-13-54-9	Others	Others	OTU4985
OTU5354	0	0	0	0	1	0	1	0	1	1	1	3	2	5	5	4	7	4	2	2	3	2	1	2	7	6	2	4	2	4	0	0	0	0	0	1	0	0	1	0	Chloroflexi	Chloroflexia	Chloroflexales	Roseiflexaceae	Others	OTU5354
OTU1223	0	0	0	0	1	0	0	2	0	0	0	0	0	0	0	0	0	0	0	0	0	0	0	0	0	0	0	0	0	0	0	0	0	1	0	0	0	0	0	0	Bdellovibrionota	Oligoflexia	Oligoflexales	Others	Others	OTU1223
OTU6195	0	0	0	0	0	0	0	0	0	0	0	0	0	0	0	0	0	0	0	0	0	0	0	0	0	2	0	1	1	2	0	0	0	0	0	0	0	0	0	0	Bacteroidota	Bacteroidia	Cytophagales	Microscillaceae	Others	OTU6195
OTU6450	0	1	2	1	0	0	0	0	0	0	0	0	0	0	0	0	1	0	0	0	0	1	0	0	0	0	0	0	0	0	1	1	0	1	0	0	0	1	0	1	Bdellovibrionota	Oligoflexia	0319-6G20	Others	Others	OTU6450
OTU2439	0	0	0	0	0	0	0	0	0	0	1	1	0	0	1	1	0	3	1	0	0	0	2	0	0	0	0	0	1	0	0	0	0	0	0	0	0	0	0	0	Chloroflexi	Chloroflexia	Chloroflexales	Roseiflexaceae	Others	OTU2439
OTU7730	1	0	2	0	0	0	0	2	0	0	0	0	0	0	0	0	0	0	0	0	0	0	0	0	0	0	0	0	0	0	0	1	2	0	0	0	0	0	1	0	Chloroflexi	Anaerolineae	SBR1031	Others	Others	OTU7730
OTU4890	0	0	0	0	0	0	1	0	0	0	0	2	0	0	0	0	0	0	1	0	0	0	0	0	0	0	0	0	0	0	0	0	0	0	0	0	0	0	0	0	Chloroflexi	Chloroflexia	Thermomicrobiales	Others	Others	OTU4890
OTU240	1	1	1	2	0	0	0	0	0	0	0	0	0	0	0	0	0	0	0	0	0	0	0	0	0	0	0	0	0	0	0	0	0	0	0	0	0	0	0	0	Chloroflexi	JG30-KF-CM66	Others	Others	Others	OTU240
OTU3818	11	11	7	10	10	2	5	6	4	9	43	61	42	26	63	21	14	21	18	20	29	43	37	31	31	5	6	6	7	4	6	2	7	11	4	4	1	5	6	3	Acidobacteriota	Holophagae	Subgroup_7	Others	Others	OTU3818
OTU5508	0	0	0	0	0	0	0	0	0	0	0	1	0	0	0	0	0	0	0	1	0	0	0	0	0	0	0	0	0	0	0	0	0	0	0	0	0	0	0	0	Planctomycetota	Planctomycetes	Pirellulales	Pirellulaceae	Others	OTU5508
OTU8064	0	0	1	1	1	0	0	0	0	2	0	0	0	0	0	0	0	0	0	0	0	0	0	0	0	0	0	0	0	0	0	0	1	0	0	0	0	0	0	1	Proteobacteria	Alphaproteobacteria	Rickettsiales	Mitochondria	Others	OTU8064
OTU2386	3	5	3	7	5	0	1	0	0	2	7	5	13	11	7	7	7	2	8	7	7	9	16	5	6	2	0	4	4	4	5	6	5	5	5	2	2	0	1	5	Armatimonadota	Armatimonadia	Armatimonadales	Others	Others	OTU2386
OTU693	1	2	3	1	1	1	2	3	2	0	0	0	0	0	0	0	0	0	0	0	0	0	0	0	0	0	0	0	0	0	0	1	3	0	0	0	0	0	0	0	Proteobacteria	Gammaproteobacteria	Burkholderiales	Gallionellaceae	Sideroxydans	OTU693
OTU1765	0	0	0	0	0	0	0	0	0	0	0	0	1	0	1	1	0	0	0	1	0	0	0	0	0	0	0	0	0	1	0	0	0	0	0	0	0	0	0	0	Proteobacteria	Gammaproteobacteria	Diplorickettsiales	Diplorickettsiaceae	Others	OTU1765
OTU6476	0	1	0	1	0	0	0	0	0	0	0	0	0	0	0	0	0	0	0	0	0	0	0	0	0	0	0	0	0	0	0	1	0	1	0	0	0	0	0	0	Chloroflexi	Anaerolineae	Anaerolineales	Anaerolineaceae	Others	OTU6476
OTU7376	0	1	2	0	0	0	0	0	1	1	0	0	0	0	0	0	0	0	0	0	0	0	0	0	0	0	0	0	0	0	0	0	0	0	0	2	1	1	1	0	Cyanobacteria	Sericytochromatia	Others	Others	Others	OTU7376
OTU4506	0	0	0	0	1	0	0	0	0	1	0	0	0	0	0	0	0	0	0	0	0	0	0	0	0	0	0	0	0	0	0	2	1	0	0	1	0	0	0	0	Actinobacteriota	Actinobacteria	PeM15	Others	Others	OTU4506
OTU377	0	0	0	0	1	0	2	0	0	0	0	0	0	0	0	0	0	0	0	0	0	0	0	0	0	0	0	0	0	0	0	0	0	0	0	0	0	0	0	0	Fibrobacterota	Fibrobacteria	Fibrobacterales	Others	Others	OTU377
OTU4875	0	0	0	0	0	0	0	0	0	0	0	1	0	0	0	0	1	1	0	0	0	0	0	0	0	0	0	0	0	0	0	0	0	0	0	0	0	0	0	0	Planctomycetota	Planctomycetes	Planctomycetales	Others	Others	OTU4875
OTU6084	0	0	0	0	0	0	1	0	0	0	0	0	0	0	0	0	0	0	0	1	0	0	0	0	0	0	1	0	0	0	1	0	0	0	1	0	0	0	0	0	Chloroflexi	Ktedonobacteria	C0119	Others	Others	OTU6084
OTU1338	0	0	0	0	0	0	0	0	0	0	1	1	1	1	0	0	0	0	0	0	0	0	0	0	0	0	0	0	0	0	0	1	0	0	0	0	0	0	0	0	Firmicutes	Bacilli	Paenibacillales	Paenibacillaceae	Paenibacillus	OTU1338
OTU559	0	0	0	0	0	0	1	0	0	0	0	0	0	0	0	0	0	0	0	0	0	0	0	0	0	0	0	0	0	0	0	0	1	3	0	1	1	0	0	0	Bacteroidota	Rhodothermia	Rhodothermales	Rhodothermaceae	Others	OTU559
OTU7202	5	4	6	4	4	8	12	13	7	10	1	0	0	0	1	0	2	3	6	0	1	0	0	1	1	2	3	0	1	0	8	10	15	11	18	9	2	8	10	5	Planctomycetota	Phycisphaerae	Tepidisphaerales	WD2101_soil_group	Others	OTU7202
OTU7391	0	0	0	0	0	0	0	0	0	0	0	0	0	0	0	0	0	0	0	0	0	0	0	0	0	0	0	0	0	0	0	0	0	0	0	0	1	1	0	0	Planctomycetota	Planctomycetes	Pirellulales	Pirellulaceae	Others	OTU7391
OTU6222	0	0	0	0	0	0	1	0	0	0	1	3	2	0	1	0	1	1	0	1	1	0	0	2	3	1	0	1	0	1	0	0	0	0	3	0	0	0	0	0	Actinobacteriota	Thermoleophilia	Solirubrobacterales	67-14	Others	OTU6222
OTU7838	2	4	4	4	2	2	0	3	1	2	0	1	1	2	0	1	0	0	0	2	1	0	0	0	0	0	0	0	0	0	2	6	3	4	3	3	0	1	3	3	Planctomycetota	Planctomycetes	Pirellulales	Pirellulaceae	Blastopirellula	OTU7838
OTU3620	1	1	0	0	1	0	0	0	0	1	0	0	1	0	1	0	0	0	0	0	0	1	0	0	0	0	0	0	0	0	0	0	0	0	0	0	1	0	0	0	Elusimicrobiota	Elusimicrobia	Lineage_IV	Others	Others	OTU3620
OTU2720	0	0	0	0	0	0	0	0	0	0	0	0	1	0	0	0	0	0	0	0	0	0	0	0	0	0	0	0	3	0	0	0	0	0	0	0	0	0	0	0	Planctomycetota	Planctomycetes	Gemmatales	Gemmataceae	Others	OTU2720
OTU6784	2	3	3	2	1	4	3	1	0	1	0	0	0	0	0	0	0	0	0	0	0	0	0	0	0	0	0	0	0	0	10	5	8	5	6	4	5	6	4	8	Proteobacteria	Gammaproteobacteria	Burkholderiales	SC-I-84	Others	OTU6784
OTU5783	0	0	0	0	0	0	0	0	0	0	1	0	1	1	1	2	0	1	0	1	1	2	1	1	2	2	2	2	1	6	0	0	0	0	0	0	0	0	0	0	Others	Others	Others	Others	Others	OTU5783
OTU2844	6	3	0	2	8	6	15	4	5	10	0	0	1	0	0	0	0	0	1	1	0	0	0	0	0	0	0	0	0	2	12	19	9	11	16	10	6	8	5	8	Bacteroidota	Bacteroidia	Flavobacteriales	NS9_marine_group	Others	OTU2844
OTU402	0	0	1	1	2	0	0	0	0	1	0	0	0	0	0	0	0	0	0	0	0	0	0	0	0	0	0	0	0	0	0	0	0	0	0	0	0	2	0	0	Armatimonadota	Fimbriimonadia	Fimbriimonadales	Fimbriimonadaceae	Others	OTU402
OTU3824	1	0	0	0	0	0	1	0	0	4	0	0	0	0	0	0	0	0	0	0	0	0	0	0	0	0	0	0	0	0	0	1	0	0	0	0	0	2	0	1	Proteobacteria	Alphaproteobacteria	Sphingomonadales	Sphingomonadaceae	Sphingomonas	OTU3824
OTU4553	0	0	0	0	0	0	0	0	0	0	0	0	0	0	0	1	0	0	0	0	0	0	0	0	0	0	0	0	1	1	0	0	0	0	0	0	0	0	0	0	Chloroflexi	Chloroflexia	Thermomicrobiales	AKYG1722	Others	OTU4553
OTU2719	37	32	47	45	36	13	10	13	13	10	76	72	84	76	81	12	19	12	10	18	23	16	25	26	11	39	45	38	51	49	18	31	15	18	17	12	9	7	12	17	Chloroflexi	Anaerolineae	Anaerolineales	Anaerolineaceae	Others	OTU2719
OTU4170	1	0	0	0	0	0	0	0	1	0	0	0	0	0	0	0	0	0	0	0	0	0	0	0	1	0	0	1	0	0	0	0	0	0	0	0	0	1	1	0	Planctomycetota	Planctomycetes	Gemmatales	Gemmataceae	Others	OTU4170
OTU4578	39	36	41	36	33	31	33	40	36	28	8	6	7	4	7	4	5	7	4	5	16	26	30	35	40	2	2	4	9	5	33	24	37	46	32	27	33	22	31	22	Gemmatimonadota	BD2-11_terrestrial_group	Others	Others	Others	OTU4578
OTU4259	0	0	0	0	0	0	0	0	0	0	0	0	0	0	0	0	0	0	0	0	0	0	0	1	0	0	0	1	0	0	0	0	0	0	0	0	0	0	0	0	Proteobacteria	Gammaproteobacteria	Burkholderiales	Others	Others	OTU4259
OTU5436	0	0	1	0	0	0	0	0	0	0	0	0	0	0	0	0	0	1	0	0	0	0	1	0	1	0	0	0	0	0	0	0	0	0	0	0	0	0	0	0	Others	Others	Others	Others	Others	OTU5436
OTU4395	0	0	0	0	0	0	0	0	0	0	0	0	0	0	0	0	0	0	1	1	0	0	0	0	0	0	0	0	0	0	0	1	0	0	0	0	0	0	0	0	Planctomycetota	Planctomycetes	Gemmatales	Gemmataceae	Others	OTU4395
OTU5431	0	0	0	0	0	0	0	0	0	0	0	1	0	0	0	0	0	1	0	0	0	0	0	0	0	0	0	0	0	0	0	0	0	0	0	0	0	0	0	0	Others	Others	Others	Others	Others	OTU5431
OTU4440	0	0	0	0	0	0	0	0	0	0	0	1	0	0	0	0	0	0	0	0	0	0	0	0	0	0	0	0	0	0	0	1	0	0	0	0	0	0	0	0	Planctomycetota	Phycisphaerae	Tepidisphaerales	WD2101_soil_group	Others	OTU4440
OTU4009	0	0	0	0	0	0	0	0	0	0	0	0	0	0	0	0	0	0	1	0	1	0	0	0	0	1	0	0	0	0	0	0	0	0	0	0	0	0	0	0	Planctomycetota	Planctomycetes	Gemmatales	Gemmataceae	Others	OTU4009
OTU4905	0	0	0	0	0	0	0	0	0	0	0	1	0	0	0	0	0	0	0	0	0	0	0	0	0	0	0	0	0	0	0	0	0	0	0	0	0	0	0	0	Proteobacteria	Alphaproteobacteria	Rickettsiales	Mitochondria	Others	OTU4905
OTU254	0	1	0	1	0	0	0	0	0	0	0	0	0	0	0	0	0	0	0	0	0	0	0	0	0	0	0	0	0	0	0	0	0	0	0	0	0	0	1	0	Armatimonadota	DG-56	Others	Others	Others	OTU254
OTU2471	0	0	0	0	0	0	0	0	1	0	4	4	0	3	0	0	0	0	0	0	0	0	1	1	0	0	1	0	0	0	1	0	0	1	0	1	0	0	1	2	Chloroflexi	Chloroflexia	Kallotenuales	AKIW781	Others	OTU2471
OTU4140	2	0	0	1	0	2	0	0	0	1	0	0	0	0	0	0	0	0	0	0	0	0	0	0	0	0	0	0	0	0	1	0	0	0	1	1	0	1	0	0	Bacteroidota	Bacteroidia	Cytophagales	Cytophagaceae	Cytophaga	OTU4140
OTU4010	0	0	1	2	0	0	0	1	0	1	0	0	0	0	0	0	0	0	0	0	0	0	0	0	0	0	0	0	0	0	0	0	0	2	0	0	0	0	0	0	Patescibacteria	Saccharimonadia	Saccharimonadales	Others	Others	OTU4010
OTU4581	4	2	5	5	2	4	2	4	3	5	6	9	7	4	5	4	7	4	5	1	5	6	2	4	4	2	2	2	2	2	6	4	7	5	3	8	4	2	4	7	Chloroflexi	TK10	Others	Others	Others	OTU4581
OTU5873	0	0	0	0	0	0	0	0	0	0	0	0	0	0	0	1	0	0	0	1	0	0	0	0	0	1	0	0	1	0	0	0	0	0	0	0	0	0	0	0	Actinobacteriota	Actinobacteria	0319-7L14	Others	Others	OTU5873
OTU6971	1	1	1	0	0	0	1	1	0	0	0	0	0	0	0	0	0	0	0	0	0	0	0	0	0	0	0	0	0	0	0	0	1	0	2	2	2	3	0	1	Proteobacteria	Alphaproteobacteria	Rhizobiales	Rhizobiaceae	Others	OTU6971
OTU8011	0	0	0	0	2	0	0	2	0	0	1	1	0	1	1	2	3	2	1	2	1	0	1	1	0	1	4	1	2	3	1	3	0	1	1	0	2	0	1	2	Actinobacteriota	Thermoleophilia	Solirubrobacterales	Solirubrobacteraceae	Conexibacter	OTU8011
OTU7149	3	4	4	4	5	2	3	4	1	2	2	2	2	3	2	3	2	7	4	6	0	4	1	6	3	2	1	0	2	1	8	7	9	1	5	5	5	3	1	4	Proteobacteria	Alphaproteobacteria	Elsterales	Others	Others	OTU7149
OTU7349	0	0	0	0	0	0	0	0	0	0	0	0	0	0	0	0	0	0	0	0	0	0	0	0	0	0	0	0	0	0	0	1	0	0	0	0	2	0	0	0	Chloroflexi	Anaerolineae	Ardenticatenales	Others	Others	OTU7349
OTU852	2	1	0	0	1	0	0	3	2	1	0	0	0	0	0	0	0	0	0	0	0	0	0	0	0	0	0	0	0	0	0	0	0	1	1	2	0	1	0	0	Chloroflexi	Anaerolineae	Anaerolineales	Anaerolineaceae	Anaerolinea	OTU852
OTU7247	1	0	3	11	3	0	0	0	0	0	0	0	0	0	0	0	0	0	0	0	0	0	0	0	0	0	0	0	0	0	8	7	11	1	13	3	5	1	4	2	Proteobacteria	Gammaproteobacteria	Xanthomonadales	Rhodanobacteraceae	Dokdonella	OTU7247
OTU6597	7	5	2	6	9	7	5	0	4	2	2	7	10	0	5	1	1	0	5	1	7	4	11	9	6	1	1	1	1	0	3	1	4	8	5	4	1	1	6	3	Bacteroidota	Bacteroidia	Chitinophagales	Chitinophagaceae	Edaphobaculum	OTU6597
OTU326	14	27	25	27	24	12	22	12	8	15	3	2	2	0	5	0	2	1	1	2	0	0	0	0	0	1	0	0	2	0	66	54	49	75	75	57	41	40	42	38	Bacteroidota	Bacteroidia	Chitinophagales	Saprospiraceae	Others	OTU326
OTU8164	0	0	1	0	2	1	0	0	1	0	0	0	0	0	0	0	0	0	0	0	0	0	0	1	0	0	0	0	0	0	2	0	0	0	0	0	0	0	0	1	Hydrogenedentes	Hydrogenedentia	Hydrogenedentiales	Hydrogenedensaceae	Others	OTU8164
OTU5091	0	0	0	0	0	0	0	0	0	0	6	0	1	2	2	1	0	0	1	1	0	0	0	0	0	0	0	0	0	1	0	0	0	0	0	0	0	0	0	0	Proteobacteria	Alphaproteobacteria	Others	Others	Others	OTU5091
OTU2489	0	0	0	0	0	0	0	0	0	0	0	0	0	0	0	0	0	0	0	0	0	0	0	0	1	0	0	0	0	0	0	0	0	0	0	0	0	0	0	0	Planctomycetota	Planctomycetes	Gemmatales	Gemmataceae	Others	OTU2489
OTU6443	0	0	0	0	0	0	0	0	0	0	0	0	0	0	0	0	0	0	0	0	0	0	0	0	0	0	0	0	0	0	0	2	0	0	0	0	0	0	0	0	Proteobacteria	Alphaproteobacteria	Micavibrionales	Micavibrionaceae	Others	OTU6443
OTU7456	1	1	1	1	1	0	0	1	0	0	0	0	0	0	0	0	0	0	0	0	0	0	0	0	0	0	0	0	0	0	1	1	1	2	2	0	1	1	0	0	Hydrogenedentes	Hydrogenedentia	Hydrogenedentiales	Hydrogenedensaceae	Others	OTU7456
OTU5285	0	0	0	0	0	0	0	0	0	0	0	0	0	0	1	0	0	0	0	0	0	0	0	0	0	0	0	0	0	0	0	0	0	0	0	0	0	0	0	0	Proteobacteria	Gammaproteobacteria	Others	Others	Others	OTU5285
OTU740	0	0	1	0	0	0	0	0	1	0	0	0	0	0	0	0	0	0	0	0	0	1	0	0	0	0	1	0	0	0	0	0	0	0	1	0	0	0	0	0	Patescibacteria	Saccharimonadia	Saccharimonadales	Others	Others	OTU740
OTU3408	0	0	0	0	0	0	0	0	0	0	0	0	0	0	0	0	0	0	0	0	0	0	0	0	1	0	0	0	0	0	0	0	0	0	0	0	0	0	0	0	Verrucomicrobiota	Others	Others	Others	Others	OTU3408
OTU8090	1	0	2	0	1	0	0	0	0	0	0	0	0	0	0	0	0	0	0	0	0	0	0	0	0	0	0	0	0	0	0	0	0	0	0	0	0	4	0	1	TX1A-33	Others	Others	Others	Others	OTU8090
OTU7696	0	2	1	0	0	0	0	0	0	0	0	0	0	0	0	0	0	0	0	0	0	0	0	0	0	0	0	0	0	0	0	1	0	0	0	0	0	0	3	0	Patescibacteria	Parcubacteria	Others	Others	Others	OTU7696
OTU5739	1	0	3	0	0	0	1	0	1	0	11	4	7	12	7	5	4	5	1	6	8	3	7	6	3	1	3	0	4	1	1	1	2	0	0	1	1	1	0	0	Proteobacteria	Alphaproteobacteria	Elsterales	Others	Others	OTU5739
OTU4867	0	0	0	0	0	0	0	0	0	0	0	1	0	1	0	0	0	0	1	0	0	0	0	0	0	0	0	0	0	0	0	0	0	0	0	0	0	0	0	0	Proteobacteria	Alphaproteobacteria	Rhizobiales	Devosiaceae	Others	OTU4867
OTU2989	3	5	11	10	7	6	5	4	4	7	2	0	1	1	3	0	3	3	0	2	2	1	1	3	2	0	0	4	0	0	5	4	0	7	4	5	5	1	1	2	Chloroflexi	Chloroflexia	Thermomicrobiales	JG30-KF-CM45	Others	OTU2989
OTU7897	0	1	0	0	0	0	0	0	0	0	1	1	1	0	0	0	0	0	0	0	0	0	0	0	0	0	0	0	0	0	0	0	0	0	0	0	1	0	0	1	Patescibacteria	Microgenomatia	Candidatus_Woesebacteria	Others	Others	OTU7897
OTU61	1	0	0	0	0	0	0	1	0	0	0	0	0	0	0	0	0	0	0	0	0	0	0	0	0	0	0	0	0	0	0	1	0	0	0	0	0	0	0	0	Chloroflexi	Anaerolineae	RBG-13-54-9	Others	Others	OTU61
OTU4960	1	2	1	2	1	0	0	0	1	2	11	6	4	6	7	1	1	1	1	1	1	0	0	1	1	0	0	1	0	0	2	1	0	0	1	2	1	4	2	5	Proteobacteria	Alphaproteobacteria	Reyranellales	Reyranellaceae	Others	OTU4960
OTU4682	2	1	4	2	1	2	0	0	0	1	1	2	0	0	0	0	0	0	0	0	0	0	0	0	0	0	0	0	0	0	1	0	0	1	1	1	2	1	2	1	Proteobacteria	Gammaproteobacteria	KI89A_clade	Others	Others	OTU4682
OTU4513	0	0	0	0	0	0	0	0	0	0	0	0	0	0	0	0	0	0	0	0	0	0	0	0	2	0	0	0	0	0	0	0	0	0	0	0	0	0	0	0	Armatimonadota	Others	Others	Others	Others	OTU4513
OTU5279	1	0	2	1	1	0	0	3	0	0	0	1	1	1	2	2	1	3	2	3	4	2	4	2	2	1	4	1	2	3	0	0	3	2	1	1	1	0	0	1	Actinobacteriota	Acidimicrobiia	Others	Others	Others	OTU5279
OTU7371	3	0	4	1	2	0	0	0	0	0	0	0	0	0	0	0	0	0	0	0	0	0	0	0	0	0	0	0	0	0	0	0	0	0	0	0	1	0	0	0	Entotheonellaeota	Entotheonellia	Entotheonellales	Entotheonellaceae	Others	OTU7371
OTU7303	0	1	0	3	2	3	0	0	0	1	0	0	0	0	0	0	0	0	0	0	0	0	0	0	0	0	0	0	0	0	0	1	1	1	1	2	2	3	1	0	Chloroflexi	Anaerolineae	Anaerolineales	Anaerolineaceae	Anaerolinea	OTU7303
OTU4963	0	0	0	0	0	0	0	0	0	0	0	0	1	0	0	0	0	0	0	0	0	0	0	0	0	0	0	0	0	0	0	0	0	0	0	0	0	0	0	0	Myxococcota	Polyangia	Haliangiales	Haliangiaceae	Haliangium	OTU4963
OTU697	8	6	7	11	4	2	2	6	2	2	5	5	5	4	2	2	5	7	4	4	5	2	7	9	4	3	2	1	3	8	3	5	4	2	2	5	2	1	2	2	Planctomycetota	Planctomycetes	Pirellulales	Pirellulaceae	Rhodopirellula	OTU697
OTU2953	6	5	6	9	5	2	1	1	1	3	2	5	2	4	2	5	5	5	3	3	3	1	3	1	3	1	1	0	1	1	3	3	2	3	2	2	2	1	1	0	Armatimonadota	Chthonomonadetes	Chthonomonadales	Chthonomonadaceae	Chthonomonas	OTU2953
OTU3688	60	69	89	61	82	26	44	40	27	48	40	42	47	45	41	64	47	38	44	39	20	27	30	24	29	19	10	15	20	16	58	45	68	60	52	58	32	44	31	47	Acidobacteriota	Thermoanaerobaculia	Thermoanaerobaculales	Thermoanaerobaculaceae	Subgroup_10	OTU3688
OTU2843	1	0	0	1	1	2	6	1	2	1	0	1	1	0	0	0	1	0	0	0	2	0	0	0	1	0	1	1	0	0	1	0	0	0	0	0	1	1	1	0	Chloroflexi	Anaerolineae	Ardenticatenales	Ardenticatenaceae	Others	OTU2843
OTU6074	0	0	0	0	0	0	0	0	0	0	0	0	1	0	1	0	0	0	1	0	1	1	0	1	0	3	1	0	0	0	0	0	1	0	0	1	0	0	0	0	Planctomycetota	Planctomycetes	Gemmatales	Gemmataceae	Others	OTU6074
OTU5112	2	10	9	8	4	5	4	3	4	4	21	18	26	28	30	14	12	13	18	11	13	13	9	19	18	12	9	9	14	12	11	13	12	4	8	9	7	10	8	9	Entotheonellaeota	Entotheonellia	Entotheonellales	Entotheonellaceae	Others	OTU5112
OTU7821	1	4	3	3	7	1	4	3	2	2	5	1	6	3	5	0	1	1	2	0	1	0	2	1	0	3	1	2	1	1	4	1	2	2	5	2	1	4	6	2	Elusimicrobiota	Lineage_IIb	Others	Others	Others	OTU7821
OTU2374	0	0	0	0	0	0	0	0	0	0	0	0	0	1	0	0	0	0	0	0	0	0	0	0	0	0	0	0	0	0	0	0	0	0	0	0	0	0	0	0	Chloroflexi	Chloroflexia	Kallotenuales	Others	Others	OTU2374
OTU4899	0	0	0	0	0	0	0	0	0	0	0	0	0	0	3	1	0	0	0	0	0	0	0	0	0	0	0	0	0	0	0	0	0	0	0	0	0	0	0	0	Verrucomicrobiota	Omnitrophia	Omnitrophales	Others	Others	OTU4899
OTU5319	3	3	6	2	5	3	2	1	1	1	5	3	6	1	0	1	1	2	2	1	2	3	3	0	0	1	2	0	1	1	1	3	1	2	2	0	0	1	2	0	Acidobacteriota	Vicinamibacteria	Vicinamibacterales	Others	Others	OTU5319
OTU3361	1	0	0	0	0	0	0	0	0	0	0	0	0	0	0	0	0	0	0	0	0	0	0	0	0	0	0	0	0	0	0	0	0	0	0	0	0	0	0	0	Bdellovibrionota	Oligoflexia	0319-6G20	Others	Others	OTU3361
OTU7668	0	0	1	0	0	1	1	0	2	0	0	0	0	0	0	1	0	0	1	1	0	0	0	0	0	4	3	9	9	8	0	0	0	0	0	0	1	0	1	1	Cyanobacteria	Cyanobacteriia	Chloroplast	Others	Others	OTU7668
OTU2319	0	1	2	2	0	2	0	0	0	0	0	0	0	0	0	1	0	0	0	0	1	1	0	0	1	0	0	0	1	0	0	0	1	1	0	0	0	1	0	0	Acidobacteriota	Blastocatellia	Blastocatellales	Blastocatellaceae	Aridibacter	OTU2319
OTU2303	0	0	0	0	0	0	0	1	0	0	0	0	0	0	0	0	0	0	0	0	0	0	0	0	0	0	0	0	0	0	0	1	1	1	0	1	0	1	2	3	Chloroflexi	Anaerolineae	SBR1031	A4b	Others	OTU2303
OTU6445	0	0	0	0	0	0	0	0	0	0	0	0	0	0	0	0	0	0	0	0	0	0	0	0	0	0	0	0	0	0	0	2	1	0	0	0	2	0	0	0	Planctomycetota	Planctomycetes	Others	Others	Others	OTU6445
OTU2217	1	1	1	1	2	0	0	0	0	0	7	7	14	7	5	6	3	5	2	1	2	2	1	2	2	10	10	4	19	8	0	0	0	0	0	0	0	0	0	0	Planctomycetota	Planctomycetes	Gemmatales	Gemmataceae	Others	OTU2217
OTU114	22	21	17	26	11	27	28	18	17	29	1	2	2	7	2	65	72	93	80	90	41	54	38	34	30	34	40	52	53	48	10	9	6	30	11	10	16	9	30	13	Bacteroidota	Bacteroidia	Flavobacteriales	Flavobacteriaceae	Flavobacterium	OTU114
OTU7945	2	4	8	6	3	5	2	4	10	7	8	6	4	3	7	8	3	7	6	4	1	1	1	3	2	3	1	4	3	2	7	5	4	5	5	2	3	3	5	6	Chloroflexi	JG30-KF-CM66	Others	Others	Others	OTU7945
OTU1493	1	0	1	3	1	2	2	4	2	1	3	5	0	3	2	0	4	1	2	0	2	1	1	1	1	5	2	1	2	2	5	6	3	3	7	6	9	4	4	7	Actinobacteriota	Thermoleophilia	Gaiellales	Others	Others	OTU1493
OTU7410	3	6	0	8	2	2	3	1	0	7	3	1	0	2	0	1	1	0	1	1	1	0	0	0	2	1	1	1	1	0	1	2	2	1	1	0	5	0	3	4	Proteobacteria	Gammaproteobacteria	PLTA13	Others	Others	OTU7410
OTU7957	21	15	19	20	23	14	22	25	21	21	13	7	4	4	7	8	2	9	9	8	14	8	3	5	5	3	7	4	4	7	27	25	25	17	37	26	24	27	34	23	Chloroflexi	Chloroflexia	Thermomicrobiales	JG30-KF-CM45	Others	OTU7957
OTU2540	2	0	2	2	1	0	1	0	0	1	4	9	5	3	3	1	0	0	0	0	0	0	1	0	0	0	0	0	1	0	2	0	0	0	1	1	0	1	0	0	Gemmatimonadota	Gemmatimonadetes	Gemmatimonadales	Gemmatimonadaceae	Others	OTU2540
OTU8155	0	0	0	0	0	0	0	0	0	0	1	2	1	1	1	0	0	0	0	0	0	0	0	0	0	0	0	0	0	0	0	0	0	0	0	0	0	0	0	1	Planctomycetota	Planctomycetes	Pirellulales	Pirellulaceae	Others	OTU8155
OTU5877	0	1	0	0	0	0	0	0	0	0	0	0	0	0	0	0	0	1	0	0	0	0	0	0	0	0	0	0	5	0	0	4	0	0	0	0	0	0	0	0	Proteobacteria	Gammaproteobacteria	Xanthomonadales	Rhodanobacteraceae	Dokdonella	OTU5877
OTU774	6	8	3	3	6	8	2	5	7	7	0	0	0	0	0	0	0	0	0	0	0	0	0	0	0	0	0	0	0	0	7	12	8	4	7	5	7	6	6	8	Chloroflexi	Anaerolineae	Anaerolineales	Anaerolineaceae	Others	OTU774
OTU7090	0	2	3	0	0	2	5	3	2	1	6	2	1	6	3	4	2	2	3	8	4	2	2	1	1	5	2	2	1	2	2	1	3	0	0	2	1	2	1	2	Proteobacteria	Alphaproteobacteria	Rhizobiales	Xanthobacteraceae	Others	OTU7090
OTU2373	0	0	0	0	0	0	0	1	0	0	3	3	1	0	2	0	0	1	1	3	2	0	1	2	0	1	0	0	1	1	0	0	0	0	0	0	0	0	0	0	Planctomycetota	Planctomycetes	Gemmatales	Gemmataceae	Others	OTU2373
OTU426	2	0	1	0	1	2	0	0	1	0	0	0	0	0	0	0	0	0	0	0	0	0	0	0	0	0	0	0	0	0	0	0	0	0	0	0	0	0	0	0	Chloroflexi	Ktedonobacteria	C0119	Others	Others	OTU426
OTU4235	1	0	1	1	3	0	1	0	1	0	6	1	4	2	4	1	1	2	4	1	1	1	0	2	2	1	2	3	3	1	1	2	1	2	1	1	1	0	1	2	Actinobacteriota	Acidimicrobiia	IMCC26256	Others	Others	OTU4235
OTU7082	0	0	0	1	0	0	0	0	0	0	0	0	0	0	0	0	0	0	0	0	0	0	0	0	0	0	0	0	0	0	0	0	0	0	0	1	1	0	0	0	Chloroflexi	SHA-26	Others	Others	Others	OTU7082
OTU283	4	3	3	1	4	6	4	3	5	3	3	3	1	2	0	4	3	4	5	5	14	23	13	11	13	1	2	3	2	4	3	3	0	1	3	3	5	3	2	2	Planctomycetota	Planctomycetes	Planctomycetales	Others	Others	OTU283
OTU3697	0	0	0	1	0	0	0	0	0	0	0	0	0	0	1	0	0	0	0	0	0	0	0	0	0	0	0	0	0	0	0	0	0	0	0	0	0	0	0	0	Proteobacteria	Gammaproteobacteria	Diplorickettsiales	Diplorickettsiaceae	Others	OTU3697
OTU7432	0	0	0	0	0	0	0	0	0	1	0	0	0	0	0	0	0	0	0	0	0	0	0	0	0	0	0	0	0	0	0	0	0	0	0	0	1	0	0	0	Proteobacteria	Gammaproteobacteria	Gammaproteobacteria_Incertae_Sedis	Others	Candidatus_Ovatusbacter	OTU7432
OTU6792	0	0	0	0	0	0	0	0	0	0	0	0	0	0	0	0	0	0	0	0	0	0	0	0	0	0	0	0	0	0	0	0	0	2	0	0	0	0	0	0	Proteobacteria	Gammaproteobacteria	Gammaproteobacteria_Incertae_Sedis	Others	Others	OTU6792
OTU5255	7	8	7	5	4	2	0	2	0	2	11	18	25	23	16	6	1	0	5	3	3	5	1	2	1	5	13	8	2	5	3	4	1	1	2	0	0	1	1	1	Planctomycetota	OM190	Others	Others	Others	OTU5255
OTU7255	40	52	56	59	46	42	29	16	19	30	6	3	1	2	1	1	4	2	2	0	0	1	0	2	1	2	2	1	0	1	81	51	71	63	62	32	35	42	31	48	Proteobacteria	Gammaproteobacteria	Burkholderiales	Nitrosomonadaceae	mle1-7	OTU7255
OTU6019	3	0	0	1	0	1	1	0	1	0	16	6	7	10	11	1	1	0	4	2	3	1	3	1	3	5	5	4	2	1	2	1	0	0	0	1	2	1	0	1	Bdellovibrionota	Bdellovibrionia	Bdellovibrionales	Bdellovibrionaceae	OM27_clade	OTU6019
OTU400	0	0	2	1	1	0	0	0	0	0	0	0	0	0	0	0	0	0	0	0	0	0	0	0	0	0	0	0	0	0	0	0	0	0	0	1	0	0	0	0	Hydrogenedentes	Hydrogenedentia	Hydrogenedentiales	Hydrogenedensaceae	Others	OTU400
OTU7237	0	0	0	1	0	1	0	1	1	1	0	0	0	0	0	0	0	0	0	0	0	0	0	0	0	0	0	0	0	0	1	1	0	0	0	0	1	0	1	0	Planctomycetota	Planctomycetes	Gemmatales	Gemmataceae	Others	OTU7237
OTU5393	0	1	1	0	0	0	0	1	1	0	2	1	0	2	1	1	1	1	0	0	0	0	0	1	0	0	0	0	0	0	0	0	0	1	0	0	0	0	0	0	Myxococcota	Myxococcia	Myxococcales	Myxococcaceae	Others	OTU5393
OTU5820	0	0	0	0	0	2	0	0	1	0	3	1	1	1	0	0	2	1	0	0	1	1	4	2	1	2	0	2	1	2	0	0	0	0	0	0	0	0	0	0	Gemmatimonadota	Longimicrobia	Longimicrobiales	Longimicrobiaceae	Others	OTU5820
OTU448	0	0	0	0	0	1	0	0	0	0	0	0	0	0	0	0	0	0	0	0	0	0	0	0	0	0	1	0	0	0	0	0	0	0	0	0	0	0	0	0	Proteobacteria	Alphaproteobacteria	Rickettsiales	Mitochondria	Others	OTU448
OTU514	1	0	0	0	1	1	0	0	0	0	0	1	0	1	0	0	0	0	0	0	0	0	0	0	0	0	0	0	0	0	0	0	0	0	0	0	0	0	0	0	Chloroflexi	Anaerolineae	Anaerolineales	Anaerolineaceae	Others	OTU514
OTU2828	1	0	2	3	0	0	0	0	0	0	2	0	2	2	2	0	0	0	0	1	1	1	1	0	0	0	1	1	1	0	0	2	1	0	1	1	0	0	0	2	Chloroflexi	JG30-KF-CM66	Others	Others	Others	OTU2828
OTU1239	0	0	0	0	0	0	0	0	0	0	0	0	0	0	0	0	0	0	0	0	0	0	0	0	0	0	0	0	1	0	0	0	0	0	0	0	0	0	0	0	Chloroflexi	Anaerolineae	SBR1031	Others	Others	OTU1239
OTU6930	0	4	0	4	0	1	0	2	0	0	1	0	0	0	1	0	0	0	0	0	0	0	0	0	0	0	0	0	0	0	0	1	1	0	1	4	3	5	2	2	Bacteroidota	Bacteroidia	Sphingobacteriales	NS11-12_marine_group	Others	OTU6930
OTU7809	4	7	9	7	4	0	3	2	0	4	1	4	2	6	3	0	6	2	1	4	3	4	3	3	4	1	0	1	2	2	4	4	2	1	2	2	5	5	3	3	Armatimonadota	Others	Others	Others	Others	OTU7809
OTU5151	0	0	0	0	0	0	0	0	0	0	0	1	0	0	1	0	0	0	0	0	0	0	0	0	0	0	0	0	0	0	0	0	0	0	0	0	0	0	0	0	Others	Others	Others	Others	Others	OTU5151
OTU1393	6	0	1	1	4	4	10	9	9	10	1	1	1	3	2	3	5	4	3	5	2	3	0	3	0	0	2	2	2	2	0	2	1	1	1	1	1	1	2	2	Firmicutes	Bacilli	Bacillales	Bacillaceae	Bacillus	OTU1393
OTU5269	0	0	0	0	0	0	0	0	0	0	0	0	0	0	1	0	0	0	0	0	0	0	0	0	0	1	0	0	0	0	0	0	0	0	0	0	0	0	0	0	Chloroflexi	Anaerolineae	Ardenticatenales	Others	Others	OTU5269
OTU256	0	0	0	1	0	0	0	0	0	0	0	0	0	0	0	0	0	0	0	1	0	1	0	0	0	0	0	0	0	0	0	0	0	1	0	0	0	0	0	0	Firmicutes	Bacilli	Paenibacillales	Paenibacillaceae	Paenibacillus	OTU256
OTU293	0	1	0	1	0	0	0	0	0	0	0	0	0	0	0	0	0	0	0	0	0	0	0	0	0	0	0	0	0	0	0	0	0	0	0	0	0	0	0	0	WS4	Others	Others	Others	Others	OTU293
OTU4508	0	0	0	0	0	0	1	1	1	0	0	0	0	0	0	0	0	0	0	0	0	0	0	0	0	0	0	0	0	0	0	0	0	0	0	0	0	0	0	0	Abditibacteriota	Abditibacteria	Abditibacteriales	Abditibacteriaceae	Abditibacterium	OTU4508
OTU7398	0	0	0	0	0	0	0	2	0	1	2	1	3	0	4	3	1	0	3	4	4	2	2	0	3	1	2	3	6	4	1	0	1	0	1	0	2	0	0	0	Actinobacteriota	Thermoleophilia	Solirubrobacterales	Solirubrobacteraceae	JCM_18997	OTU7398
OTU5448	0	0	0	0	0	0	0	0	0	0	5	0	1	2	0	0	0	2	0	0	0	0	2	0	0	1	0	0	1	1	0	0	0	0	0	0	0	0	0	0	Chloroflexi	JG30-KF-CM66	Others	Others	Others	OTU5448
OTU7278	8	7	5	5	8	4	6	3	7	10	1	0	1	1	2	8	1	1	3	2	4	1	4	2	6	1	1	0	0	2	2	9	8	6	11	7	22	10	15	9	Actinobacteriota	Thermoleophilia	Gaiellales	Gaiellaceae	Gaiella	OTU7278
OTU4493	0	0	0	0	0	3	2	1	3	1	0	0	0	1	0	0	0	0	0	0	0	0	1	0	0	1	0	1	2	0	0	0	0	0	0	2	1	0	1	5	Firmicutes	Bacilli	Entomoplasmatales	type_III	Others	OTU4493
OTU2115	0	0	0	0	0	0	0	0	0	0	0	0	0	0	0	0	1	0	0	0	0	1	0	0	0	1	0	0	0	0	0	0	0	0	0	0	0	0	0	0	Planctomycetota	Planctomycetes	Gemmatales	Gemmataceae	Others	OTU2115
OTU5306	1	0	0	0	0	0	0	0	0	0	2	1	0	0	3	1	0	1	1	0	0	0	0	0	1	0	0	0	0	0	0	1	0	0	1	0	0	0	0	0	Gemmatimonadota	Gemmatimonadetes	Gemmatimonadales	Gemmatimonadaceae	Others	OTU5306
OTU1107	0	1	0	0	0	0	0	0	0	0	1	3	5	7	0	0	0	0	0	0	0	0	0	0	0	0	0	0	0	0	0	0	0	0	0	0	0	0	0	0	Cyanobacteria	Vampirivibrionia	Obscuribacterales	Obscuribacteraceae	Others	OTU1107
OTU3702	64	75	63	73	71	48	50	42	51	43	181	172	128	100	163	48	26	34	34	43	58	56	66	83	46	59	57	61	61	54	40	42	47	60	44	50	41	35	39	43	Bacteroidota	Bacteroidia	Chitinophagales	Chitinophagaceae	Others	OTU3702
OTU6852	62	66	62	48	66	32	40	19	25	24	21	9	14	18	13	21	23	17	25	23	11	9	10	7	15	7	8	14	10	12	50	63	44	47	50	33	45	30	34	33	Acidobacteriota	Acidobacteriae	Bryobacterales	Bryobacteraceae	Bryobacter	OTU6852
OTU3506	0	0	0	0	0	0	0	0	0	0	0	1	0	0	0	0	0	0	0	0	0	0	0	0	0	0	0	0	0	0	0	0	0	0	0	0	0	0	0	0	Planctomycetota	Phycisphaerae	Phycisphaerales	Phycisphaeraceae	SM1A02	OTU3506
OTU544	0	1	1	0	0	1	0	0	0	0	0	0	0	0	0	0	0	0	0	0	0	0	0	0	0	0	0	0	0	0	0	0	0	0	0	1	0	0	1	0	Patescibacteria	Microgenomatia	Candidatus_Woesebacteria	Others	Others	OTU544
OTU501	0	0	3	1	1	3	0	0	0	0	0	1	1	1	0	0	0	1	2	0	2	2	0	0	0	0	0	0	1	0	0	1	0	1	2	0	0	0	0	0	Elusimicrobiota	Lineage_IIb	Others	Others	Others	OTU501
OTU6053	0	0	0	0	0	0	0	0	0	0	0	0	0	0	0	0	0	0	0	0	0	0	0	0	0	0	1	1	1	0	0	0	0	0	0	0	0	0	0	0	Actinobacteriota	Acidimicrobiia	Others	Others	Others	OTU6053
OTU7395	0	1	0	1	1	0	2	0	0	1	0	0	0	0	0	0	0	0	0	0	0	0	0	0	0	0	0	0	0	0	0	1	1	1	0	0	1	0	0	0	Chloroflexi	SHA-26	Others	Others	Others	OTU7395
OTU7283	2	3	2	1	2	0	0	1	1	0	0	2	2	2	0	1	1	0	0	0	0	0	0	0	0	0	0	0	0	0	1	1	0	0	4	0	3	1	5	0	Planctomycetota	Planctomycetes	Pirellulales	Pirellulaceae	Others	OTU7283
OTU4339	3	4	1	0	1	1	2	1	0	0	6	3	2	4	2	0	0	0	0	0	0	0	0	0	0	0	0	0	0	0	1	0	2	1	1	3	3	2	2	1	Bacteroidota	Bacteroidia	Cytophagales	Microscillaceae	Others	OTU4339
OTU3321	7	2	3	2	4	3	2	4	5	5	2	2	1	1	3	2	1	0	0	0	0	0	0	0	0	0	0	1	2	2	3	5	6	3	1	4	4	6	5	10	Chloroflexi	Chloroflexia	Chloroflexales	Roseiflexaceae	Others	OTU3321
OTU4075	0	0	0	0	0	0	0	0	0	0	0	1	1	2	0	0	0	0	0	0	0	0	0	0	0	0	0	1	0	0	0	0	0	0	0	0	0	0	0	0	Proteobacteria	Gammaproteobacteria	Diplorickettsiales	Diplorickettsiaceae	Others	OTU4075
OTU3185	82	67	64	57	60	110	128	98	123	142	48	72	55	71	72	117	164	141	136	124	209	336	268	197	177	98	91	89	99	142	52	38	55	42	41	68	56	65	66	60	Proteobacteria	Alphaproteobacteria	Rhizobiales	Beijerinckiaceae	Microvirga	OTU3185
OTU7860	4	1	2	5	1	1	1	1	0	2	0	0	0	0	0	0	0	0	0	0	0	0	0	0	0	0	0	0	0	0	3	1	1	1	0	3	3	0	1	1	Chloroflexi	Anaerolineae	Anaerolineales	Anaerolineaceae	Others	OTU7860
OTU6206	0	0	1	0	1	0	0	0	0	1	2	2	0	0	1	0	3	1	0	3	1	0	0	2	0	1	1	2	0	1	0	0	0	0	0	0	2	0	0	0	Acidobacteriota	Vicinamibacteria	Vicinamibacterales	Others	Others	OTU6206
OTU7987	8	3	2	2	3	3	4	2	2	3	8	7	10	7	3	2	1	1	3	2	3	1	1	1	3	5	4	1	2	3	4	3	16	4	8	5	15	7	4	9	Myxococcota	Polyangia	Polyangiales	Polyangiaceae	Others	OTU7987
OTU7273	36	8	16	17	16	8	12	12	19	15	0	0	0	0	0	0	0	0	0	0	0	0	0	0	0	0	0	0	0	0	12	11	11	8	5	8	9	10	11	5	Chloroflexi	Anaerolineae	Anaerolineales	Anaerolineaceae	Others	OTU7273
OTU4510	0	0	0	0	0	0	0	0	0	0	0	0	1	0	0	0	1	0	0	0	0	0	0	0	0	0	0	0	0	0	0	0	0	0	0	0	0	0	0	0	Proteobacteria	Alphaproteobacteria	Rhodobacterales	Rhodobacteraceae	Rubellimicrobium	OTU4510
OTU2028	0	0	0	0	0	0	0	0	0	0	0	0	0	0	0	0	0	0	0	0	0	0	0	1	1	0	0	0	0	0	0	0	0	0	0	0	0	0	0	0	Entotheonellaeota	Entotheonellia	Entotheonellales	Entotheonellaceae	Others	OTU2028
OTU6239	151	113	108	135	103	62	73	48	60	65	117	103	105	106	104	59	55	56	63	69	90	86	97	102	119	96	97	83	90	97	75	85	61	59	59	51	55	60	51	58	Acidobacteriota	Vicinamibacteria	Vicinamibacterales	Vicinamibacteraceae	Others	OTU6239
OTU7037	17	21	20	18	27	10	5	13	11	11	14	16	9	12	9	7	4	6	1	2	1	0	1	1	3	0	1	1	0	0	22	26	25	19	25	14	21	13	11	22	Acidobacteriota	Acidobacteriae	Bryobacterales	Bryobacteraceae	Bryobacter	OTU7037
OTU2236	0	0	0	0	0	0	0	0	0	0	3	3	3	1	0	3	2	1	3	2	6	5	8	5	4	1	4	5	5	2	1	0	0	0	0	0	0	1	0	0	Proteobacteria	Alphaproteobacteria	Tistrellales	Geminicoccaceae	Others	OTU2236
OTU5835	0	0	0	0	0	0	0	1	1	0	0	0	2	1	0	0	0	1	0	0	0	0	0	0	0	1	0	2	1	0	0	0	0	0	0	0	0	0	0	0	Firmicutes	Bacilli	Bacillales	Bacillaceae	Bacillus	OTU5835
OTU7812	1	0	1	2	1	0	1	0	0	0	0	0	0	0	0	0	0	0	0	0	0	0	0	0	0	0	0	0	0	0	0	0	0	0	0	0	1	0	0	1	Armatimonadota	Others	Others	Others	Others	OTU7812
OTU2283	0	0	0	1	0	0	0	1	0	0	4	6	1	0	5	0	2	2	2	2	0	3	1	2	1	0	0	0	2	2	0	0	0	0	0	0	0	0	0	0	Planctomycetota	Phycisphaerae	Phycisphaerales	Phycisphaeraceae	AKYG587	OTU2283
OTU5699	2	2	1	0	2	0	0	2	0	2	74	88	60	71	73	29	31	26	28	44	111	76	93	104	94	31	28	24	32	23	2	2	4	4	1	1	0	4	0	1	Gemmatimonadota	Gemmatimonadetes	Gemmatimonadales	Gemmatimonadaceae	Roseisolibacter	OTU5699
OTU7322	6	6	8	8	13	8	14	14	14	8	7	3	0	4	1	1	1	0	1	1	0	0	1	1	3	0	0	0	0	0	2	6	2	2	0	2	12	3	9	8	Proteobacteria	Gammaproteobacteria	Xanthomonadales	Rhodanobacteraceae	Tahibacter	OTU7322
OTU1298	0	1	0	0	0	0	1	1	0	1	0	0	0	0	0	0	0	1	0	0	0	0	0	0	0	0	0	0	0	0	0	0	0	1	0	0	0	0	0	0	Patescibacteria	Saccharimonadia	Saccharimonadales	Others	Others	OTU1298
OTU3243	0	0	0	0	0	0	0	0	0	0	0	0	0	0	0	0	0	0	1	0	0	0	0	0	0	0	0	0	0	0	0	0	0	0	0	0	0	0	0	0	Patescibacteria	Saccharimonadia	Saccharimonadales	Others	Others	OTU3243
OTU1290	0	0	2	1	0	1	0	1	0	0	0	0	0	1	0	0	0	0	0	0	0	0	1	0	0	0	0	0	0	0	0	0	0	0	0	0	0	0	1	0	Patescibacteria	Saccharimonadia	Saccharimonadales	Others	Others	OTU1290
OTU7633	0	1	0	0	0	0	0	0	1	0	0	0	0	0	0	0	0	0	0	0	0	0	0	0	0	0	0	0	0	0	0	0	1	0	0	0	1	1	4	0	Patescibacteria	Saccharimonadia	Saccharimonadales	Others	Others	OTU7633
OTU8119	2	0	1	1	0	0	0	0	0	3	0	0	0	0	0	0	0	0	0	0	0	0	0	0	0	0	0	0	0	0	0	0	0	0	1	1	2	2	0	0	Firmicutes	Limnochordia	Others	Others	Hydrogenispora	OTU8119
OTU4865	0	0	0	0	1	0	0	0	0	0	0	1	0	0	0	0	0	0	0	1	0	0	0	0	0	0	0	0	0	0	0	0	0	0	0	0	0	0	0	0	Verrucomicrobiota	Omnitrophia	Omnitrophales	Others	Others	OTU4865
OTU7115	0	1	0	0	0	0	0	0	1	1	0	0	0	0	0	0	0	0	0	0	0	0	0	0	0	0	0	0	0	0	1	0	0	0	0	1	0	0	1	0	Planctomycetota	Phycisphaerae	Phycisphaerales	AKAU3564_sediment_group	Others	OTU7115
OTU290	0	0	1	1	1	0	0	0	1	0	0	0	1	0	0	0	0	0	0	0	0	0	0	0	0	0	2	0	0	0	0	0	1	0	0	0	1	0	0	1	Bacteroidota	Bacteroidia	Flavobacteriales	NS9_marine_group	Others	OTU290
OTU3404	0	0	2	1	0	0	1	0	0	0	0	0	0	0	0	1	0	0	0	0	0	0	0	1	0	0	0	1	0	0	0	0	0	0	0	0	0	1	0	0	Proteobacteria	Alphaproteobacteria	Others	Others	Others	OTU3404
OTU2657	5	9	18	19	18	5	2	13	5	6	0	0	1	0	0	1	1	0	0	0	0	0	0	0	0	0	2	0	0	1	12	24	22	20	30	14	24	17	6	28	Bacteroidota	Bacteroidia	Cytophagales	Microscillaceae	Others	OTU2657
OTU346	4	3	1	0	1	1	1	2	3	1	0	0	0	0	0	0	0	0	0	0	0	0	0	0	0	0	0	0	0	0	3	2	2	3	2	0	1	3	1	0	Actinobacteriota	Coriobacteriia	OPB41	Others	Others	OTU346
OTU5846	2	3	2	2	0	12	7	18	4	7	2	2	0	0	2	7	3	4	5	4	59	8	22	68	26	4	7	5	6	3	4	11	30	15	14	0	1	1	0	0	Cyanobacteria	Cyanobacteriia	Chloroplast	Others	Others	OTU5846
OTU3106	9	7	12	5	10	3	1	4	3	0	0	1	0	0	2	1	1	0	1	0	0	0	0	2	0	0	0	0	1	1	23	15	16	20	14	5	3	7	9	6	Myxococcota	Polyangia	Polyangiales	Sandaracinaceae	Others	OTU3106
OTU7119	0	0	0	0	0	1	0	0	0	0	0	0	0	0	0	0	0	0	0	0	0	0	0	0	0	0	0	0	0	0	0	1	0	0	0	0	1	0	0	0	Chloroflexi	Anaerolineae	Ardenticatenales	Others	Others	OTU7119
OTU2080	6	7	4	7	15	2	1	1	0	2	29	16	38	50	32	45	17	75	52	33	11	12	14	6	12	16	9	10	17	20	7	4	5	8	1	9	6	11	12	7	Proteobacteria	Gammaproteobacteria	Pseudomonadales	Pseudomonadaceae	Pseudomonas	OTU2080
OTU6247	0	0	0	0	0	0	0	0	0	0	0	0	0	0	0	0	0	0	0	0	0	0	0	1	0	0	0	1	1	0	0	0	0	0	0	0	0	0	0	0	Planctomycetota	Planctomycetes	Gemmatales	Gemmataceae	Others	OTU6247
OTU3377	0	0	0	0	0	0	0	0	0	0	0	0	0	0	0	1	0	0	0	0	0	0	0	0	0	0	0	0	0	0	0	0	0	0	0	0	0	0	0	0	Myxococcota	Polyangia	Polyangiales	BIrii41	Others	OTU3377
OTU228	1	0	0	1	0	0	0	0	0	0	0	0	0	0	0	0	0	0	0	0	0	0	0	0	0	0	0	0	0	0	0	0	0	2	1	1	0	0	1	0	Chloroflexi	Chloroflexia	Chloroflexales	Roseiflexaceae	Others	OTU228
OTU5218	0	0	0	0	0	0	0	0	0	0	1	1	0	1	0	3	0	1	1	0	0	0	0	0	0	0	0	0	0	0	0	0	0	0	0	0	0	0	0	0	Proteobacteria	Gammaproteobacteria	Nitrosococcales	Nitrosococcaceae	Nitrosococcus	OTU5218
OTU6909	0	0	0	1	0	0	0	0	0	0	0	0	0	0	0	0	0	0	0	0	0	0	0	0	0	0	0	0	0	0	0	0	0	0	2	0	0	0	0	0	Cyanobacteria	Cyanobacteriia	Chloroplast	Others	Others	OTU6909
OTU119	2	1	2	0	0	0	1	0	0	0	0	0	1	1	1	1	0	0	1	0	1	1	1	0	0	0	1	0	0	0	0	1	0	0	0	1	0	0	0	0	Sumerlaeota	Sumerlaeia	Sumerlaeales	Sumerlaeaceae	Sumerlaea	OTU119
OTU2793	0	0	0	0	0	0	0	0	0	0	0	0	0	0	0	1	1	0	0	1	0	0	0	0	2	0	0	0	0	0	0	0	0	0	0	1	0	0	0	1	Verrucomicrobiota	Verrucomicrobiae	Pedosphaerales	Pedosphaeraceae	Others	OTU2793
OTU2427	0	0	0	0	0	0	0	0	0	0	1	1	0	1	0	0	0	0	0	0	0	1	1	0	0	0	0	0	2	1	0	0	0	0	0	0	0	0	0	0	Chloroflexi	Chloroflexia	Chloroflexales	Roseiflexaceae	Others	OTU2427
OTU1511	0	0	0	0	0	0	0	0	0	0	0	0	0	0	0	1	0	1	1	1	0	0	3	0	0	0	0	0	0	0	0	0	0	0	0	0	0	0	0	0	Chloroflexi	TK10	Others	Others	Others	OTU1511
OTU1210	2	0	0	0	1	1	0	0	0	0	0	0	0	0	0	0	0	0	0	0	0	0	0	0	0	0	0	0	0	0	0	0	0	0	0	0	0	0	0	0	Cyanobacteria	Vampirivibrionia	Vampirovibrionales	Vampirovibrionaceae	Others	OTU1210
OTU790	1	0	0	0	1	0	1	0	5	0	0	1	2	0	2	0	0	0	0	1	0	0	0	0	1	0	0	0	0	1	0	0	0	0	0	0	0	0	0	0	Verrucomicrobiota	Verrucomicrobiae	Pedosphaerales	Pedosphaeraceae	Others	OTU790
OTU515	0	1	2	1	0	1	0	0	0	0	0	0	0	0	0	0	0	0	0	0	0	0	0	0	0	0	0	0	0	0	1	0	0	0	1	1	0	1	0	0	Bacteroidota	Bacteroidia	Chitinophagales	Saprospiraceae	Phaeodactylibacter	OTU515
OTU7769	2	1	2	0	0	2	1	0	2	1	0	0	0	0	0	0	0	0	0	0	0	0	0	0	0	0	0	0	0	0	6	1	2	2	2	0	0	0	2	2	Firmicutes	Limnochordia	Others	Others	Hydrogenispora	OTU7769
OTU6782	0	0	0	0	1	0	0	0	0	0	0	0	0	0	0	0	0	0	0	0	0	0	0	0	0	0	0	0	0	0	0	0	0	0	0	0	0	0	0	0	Chloroflexi	Others	Others	Others	Others	OTU6782
OTU162	0	0	1	0	0	0	0	0	0	0	0	0	1	0	0	0	0	0	0	0	0	0	0	0	0	0	0	0	0	0	0	0	0	0	0	0	0	0	1	0	Chloroflexi	Anaerolineae	Ardenticatenales	Others	Others	OTU162
OTU1022	41	52	28	40	46	25	29	26	33	29	69	55	38	47	72	32	31	29	28	20	18	22	27	22	28	25	32	28	23	40	47	35	35	31	41	30	22	24	24	29	Acidobacteriota	Vicinamibacteria	Vicinamibacterales	Vicinamibacteraceae	Others	OTU1022
OTU7951	0	0	0	0	0	0	0	0	2	0	0	0	0	0	0	2	1	0	0	0	0	0	1	1	0	0	0	0	1	0	1	0	0	1	1	0	0	1	1	4	Chloroflexi	JG30-KF-CM66	Others	Others	Others	OTU7951
OTU5145	0	0	0	0	0	0	0	0	0	0	0	0	0	1	0	0	0	0	2	0	0	0	0	0	0	0	0	0	0	0	0	0	0	0	0	0	0	0	0	0	Verrucomicrobiota	Omnitrophia	Omnitrophales	Others	Others	OTU5145
OTU271	0	0	0	1	0	0	0	0	0	0	0	0	0	0	0	0	0	0	0	0	0	0	0	0	0	0	0	0	0	0	0	0	0	0	0	0	0	0	0	0	Proteobacteria	Alphaproteobacteria	Rhodospirillales	Others	Others	OTU271
OTU622	0	0	0	0	1	1	0	1	0	0	0	0	0	0	0	0	0	0	0	0	0	0	0	0	0	0	0	0	0	0	0	0	0	0	1	0	0	0	0	0	Chloroflexi	Anaerolineae	Others	Others	Others	OTU622
OTU5507	0	0	0	0	0	0	0	0	0	0	0	0	1	2	3	0	0	0	0	0	0	0	0	0	0	0	0	0	1	0	0	0	0	0	0	0	0	0	0	0	Planctomycetota	Phycisphaerae	S-70	Others	Others	OTU5507
OTU1909	1	2	0	0	4	0	0	0	1	4	15	21	25	25	36	23	15	26	12	18	23	40	20	36	31	19	28	30	19	23	0	3	4	0	1	1	1	2	1	0	Actinobacteriota	Thermoleophilia	Gaiellales	Others	Others	OTU1909
OTU5531	1	1	0	0	0	0	0	0	0	0	0	0	0	1	0	0	0	0	0	1	0	1	0	0	0	0	0	0	0	0	0	0	1	0	0	0	1	0	0	1	Actinobacteriota	Actinobacteria	Others	Others	Others	OTU5531
OTU5463	0	0	0	0	0	0	0	0	0	0	2	0	0	2	2	0	0	1	0	2	1	0	0	2	0	1	0	1	0	0	0	0	0	0	0	0	0	0	0	0	Planctomycetota	Phycisphaerae	Phycisphaerales	Phycisphaeraceae	I-8	OTU5463
OTU855	5	0	0	1	2	1	0	1	2	1	0	0	0	0	0	0	0	0	0	0	0	0	0	0	0	0	0	0	0	0	1	2	1	0	0	2	1	2	0	0	Chloroflexi	TK10	Others	Others	Others	OTU855
OTU8098	1	4	3	1	1	1	0	3	3	2	0	0	0	0	0	0	0	0	0	0	0	0	0	0	0	0	0	0	0	0	1	1	2	2	2	4	7	3	4	2	Chloroflexi	Anaerolineae	Anaerolineales	Anaerolineaceae	Others	OTU8098
OTU7044	0	1	2	3	0	2	0	1	0	1	0	1	0	0	0	0	0	0	0	0	0	0	0	0	0	0	0	1	1	1	0	0	0	0	1	1	0	0	1	0	Chloroflexi	Anaerolineae	Anaerolineales	Anaerolineaceae	Others	OTU7044
OTU1198	0	0	0	0	0	0	0	0	0	0	0	0	0	2	0	0	0	0	1	0	0	0	0	0	0	1	0	0	0	0	0	0	0	0	0	0	0	0	0	0	Planctomycetota	Planctomycetes	Isosphaerales	Isosphaeraceae	Others	OTU1198
OTU7046	0	1	0	0	1	0	0	0	1	2	0	0	0	0	0	0	0	0	0	0	0	0	0	0	0	0	0	0	0	0	0	0	0	0	0	1	0	0	0	0	Chloroflexi	Anaerolineae	Anaerolineales	Anaerolineaceae	Others	OTU7046
OTU6615	1	1	0	0	0	0	0	0	0	0	1	0	0	0	0	0	0	0	0	0	0	0	0	0	0	0	0	0	0	0	0	0	1	1	0	0	0	0	0	0	Bdellovibrionota	Oligoflexia	0319-6G20	Others	Others	OTU6615
OTU4600	0	0	0	0	0	0	0	0	0	0	1	0	0	0	0	0	0	1	0	0	0	0	0	0	0	0	0	0	1	0	0	0	0	0	0	0	0	0	0	0	Chloroflexi	Anaerolineae	Caldilineales	Caldilineaceae	Litorilinea	OTU4600
OTU7695	0	0	0	1	0	0	2	1	0	1	0	0	0	0	1	2	0	1	0	0	0	0	0	0	0	0	0	0	0	0	0	0	1	0	0	0	0	1	1	0	Chloroflexi	Anaerolineae	SBR1031	A4b	Others	OTU7695
OTU2075	1	0	0	0	0	0	0	0	0	2	0	0	0	0	0	0	0	0	0	0	0	0	0	0	0	0	0	0	0	0	0	0	0	0	1	0	0	1	0	0	Planctomycetota	Planctomycetes	Gemmatales	Gemmataceae	Zavarzinella	OTU2075
OTU8079	40	25	34	20	30	42	26	30	29	37	12	12	10	10	15	18	9	11	12	10	26	25	35	46	36	16	11	9	10	13	78	63	67	63	95	59	59	75	56	60	Gemmatimonadota	Gemmatimonadetes	Gemmatimonadales	Gemmatimonadaceae	Gemmatimonas	OTU8079
OTU4350	0	0	0	0	0	0	0	0	0	0	3	3	5	2	5	0	0	1	1	1	2	4	2	2	1	2	2	2	3	0	0	0	0	0	0	0	0	1	0	0	Chloroflexi	Anaerolineae	Caldilineales	Caldilineaceae	Others	OTU4350
OTU4205	0	0	0	0	0	0	0	0	0	0	0	0	0	0	0	0	0	0	0	0	0	0	0	0	1	0	0	0	0	0	0	0	0	0	0	0	0	0	0	0	Others	Others	Others	Others	Others	OTU4205
OTU4071	0	1	0	1	0	0	0	0	0	0	0	0	0	0	0	0	0	0	0	0	0	0	0	0	0	0	0	0	0	0	1	0	0	0	0	0	0	0	0	0	Firmicutes	Clostridia	Clostridiales	Clostridiaceae	Clostridium_sensu_stricto_6	OTU4071
OTU7902	1	1	4	2	7	1	1	1	1	2	0	0	2	0	1	0	0	0	1	0	0	0	1	0	0	0	0	0	0	0	0	3	3	2	1	1	2	2	1	0	Chloroflexi	Anaerolineae	RBG-13-54-9	Others	Others	OTU7902
OTU6855	2	1	2	0	1	0	0	1	0	1	0	0	0	0	0	0	0	0	0	0	0	0	0	0	0	0	0	0	0	0	0	0	1	0	1	0	0	1	0	1	Nitrospirota	Thermodesulfovibrionia	Others	Others	Others	OTU6855
OTU4103	0	0	0	0	0	0	0	0	0	0	0	0	0	0	3	0	0	0	0	0	0	0	0	0	0	0	0	0	0	0	1	0	0	2	0	0	0	0	0	0	Proteobacteria	Alphaproteobacteria	Rickettsiales	Mitochondria	Others	OTU4103
OTU7784	1	1	1	2	1	1	2	1	0	0	0	0	1	0	0	0	0	0	0	0	0	0	0	0	1	0	0	0	1	0	2	1	2	0	0	1	3	2	2	1	Firmicutes	Negativicutes	Others	Others	Others	OTU7784
OTU6244	0	0	0	0	0	0	0	0	0	0	0	0	0	0	0	0	0	0	0	0	0	0	0	0	0	0	0	1	0	0	0	0	0	0	0	0	0	0	0	0	Others	Others	Others	Others	Others	OTU6244
OTU4338	0	0	0	0	0	1	0	0	0	0	0	4	2	2	3	1	4	7	2	2	0	0	0	0	1	1	0	0	2	1	0	0	0	0	0	0	0	1	0	3	Proteobacteria	Alphaproteobacteria	Rhizobiales	Xanthobacteraceae	Starkeya	OTU4338
OTU5986	2	3	6	4	0	1	1	0	1	3	6	4	3	5	5	7	4	1	3	7	1	2	0	7	3	3	2	5	0	3	1	2	2	0	1	5	1	1	2	1	Armatimonadota	Others	Others	Others	Others	OTU5986
OTU7104	0	0	2	0	1	1	0	2	0	0	0	0	0	0	0	0	0	0	0	0	0	0	0	0	0	0	0	0	0	0	0	0	2	0	1	2	0	0	0	0	Planctomycetota	Phycisphaerae	Pla1_lineage	Others	Others	OTU7104
OTU5514	0	0	0	0	0	0	0	0	0	0	1	0	1	1	1	0	0	0	0	1	1	0	0	0	1	0	0	0	0	1	0	0	0	0	0	0	0	0	0	0	Planctomycetota	Phycisphaerae	Phycisphaerales	Phycisphaeraceae	SM1A02	OTU5514
OTU226	56	47	55	60	54	31	32	33	37	24	14	25	15	14	22	20	35	28	21	18	17	15	7	15	4	8	12	6	11	12	52	35	32	33	33	36	41	36	29	51	Proteobacteria	Alphaproteobacteria	Rhizobiales	Xanthobacteraceae	Pseudolabrys	OTU226
OTU2612	1	0	0	0	0	0	1	0	1	2	2	4	1	5	1	0	0	1	0	1	0	0	0	0	1	0	0	3	0	2	0	0	1	0	1	0	0	0	0	1	Planctomycetota	Planctomycetes	Planctomycetales	Schlesneriaceae	Schlesneria	OTU2612
OTU11	1	0	0	0	0	0	0	0	1	0	0	0	0	0	0	0	0	0	0	0	0	0	0	0	0	0	0	0	0	0	0	0	0	0	0	0	0	0	0	0	Chloroflexi	SHA-26	Others	Others	Others	OTU11
OTU8055	0	2	1	0	0	1	0	2	0	0	0	0	0	0	0	0	0	0	0	1	0	0	0	0	1	0	0	0	0	0	0	0	0	1	2	1	1	3	1	2	Myxococcota	Polyangia	mle1-27	Others	Others	OTU8055
OTU627	1	0	2	3	0	1	1	1	1	0	0	0	0	0	0	0	0	0	0	0	0	0	0	0	0	0	0	0	0	0	0	1	0	1	1	1	0	0	1	2	Planctomycetota	Planctomycetes	Isosphaerales	Isosphaeraceae	Others	OTU627
OTU1038	0	0	0	0	0	0	0	0	0	0	0	0	0	0	1	0	0	0	0	0	0	0	0	0	0	0	0	0	0	0	0	0	0	0	0	0	2	0	0	0	Patescibacteria	Others	Others	Others	Others	OTU1038
OTU2746	0	0	0	0	0	0	0	0	0	0	0	0	0	0	0	0	0	0	0	0	0	0	0	0	1	0	1	0	1	1	0	0	0	0	0	0	0	0	0	0	Planctomycetota	Planctomycetes	Gemmatales	Gemmataceae	Others	OTU2746
OTU1977	0	1	0	2	0	4	3	8	2	5	4	2	8	3	2	0	5	1	5	2	2	0	4	0	1	2	10	7	11	5	1	1	0	1	6	0	4	4	7	5	Actinobacteriota	Actinobacteria	Micrococcales	Microbacteriaceae	Curtobacterium	OTU1977
OTU933	0	0	0	0	0	0	0	0	0	1	0	0	0	0	0	0	0	0	0	0	0	0	0	0	0	0	0	0	0	0	1	0	0	0	0	0	0	0	0	0	Firmicutes	Clostridia	Peptostreptococcales-Tissierellales	Caminicellaceae	Caminicella	OTU933
OTU1874	0	1	0	0	0	0	0	0	0	0	0	0	0	0	0	0	0	0	0	0	0	0	0	0	0	0	0	0	0	0	0	0	0	0	0	0	0	0	0	0	Patescibacteria	Berkelbacteria	Others	Others	Others	OTU1874
OTU3460	0	0	0	0	0	0	0	0	0	0	0	0	0	0	0	0	0	0	0	0	0	0	0	0	0	0	1	0	0	0	0	0	0	0	0	0	0	0	0	0	Planctomycetota	Planctomycetes	Gemmatales	Gemmataceae	Others	OTU3460
OTU3397	0	0	0	0	0	0	0	0	0	0	0	0	1	0	0	0	0	1	2	0	0	0	0	0	0	0	1	0	0	0	0	0	0	0	0	0	0	0	0	0	Planctomycetota	Planctomycetes	Gemmatales	Gemmataceae	Others	OTU3397
OTU1072	0	0	0	0	0	0	0	0	0	0	0	0	0	0	0	0	0	0	0	0	0	0	0	0	0	0	0	0	0	0	0	0	1	0	0	0	0	0	0	0	Planctomycetota	Phycisphaerae	Tepidisphaerales	Tepidisphaeraceae	Others	OTU1072
OTU3681	4	5	2	4	2	14	7	3	6	6	3	1	0	0	0	6	5	2	3	5	13	11	11	13	18	7	3	4	5	6	8	6	8	4	6	1	2	3	0	4	Gemmatimonadota	Longimicrobia	Longimicrobiales	Longimicrobiaceae	Others	OTU3681
OTU3540	2	0	0	0	1	0	1	1	0	0	0	0	0	0	0	0	0	0	0	0	0	0	0	0	0	0	0	0	0	0	0	0	1	0	0	0	0	0	0	0	Proteobacteria	Gammaproteobacteria	Others	Others	Others	OTU3540
OTU3190	0	0	0	0	0	0	0	0	0	0	1	0	0	0	1	0	0	0	1	0	0	0	0	0	0	0	0	0	0	0	0	0	0	0	0	0	0	0	0	0	Planctomycetota	Phycisphaerae	Tepidisphaerales	WD2101_soil_group	Others	OTU3190
OTU1214	1	0	0	2	2	0	1	1	0	0	4	1	0	1	0	0	0	1	1	0	1	1	1	1	2	0	0	0	0	0	0	0	0	2	0	2	1	1	1	0	Bacteroidota	Bacteroidia	Sphingobacteriales	env.OPS_17	Others	OTU1214
OTU1952	4	6	9	5	6	32	33	44	29	41	11	11	13	9	11	29	56	45	62	42	11	10	7	10	5	44	52	55	67	87	2	4	9	3	5	24	38	32	22	21	Proteobacteria	Alphaproteobacteria	Rhizobiales	Rhizobiaceae	Allorhizobium-Neorhizobium-Pararhizobium-Rhizobium	OTU1952
OTU922	0	0	0	0	0	0	0	0	0	1	0	0	1	0	1	0	0	1	0	1	0	0	1	0	1	0	0	1	0	0	1	2	0	0	0	0	0	0	0	0	Myxococcota	Polyangia	Polyangiales	Polyangiaceae	Pajaroellobacter	OTU922
OTU4157	0	0	0	0	0	0	0	0	0	0	1	1	1	1	1	2	0	1	0	1	0	1	0	0	2	0	1	1	1	1	0	0	0	0	0	0	0	0	0	0	Planctomycetota	Planctomycetes	Gemmatales	Gemmataceae	Others	OTU4157
OTU7712	0	0	0	0	1	0	0	0	0	0	0	0	0	0	0	0	0	0	0	0	0	0	0	0	0	0	0	0	0	0	0	0	0	2	1	0	0	0	1	0	Myxococcota	Polyangia	Others	Others	Others	OTU7712
OTU5792	0	0	0	0	0	0	0	0	0	0	1	1	0	0	0	0	0	0	0	1	0	0	0	0	0	3	0	1	0	0	0	0	0	0	0	0	0	0	0	0	Patescibacteria	Saccharimonadia	Saccharimonadales	Others	Others	OTU5792
OTU1917	1	1	0	1	0	0	2	1	0	2	37	28	34	30	32	53	39	30	47	35	190	178	179	177	162	84	60	77	87	67	0	1	3	5	1	2	4	3	2	6	Nitrospirota	Nitrospiria	Nitrospirales	Nitrospiraceae	Nitrospira	OTU1917
OTU2247	5	5	11	10	4	5	5	3	4	2	44	44	50	45	43	18	28	23	23	20	20	20	13	16	18	7	8	10	10	10	6	5	4	2	4	2	1	3	3	1	Planctomycetota	Phycisphaerae	Tepidisphaerales	WD2101_soil_group	Others	OTU2247
OTU7472	1	0	0	1	0	0	1	0	0	1	0	1	0	0	0	0	0	0	0	0	0	0	1	0	0	0	0	0	0	0	1	0	1	2	3	1	1	3	1	0	Methylomirabilota	Methylomirabilia	Rokubacteriales	WX65	Others	OTU7472
OTU6946	0	4	2	2	2	1	3	1	2	2	1	0	0	0	0	0	0	0	0	0	0	0	0	0	0	0	0	0	0	0	2	6	3	6	5	2	1	1	4	5	Proteobacteria	Gammaproteobacteria	Burkholderiales	SC-I-84	Others	OTU6946
OTU4872	0	0	0	0	0	0	0	0	0	0	2	3	3	7	3	0	0	0	0	0	0	0	0	0	0	0	0	0	0	0	0	0	0	0	0	0	0	0	0	0	Elusimicrobiota	Elusimicrobia	MVP-88	Others	Others	OTU4872
OTU5718	0	0	0	0	0	0	0	0	0	0	0	0	0	0	0	0	0	0	0	0	0	0	0	1	0	0	0	0	0	0	0	0	0	0	0	0	0	0	0	0	Armatimonadota	Others	Others	Others	Others	OTU5718
OTU5219	0	0	0	0	0	0	0	0	0	0	4	0	0	1	1	0	0	0	0	0	0	0	0	0	0	0	0	0	0	0	0	0	0	0	0	0	0	0	0	0	Bdellovibrionota	Oligoflexia	Silvanigrellales	Silvanigrellaceae	Silvanigrella	OTU5219
OTU647	1	0	0	0	0	0	0	1	1	0	0	0	0	0	0	0	0	0	0	0	0	0	0	0	0	0	0	0	0	0	0	0	0	0	0	0	0	0	0	0	Latescibacterota	Others	Others	Others	Others	OTU647
OTU763	4	3	3	5	3	0	0	0	3	1	1	0	0	0	0	0	0	0	0	0	0	0	0	0	0	0	0	0	0	0	0	1	2	1	1	1	2	4	1	2	Bacteroidota	Bacteroidia	Sphingobacteriales	env.OPS_17	Others	OTU763
OTU1582	0	0	0	0	0	0	0	0	1	0	0	0	0	0	0	0	0	0	0	0	0	0	0	0	0	0	0	0	0	0	0	0	0	0	0	0	1	1	2	0	Verrucomicrobiota	Verrucomicrobiae	Opitutales	Opitutaceae	IMCC26134	OTU1582
OTU3482	0	0	0	0	0	0	0	0	0	0	1	0	0	0	0	0	0	0	0	0	0	0	0	0	0	0	0	0	0	0	0	0	0	0	0	0	0	0	0	0	Planctomycetota	Phycisphaerae	mle1-8	Others	Others	OTU3482
OTU5901	3	2	6	1	2	2	2	1	0	4	3	2	4	2	2	5	3	0	3	3	2	1	5	4	2	2	1	2	2	0	2	2	3	1	4	1	3	1	1	1	Elusimicrobiota	Lineage_IIa	Others	Others	Others	OTU5901
OTU3923	0	0	0	0	0	0	0	0	0	0	3	7	5	4	2	0	1	0	0	3	5	3	4	7	4	4	2	3	1	2	0	0	0	0	0	0	1	0	0	0	Planctomycetota	Phycisphaerae	Tepidisphaerales	WD2101_soil_group	Others	OTU3923
OTU530	0	0	2	0	0	1	1	0	0	0	0	0	0	0	0	0	0	0	0	0	0	0	0	0	0	0	0	0	0	0	0	0	0	0	0	0	0	0	0	0	Planctomycetota	Others	Others	Others	Others	OTU530
OTU3315	0	0	0	0	0	0	0	0	0	0	0	0	0	0	0	1	0	0	0	0	1	1	1	1	1	0	0	0	0	0	0	0	0	0	0	0	0	0	0	0	Chloroflexi	Others	Others	Others	Others	OTU3315
OTU7986	1	1	4	3	4	0	1	1	1	1	9	3	2	4	2	0	1	2	0	0	0	0	1	0	1	0	3	3	2	6	2	0	4	1	1	0	0	0	0	1	Acidobacteriota	Subgroup_22	Others	Others	Others	OTU7986
OTU950	0	0	0	0	0	0	0	0	0	0	0	0	0	0	0	0	0	0	1	0	0	0	0	0	0	0	0	0	0	0	0	0	0	0	0	0	0	0	0	0	Cyanobacteria	Cyanobacteriia	Chloroplast	Others	Others	OTU950
OTU6345	0	1	0	0	0	1	0	0	1	0	0	0	0	0	0	0	0	0	0	0	0	0	0	0	0	0	0	0	0	0	2	0	1	0	1	1	0	0	0	0	Chloroflexi	TK10	Others	Others	Others	OTU6345
OTU6164	0	0	0	0	0	0	0	0	0	1	1	1	2	0	2	0	0	0	0	1	0	1	1	0	0	1	4	0	1	0	0	0	0	0	0	0	0	0	0	0	Latescibacterota	Others	Others	Others	Others	OTU6164
OTU1168	0	0	0	0	0	0	0	0	0	0	2	0	0	0	0	0	0	0	0	0	0	0	0	0	0	0	0	0	0	0	0	0	0	0	0	0	0	0	0	0	Actinobacteriota	Thermoleophilia	Solirubrobacterales	67-14	Others	OTU1168
OTU8145	0	4	0	1	1	1	2	0	2	8	3	1	2	0	0	0	1	1	1	91	0	0	3	0	0	0	3	0	0	0	1	0	2	1	0	0	1	0	0	1	Patescibacteria	Saccharimonadia	Saccharimonadales	Others	Others	OTU8145
OTU1173	5	4	2	2	1	0	0	0	1	2	9	10	9	7	10	5	2	5	1	3	2	1	1	0	2	1	3	0	0	2	2	1	5	4	1	2	5	3	1	4	Myxococcota	Polyangia	Haliangiales	Haliangiaceae	Haliangium	OTU1173
OTU3495	0	1	0	0	2	0	0	0	0	0	0	0	0	0	0	0	0	0	0	0	0	0	0	0	0	0	0	0	0	0	0	0	0	0	0	0	0	0	0	0	Verrucomicrobiota	Lentisphaeria	SS1-B-02-17	Others	Others	OTU3495
OTU1351	0	0	0	0	0	1	0	1	1	0	0	0	0	0	0	2	1	2	0	0	0	0	0	1	0	2	4	1	2	2	0	0	0	0	0	1	0	0	0	0	Others	Others	Others	Others	Others	OTU1351
OTU2202	0	0	0	0	0	0	0	0	0	0	37	55	59	51	41	0	0	0	1	2	2	2	2	1	0	4	3	3	1	0	0	0	0	1	0	0	0	0	0	0	Planctomycetota	Pla4_lineage	Others	Others	Others	OTU2202
OTU2679	0	0	0	0	0	1	0	1	0	0	0	0	0	0	0	0	3	0	0	0	0	0	0	3	1	0	0	0	0	0	0	0	0	0	0	0	0	0	0	0	Actinobacteriota	Actinobacteria	Micrococcales	Microbacteriaceae	Yonghaparkia	OTU2679
OTU6807	0	0	3	0	0	0	0	0	0	0	0	0	0	0	0	0	0	0	0	0	0	0	0	0	0	0	0	0	0	0	0	0	0	0	0	0	0	0	0	0	Methylomirabilota	Methylomirabilia	Methylomirabilales	Methylomirabilaceae	Candidatus_Methylomirabilis	OTU6807
OTU7290	3	2	6	3	1	3	4	3	2	3	2	4	2	4	5	1	1	0	1	0	0	0	0	1	0	2	0	1	0	0	4	8	7	11	11	9	9	7	4	4	Proteobacteria	Gammaproteobacteria	Xanthomonadales	Rhodanobacteraceae	Ahniella	OTU7290
OTU4555	8	10	14	9	9	5	2	3	1	3	33	23	20	28	35	29	27	19	27	24	23	18	25	17	22	5	11	8	8	9	1	0	0	2	0	2	2	0	1	0	Planctomycetota	Phycisphaerae	Tepidisphaerales	WD2101_soil_group	Others	OTU4555
OTU593	0	0	0	0	0	0	2	0	0	0	0	0	0	0	0	0	0	0	0	0	0	0	0	0	0	0	0	0	0	0	0	0	0	0	0	0	0	0	0	0	Planctomycetota	Phycisphaerae	Phycisphaerales	Phycisphaeraceae	Others	OTU593
OTU1716	0	0	0	0	0	0	0	0	0	0	0	0	1	0	0	0	0	0	0	0	0	0	0	0	0	0	0	1	0	0	0	0	0	0	0	0	0	0	0	0	Planctomycetota	Pla4_lineage	Others	Others	Others	OTU1716
OTU3689	3	2	4	4	6	4	1	1	2	5	28	30	17	22	21	15	5	12	12	20	12	13	5	13	7	15	9	14	17	13	1	2	2	4	5	4	2	0	1	1	Armatimonadota	Chthonomonadetes	Chthonomonadales	Others	Others	OTU3689
OTU4803	0	0	0	0	0	0	0	0	0	0	2	0	2	0	0	0	0	0	0	0	0	0	0	0	0	1	0	0	0	0	0	0	0	0	0	0	0	0	0	0	Planctomycetota	OM190	Others	Others	Others	OTU4803
OTU6773	5	11	8	7	5	3	3	2	1	3	1	2	5	4	4	1	1	3	3	1	0	2	5	1	5	0	0	0	0	0	2	3	0	2	1	3	1	3	2	1	Acidobacteriota	Blastocatellia	DS-100	Others	Others	OTU6773
OTU6873	0	0	0	0	1	0	0	0	0	0	0	0	0	0	0	0	0	0	0	0	0	0	0	0	0	0	0	0	0	0	0	0	0	0	1	0	0	0	0	0	Patescibacteria	Berkelbacteria	Others	Others	Others	OTU6873
OTU3053	0	0	0	0	0	0	0	0	0	0	0	0	1	0	0	0	0	1	0	0	0	0	0	0	0	0	0	0	0	0	0	0	0	0	0	0	0	0	0	0	Chloroflexi	Dehalococcoidia	S085	Others	Others	OTU7339
OTU7339	3	4	1	5	7	0	3	2	2	3	0	0	0	0	0	1	0	0	0	0	1	0	0	0	0	0	0	0	0	0	2	2	0	4	1	1	2	1	0	1	Firmicutes	Bacilli	Entomoplasmatales	Entomoplasmatales_Incertae_Sedis	Candidatus_Hepatoplasma	OTU5597
OTU5597	0	0	0	0	0	0	0	0	0	0	0	0	0	0	0	0	0	0	0	0	1	0	0	0	0	0	0	0	0	0	0	0	0	0	0	0	0	0	0	0	Armatimonadota	Chthonomonadetes	Chthonomonadales	Others	Others	OTU6411
OTU6411	0	0	1	1	0	0	1	1	1	1	0	0	0	0	0	0	0	0	1	0	0	0	0	0	0	0	0	0	0	0	1	0	0	0	0	2	0	0	0	0	Myxococcota	Polyangia	Haliangiales	Haliangiaceae	Haliangium	OTU7924
OTU7924	8	10	3	3	5	1	7	5	3	3	11	8	8	6	10	6	0	1	6	1	1	4	2	0	1	0	1	1	2	0	5	6	3	3	5	3	4	2	6	6	Proteobacteria	Gammaproteobacteria	Xanthomonadales	Xanthomonadaceae	Stenotrophomonas	OTU1358
OTU1358	4	4	2	14	3	12	30	21	38	9	18	9	18	17	8	139	125	256	151	220	27	19	17	24	18	280	29	52	800	428	13	14	46	28	25	60	65	57	56	79	Bacteroidota	Bacteroidia	Sphingobacteriales	Others	Others	OTU7056
OTU7056	8	2	7	6	4	2	0	2	2	2	0	1	0	0	0	0	0	0	0	0	0	0	0	0	0	0	0	0	0	0	7	3	8	2	5	12	5	5	7	6	Chloroflexi	Anaerolineae	SBR1031	Others	Others	OTU7023
OTU7023	20	15	8	10	6	7	4	9	7	5	0	0	0	0	0	0	0	0	0	0	0	0	0	1	0	0	0	0	0	0	15	9	10	11	12	11	9	9	17	13	Chloroflexi	Chloroflexia	Kallotenuales	AKIW781	Others	OTU1699
OTU1699	0	0	0	0	0	0	0	0	0	0	1	1	0	1	0	0	0	0	1	1	0	0	0	0	0	0	0	0	0	1	0	0	0	0	0	0	0	0	0	0	Proteobacteria	Alphaproteobacteria	Azospirillales	Inquilinaceae	Inquilinus	OTU2561
OTU2561	0	0	2	0	1	0	3	0	0	0	3	1	3	8	2	4	7	6	11	7	1	0	2	0	2	1	1	2	3	0	0	1	0	0	0	0	0	1	3	0	Proteobacteria	Gammaproteobacteria	Others	Others	Others	OTU6060
OTU6060	0	0	0	0	0	0	0	0	0	0	0	0	0	0	0	0	0	0	0	0	0	0	0	0	0	0	1	0	0	1	0	0	0	0	0	0	0	0	0	0	Actinobacteriota	Actinobacteria	Micrococcales	Microbacteriaceae	Microbacterium	OTU1957
OTU1957	28	30	29	25	17	113	62	77	80	125	21	26	30	30	24	70	61	99	68	80	51	85	56	64	46	71	59	52	107	50	42	36	49	64	53	86	81	92	73	79	Bacteroidota	Bacteroidia	Chitinophagales	Others	Others	OTU3436
OTU3436	1	1	1	0	2	2	2	3	0	1	1	3	4	6	2	1	2	3	1	0	0	4	0	2	0	1	0	0	0	1	0	0	1	2	0	1	1	0	0	1	Bdellovibrionota	Oligoflexia	0319-6G20	Others	Others	OTU2827
OTU2827	1	0	0	1	1	0	1	0	0	0	0	0	0	1	0	0	1	0	1	0	0	1	0	0	0	0	0	0	0	0	0	0	2	1	0	0	0	0	0	0	Acidobacteriota	Blastocatellia	Pyrinomonadales	Pyrinomonadaceae	RB41	OTU2317
OTU2317	3	2	4	0	2	3	2	3	1	0	14	18	18	13	13	8	3	14	11	9	6	7	6	13	8	4	9	8	7	3	2	0	0	3	0	3	0	3	1	1	Firmicutes	Limnochordia	Others	Others	Hydrogenispora	OTU7596
OTU7596	0	1	3	0	2	1	1	0	0	0	0	0	0	0	0	0	0	0	0	0	0	0	0	0	0	0	0	0	0	0	2	0	0	0	0	0	1	1	1	0	Proteobacteria	Alphaproteobacteria	Sphingomonadales	Sphingomonadaceae	Sphingomonas	OTU3636
OTU3636	5	2	8	8	2	5	5	7	49	7	5	3	1	4	11	2	12	7	4	4	9	21	16	7	125	2	3	1	4	12	2	1	4	2	0	3	2	9	6	3	Proteobacteria	Gammaproteobacteria	Others	Others	Others	OTU3378
OTU3378	0	0	0	0	0	0	0	0	0	0	0	0	0	0	0	0	0	0	0	0	0	0	0	0	0	0	0	0	0	0	0	0	0	1	0	0	0	0	0	0	Proteobacteria	Gammaproteobacteria	Burkholderiales	Alcaligenaceae	Others	OTU4608
OTU4608	6	6	6	5	2	10	16	7	5	7	17	9	24	20	21	45	17	56	26	34	107	287	83	121	89	146	34	73	104	41	14	4	11	4	11	12	23	11	20	18	Actinobacteriota	Acidimicrobiia	Others	Others	Others	OTU3939
OTU3939	0	0	0	0	0	2	3	0	1	0	0	0	0	1	0	0	2	2	0	0	1	0	1	0	0	1	1	3	1	4	1	1	3	0	0	0	0	0	0	1	Bacteroidota	Bacteroidia	Bacteroidales	Bacteroidetes_vadinHA17	Others	OTU6414
OTU6414	0	0	1	1	2	0	0	0	0	0	0	0	0	0	0	0	0	0	0	0	0	0	0	0	0	0	0	0	0	0	1	1	1	0	0	0	0	1	1	0	Proteobacteria	Gammaproteobacteria	Diplorickettsiales	Diplorickettsiaceae	Aquicella	OTU103
OTU103	0	1	0	0	0	0	0	0	0	0	0	0	0	0	0	0	0	0	0	0	0	0	0	0	0	0	0	0	0	0	0	0	0	0	1	0	0	0	0	0	Armatimonadota	Chthonomonadetes	Chthonomonadales	Others	Others	OTU8159
OTU8159	0	0	0	0	0	0	0	0	0	0	0	0	0	0	0	0	0	0	0	0	0	0	0	0	0	0	0	0	0	0	0	0	0	1	0	0	0	0	0	1	Chloroflexi	Anaerolineae	SJA-15	Others	Others	OTU639
OTU639	0	1	0	1	0	1	1	2	1	1	0	0	0	0	0	0	0	0	0	0	0	0	0	0	0	0	0	0	0	0	0	0	0	0	2	1	1	0	0	1	Proteobacteria	Alphaproteobacteria	Acetobacterales	Acetobacteraceae	Others	OTU4056
OTU4056	0	0	0	0	0	1	0	0	0	0	3	1	3	1	2	1	2	2	3	4	1	1	1	0	0	0	1	0	0	1	0	1	0	0	1	0	1	0	0	1	Planctomycetota	Planctomycetes	Gemmatales	Gemmataceae	Others	OTU2359
OTU2359	0	2	2	1	0	0	1	0	0	1	0	0	1	0	0	2	2	1	1	1	0	1	0	0	0	1	1	0	0	0	1	1	0	1	1	1	0	1	1	0	Armatimonadota	Armatimonadia	Armatimonadales	Others	Others	OTU6270
OTU6270	0	0	0	0	0	0	0	0	0	0	0	0	0	0	0	0	0	0	0	0	0	0	0	0	0	0	0	0	1	0	0	0	0	0	0	0	0	0	0	0	Bacteroidota	Bacteroidia	Chitinophagales	Others	Others	OTU7864
OTU7864	0	0	0	0	0	0	0	0	0	0	0	0	0	0	0	0	0	0	0	0	0	0	0	0	0	0	0	0	0	0	0	0	0	1	0	0	1	0	0	2	Proteobacteria	Gammaproteobacteria	Burkholderiales	TRA3-20	Others	OTU7250
OTU7250	5	3	2	5	4	3	3	4	6	3	0	0	0	0	0	0	0	0	0	0	0	0	0	0	0	0	0	0	0	0	3	0	4	1	4	3	3	0	4	2	Proteobacteria	Alphaproteobacteria	Rickettsiales	SM2D12	Others	OTU6755
OTU6755	0	0	0	0	1	0	0	0	0	0	0	0	0	0	0	0	0	0	0	0	0	0	0	0	0	0	0	0	0	0	0	0	0	1	0	0	0	0	0	0	Chloroflexi	Chloroflexia	Thermomicrobiales	JG30-KF-CM45	Others	OTU7958
OTU7958	3	3	3	7	4	2	6	6	4	3	1	0	0	0	1	0	0	0	0	0	0	0	0	0	0	0	0	0	0	0	4	6	2	4	5	5	4	6	5	6	Planctomycetota	Phycisphaerae	Tepidisphaerales	WD2101_soil_group	Others	OTU7592
OTU7592	0	0	0	0	2	0	0	0	0	1	0	0	0	0	0	0	0	0	0	0	0	0	0	0	0	0	0	0	0	0	0	0	1	2	0	0	3	1	1	0	Gemmatimonadota	S0134_terrestrial_group	Others	Others	Others	OTU5823
OTU5823	2	1	2	2	0	0	0	2	1	1	3	4	3	4	8	8	3	4	6	3	1	2	2	3	1	2	0	2	5	3	1	1	0	1	0	0	0	0	2	0	Proteobacteria	Gammaproteobacteria	Diplorickettsiales	Diplorickettsiaceae	Aquicella	OTU7031
OTU7031	0	0	0	0	1	0	0	0	0	0	0	0	0	0	0	0	0	0	0	0	0	0	0	0	0	0	0	0	0	0	0	1	1	0	1	0	0	0	0	0	Planctomycetota	OM190	Others	Others	Others	OTU1528
OTU1528	7	12	8	8	8	6	4	4	5	9	13	12	21	19	13	3	4	2	7	2	7	5	2	5	0	6	8	8	9	8	20	19	10	10	7	7	7	9	16	10	Chloroflexi	Chloroflexia	Chloroflexales	Chloroflexaceae	FFCH7168	OTU2072
OTU2072	6	3	4	5	1	1	3	3	6	2	6	2	0	3	3	5	6	9	3	3	4	3	5	2	5	3	5	2	2	5	1	3	1	0	2	1	6	4	6	1	Myxococcota	Polyangia	Haliangiales	Haliangiaceae	Haliangium	OTU5906
OTU5906	0	0	0	1	1	0	0	0	0	0	0	0	0	0	0	0	0	0	0	0	1	0	0	0	1	2	0	0	0	0	1	1	2	0	0	0	0	0	0	2	Patescibacteria	Berkelbacteria	Others	Others	Others	OTU6925
OTU6925	1	0	0	0	0	0	0	0	0	0	0	0	0	0	0	0	0	0	0	0	0	0	0	0	0	0	0	0	0	0	0	0	0	0	1	0	0	0	0	0	Actinobacteriota	Acidimicrobiia	Microtrichales	Others	Others	OTU5780
OTU5780	0	0	0	0	0	0	0	0	0	0	1	0	1	0	0	1	0	1	0	0	0	0	0	0	1	1	0	0	0	1	0	0	0	0	0	0	0	0	0	0	Verrucomicrobiota	Omnitrophia	Omnitrophales	Others	Others	OTU5109
OTU5109	0	0	0	0	0	0	0	0	0	0	0	1	0	1	0	0	0	0	0	0	0	0	0	0	0	0	0	0	0	0	0	0	0	0	0	0	0	0	0	0	Others	Others	Others	Others	Others	OTU7587
OTU7587	0	0	0	0	0	2	0	0	0	1	0	0	0	0	0	0	0	0	0	0	0	0	0	0	0	0	0	0	0	0	0	0	0	0	0	1	1	1	1	2	Proteobacteria	Alphaproteobacteria	Rhizobiales	A0839	Others	OTU4096
OTU4096	1	0	1	0	2	0	0	0	0	0	1	1	2	3	3	0	2	0	0	0	0	0	0	0	0	0	1	0	0	0	0	1	1	0	0	0	2	1	2	2	Firmicutes	Bacilli	Entomoplasmatales	type_III	Others	OTU3559
OTU3559	1	0	0	0	0	0	0	0	0	0	0	0	0	0	0	0	0	0	0	0	0	0	0	0	0	0	0	0	0	0	0	0	0	0	0	0	0	0	0	0	Patescibacteria	Parcubacteria	Others	Others	Others	OTU67
OTU67	0	2	2	0	1	0	0	0	0	0	0	0	0	0	0	0	0	0	0	0	0	0	0	0	0	0	0	0	0	0	0	0	0	1	0	0	0	0	0	0	Chloroflexi	Anaerolineae	SBR1031	Others	Others	OTU1172
OTU1172	0	0	0	0	0	0	0	0	0	0	0	1	0	0	0	0	1	0	0	0	0	0	0	0	1	0	0	0	0	0	0	0	0	0	0	0	0	0	0	0	Verrucomicrobiota	Omnitrophia	Omnitrophales	Omnitrophaceae	Candidatus_Omnitrophus	OTU5430
OTU5430	0	0	0	0	0	0	0	0	0	0	1	0	0	0	0	0	0	0	0	0	0	0	0	0	0	0	0	0	0	0	0	0	0	0	0	0	0	0	0	0	Verrucomicrobiota	Omnitrophia	Omnitrophales	Others	Others	OTU543
OTU543	1	0	0	0	0	1	0	1	0	0	0	0	0	0	2	0	0	0	0	0	0	0	0	0	0	0	0	0	0	0	0	0	0	0	0	0	0	0	0	0	Cyanobacteria	Cyanobacteriia	Oxyphotobacteria_Incertae_Sedis	Others	Leptolyngbya_EcFYyyy-00	OTU1642
OTU1642	0	1	0	0	0	0	0	0	0	0	4	0	0	0	1	0	0	2	2	4	1	4	6	0	6	0	3	2	4	5	0	0	0	3	0	0	0	0	0	0	Others	Others	Others	Others	Others	OTU6545
OTU6545	0	0	0	0	0	0	0	0	0	1	0	0	0	0	0	0	0	0	0	0	0	0	0	0	0	0	0	0	0	0	0	0	1	0	0	0	0	0	0	0	Planctomycetota	OM190	Others	Others	Others	OTU6733
OTU6733	1	2	2	4	2	0	1	2	1	1	1	1	6	6	8	1	0	4	3	0	0	0	2	1	2	0	1	0	2	2	2	2	1	3	2	0	1	0	3	1	Proteobacteria	Alphaproteobacteria	Defluviicoccales	Defluviicoccaceae	Defluviicoccus	OTU6077
OTU6077	4	1	7	2	3	3	1	4	3	3	3	6	4	5	8	14	13	11	13	4	15	17	14	17	10	4	8	4	7	5	6	10	4	7	5	7	4	4	4	7	Myxococcota	Myxococcia	Myxococcales	Myxococcaceae	P3OB-42	OTU6308
OTU6308	0	0	0	0	0	0	0	0	0	0	0	0	1	0	1	0	0	0	0	0	1	0	0	0	0	0	0	0	0	1	0	0	0	0	0	0	0	0	0	0	Bacteroidota	Bacteroidia	Chitinophagales	Saprospiraceae	Others	OTU522
OTU522	18	18	14	16	15	16	9	10	3	11	9	3	6	5	8	0	0	2	0	1	0	0	0	1	1	2	1	3	1	1	12	16	7	13	22	14	6	5	10	11	Patescibacteria	Berkelbacteria	Others	Others	Others	OTU3827
OTU3827	0	0	0	0	0	0	0	0	0	0	0	0	1	0	0	0	0	0	0	0	0	0	0	0	0	0	0	0	0	0	0	0	0	0	0	0	0	0	0	0	Verrucomicrobiota	Verrucomicrobiae	Verrucomicrobiales	Rubritaleaceae	Luteolibacter	OTU1093
OTU1093	0	1	1	0	0	9	1	4	4	4	0	0	0	0	1	1	0	0	0	0	1	1	0	1	1	0	0	2	1	0	0	0	0	0	0	0	3	1	6	3	Proteobacteria	Alphaproteobacteria	Sphingomonadales	Sphingomonadaceae	Others	OTU5740
OTU5740	2	1	1	6	8	5	1	3	16	2	1	3	0	1	4	1	1	1	2	1	15	29	26	28	173	7	11	2	3	26	0	1	1	1	0	0	0	4	2	1	Chloroflexi	Chloroflexia	Chloroflexales	Roseiflexaceae	Others	OTU391
OTU391	1	0	0	0	1	0	1	1	1	1	0	0	0	0	0	0	0	0	0	0	0	0	0	0	0	0	0	0	0	0	0	1	0	1	0	1	0	0	0	0	Firmicutes	Clostridia	Peptostreptococcales-Tissierellales	Peptostreptococcaceae	Others	OTU242
OTU242	0	0	0	6	4	1	0	0	0	2	2	0	0	1	0	0	0	1	2	0	0	0	4	1	0	0	0	0	0	0	1	1	2	1	1	1	1	0	0	2	WPS-2	Others	Others	Others	Others	OTU3527
OTU3527	1	0	0	2	2	0	0	0	0	0	2	1	0	4	0	0	0	0	0	0	0	1	0	0	0	0	0	0	0	0	0	0	0	1	0	0	0	0	0	0	Chloroflexi	Anaerolineae	Ardenticatenales	Others	Others	OTU392
OTU392	0	0	2	6	2	0	0	0	0	2	0	0	0	0	0	0	0	0	0	0	0	0	0	0	1	0	0	0	0	0	2	0	0	0	0	0	1	0	1	0	Planctomycetota	Planctomycetes	Isosphaerales	Isosphaeraceae	Others	OTU3412
OTU3412	0	0	0	0	0	0	0	0	0	0	0	0	0	0	0	0	0	0	0	0	0	0	0	1	0	0	0	0	0	0	0	1	0	0	0	0	0	0	0	0	Planctomycetota	Planctomycetes	Gemmatales	Gemmataceae	Telmatocola	OTU2379
OTU2379	0	0	0	0	0	0	0	2	0	0	0	0	0	0	0	0	0	0	0	0	0	0	0	0	0	0	0	0	0	0	1	1	0	1	0	0	0	0	0	0	Chloroflexi	Anaerolineae	Caldilineales	Caldilineaceae	Others	OTU3038
OTU3038	0	0	0	1	1	0	0	1	0	0	1	0	0	1	0	0	0	2	0	0	1	1	1	1	0	0	2	0	0	3	1	0	0	1	0	1	0	1	1	1	Proteobacteria	Gammaproteobacteria	Others	Others	Others	OTU5927
OTU5927	0	0	0	0	0	0	0	0	0	0	0	0	0	0	0	0	0	0	0	0	0	1	0	0	0	1	0	0	1	1	0	0	0	0	0	0	0	0	0	0	Planctomycetota	Phycisphaerae	Tepidisphaerales	WD2101_soil_group	Others	OTU7789
OTU7789	3	1	4	3	1	2	2	2	0	1	2	5	0	1	4	1	0	0	1	2	1	1	0	0	1	0	0	0	0	0	2	6	0	3	0	1	2	2	1	2	Proteobacteria	Alphaproteobacteria	Micavibrionales	Others	Others	OTU4861
OTU4861	0	0	0	0	0	0	0	0	0	0	0	1	0	0	1	0	0	0	0	0	0	0	0	0	0	0	0	0	0	0	0	0	0	0	0	0	0	0	0	0	Cyanobacteria	Cyanobacteriia	Chloroplast	Others	Others	OTU5311
OTU5311	2	2	0	0	0	0	0	0	0	0	0	1	2	1	2	3	0	1	1	0	0	3	0	1	0	0	0	2	0	0	0	1	0	1	0	0	0	1	0	1	Actinobacteriota	Actinobacteria	Propionibacteriales	Nocardioidaceae	Kribbella	OTU2277
OTU2277	27	27	18	27	26	22	24	21	29	23	18	19	23	36	26	92	121	109	100	111	36	27	33	36	42	60	97	86	82	109	27	19	28	15	36	35	35	26	38	25	Proteobacteria	Gammaproteobacteria	Gammaproteobacteria_Incertae_Sedis	Others	Others	OTU4730
OTU4730	0	0	0	0	0	0	0	0	0	1	0	0	0	0	0	0	0	0	0	0	0	0	0	0	0	0	2	1	0	1	0	0	0	0	1	0	0	0	0	0	Proteobacteria	Others	Others	Others	Others	OTU2857
OTU2857	0	0	1	1	0	0	0	0	0	0	0	0	0	0	0	0	0	0	0	0	0	0	0	0	0	0	0	0	0	0	0	0	0	0	0	0	0	0	0	0	Proteobacteria	Alphaproteobacteria	Rickettsiales	Mitochondria	Others	OTU5428
OTU5428	0	0	0	0	0	0	0	0	0	0	0	0	0	0	0	0	1	0	0	0	0	0	0	0	0	0	0	0	0	0	0	0	0	0	0	0	0	0	0	0	Firmicutes	Clostridia	Peptostreptococcales-Tissierellales	Others	Alkaliphilus	OTU5258
OTU5258	0	1	0	1	1	0	0	0	0	0	0	0	0	0	1	0	0	0	0	0	0	1	1	1	0	0	0	0	0	0	0	0	0	1	0	0	0	0	0	0	Patescibacteria	Saccharimonadia	Saccharimonadales	Others	Others	OTU3263
OTU3263	1	1	7	1	0	1	0	2	1	3	1	0	0	0	3	0	0	0	0	0	0	1	0	0	0	0	0	0	0	0	0	1	0	0	1	0	1	0	0	0	Bacteroidota	Bacteroidia	Sphingobacteriales	AKYH767	Others	OTU6514
OTU6514	3	2	4	0	0	0	0	0	0	2	3	0	1	1	2	0	0	0	0	1	0	0	0	0	0	0	0	0	0	0	0	2	0	0	2	0	0	0	0	0	Planctomycetota	Phycisphaerae	Tepidisphaerales	WD2101_soil_group	Others	OTU3071
OTU3071	5	12	9	4	9	7	10	9	11	9	1	0	3	2	5	2	6	4	6	4	0	0	1	4	1	1	1	3	6	3	12	13	13	20	4	10	11	20	9	12	Proteobacteria	Gammaproteobacteria	Burkholderiales	Burkholderiaceae	Cupriavidus	OTU4295
OTU4295	0	4	3	0	0	6	1	3	3	4	8	4	8	14	4	5	5	4	5	9	25	17	15	80	29	8	3	9	5	22	2	0	3	0	0	3	1	1	4	4	WS2	Others	Others	Others	Others	OTU385
OTU385	0	1	1	0	2	0	0	0	0	1	0	0	0	0	0	0	0	0	0	0	0	0	0	0	0	0	0	0	0	0	4	1	1	0	0	3	1	0	1	1	Proteobacteria	Gammaproteobacteria	Burkholderiales	SC-I-84	Others	OTU6182
OTU6182	0	0	0	0	0	1	0	1	0	0	47	30	46	42	23	56	29	31	55	60	30	42	47	37	24	28	26	29	30	22	0	0	0	0	0	0	1	1	0	1	SAR324_cladeMarine_group_B	Others	Others	Others	Others	OTU7127
OTU7127	1	0	0	1	0	0	0	0	0	0	0	0	0	0	0	0	0	0	0	0	0	0	0	0	0	0	0	0	0	0	0	0	0	0	0	1	1	0	1	0	Verrucomicrobiota	Verrucomicrobiae	Chthoniobacterales	Chthoniobacteraceae	Chthoniobacter	OTU5893
OTU5893	2	1	0	2	2	1	0	4	7	1	1	1	0	0	0	0	0	0	0	0	0	0	0	0	0	1	1	0	0	3	0	0	1	0	2	1	1	1	4	0	Armatimonadota	Others	Others	Others	Others	OTU5908
OTU5908	0	0	0	0	0	0	0	0	0	0	0	0	0	0	0	0	0	0	0	0	0	0	0	0	0	1	0	0	0	0	0	0	0	0	0	0	0	0	0	0	Planctomycetota	Planctomycetes	Gemmatales	Gemmataceae	Others	OTU667
OTU667	0	0	0	0	0	0	0	1	0	0	0	0	1	0	0	0	0	0	0	0	1	0	3	1	0	0	0	0	0	0	0	0	0	0	0	0	0	0	1	0	Acidobacteriota	Subgroup_25	Others	Others	Others	OTU2861
OTU2861	0	0	0	0	0	0	1	0	0	0	0	0	0	1	0	0	0	0	0	0	0	0	0	0	0	0	0	2	0	0	0	0	0	0	0	0	0	0	0	0	Proteobacteria	Alphaproteobacteria	Rickettsiales	Mitochondria	Others	OTU36
OTU36	1	0	0	0	0	0	0	0	0	0	0	0	0	1	0	0	0	0	1	1	0	0	0	0	0	0	0	0	0	0	0	0	0	0	0	1	0	0	0	0	Acidobacteriota	Thermoanaerobaculia	Thermoanaerobaculales	Thermoanaerobaculaceae	Subgroup_10	OTU3447
OTU3447	0	0	0	0	0	0	0	0	0	0	0	1	0	0	0	0	0	0	0	0	0	0	0	0	0	0	0	0	0	0	0	0	0	0	0	0	0	0	0	0	Entotheonellaeota	Entotheonellia	Entotheonellales	Entotheonellaceae	Others	OTU1690
OTU1690	0	0	0	0	0	0	0	0	0	0	0	0	0	0	0	0	0	0	0	0	0	1	0	0	1	0	0	0	0	0	0	0	0	0	0	0	0	0	0	0	Planctomycetota	Planctomycetes	Pirellulales	Pirellulaceae	Others	OTU7336
OTU7336	4	6	4	1	5	2	6	6	1	4	0	0	0	0	0	0	0	0	0	0	0	0	0	0	0	0	0	0	0	0	9	7	2	2	5	1	7	5	2	3	Acidobacteriota	Subgroup_22	Others	Others	Others	OTU1585
OTU1585	0	0	0	0	0	0	0	0	0	0	0	0	0	1	1	0	1	0	0	0	0	0	0	0	1	0	0	0	0	0	0	0	0	0	0	0	0	0	0	0	Chloroflexi	Anaerolineae	Anaerolineales	Anaerolineaceae	Others	OTU533
OTU533	11	11	7	5	4	5	4	1	7	4	0	0	0	0	0	0	0	0	0	0	0	0	0	0	0	0	0	0	0	0	14	17	13	8	6	8	9	8	10	11	Acidobacteriota	Subgroup_22	Others	Others	Others	OTU5066
OTU5066	0	1	0	0	0	0	0	0	0	0	0	0	2	0	0	0	0	0	0	0	0	0	0	0	0	0	1	0	0	0	0	0	0	0	0	0	0	0	0	0	Proteobacteria	Gammaproteobacteria	Others	Others	Others	OTU6472
OTU6472	0	0	1	0	0	0	0	0	0	0	0	0	0	0	0	0	0	0	0	0	0	0	0	0	0	0	0	0	0	0	0	1	0	0	0	0	0	0	0	0	Actinobacteriota	Actinobacteria	Frankiales	Others	Others	OTU5486
OTU5486	0	0	0	0	0	0	0	0	0	0	0	0	0	2	0	0	1	0	2	0	0	0	1	0	0	0	1	0	0	1	0	0	0	0	0	0	0	0	1	0	Planctomycetota	Planctomycetes	Planctomycetales	Rubinisphaeraceae	SH-PL14	OTU7091
OTU7091	0	0	0	0	0	0	1	1	0	0	0	0	0	0	0	0	0	0	0	0	0	0	1	0	0	0	0	0	0	0	0	0	0	0	0	1	0	0	0	0	Acidobacteriota	Blastocatellia	Pyrinomonadales	Pyrinomonadaceae	RB41	OTU5747
OTU5747	0	0	0	0	0	0	0	0	0	0	1	1	0	0	0	0	0	0	0	0	0	1	0	0	1	0	0	0	0	0	0	0	0	0	0	0	0	0	0	0	Bdellovibrionota	Oligoflexia	0319-6G20	Others	Others	OTU3521
OTU3521	3	0	1	1	0	1	0	0	0	0	0	0	0	0	0	0	0	0	0	0	0	0	0	0	1	0	0	0	0	0	0	0	0	0	0	0	0	1	0	0	Proteobacteria	Gammaproteobacteria	Legionellales	Legionellaceae	Legionella	OTU7073
OTU7073	0	0	0	0	0	0	0	0	0	0	0	0	0	0	0	0	0	0	0	0	0	0	0	0	0	0	0	0	0	0	0	0	1	0	0	0	0	1	0	0	Chloroflexi	Chloroflexia	Chloroflexales	Roseiflexaceae	Others	OTU1430
OTU1430	1	0	0	0	0	0	0	0	0	0	0	0	0	0	0	0	0	0	1	1	0	0	0	0	0	0	0	0	0	0	0	0	0	0	0	0	0	1	0	0	Proteobacteria	Gammaproteobacteria	Others	Others	Others	OTU7074
OTU7074	0	0	0	0	0	0	0	0	0	0	0	0	0	0	0	0	0	0	0	0	0	0	0	0	0	0	0	0	0	0	1	0	0	0	0	1	0	0	0	0	Chloroflexi	Chloroflexia	Kallotenuales	AKIW781	Others	OTU2393
OTU2393	0	0	0	0	0	0	0	0	0	0	0	1	0	0	0	0	0	0	0	0	0	1	0	0	0	0	0	0	0	0	0	0	0	0	0	0	0	0	0	0	Chloroflexi	Anaerolineae	Anaerolineales	Anaerolineaceae	Others	OTU1537
OTU1537	9	12	10	5	6	1	0	2	0	1	14	26	12	16	24	0	0	0	0	0	0	0	0	0	0	0	0	0	0	0	2	2	5	6	5	5	4	3	5	1	Chloroflexi	Anaerolineae	SBR1031	Others	Others	OTU4242
OTU4242	0	0	0	0	0	0	0	0	0	0	3	1	1	0	0	1	0	1	1	0	0	1	1	1	0	1	0	0	0	0	0	0	0	0	0	0	0	0	0	0	Acidobacteriota	Acidobacteriae	Solibacterales	Solibacteraceae	Candidatus_Solibacter	OTU3531
OTU3531	1	5	3	3	1	2	3	1	1	4	0	0	0	0	0	0	0	0	0	0	0	0	0	0	0	0	0	0	0	0	1	1	3	1	1	0	2	1	1	1	Chloroflexi	JG30-KF-CM66	Others	Others	Others	OTU813
OTU813	1	0	0	0	0	0	1	0	1	0	0	0	0	1	0	0	0	0	0	1	0	0	0	0	0	0	0	0	0	0	0	0	0	0	0	0	0	0	0	0	Chloroflexi	Chloroflexia	Chloroflexales	Roseiflexaceae	Others	OTU1398
OTU1398	0	0	0	0	0	0	0	0	0	0	1	0	0	0	1	0	0	0	1	1	1	0	2	0	0	2	0	0	0	1	0	0	0	0	0	0	0	0	0	0	Planctomycetota	Planctomycetes	Planctomycetales	Others	Others	OTU1837
OTU1837	0	0	0	0	0	0	0	0	0	0	2	0	1	0	1	2	0	0	0	0	0	0	0	0	0	1	0	1	1	0	0	0	0	0	0	0	0	0	0	0	Myxococcota	Polyangia	Polyangiales	BIrii41	Others	OTU7145
OTU7145	3	13	10	4	11	0	0	0	0	0	4	7	4	8	5	6	10	1	6	2	0	0	1	0	0	0	2	0	0	0	2	0	6	3	6	2	4	3	1	4	Others	Others	Others	Others	Others	OTU5681
OTU5681	0	0	0	1	0	0	0	0	0	0	1	1	0	0	0	0	0	0	0	1	0	0	2	0	0	1	0	0	0	1	0	0	0	0	0	0	0	0	0	0	Patescibacteria	Saccharimonadia	Saccharimonadales	Others	Others	OTU5549
OTU5549	0	1	0	0	0	4	0	0	0	0	0	0	0	0	1	1	1	2	3	1	0	2	0	0	0	0	0	0	0	0	0	0	0	0	0	0	0	0	0	0	Others	Others	Others	Others	Others	OTU5866
OTU5866	0	0	0	0	0	0	0	0	0	0	0	0	0	0	0	0	1	0	2	3	0	1	0	0	0	5	0	1	4	1	0	0	0	0	0	0	0	0	0	0	Proteobacteria	Alphaproteobacteria	Rickettsiales	Mitochondria	Others	OTU6276
OTU6276	0	0	0	0	0	0	0	0	0	0	0	0	0	0	0	0	0	0	0	0	0	0	0	0	0	0	0	0	1	0	0	0	0	0	0	0	0	0	0	0	Cyanobacteria	Vampirivibrionia	Obscuribacterales	Obscuribacteraceae	Others	OTU368
OTU368	7	6	11	5	6	0	0	0	1	1	0	0	0	0	0	0	0	0	0	0	0	0	0	0	0	0	0	0	0	0	2	2	4	1	1	1	1	1	1	1	Firmicutes	Clostridia	Peptostreptococcales-Tissierellales	Others	Gottschalkia	OTU5499
OTU5499	0	0	0	0	0	0	0	0	0	0	1	0	0	0	0	0	0	0	1	0	0	0	0	0	0	0	0	0	0	0	0	0	0	0	0	0	0	0	0	0	Proteobacteria	Gammaproteobacteria	Diplorickettsiales	Diplorickettsiaceae	Aquicella	OTU2625
OTU2625	0	2	0	0	4	2	2	2	0	0	0	1	0	0	0	1	1	3	3	2	4	2	0	1	2	0	0	0	0	1	0	0	0	1	1	0	0	1	1	1	Myxococcota	Polyangia	Polyangiales	Sandaracinaceae	Others	OTU7140
OTU7140	0	2	5	5	0	7	2	4	6	4	1	1	2	1	2	1	4	1	1	1	0	4	1	0	0	2	0	1	2	0	3	3	2	1	0	2	3	3	1	3	Myxococcota	Myxococcia	Myxococcales	Myxococcaceae	P3OB-42	OTU1773
OTU1773	0	0	1	0	0	0	1	1	0	0	0	0	0	0	0	1	0	0	0	0	0	0	0	0	0	0	1	0	0	0	0	1	2	0	0	1	0	0	0	0	Cyanobacteria	Cyanobacteriia	Cyanobacteriales	Coleofasciculaceae	Microcoleus_Es-Yyy1400	OTU384
OTU384	10	5	4	8	8	15	113	21	43	40	0	0	0	0	0	0	0	0	0	0	0	0	0	1	0	0	0	0	0	0	4	4	3	8	3	0	5	2	1	1	Chloroflexi	Anaerolineae	Caldilineales	Caldilineaceae	Litorilinea	OTU1519
OTU1519	2	1	1	0	1	3	0	1	4	3	5	6	4	5	2	4	2	4	3	4	4	5	3	4	3	2	3	5	2	3	2	0	0	1	0	1	0	2	1	0	Bdellovibrionota	Oligoflexia	0319-6G20	Others	Others	OTU5572
OTU5572	0	0	0	0	0	0	0	0	0	0	0	0	0	0	0	0	0	0	0	0	2	0	0	0	0	0	0	0	0	0	0	0	0	0	0	0	0	0	0	0	Myxococcota	bacteriap25	Others	Others	Others	OTU8170
OTU8170	2	1	3	0	2	2	0	3	1	1	3	1	0	1	3	1	2	0	1	2	2	0	2	1	1	0	1	1	0	0	2	0	0	1	0	0	0	2	0	1	Bacteroidota	Kapabacteria	Kapabacteriales	Others	Others	OTU4389
OTU4389	1	1	2	1	0	1	0	1	0	1	0	0	0	0	0	0	0	0	0	1	0	0	0	0	0	0	0	0	0	0	0	1	1	2	0	5	3	7	2	1	Chloroflexi	Chloroflexia	Chloroflexales	Roseiflexaceae	Others	OTU5546
OTU5546	0	0	0	0	0	0	0	0	0	0	1	0	0	0	0	0	0	2	0	1	0	0	0	0	0	0	0	0	0	0	0	0	0	0	0	0	0	0	0	0	Acidobacteriota	Acidobacteriae	Solibacterales	Solibacteraceae	Candidatus_Solibacter	OTU3733
OTU3733	34	30	35	34	28	10	16	10	7	13	18	19	23	18	26	7	11	6	14	12	13	19	18	19	11	12	10	3	10	6	33	20	27	19	22	10	15	15	17	11	Bdellovibrionota	Bdellovibrionia	Bdellovibrionales	Bdellovibrionaceae	OM27_clade	OTU5949
OTU5949	5	12	7	7	9	4	4	6	1	0	9	6	5	9	10	0	1	1	0	1	1	1	0	1	1	3	1	1	2	3	4	6	4	8	6	3	2	4	5	1	Planctomycetota	Planctomycetes	Gemmatales	Gemmataceae	Others	OTU2390
OTU2390	0	0	0	0	0	0	0	0	0	0	0	0	1	1	3	0	1	1	0	0	1	0	1	1	1	0	1	1	0	2	0	0	0	0	0	0	0	0	0	0	Cyanobacteria	Cyanobacteriia	Cyanobacteriales	Phormidiaceae	Others	OTU8166
OTU8166	1	2	1	1	1	0	0	0	0	0	0	0	0	0	0	0	0	0	0	0	0	0	0	0	0	0	0	0	0	0	0	1	2	0	0	0	0	0	0	2	Halanaerobiaeota	Halanaerobiia	Halanaerobiales	Halobacteroidaceae	Others	OTU4637
OTU4637	0	0	0	1	0	0	0	0	0	0	0	0	0	0	0	0	0	0	0	0	0	0	0	0	0	0	0	0	0	0	0	0	0	0	0	0	0	0	1	0	Planctomycetota	Planctomycetes	Gemmatales	Gemmataceae	Others	OTU3455
OTU3455	13	7	12	7	4	6	4	3	4	3	2	2	5	1	0	6	1	3	4	2	5	3	2	0	0	0	0	2	1	0	7	12	9	10	6	3	5	9	1	3	Armatimonadota	Others	Others	Others	Others	OTU8133
OTU8133	1	4	4	2	1	1	1	0	0	1	0	0	0	0	0	0	0	0	0	0	0	0	0	0	0	0	0	0	0	0	0	1	2	1	0	1	1	2	1	2	Planctomycetota	Pla3_lineage	Others	Others	Others	OTU4851
OTU4851	0	0	0	0	0	0	0	0	0	0	1	0	0	1	0	0	0	0	0	0	0	0	1	0	0	0	0	0	0	0	0	0	0	0	0	0	0	0	0	0	Patescibacteria	Parcubacteria	Candidatus_Giovannonibacteria	Others	Others	OTU4820
OTU4820	0	0	0	0	0	0	0	0	0	0	2	0	0	0	0	0	0	0	0	0	0	0	0	0	0	0	0	0	0	0	0	0	0	0	0	0	0	0	0	0	Planctomycetota	Phycisphaerae	Tepidisphaerales	WD2101_soil_group	Others	OTU5560
OTU5560	3	0	0	2	1	1	0	4	0	1	3	1	2	2	1	0	0	1	0	2	2	1	1	1	0	1	1	1	0	1	6	7	5	6	5	2	2	4	2	3	Myxococcota	Polyangia	Haliangiales	Haliangiaceae	Haliangium	OTU5165
OTU5165	0	0	0	0	0	0	0	0	0	0	2	0	0	2	0	0	0	0	1	0	1	0	0	0	0	0	0	0	0	0	0	0	0	0	0	0	0	0	0	0	Proteobacteria	Alphaproteobacteria	Acetobacterales	Acetobacteraceae	Roseomonas	OTU2106
OTU2106	0	0	0	0	0	0	0	0	1	0	0	0	0	0	0	0	0	0	0	0	0	0	0	0	0	0	0	0	0	0	0	0	0	0	0	0	0	0	0	0	Others	Others	Others	Others	Others	OTU5453
OTU5453	0	0	0	0	0	0	0	0	0	0	0	0	0	0	0	0	0	1	0	0	0	0	0	0	0	0	0	0	0	0	0	0	0	0	0	0	0	0	0	0	Bdellovibrionota	Bdellovibrionia	Bdellovibrionales	Bdellovibrionaceae	OM27_clade	OTU4559
OTU4559	0	0	0	0	0	0	0	0	0	0	0	0	1	0	0	0	0	0	0	0	0	0	0	0	0	0	0	0	1	0	0	0	0	0	0	0	0	0	0	0	Planctomycetota	Planctomycetes	Isosphaerales	Isosphaeraceae	Others	OTU4828
OTU4828	0	0	0	0	0	0	0	0	0	0	1	0	0	0	0	0	0	0	0	0	0	2	0	0	0	0	0	0	0	0	0	0	0	0	0	0	0	0	0	0	Proteobacteria	Alphaproteobacteria	Rhodobacterales	Rhodobacteraceae	Limibaculum	OTU5172
OTU5172	3	3	3	4	4	1	5	3	5	3	16	7	8	19	21	13	15	11	19	11	28	24	36	33	45	7	7	5	6	10	3	11	8	5	4	1	7	6	6	3	Planctomycetota	Phycisphaerae	Tepidisphaerales	WD2101_soil_group	Others	OTU2002
OTU2002	0	0	0	0	0	0	0	0	0	0	0	0	2	0	0	0	0	0	0	0	0	0	0	1	0	0	0	0	1	1	0	0	0	0	0	0	0	0	0	0	Myxococcota	Polyangia	Polyangiales	BIrii41	Others	OTU5804
OTU5804	0	4	4	2	4	1	1	2	3	0	0	0	2	2	0	0	0	0	0	0	0	0	0	0	0	1	1	0	0	1	0	0	0	0	0	0	0	0	0	0	Elusimicrobiota	Lineage_IIb	Others	Others	Others	OTU3715
OTU3715	0	0	0	0	0	0	1	0	1	0	0	0	0	0	2	0	0	0	0	0	0	0	0	0	0	0	0	0	0	0	0	0	1	0	1	0	0	0	1	1	TX1A-33	Others	Others	Others	Others	OTU7466
OTU7466	1	0	1	0	0	0	1	0	0	0	0	0	0	0	0	0	0	0	0	0	0	0	0	0	0	0	0	0	0	0	1	0	0	0	0	0	0	1	0	0	Myxococcota	Polyangia	Polyangiales	Sandaracinaceae	Others	OTU2282
OTU2282	0	0	0	0	0	0	0	0	0	0	1	0	0	0	0	0	0	0	0	0	0	0	0	0	0	0	0	0	0	0	0	0	0	0	0	0	0	0	0	0	Cyanobacteria	Cyanobacteriia	Chloroplast	Others	Others	OTU3716
OTU3716	0	1	0	0	0	0	0	0	0	0	0	0	0	0	0	0	0	0	0	0	0	1	0	0	0	0	0	0	0	0	2	0	5	2	1	3	1	3	0	5	Proteobacteria	Alphaproteobacteria	Puniceispirillales	Puniceispirillales_Incertae_Sedis	Constrictibacter	OTU2904
OTU2904	0	0	0	0	0	0	0	0	0	0	0	0	0	1	1	0	5	0	2	0	0	0	0	0	0	0	0	0	0	0	0	0	0	0	0	0	0	0	0	0	Firmicutes	Clostridia	Others	Hungateiclostridiaceae	Acetivibrio	OTU7075
OTU7075	5	6	4	7	3	1	1	2	1	4	0	0	0	0	1	0	0	0	0	0	0	0	0	0	0	0	0	0	0	0	3	4	1	3	2	1	0	0	0	2	Bacteroidota	Bacteroidia	Sphingobacteriales	env.OPS_17	Others	OTU6680
OTU6680	13	7	7	7	11	9	14	10	11	9	2	8	4	2	3	7	5	12	10	6	10	11	5	6	20	5	16	12	7	7	22	9	12	15	13	14	17	11	16	18	Sumerlaeota	Sumerlaeia	Sumerlaeales	Sumerlaeaceae	Sumerlaea	OTU7514
OTU7514	0	0	0	0	0	0	0	0	0	0	0	0	0	0	0	0	0	0	0	0	0	0	0	0	0	0	0	0	0	0	0	0	0	0	0	0	0	1	1	0	Proteobacteria	Gammaproteobacteria	Oceanospirillales	Hahellaceae	Hahella	OTU6516
OTU6516	0	0	0	0	0	0	0	0	0	0	0	0	0	0	0	0	0	0	0	0	0	0	0	0	1	0	0	0	0	0	0	1	0	0	0	1	0	1	0	0	Acidobacteriota	Vicinamibacteria	Subgroup_17	Others	Others	OTU5246
OTU5246	0	0	0	0	1	0	0	0	1	0	3	6	5	2	7	3	3	0	0	0	1	1	0	1	1	4	1	2	0	1	0	1	1	0	1	0	1	1	0	1	Others	Others	Others	Others	Others	OTU6225
OTU6225	0	0	0	0	0	0	0	0	0	0	0	0	0	0	1	0	0	0	0	0	0	0	0	0	0	0	0	1	0	0	0	0	0	0	0	0	0	0	0	0	Planctomycetota	Planctomycetes	Pirellulales	Pirellulaceae	Others	OTU1603
OTU1603	0	0	0	0	0	0	0	0	0	0	1	3	1	1	1	0	1	0	1	0	1	1	0	0	1	0	0	0	0	1	0	0	0	0	0	0	0	0	0	0	Proteobacteria	Gammaproteobacteria	Cellvibrionales	Spongiibacteraceae	BD1-7_clade	OTU7229
OTU7229	0	0	0	0	0	0	0	0	0	0	0	0	0	0	0	0	0	0	0	0	0	0	0	0	0	0	0	0	0	0	2	0	0	0	0	1	2	1	1	0	Proteobacteria	Alphaproteobacteria	Rickettsiales	Others	Others	OTU149
OTU149	1	0	1	0	0	0	0	0	0	0	0	0	0	0	0	0	0	0	0	0	0	0	0	0	0	0	0	0	0	0	0	0	0	0	0	0	1	0	0	0	Planctomycetota	Planctomycetes	Gemmatales	Gemmataceae	Others	OTU4491
OTU4491	0	0	0	0	0	0	0	0	0	0	1	3	4	1	2	0	0	2	0	3	1	1	0	3	2	3	0	1	0	2	0	0	0	0	0	0	0	0	0	0	Planctomycetota	Planctomycetes	Gemmatales	Gemmataceae	Others	OTU4490
OTU4490	0	0	0	0	0	0	0	0	0	0	0	0	0	1	0	0	0	0	0	0	2	0	0	0	0	0	0	0	0	0	0	0	0	0	0	0	0	0	0	0	Patescibacteria	Saccharimonadia	Saccharimonadales	Others	Others	OTU618
OTU618	0	0	0	0	0	0	1	0	0	1	0	0	0	0	0	0	0	0	0	0	0	0	0	0	0	0	0	0	0	0	0	0	0	0	0	0	0	0	1	0	Myxococcota	Polyangia	Haliangiales	Haliangiaceae	Haliangium	OTU5379
OTU5379	0	0	0	0	0	0	0	0	0	0	0	0	0	0	0	1	0	0	0	0	0	0	0	0	0	0	0	0	0	0	0	0	0	0	0	0	0	0	0	0	Proteobacteria	Gammaproteobacteria	Diplorickettsiales	Diplorickettsiaceae	Aquicella	OTU6749
OTU6749	0	0	2	0	0	0	0	0	0	0	0	0	0	0	1	0	0	0	0	0	0	0	0	0	0	0	0	0	0	0	1	0	0	1	0	0	2	0	0	1	Proteobacteria	Alphaproteobacteria	Others	Others	Others	OTU5259
OTU5259	2	0	0	1	0	0	1	0	0	0	0	0	1	1	1	0	0	0	0	0	0	0	0	0	0	0	0	0	0	0	0	0	1	0	0	0	1	0	3	1	Proteobacteria	Alphaproteobacteria	Azospirillales	Azospirillaceae	Skermanella	OTU2179
OTU2179	4	1	1	0	1	1	4	1	2	1	20	21	15	25	17	17	14	13	20	17	7	7	7	13	15	8	12	12	17	9	3	2	2	1	1	1	0	1	3	1	Bdellovibrionota	Bdellovibrionia	Bacteriovoracales	Bacteriovoracaceae	Bacteriovorax	OTU4435
OTU4435	0	0	1	0	1	10	12	8	8	6	0	0	0	0	0	0	0	0	1	1	0	1	0	1	0	0	0	2	0	0	0	0	0	0	1	7	6	9	7	10	Patescibacteria	Saccharimonadia	Saccharimonadales	LWQ8	Others	OTU4042
OTU4042	0	0	0	0	0	0	0	0	1	0	0	0	0	0	0	1	1	0	0	0	0	0	0	0	0	0	0	1	0	0	0	0	0	0	0	0	0	0	0	0	Fibrobacterota	Fibrobacteria	Fibrobacterales	Fibrobacteraceae	possible_genus_04	OTU5973
OTU5973	17	16	17	22	30	20	13	33	18	15	36	18	27	29	28	134	178	141	150	148	6	4	1	4	1	785	870	806	828	955	21	44	43	63	20	56	30	51	47	66	Chloroflexi	Anaerolineae	SBR1031	A4b	Others	OTU6958
OTU6958	0	0	0	0	0	0	0	0	0	0	0	0	0	0	0	0	0	0	0	0	0	0	0	0	0	0	0	0	0	0	0	0	0	0	1	0	0	0	0	0	Acidobacteriota	Acidobacteriae	Solibacterales	Solibacteraceae	Candidatus_Solibacter	OTU701
OTU701	4	9	9	4	10	3	4	4	2	2	2	3	2	4	2	1	0	1	0	0	0	3	0	0	0	3	7	3	4	2	8	5	4	6	2	3	5	5	1	5	Myxococcota	Polyangia	Haliangiales	Haliangiaceae	Haliangium	OTU8014
OTU8014	1	0	0	0	0	1	1	2	1	0	0	0	0	0	0	0	0	0	0	1	0	0	0	0	0	0	0	0	0	0	3	2	2	0	0	0	0	0	0	1	Chloroflexi	Anaerolineae	SBR1031	Others	Others	OTU6495
OTU6495	3	0	1	1	3	0	0	0	0	0	0	0	0	0	0	0	0	0	0	0	0	0	0	0	0	0	0	0	0	0	0	1	0	0	0	0	0	0	0	0	Cyanobacteria	Vampirivibrionia	Vampirovibrionales	Vampirovibrionaceae	Vampirovibrio	OTU3037
OTU3037	0	0	0	0	0	0	0	0	0	0	0	0	0	0	0	0	0	0	0	0	0	0	0	0	0	0	0	0	0	0	0	0	1	1	1	2	0	0	0	1	Bacteroidota	Bacteroidia	Bacteroidetes_VC2.1_Bac22	Others	Others	OTU961
OTU961	0	2	1	0	1	3	0	1	0	0	0	0	0	0	1	0	0	0	0	0	1	0	1	0	0	0	0	1	0	0	1	0	0	0	0	0	0	1	0	0	SAR324_cladeMarine_group_B	Others	Others	Others	Others	OTU427
OTU427	0	0	0	0	1	0	1	0	0	0	0	0	0	1	0	0	0	0	0	0	0	0	0	0	0	0	0	0	0	0	0	0	0	0	0	0	0	0	0	0	Planctomycetota	Planctomycetes	Gemmatales	Gemmataceae	Gemmata	OTU7562
OTU7562	1	2	4	3	3	2	3	1	0	3	0	0	0	0	0	0	0	0	0	0	0	0	0	0	0	0	1	0	0	0	0	0	2	2	1	4	2	3	3	0	Firmicutes	Bacilli	Paenibacillales	Paenibacillaceae	Paenibacillus	OTU2061
OTU2061	0	0	0	0	0	1	0	0	0	1	0	0	0	0	0	0	0	0	0	0	0	0	0	0	0	0	0	0	0	0	0	0	0	0	0	0	1	0	0	0	Bacteroidota	Bacteroidia	Chitinophagales	Chitinophagaceae	Others	OTU3881
OTU3881	0	0	2	2	0	1	2	2	2	0	0	0	0	0	0	0	0	1	0	0	0	0	1	3	1	0	0	0	0	0	1	0	1	1	1	0	1	0	0	1	Proteobacteria	Gammaproteobacteria	Xanthomonadales	Rhodanobacteraceae	Others	OTU7970
OTU7970	4	0	0	0	1	0	2	0	1	1	0	0	0	0	0	0	0	0	0	0	0	0	0	0	0	0	0	0	0	0	1	0	0	1	1	2	2	3	6	4	Myxococcota	Polyangia	Blfdi19	Others	Others	OTU4753
OTU4753	0	0	0	1	0	0	0	0	0	0	0	0	0	2	0	0	0	0	0	0	0	0	0	0	0	0	0	0	0	0	0	0	1	0	0	0	0	0	0	0	Others	Others	Others	Others	Others	OTU6783
OTU6783	0	1	0	0	0	0	0	0	0	0	0	0	0	0	0	0	0	0	0	0	0	0	0	0	0	0	0	0	0	0	1	0	0	0	0	0	0	0	0	1	Firmicutes	Bacilli	Entomoplasmatales	type_III	Others	OTU7939
OTU7939	0	0	0	0	0	22	20	1	7	15	0	0	0	1	0	0	1	0	2	0	0	0	0	0	0	7	5	2	5	4	0	0	0	0	1	11	0	9	15	22	Myxococcota	Polyangia	Polyangiales	Sandaracinaceae	Sandaracinus	OTU4868
OTU4868	0	0	0	0	0	0	0	0	0	0	1	1	0	1	1	0	0	0	0	0	0	0	0	0	0	0	0	0	0	0	0	0	0	0	0	0	0	0	0	0	Latescibacterota	Others	Others	Others	Others	OTU5872
OTU5872	1	0	0	0	0	0	0	0	0	0	4	0	3	2	3	1	1	0	2	1	2	1	0	1	1	1	2	5	2	4	0	0	0	0	0	0	0	0	0	0	Planctomycetota	Planctomycetes	Gemmatales	Gemmataceae	Others	OTU6097
OTU6097	0	0	0	0	0	0	0	0	0	0	0	0	0	0	0	0	0	1	0	0	0	0	0	0	0	0	1	0	1	1	0	0	0	0	0	0	0	0	0	0	Myxococcota	Polyangia	Polyangiales	Polyangiaceae	Pajaroellobacter	OTU6081
OTU6081	4	1	1	0	1	0	0	1	0	1	3	1	0	0	1	0	0	3	1	0	0	0	0	0	0	0	1	0	0	0	0	0	2	1	1	1	0	0	1	0	Chloroflexi	Anaerolineae	SBR1031	Others	Others	OTU132
OTU132	9	7	10	11	6	6	3	10	3	4	0	0	0	0	0	0	0	0	0	0	0	0	0	0	0	0	0	0	0	0	8	7	5	7	12	6	8	8	4	6	Chloroflexi	Ktedonobacteria	C0119	Others	Others	OTU7752
OTU7752	0	2	3	3	1	2	2	3	1	1	0	0	0	0	0	0	0	0	0	0	0	0	0	0	0	0	0	0	0	0	1	2	0	0	1	1	0	1	2	1	Chloroflexi	Anaerolineae	Anaerolineales	Anaerolineaceae	Anaerolinea	OTU625
OTU625	0	0	0	0	0	0	0	2	0	0	0	0	0	0	0	0	0	0	0	0	0	0	0	0	0	0	0	0	0	0	0	0	0	0	0	0	0	0	0	0	Verrucomicrobiota	Verrucomicrobiae	Chthoniobacterales	Chthoniobacteraceae	Chthoniobacter	OTU1273
OTU1273	0	0	0	0	0	0	0	0	4	0	0	0	0	0	0	0	0	0	0	0	0	0	0	0	0	0	0	0	0	0	0	0	0	0	0	0	0	0	0	0	WS2	Others	Others	Others	Others	OTU578
OTU578	1	0	1	1	2	0	1	0	0	0	0	0	0	0	0	0	0	0	0	0	0	0	0	0	0	0	0	0	0	0	0	0	0	0	0	1	0	0	1	0	Others	Others	Others	Others	Others	OTU7575
OTU7575	0	1	0	0	0	0	0	1	0	0	0	0	0	0	0	0	0	0	0	0	0	0	0	0	0	0	0	0	0	0	0	0	0	0	0	0	0	0	1	0	Proteobacteria	Alphaproteobacteria	Sphingomonadales	Sphingomonadaceae	Sphingobium	OTU4074
OTU4074	0	0	0	0	0	0	1	0	0	0	0	0	0	0	0	0	0	0	0	0	0	0	0	0	0	0	0	0	0	0	1	0	0	0	0	0	0	1	0	0	Verrucomicrobiota	Omnitrophia	Omnitrophales	Omnitrophaceae	Candidatus_Omnitrophus	OTU3763
OTU3763	0	0	0	0	0	0	0	0	0	0	0	0	0	0	1	0	0	0	0	0	0	0	0	0	0	0	2	0	0	0	0	0	0	0	0	0	0	0	0	0	Proteobacteria	Alphaproteobacteria	Tistrellales	Geminicoccaceae	Others	OTU7795
OTU7795	3	0	2	2	2	0	0	0	1	2	2	3	2	3	3	1	1	1	2	3	4	3	1	0	3	2	0	2	2	1	4	4	3	3	2	0	2	1	3	3	Planctomycetota	Planctomycetes	Pirellulales	Pirellulaceae	Others	OTU8112
OTU8112	0	0	0	0	0	0	0	1	0	0	0	1	0	0	0	0	0	0	0	0	0	0	0	0	0	0	0	0	0	0	0	0	0	0	1	0	0	0	1	1	Myxococcota	Polyangia	Haliangiales	Haliangiaceae	Haliangium	OTU5991
OTU5991	0	0	0	0	0	1	1	0	0	0	13	9	9	9	8	0	0	1	5	2	2	1	2	1	2	7	9	3	4	5	0	0	0	0	0	0	0	1	0	0	Planctomycetota	OM190	Others	Others	Others	OTU3609
OTU3609	1	0	0	0	0	0	0	0	0	0	0	0	1	0	0	0	0	0	0	0	0	0	0	0	0	0	0	0	0	0	0	0	0	0	0	0	0	0	1	0	Bacteroidota	Bacteroidia	Chitinophagales	Chitinophagaceae	Edaphobaculum	OTU4399
OTU4399	4	3	1	2	2	1	0	2	0	0	0	0	0	0	0	0	0	0	0	0	0	0	0	0	0	0	0	0	0	0	0	1	1	1	0	0	2	3	2	5	Proteobacteria	Alphaproteobacteria	Micavibrionales	Others	Others	OTU7097
OTU7097	1	0	0	1	0	0	0	0	0	0	0	0	0	0	0	0	0	0	0	0	0	0	0	0	0	0	0	0	0	0	0	0	0	0	0	1	0	0	0	1	Proteobacteria	Gammaproteobacteria	Diplorickettsiales	Diplorickettsiaceae	Aquicella	OTU5052
OTU5052	0	0	0	0	0	0	0	0	0	0	3	5	5	9	7	0	0	0	0	0	0	1	0	0	0	0	0	0	0	0	1	0	2	1	0	0	0	0	0	0	Gemmatimonadota	Longimicrobia	Longimicrobiales	Longimicrobiaceae	Others	OTU3191
OTU3191	0	0	0	0	1	0	1	1	0	1	0	2	4	1	2	1	2	0	1	0	7	4	2	2	4	0	1	3	0	2	0	2	1	1	1	0	0	1	0	0	Chloroflexi	Anaerolineae	Anaerolineales	Anaerolineaceae	Others	OTU7393
OTU7393	1	2	2	3	1	2	0	1	0	1	0	0	0	0	0	0	0	0	0	0	0	0	0	0	0	0	0	0	0	0	4	6	2	2	4	5	3	1	2	2	Proteobacteria	Gammaproteobacteria	Diplorickettsiales	Diplorickettsiaceae	Aquicella	OTU5225
OTU5225	0	0	0	0	0	0	0	0	0	0	0	0	0	0	1	0	0	0	0	0	0	0	0	0	0	0	0	0	0	0	0	0	0	0	0	0	0	0	0	0	Latescibacterota	Others	Others	Others	Others	OTU4106
OTU4106	8	8	4	6	5	3	0	1	5	2	25	19	36	21	22	5	3	6	4	6	5	2	4	2	3	33	28	39	29	50	4	6	3	2	6	3	3	2	2	0	Others	Others	Others	Others	Others	OTU383
OTU383	1	0	3	0	1	0	0	0	0	0	0	0	0	0	0	0	0	0	1	0	0	0	0	0	0	0	0	0	0	0	0	0	0	0	0	0	0	0	0	0	Bacteroidota	Bacteroidia	Cytophagales	Spirosomaceae	Larkinella	OTU7691
OTU7691	0	0	0	0	0	0	0	2	0	0	0	0	0	0	0	0	0	0	1	0	0	0	0	0	0	0	0	0	0	0	1	0	0	1	0	1	5	3	3	3	Proteobacteria	Gammaproteobacteria	EV818SWSAP88	Others	Others	OTU689
OTU689	1	1	2	1	1	4	1	2	0	2	0	0	0	0	0	0	0	0	0	0	0	0	0	0	0	0	0	0	0	0	0	0	0	0	0	0	0	0	0	0	Bacteroidota	Bacteroidia	Chitinophagales	Chitinophagaceae	Chitinophaga	OTU3993
OTU3993	7	7	9	9	6	8	2	9	2	6	6	3	4	4	7	10	6	9	6	5	2	2	7	2	3	3	1	2	5	0	1	1	0	2	2	7	6	5	12	11	Chloroflexi	Anaerolineae	Ardenticatenales	Ardenticatenaceae	Others	OTU4838
OTU4838	0	0	0	0	0	0	0	0	0	0	1	0	0	0	0	0	2	0	0	0	0	0	0	0	0	0	0	0	0	0	0	0	0	0	0	0	0	0	0	0	Verrucomicrobiota	Verrucomicrobiae	Pedosphaerales	Pedosphaeraceae	Others	OTU6095
OTU6095	0	0	0	1	0	0	0	0	0	0	0	0	0	0	1	0	0	0	0	0	0	0	0	0	0	0	1	0	0	0	0	0	0	0	0	0	0	0	0	0	Gemmatimonadota	Gemmatimonadetes	Gemmatimonadales	Gemmatimonadaceae	Others	OTU6046
OTU6046	2	0	0	0	0	1	0	1	0	1	60	64	47	52	62	47	37	37	34	42	97	83	86	101	113	55	57	64	47	59	0	0	0	0	0	0	0	1	0	0	Proteobacteria	Gammaproteobacteria	Gammaproteobacteria_Incertae_Sedis	Others	Candidatus_Berkiella	OTU2608
OTU2608	0	2	0	0	0	0	0	0	0	0	0	0	0	0	0	0	0	0	0	0	0	0	0	0	0	0	0	0	0	0	0	0	0	0	0	0	0	0	0	0	Acidobacteriota	Blastocatellia	11��24��	Others	Others	OTU1999
OTU1999	0	1	0	0	0	0	0	0	0	0	0	1	0	2	2	0	0	0	0	0	0	1	0	0	0	0	0	0	0	0	0	0	0	1	0	0	0	0	0	0	Myxococcota	Myxococcia	Myxococcales	Myxococcaceae	Others	OTU2821
OTU2821	0	0	0	0	0	0	0	0	0	0	0	0	1	0	0	0	0	1	0	0	0	0	0	0	0	0	0	0	0	0	0	0	0	0	0	0	0	0	0	0	Chloroflexi	Anaerolineae	SBR1031	Others	Others	OTU6937
OTU6937	3	1	2	0	4	1	0	0	0	1	0	0	0	0	0	0	0	0	0	0	0	0	0	0	0	0	0	0	0	0	2	1	2	6	2	0	2	0	0	0	Proteobacteria	Alphaproteobacteria	Rhodobacterales	Rhodobacteraceae	Others	OTU2376
OTU2376	1	2	2	0	2	3	2	1	0	2	2	8	6	4	4	8	5	4	6	6	1	4	6	4	2	2	2	7	2	6	0	1	1	1	1	1	2	1	3	4	Proteobacteria	Alphaproteobacteria	Others	Others	Others	OTU74
OTU74	0	2	1	0	0	0	0	0	0	0	0	0	0	0	0	0	0	0	0	0	0	0	0	0	0	0	0	0	0	0	0	0	0	0	0	0	0	0	0	0	Bacteroidota	Bacteroidia	Flavobacteriales	NS9_marine_group	Others	OTU5347
OTU5347	0	1	0	1	0	0	1	0	3	1	4	4	5	5	10	2	2	0	0	0	1	0	1	0	1	1	2	1	0	1	1	2	0	2	0	4	1	0	3	3	Proteobacteria	Alphaproteobacteria	Rhizobiales	Xanthobacteraceae	Others	OTU1806
OTU1806	24	33	35	37	25	19	11	16	12	13	27	17	23	31	34	25	24	7	26	14	7	11	12	9	8	8	6	16	11	14	41	35	24	19	29	22	31	23	33	49	Actinobacteriota	Actinobacteria	Pseudonocardiales	Pseudonocardiaceae	Actinophytocola	OTU6013
OTU6013	0	0	0	0	0	0	0	0	0	0	0	0	0	0	0	2	2	0	0	0	0	0	0	0	0	1	1	0	0	0	0	0	0	0	0	0	0	0	0	0	Firmicutes	Clostridia	Oscillospirales	Oscillospiraceae	Sporobacter	OTU311
OTU311	0	0	0	6	2	0	1	0	0	0	0	1	0	0	0	0	0	0	0	0	0	0	0	0	0	0	0	0	0	0	1	0	0	0	0	0	0	3	1	1	Actinobacteriota	Actinobacteria	Kineosporiales	Kineosporiaceae	Quadrisphaera	OTU5539
OTU5539	19	14	11	11	13	10	11	19	21	21	8	5	13	14	7	11	5	21	14	7	18	9	10	13	21	7	7	7	10	8	11	13	12	10	18	21	18	16	16	18	Proteobacteria	Gammaproteobacteria	Burkholderiales	Others	Others	OTU1900
OTU1900	0	0	0	0	0	0	0	0	0	0	1	0	0	0	2	0	1	0	0	0	0	0	1	1	0	0	0	0	0	0	0	0	0	0	0	0	0	0	0	0	Gemmatimonadota	Longimicrobia	Longimicrobiales	Longimicrobiaceae	YC-ZSS-LKJ147	OTU6841
OTU6841	23	34	48	52	54	31	45	20	32	25	19	4	5	6	3	8	10	3	9	11	15	8	6	19	17	1	2	1	3	0	93	88	76	63	55	28	33	31	19	28	Chloroflexi	Chloroflexia	Chloroflexales	Herpetosiphonaceae	Herpetosiphon	OTU5107
OTU5107	0	0	0	0	0	0	0	0	0	0	0	1	0	1	0	0	0	0	0	0	0	0	0	0	1	0	0	0	0	0	0	0	0	0	0	0	0	0	0	0	Acidobacteriota	Blastocatellia	Blastocatellales	Blastocatellaceae	Stenotrophobacter	OTU3696
OTU3696	16	20	21	13	19	22	14	21	12	27	10	10	5	13	7	7	8	3	6	10	18	22	22	18	20	5	5	6	6	2	17	13	17	8	17	13	11	11	12	16	Planctomycetota	Planctomycetes	Pirellulales	Pirellulaceae	Others	OTU571
OTU571	1	0	0	0	0	0	1	0	0	0	0	0	0	0	0	0	0	0	0	0	0	0	0	0	0	0	0	0	0	0	0	0	0	1	0	0	0	0	0	0	Cyanobacteria	Cyanobacteriia	Chloroplast	Others	Others	OTU263
OTU263	0	1	0	2	0	1	1	0	2	0	0	0	0	0	0	0	0	0	1	0	0	0	0	0	0	0	0	0	0	0	0	0	0	0	0	0	0	0	0	0	Actinobacteriota	Actinobacteria	Euzebyales	Euzebyaceae	Others	OTU1312
OTU1312	0	0	0	0	0	0	0	0	0	0	0	0	0	0	0	1	0	2	0	0	0	0	0	0	0	0	0	1	0	0	0	0	0	0	0	0	0	0	0	0	Proteobacteria	Gammaproteobacteria	Others	Others	Others	OTU265
OTU265	0	1	1	0	0	0	2	0	0	0	0	0	0	0	0	0	0	0	0	0	0	0	0	0	0	0	0	0	0	0	0	1	0	0	0	0	0	1	0	0	Proteobacteria	Gammaproteobacteria	F9P41300-M23	Others	Others	OTU2900
OTU2900	0	0	0	0	0	0	0	0	0	0	1	0	0	0	0	0	0	0	0	0	0	0	0	0	0	0	0	0	0	0	0	0	0	0	0	0	0	0	0	0	Gemmatimonadota	BD2-11_terrestrial_group	Others	Others	Others	OTU5831
OTU5831	0	0	0	0	0	0	0	0	0	0	1	2	1	5	3	0	0	0	1	1	2	0	0	0	0	1	0	0	1	0	0	0	0	0	1	0	0	0	0	0	Others	Others	Others	Others	Others	OTU4438
OTU4438	0	0	0	0	0	1	0	0	0	0	0	0	0	0	0	0	0	0	0	0	0	0	0	0	0	0	0	0	0	0	0	0	0	0	0	0	0	0	0	0	Proteobacteria	Gammaproteobacteria	CCM19a	Others	Others	OTU2313
OTU2313	3	4	1	4	4	1	4	5	1	2	4	2	6	1	3	1	1	2	2	3	1	0	0	1	0	0	0	2	0	0	1	1	1	4	4	2	4	1	2	0	Proteobacteria	Gammaproteobacteria	CHAB-XI-27	Others	Others	OTU4456
OTU4456	0	0	0	0	0	0	0	1	0	1	0	0	0	0	0	0	0	0	0	0	0	0	0	0	0	1	0	0	2	0	0	0	0	1	0	0	1	0	0	0	MBNT15	Others	Others	Others	Others	OTU700
OTU700	6	7	6	3	7	3	2	3	6	3	0	0	0	0	0	0	0	0	0	0	0	0	0	0	0	0	0	0	0	0	1	2	1	2	0	0	0	0	0	2	Planctomycetota	Planctomycetes	Planctomycetales	Others	Others	OTU6361
OTU6361	0	0	1	1	0	1	0	0	0	0	0	0	0	0	0	0	0	0	0	0	0	0	0	0	0	0	0	0	0	0	1	0	1	1	0	1	0	2	1	0	Bacteroidota	Bacteroidia	Cytophagales	Microscillaceae	Others	OTU122
OTU122	279	353	323	315	295	200	268	255	240	285	193	205	166	194	238	174	163	176	183	166	70	84	74	69	74	106	125	136	126	112	230	242	233	315	258	355	269	345	375	338	Myxococcota	Polyangia	Polyangiales	Sandaracinaceae	Others	OTU2820
OTU2820	3	1	1	1	4	1	0	0	0	0	3	1	4	3	2	1	1	2	3	0	0	0	0	1	1	0	0	0	0	0	2	2	4	0	2	1	1	1	2	0	Chloroflexi	Chloroflexia	Thermomicrobiales	Thermomicrobiaceae	Nitrolancea	OTU7296
OTU7296	23	19	14	19	11	6	9	18	12	13	2	4	1	2	0	2	2	1	2	0	2	0	2	3	2	0	0	0	0	0	13	11	9	5	15	7	16	12	9	8	Chloroflexi	Anaerolineae	SBR1031	Others	Others	OTU440
OTU440	1	0	0	0	0	1	0	0	0	0	0	0	0	0	0	0	0	0	0	0	0	0	0	0	0	0	0	0	0	0	0	0	0	0	0	0	0	0	0	0	Proteobacteria	Alphaproteobacteria	Rhodospirillales	Others	Others	OTU6584
OTU6584	0	2	0	0	0	0	1	0	0	0	0	0	0	0	0	0	0	0	0	0	0	0	0	0	0	0	0	0	0	0	2	0	1	1	1	0	1	0	0	0	Elusimicrobiota	Lineage_IIb	Others	Others	Others	OTU7606
OTU7606	0	3	2	0	5	0	0	0	1	0	1	0	0	0	1	0	1	0	0	2	0	0	0	0	0	0	0	1	0	0	2	0	4	1	1	1	1	0	1	1	Actinobacteriota	Thermoleophilia	Gaiellales	Others	Others	OTU6181
OTU6181	0	0	0	0	0	2	1	0	0	2	1	1	0	0	0	1	3	0	0	0	0	0	0	1	2	2	1	1	4	2	1	1	0	1	0	0	1	2	1	0	Chloroflexi	Anaerolineae	Caldilineales	Caldilineaceae	Others	OTU5759
OTU5759	0	0	0	0	0	0	0	0	0	0	0	0	0	0	1	0	0	0	0	0	0	0	0	0	2	0	0	0	0	0	0	0	0	0	0	0	0	0	0	0	Others	Others	Others	Others	Others	OTU2482
OTU2482	0	0	0	0	0	0	0	0	0	0	0	0	0	0	0	0	1	0	0	0	0	0	1	0	0	0	0	0	0	0	0	0	0	0	0	0	0	0	0	0	Gemmatimonadota	Gemmatimonadetes	Gemmatimonadales	Gemmatimonadaceae	Gemmatimonas	OTU2920
OTU2920	0	2	3	2	1	0	0	0	2	0	0	3	2	3	2	0	1	1	2	2	4	0	3	2	2	0	0	0	0	0	3	0	0	1	0	1	0	0	1	1	Planctomycetota	BD7-11	Others	Others	Others	OTU2276
OTU2276	0	0	0	0	0	0	0	0	0	0	0	0	1	2	0	1	0	0	0	0	0	0	1	0	0	0	0	0	0	0	0	1	0	1	0	1	0	0	0	0	Chloroflexi	Chloroflexia	Chloroflexales	Roseiflexaceae	Others	OTU7281
OTU7281	3	1	0	1	0	0	1	0	4	2	0	0	0	1	0	0	0	0	0	0	0	0	0	0	0	0	0	0	0	0	1	0	1	2	0	0	3	1	3	1	Proteobacteria	Gammaproteobacteria	Diplorickettsiales	Diplorickettsiaceae	Aquicella	OTU5556
OTU5556	0	0	0	0	0	0	0	0	0	0	1	0	2	1	0	0	0	0	0	1	0	2	0	2	0	0	0	0	0	0	0	0	0	0	0	0	0	0	0	0	Chloroflexi	Chloroflexia	Thermomicrobiales	JG30-KF-CM45	Others	OTU4098
OTU4098	0	1	0	0	0	0	0	0	0	0	4	1	3	7	4	2	1	3	2	4	1	0	2	2	2	3	1	3	1	2	0	0	0	0	0	0	0	0	0	0	Chloroflexi	Chloroflexia	Chloroflexales	Roseiflexaceae	Others	OTU5406
OTU5406	0	0	0	0	0	0	0	0	0	0	0	1	2	0	4	1	1	2	1	1	1	1	0	2	2	0	2	1	0	1	0	0	0	0	0	0	0	0	0	0	Proteobacteria	Alphaproteobacteria	Azospirillales	Azospirillaceae	Skermanella	OTU3394
OTU3394	21	12	12	10	11	18	23	7	7	4	6	9	8	18	8	17	22	14	8	10	3	4	2	6	8	6	7	4	4	4	21	23	23	11	8	6	7	13	11	18	Bacteroidota	Kryptonia	Kryptoniales	BSV26	Others	OTU5766
OTU5766	0	0	0	0	0	0	0	0	0	0	0	0	1	0	0	0	0	0	0	0	0	0	0	0	1	0	0	0	0	0	0	0	0	0	1	0	0	0	0	0	Chloroflexi	Anaerolineae	SBR1031	A4b	Others	OTU2404
OTU2404	2	0	3	0	2	1	0	1	0	2	1	1	3	1	2	0	0	0	0	0	0	0	0	0	0	0	1	0	0	1	1	0	2	2	2	0	2	1	1	0	Proteobacteria	Alphaproteobacteria	Acetobacterales	Acetobacteraceae	Roseomonas	OTU6547
OTU6547	0	0	0	0	0	5	2	0	5	2	0	0	0	0	0	0	0	0	0	0	0	0	0	0	0	0	0	0	0	0	0	1	2	1	1	2	0	1	0	2	Planctomycetota	Planctomycetes	Planctomycetales	Others	Others	OTU4444
OTU4444	0	1	0	0	0	0	1	1	0	0	1	1	2	0	1	2	0	2	2	1	1	1	2	1	1	0	0	1	1	1	0	1	1	0	1	1	0	0	1	1	Others	Others	Others	Others	Others	OTU7909
OTU7909	1	1	1	1	0	0	0	2	1	0	1	1	2	2	4	0	0	1	2	2	1	0	2	0	0	0	0	0	1	1	0	2	0	0	0	0	0	1	1	1	Proteobacteria	Alphaproteobacteria	Others	Others	Others	OTU4397
OTU4397	0	0	0	0	0	0	0	0	0	0	0	0	0	1	0	0	0	0	0	0	0	0	0	0	0	0	0	0	0	0	0	0	0	0	0	0	0	0	0	0	Bacteroidota	Bacteroidia	Cytophagales	Microscillaceae	Flexibacter	OTU455
OTU455	0	0	0	0	0	3	0	0	0	0	0	0	0	0	0	0	0	0	0	0	0	0	0	0	0	0	0	0	0	0	0	0	0	0	0	0	0	0	0	0	Acidobacteriota	Acidobacteriae	Subgroup_15	Others	Others	OTU5777
OTU5777	0	0	0	0	0	0	0	0	0	0	6	4	3	4	3	2	0	2	1	2	0	0	1	3	1	1	0	1	1	0	0	0	0	0	0	0	0	0	0	0	Chloroflexi	OLB14	Others	Others	Others	OTU7304
OTU7304	2	2	1	1	0	0	1	0	1	2	1	0	0	0	0	1	0	0	1	0	1	2	1	0	0	2	0	0	0	1	1	3	4	0	0	1	5	3	1	0	Planctomycetota	Planctomycetes	Pirellulales	Pirellulaceae	Others	OTU3192
OTU3192	0	0	0	0	0	0	0	0	0	0	0	0	0	0	1	0	0	0	0	0	0	0	0	0	0	1	0	0	1	1	0	0	0	0	0	0	0	0	0	0	Chloroflexi	Anaerolineae	Anaerolineales	Anaerolineaceae	Others	OTU7837
OTU7837	21	19	13	4	15	3	10	10	3	7	0	0	0	0	0	0	0	0	0	1	0	0	0	0	0	0	0	0	0	0	15	7	5	5	12	6	10	10	9	12	Cyanobacteria	Cyanobacteriia	Chloroplast	Others	Others	OTU356
OTU356	3	0	1	0	2	0	1	0	0	0	0	0	0	0	0	0	0	0	0	0	0	0	0	0	0	0	0	0	0	0	5	0	3	0	0	0	0	0	1	2	Bacteroidota	Bacteroidia	Chitinophagales	Chitinophagaceae	Others	OTU2635
OTU2635	0	0	0	0	0	0	0	0	0	0	5	2	0	0	0	0	0	0	0	0	1	0	0	2	0	1	1	1	0	1	0	0	0	0	0	0	0	0	0	0	Acidobacteriota	Subgroup_21	Others	Others	Others	OTU6975
OTU6975	3	2	5	3	1	2	0	2	4	0	0	0	0	0	0	0	0	0	0	0	0	0	0	0	0	0	0	0	0	0	1	6	2	0	1	2	1	2	1	0	Dependentiae	Babeliae	Babeliales	Others	Others	OTU155
OTU155	0	0	0	1	0	0	0	0	0	0	0	0	0	0	0	0	0	0	0	0	0	0	0	0	0	0	0	0	0	1	0	0	0	0	1	0	1	0	0	0	Armatimonadota	Armatimonadia	Armatimonadales	Others	Others	OTU3312
OTU3312	1	0	0	3	1	2	0	3	1	0	2	1	2	1	1	0	1	1	0	2	0	0	0	0	3	2	0	2	0	1	1	1	2	1	3	1	2	0	2	2	Proteobacteria	Alphaproteobacteria	Puniceispirillales	Puniceispirillales_Incertae_Sedis	Constrictibacter	OTU5914
OTU5914	0	1	1	1	0	3	1	1	5	2	0	2	3	5	4	4	5	4	6	8	8	13	8	7	15	8	3	9	0	5	3	0	0	0	0	4	2	5	3	2	Chloroflexi	TK10	Others	Others	Others	OTU3027
OTU3027	0	0	0	0	0	0	0	0	0	0	2	2	1	0	2	0	3	1	0	0	3	4	5	6	3	0	1	2	0	1	0	0	0	0	0	0	0	0	0	0	Armatimonadota	Others	Others	Others	Others	OTU5358
OTU5358	0	0	0	0	0	0	0	0	0	0	0	0	1	0	0	1	0	0	1	0	0	0	0	0	0	0	0	0	2	0	0	0	0	0	0	0	0	0	0	0	Myxococcota	Polyangia	Polyangiales	Polyangiaceae	Pajaroellobacter	OTU3090
OTU3090	2	4	2	2	2	0	0	3	0	2	5	0	3	6	0	0	2	2	0	2	0	0	0	0	0	1	2	0	1	2	1	0	0	1	0	0	2	0	1	2	Bacteroidota	Bacteroidia	Sphingobacteriales	Sphingobacteriaceae	Pedobacter	OTU2484
OTU2484	0	1	2	7	4	37	36	41	38	27	2	1	1	0	3	7	9	20	10	14	0	0	0	1	0	15	5	2	4	7	7	6	13	9	14	43	58	26	57	30	Patescibacteria	Saccharimonadia	Saccharimonadales	Others	Others	OTU5226
OTU5226	0	0	0	0	0	0	0	0	0	0	0	1	0	6	1	0	0	0	0	0	0	0	0	1	0	0	0	0	0	0	0	0	0	0	0	0	0	0	0	0	Elusimicrobiota	Lineage_IIb	Others	Others	Others	OTU2875
OTU2875	0	0	0	0	0	0	0	0	0	0	1	0	1	1	0	0	0	0	0	0	0	0	0	0	0	0	0	0	0	0	0	0	0	0	0	0	0	0	0	0	Proteobacteria	Alphaproteobacteria	Azospirillales	Azospirillaceae	Desertibacter	OTU2642
OTU2642	0	0	0	0	0	0	0	0	0	0	0	0	0	0	0	0	0	0	0	1	0	0	0	0	0	0	0	0	0	0	0	0	0	0	0	0	0	0	0	0	Proteobacteria	Gammaproteobacteria	Burkholderiales	Chitinimonadaceae	Chitinivorax	OTU323
OTU323	0	0	0	0	7	0	0	0	0	0	0	0	0	0	0	0	0	0	0	0	0	0	0	0	0	0	0	0	0	0	0	0	0	0	0	0	0	0	0	0	Chloroflexi	Anaerolineae	Caldilineales	Caldilineaceae	Others	OTU7043
OTU7043	7	3	5	7	11	4	5	2	6	2	6	3	4	2	5	2	2	2	2	2	3	3	1	3	3	0	1	1	3	1	3	2	4	2	3	8	4	3	5	6	Chloroflexi	SHA-26	Others	Others	Others	OTU909
OTU909	2	1	0	1	3	0	0	0	0	1	0	0	0	0	0	0	0	0	0	0	0	0	0	0	0	0	0	0	0	0	0	2	0	0	1	0	0	0	1	1	Elusimicrobiota	Elusimicrobia	MVP-88	Others	Others	OTU4857
OTU4857	0	1	0	0	0	0	0	0	0	0	0	1	0	3	0	0	0	0	0	0	0	0	0	0	0	0	0	0	2	0	0	0	0	0	0	0	0	0	0	0	Proteobacteria	Alphaproteobacteria	Caulobacterales	Hyphomonadaceae	Others	OTU3946
OTU3946	0	0	1	0	1	0	0	0	0	0	0	0	0	1	0	0	0	0	0	0	0	0	0	0	1	0	0	0	0	0	1	0	0	0	1	0	0	0	1	0	Proteobacteria	Alphaproteobacteria	Rickettsiales	Rickettsiaceae	Others	OTU3894
OTU3894	0	0	0	0	0	0	0	1	0	0	0	0	0	0	0	0	0	0	0	0	0	0	0	0	0	0	0	0	0	0	0	0	0	0	0	0	0	0	0	0	Planctomycetota	Planctomycetes	Isosphaerales	Isosphaeraceae	Others	OTU2607
OTU2607	0	0	0	0	0	0	0	0	0	0	0	0	0	0	0	0	0	0	0	0	0	1	0	0	0	0	0	0	1	0	0	0	0	0	0	0	0	0	0	0	Proteobacteria	Gammaproteobacteria	Diplorickettsiales	Diplorickettsiaceae	Others	OTU5083
OTU5083	0	0	0	0	0	0	0	0	0	0	0	1	0	1	0	0	0	0	0	0	0	0	0	0	0	0	1	0	0	0	0	0	0	0	0	0	0	0	0	0	Proteobacteria	Gammaproteobacteria	Diplorickettsiales	Diplorickettsiaceae	Others	OTU5081
OTU5081	0	0	0	0	0	0	0	0	0	0	0	1	0	1	1	0	0	0	0	0	0	0	0	0	0	0	0	0	0	0	0	0	0	0	0	0	0	0	0	0	Proteobacteria	Gammaproteobacteria	Diplorickettsiales	Diplorickettsiaceae	Others	OTU5086
OTU5086	0	0	0	0	0	0	0	0	0	0	2	1	0	0	0	0	0	0	0	0	0	0	0	0	0	0	0	0	0	0	0	0	0	0	0	0	0	0	0	0	Proteobacteria	Gammaproteobacteria	Diplorickettsiales	Diplorickettsiaceae	Others	OTU5087
OTU5087	0	0	0	0	0	0	0	0	0	0	2	7	6	4	3	0	0	0	0	0	0	0	0	0	0	0	0	0	0	0	0	0	0	0	1	0	0	0	0	0	Actinobacteriota	Thermoleophilia	Others	Others	Others	OTU5984
OTU5984	24	31	36	15	16	18	23	22	22	27	41	38	49	40	47	44	35	33	46	34	46	48	50	54	44	30	35	43	38	12	21	30	30	22	25	20	23	22	28	25	Acidobacteriota	Vicinamibacteria	Vicinamibacterales	Others	Others	OTU752
OTU752	146	117	126	122	124	89	86	70	106	87	1	1	0	0	2	3	1	1	3	3	1	1	2	4	5	4	5	2	3	3	124	97	97	84	100	90	52	68	66	64	Planctomycetota	Planctomycetes	Gemmatales	Gemmataceae	Gemmata	OTU1738
OTU1738	1	1	2	2	4	0	0	0	0	1	0	0	1	2	0	0	1	2	0	1	0	1	0	1	0	0	1	0	0	0	0	3	3	1	1	1	4	3	3	2	Planctomycetota	Planctomycetes	Pirellulales	Pirellulaceae	Others	OTU1984
OTU1984	0	0	0	0	0	0	0	0	0	0	0	0	0	0	0	0	0	1	0	0	0	0	0	0	0	0	1	0	0	0	0	0	0	0	0	0	0	0	0	0	Cyanobacteria	Cyanobacteriia	Chloroplast	Others	Others	OTU2127
OTU2127	0	0	1	0	0	3	0	1	1	3	0	1	1	1	0	0	0	0	0	0	2	0	0	4	1	1	1	1	1	0	0	0	0	0	1	0	1	0	1	1	Bacteroidota	Bacteroidia	Sphingobacteriales	Sphingobacteriaceae	Others	OTU4229
OTU4229	3	3	3	2	2	1	0	2	3	1	1	0	1	0	0	0	0	0	0	0	1	0	0	0	0	0	0	0	0	0	2	0	6	1	2	19	10	16	12	9	Acidobacteriota	Aminicenantia	Aminicenantales	Others	Others	OTU6543
OTU6543	0	0	0	0	0	0	1	0	0	0	0	0	0	0	0	0	0	0	0	0	0	0	0	0	0	0	0	0	0	0	0	0	1	0	0	0	0	0	0	0	Gemmatimonadota	Gemmatimonadetes	Gemmatimonadales	Gemmatimonadaceae	Gemmatimonas	OTU3118
OTU3118	0	0	0	0	0	0	0	0	0	0	7	3	5	4	3	4	5	5	4	3	10	9	17	14	18	4	1	2	6	1	0	0	0	0	1	0	0	0	0	0	Planctomycetota	Planctomycetes	Gemmatales	Gemmataceae	Others	OTU6409
OTU6409	0	1	0	0	0	0	1	0	1	0	0	0	0	0	0	0	0	0	0	0	0	0	0	0	0	0	0	0	0	0	1	0	0	0	0	0	0	0	0	0	Proteobacteria	Gammaproteobacteria	Diplorickettsiales	Diplorickettsiaceae	Aquicella	OTU4313
OTU4313	0	0	0	0	0	0	0	0	0	0	0	0	0	0	0	0	0	0	0	0	0	0	0	0	0	0	0	0	0	0	1	0	0	0	0	0	0	0	0	0	Proteobacteria	Alphaproteobacteria	Micavibrionales	Others	Others	OTU3567
OTU3567	0	0	0	2	0	0	0	1	0	0	0	0	0	0	0	0	0	0	0	0	0	0	0	0	0	0	0	0	0	0	0	0	0	2	0	0	0	0	0	0	Proteobacteria	Gammaproteobacteria	Diplorickettsiales	Diplorickettsiaceae	Others	OTU5268
OTU5268	0	0	0	0	0	0	0	0	0	0	1	1	2	0	3	0	0	0	0	0	0	0	0	0	0	0	0	0	0	0	0	0	0	0	0	0	0	0	0	0	Actinobacteriota	Actinobacteria	Micromonosporales	Micromonosporaceae	Others	OTU4046
OTU4046	22	26	12	13	13	16	15	30	16	23	4	7	8	9	3	6	9	4	4	4	5	5	1	4	3	8	9	5	2	7	23	29	24	17	34	15	25	24	23	29	GAL15	Others	Others	Others	Others	OTU4327
OTU4327	0	1	0	0	0	0	0	0	0	0	0	4	1	1	5	0	1	0	0	1	6	1	1	0	2	0	0	2	2	0	1	2	1	0	0	0	0	0	0	0	Chloroflexi	Chloroflexia	Thermomicrobiales	JG30-KF-CM45	Others	OTU1586
OTU1586	7	1	2	4	3	0	1	5	4	1	2	0	1	1	3	0	1	1	2	3	4	7	4	8	1	3	2	3	1	1	2	2	2	1	4	5	3	1	3	5	Proteobacteria	Alphaproteobacteria	Acetobacterales	Acetobacteraceae	Others	OTU2622
OTU2622	0	1	1	1	2	0	1	1	0	0	2	4	5	3	6	8	13	7	7	9	12	8	7	8	4	5	4	4	7	3	0	0	0	0	0	0	1	0	0	3	Actinobacteriota	Acidimicrobiia	Others	Others	Others	OTU3794
OTU3794	0	0	0	0	0	0	0	0	0	0	0	1	0	2	0	4	1	0	2	3	2	0	0	0	0	0	2	0	3	1	0	0	0	0	0	0	0	0	0	0	Proteobacteria	Alphaproteobacteria	Others	Others	Others	OTU3375
OTU3375	0	0	0	0	0	0	0	0	0	0	0	0	0	0	0	0	0	0	0	0	0	0	0	1	0	0	0	0	0	0	0	0	0	0	0	0	0	0	0	0	Planctomycetota	Planctomycetes	Gemmatales	Gemmataceae	Zavarzinella	OTU2286
OTU2286	0	1	3	0	2	1	0	1	0	4	1	1	0	1	0	0	1	2	1	1	0	1	1	1	1	0	0	0	0	0	1	5	2	0	5	0	1	0	0	0	Verrucomicrobiota	Omnitrophia	Omnitrophales	Others	Others	OTU3498
OTU3498	0	0	0	0	0	0	0	0	0	0	0	0	1	0	1	0	0	0	0	0	0	0	0	0	0	0	0	0	0	0	0	0	0	0	0	0	0	0	0	0	Chloroflexi	Anaerolineae	SBR1031	Others	Others	OTU6101
OTU6101	0	0	0	0	0	0	0	0	0	0	3	1	0	6	2	3	2	1	1	1	4	2	2	0	2	1	1	1	0	1	0	0	0	0	0	0	0	0	0	0	Proteobacteria	Alphaproteobacteria	Others	Others	Others	OTU1032
OTU1032	0	0	0	0	0	6	2	2	0	1	0	0	0	0	0	0	0	0	0	0	0	0	0	0	0	0	0	0	0	0	0	0	0	0	0	0	0	0	0	0	Bacteroidota	Bacteroidia	Sphingobacteriales	KD3-93	Others	OTU750
OTU750	6	2	6	8	7	7	9	3	8	8	1	0	0	0	0	0	0	0	2	0	0	0	1	0	0	0	1	2	2	0	15	9	11	7	7	7	11	11	11	10	Proteobacteria	Gammaproteobacteria	Diplorickettsiales	Diplorickettsiaceae	Others	OTU2169
OTU2169	0	0	1	0	0	0	0	1	0	0	0	0	0	0	0	0	0	0	0	0	0	0	0	0	0	0	0	0	0	0	0	0	0	0	0	0	0	0	0	1	Others	Others	Others	Others	Others	OTU3452
OTU3452	0	0	0	0	0	0	0	0	0	0	2	0	0	0	0	0	0	0	0	0	0	0	0	0	0	0	0	0	0	0	0	0	0	0	0	0	0	0	0	0	Proteobacteria	Gammaproteobacteria	Diplorickettsiales	Diplorickettsiaceae	Others	OTU4604
OTU4604	0	0	1	0	0	0	0	0	0	0	0	0	0	1	0	0	0	0	0	0	0	0	0	0	0	0	0	0	0	0	0	0	0	0	0	0	0	0	0	0	Planctomycetota	Planctomycetes	Gemmatales	Gemmataceae	Others	OTU6031
OTU6031	1	3	1	0	0	1	0	0	0	0	4	2	6	13	3	6	5	2	3	2	5	4	6	4	6	3	8	4	2	4	0	0	0	0	0	0	0	1	0	0	Bdellovibrionota	Oligoflexia	Oligoflexales	Others	Others	OTU7756
OTU7756	0	1	0	0	1	0	0	0	0	0	0	0	0	0	0	0	0	0	0	0	0	0	0	0	0	0	0	0	0	0	0	0	0	0	0	0	0	0	1	0	Proteobacteria	Gammaproteobacteria	Diplorickettsiales	Diplorickettsiaceae	Aquicella	OTU6763
OTU6763	0	0	0	0	0	0	0	0	0	0	0	0	0	0	0	0	0	0	0	0	0	0	0	0	0	0	0	0	0	0	0	0	0	2	0	0	0	0	0	0	Bdellovibrionota	Oligoflexia	Oligoflexales	Others	Oligoflexus	OTU7186
OTU7186	0	0	0	1	0	1	1	0	0	1	0	0	0	0	0	0	0	0	0	0	0	0	0	0	0	0	0	0	0	0	0	0	0	0	0	0	1	0	1	0	Planctomycetota	Planctomycetes	Gemmatales	Gemmataceae	Others	OTU3464
OTU3464	0	1	2	0	0	0	0	0	0	0	0	0	2	1	0	0	0	0	0	1	0	0	0	0	0	0	0	0	0	0	0	0	0	0	0	0	0	1	0	0	Planctomycetota	Planctomycetes	Gemmatales	Gemmataceae	Others	OTU4728
OTU4728	0	0	0	0	0	0	0	0	0	0	0	0	0	0	0	0	0	0	0	0	0	0	0	0	0	0	0	0	2	0	0	1	0	0	0	0	0	0	0	0	Chloroflexi	Anaerolineae	Anaerolineales	Anaerolineaceae	Others	OTU7258
OTU7258	23	20	7	11	10	17	14	11	11	12	0	0	0	0	0	0	0	0	0	0	0	0	0	0	0	0	0	0	0	0	23	16	20	13	23	14	7	14	18	11	Actinobacteriota	Actinobacteria	Propionibacteriales	Nocardioidaceae	Nocardioides	OTU3323
OTU3323	0	1	0	0	0	2	5	2	6	1	0	1	1	1	2	2	4	2	3	3	7	4	6	3	5	11	12	6	9	7	3	0	2	3	7	4	4	5	4	5	Chloroflexi	Anaerolineae	SBR1031	A4b	Others	OTU907
OTU907	0	0	0	1	0	0	0	0	1	2	0	0	0	0	0	0	0	0	0	0	0	0	0	0	0	0	0	0	0	0	0	0	0	0	0	0	0	0	0	0	Proteobacteria	Gammaproteobacteria	Burkholderiales	Chitinibacteraceae	Jeongeupia	OTU6277
OTU6277	0	0	0	0	0	0	0	0	0	0	0	0	0	0	0	0	0	0	1	0	0	0	0	0	0	0	0	1	1	0	0	0	0	0	0	0	0	0	0	0	Others	Others	Others	Others	Others	OTU1961
OTU1961	0	0	0	1	0	0	0	0	0	0	0	1	1	0	0	1	0	0	1	0	0	0	1	0	1	1	0	0	1	0	0	0	0	0	0	0	0	0	0	0	Actinobacteriota	Thermoleophilia	Solirubrobacterales	67-14	Others	OTU1538
OTU1538	8	12	1	13	11	8	6	8	8	8	3	13	9	4	5	7	9	6	8	2	4	3	0	1	6	2	5	3	1	4	5	18	12	5	7	9	6	8	12	7	Firmicutes	Bacilli	Lactobacillales	Leuconostocaceae	Leuconostoc	OTU1846
OTU1846	0	0	0	0	0	0	0	0	0	1	0	0	0	0	0	0	0	0	0	0	0	0	0	0	0	0	0	0	0	0	0	0	0	0	0	0	0	0	0	1	Planctomycetota	Planctomycetes	Planctomycetales	Rubinisphaeraceae	SH-PL14	OTU3568
OTU3568	1	3	4	3	2	0	1	1	1	0	5	0	1	4	4	0	0	1	1	1	0	2	0	0	0	0	1	3	5	2	0	0	0	0	0	0	0	0	0	0	Others	Others	Others	Others	Others	OTU6602
OTU6602	1	1	0	2	3	0	0	0	1	0	0	0	0	0	0	0	0	0	0	0	0	0	0	0	0	0	0	0	0	0	0	2	4	0	3	2	2	2	1	0	Planctomycetota	Phycisphaerae	Tepidisphaerales	WD2101_soil_group	Others	OTU2947
OTU2947	3	4	4	2	3	1	1	1	3	3	3	3	2	0	0	3	1	2	2	1	0	0	0	0	0	1	0	0	2	0	2	1	5	2	4	2	1	3	0	2	Chloroflexi	Anaerolineae	RBG-13-54-9	Others	Others	OTU771
OTU771	0	0	0	0	0	0	0	0	2	0	0	0	0	0	0	0	0	0	0	0	0	0	0	0	0	0	0	0	0	0	0	0	0	1	1	0	0	1	0	0	Firmicutes	Clostridia	Others	Gracilibacteraceae	Lutispora	OTU6795
OTU6795	0	0	0	0	0	0	0	0	0	0	0	0	0	0	1	0	0	0	0	0	0	0	0	0	0	0	0	0	0	0	1	0	0	1	0	0	0	0	0	0	Armatimonadota	Fimbriimonadia	Fimbriimonadales	Fimbriimonadaceae	Others	OTU8012
OTU8012	1	2	0	4	0	2	1	2	2	4	0	0	0	0	0	0	0	1	0	0	0	0	0	0	0	0	0	1	0	1	0	2	1	3	1	1	6	5	2	2	Chloroflexi	Ktedonobacteria	C0119	Others	Others	OTU7462
OTU7462	6	27	15	26	9	13	12	10	5	12	0	0	0	0	0	0	0	0	0	0	0	0	0	0	0	0	0	0	0	0	19	15	15	14	9	16	9	17	15	15	NB1-j	Others	Others	Others	Others	OTU8043
OTU8043	34	32	31	40	31	19	23	28	26	21	3	1	3	2	4	2	0	0	1	3	1	1	1	0	1	1	0	2	3	0	31	35	24	34	31	32	30	24	29	16	Actinobacteriota	Thermoleophilia	Solirubrobacterales	67-14	Others	OTU5702
OTU5702	35	48	43	33	30	44	39	40	39	48	73	83	85	84	95	98	94	100	122	78	80	97	96	105	112	111	74	92	86	65	67	68	80	57	91	56	64	83	89	68	Proteobacteria	Gammaproteobacteria	Burkholderiales	Comamonadaceae	Others	OTU4355
OTU4355	14	23	13	17	15	72	35	50	49	45	11	11	13	10	13	13	9	22	15	13	15	14	18	8	13	7	16	15	9	7	21	20	21	28	22	36	43	32	34	36	Chloroflexi	Anaerolineae	SBR1031	Others	Others	OTU1453
OTU1453	0	0	0	0	0	0	0	0	0	0	2	0	0	0	0	0	0	0	0	0	0	0	0	0	0	0	0	1	0	0	0	0	0	0	0	0	0	0	0	0	Planctomycetota	Planctomycetes	Gemmatales	Gemmataceae	Others	OTU6025
OTU6025	0	0	0	1	0	0	0	0	0	0	0	0	0	0	1	0	1	0	0	0	0	0	1	0	0	0	2	0	0	0	0	0	0	0	0	0	0	0	0	0	Proteobacteria	Gammaproteobacteria	Steroidobacterales	Woeseiaceae	Woeseia	OTU6158
OTU6158	0	0	0	0	0	0	1	0	0	0	1	2	2	1	2	0	1	0	1	1	0	0	0	1	0	0	1	1	0	0	0	0	0	0	0	0	0	0	0	0	Others	Others	Others	Others	Others	OTU970
OTU970	2	0	0	0	0	0	0	0	0	0	0	0	0	0	0	0	0	0	0	0	0	0	0	0	0	0	0	0	0	0	0	0	0	0	0	0	0	0	0	0	Chloroflexi	Anaerolineae	Anaerolineales	Anaerolineaceae	Others	OTU888
OTU888	1	2	0	0	1	1	1	0	1	2	0	0	0	0	0	0	0	0	0	0	0	0	0	0	0	0	0	0	0	0	0	1	1	0	4	0	0	0	3	0	Planctomycetota	Phycisphaerae	Tepidisphaerales	Tepidisphaeraceae	Others	OTU8017
OTU8017	0	1	1	2	2	3	2	0	0	0	0	0	0	0	0	0	0	0	0	0	0	0	0	0	0	1	0	0	0	0	3	1	0	1	1	2	0	0	1	3	Myxococcota	Polyangia	Haliangiales	Haliangiaceae	Haliangium	OTU2690
OTU2690	3	7	5	1	4	2	3	1	4	2	3	1	3	1	4	0	1	1	0	0	0	0	0	0	0	1	1	1	0	3	3	1	5	3	3	1	1	0	2	5	Actinobacteriota	Thermoleophilia	Solirubrobacterales	67-14	Others	OTU7422
OTU7422	4	1	2	0	1	0	2	2	2	4	1	1	1	0	3	1	4	3	3	3	2	2	1	2	4	1	1	0	3	2	0	0	3	2	1	1	2	1	5	2	NB1-j	Others	Others	Others	Others	OTU6153
OTU6153	1	2	4	3	2	0	0	0	2	1	6	5	8	9	9	0	3	0	2	1	1	0	0	1	0	4	2	2	3	2	1	0	0	0	0	1	0	1	0	0	Planctomycetota	Planctomycetes	Gemmatales	Gemmataceae	Others	OTU3057
OTU3057	0	0	0	0	0	0	0	0	0	0	1	2	1	2	0	0	0	2	0	0	1	0	0	0	0	0	0	3	0	0	0	0	0	0	0	0	0	0	0	0	Cyanobacteria	Cyanobacteriia	Chloroplast	Others	Others	OTU1323
OTU1323	0	1	0	0	0	0	1	0	0	0	0	0	2	0	0	0	0	0	0	0	0	0	0	0	0	0	0	0	0	0	0	0	0	0	0	0	0	0	0	0	Actinobacteriota	Actinobacteria	Streptosporangiales	Thermomonosporaceae	Thermostaphylospora	OTU4536
OTU4536	0	0	0	0	0	0	0	0	0	0	0	1	0	0	0	0	0	0	0	0	0	0	0	0	0	0	0	0	0	0	0	0	0	0	0	0	0	0	0	0	Actinobacteriota	Acidimicrobiia	Actinomarinales	Others	Others	OTU4813
OTU4813	1	1	0	0	1	1	1	2	0	1	2	1	1	1	1	0	0	0	0	2	0	0	0	0	0	1	0	0	1	1	1	0	0	1	2	1	0	1	0	0	Acidobacteriota	Acidobacteriae	PAUC26f	Others	Others	OTU4994
OTU4994	0	0	0	0	0	0	0	0	0	0	0	3	6	4	3	0	0	0	0	0	0	0	0	0	0	0	0	0	1	0	0	0	0	0	0	0	0	0	0	0	Chloroflexi	Chloroflexia	Thermomicrobiales	JG30-KF-CM45	Others	OTU1617
OTU1617	0	0	0	0	0	0	0	0	0	0	8	5	4	6	4	9	7	5	4	8	10	6	5	5	4	3	2	0	3	5	0	0	0	0	0	0	0	0	0	0	Verrucomicrobiota	Verrucomicrobiae	Opitutales	Opitutaceae	Alterococcus	OTU7850
OTU7850	11	10	11	8	8	4	2	2	6	3	10	1	4	5	10	2	1	2	2	2	2	2	3	1	6	3	3	1	3	3	3	1	5	4	0	4	1	4	3	7	Patescibacteria	Microgenomatia	Candidatus_Gottesmanbacteria	Others	Others	OTU6659
OTU6659	0	0	0	1	0	0	0	0	0	0	0	0	0	0	0	0	0	0	0	0	0	0	0	0	0	0	0	0	0	0	0	0	1	0	0	0	0	0	0	0	Proteobacteria	Gammaproteobacteria	Gammaproteobacteria_Incertae_Sedis	Others	Acidibacter	OTU1842
OTU1842	14	25	17	16	20	14	13	10	9	27	11	12	18	14	12	8	3	8	4	5	2	5	6	3	4	8	10	5	4	3	11	15	16	19	12	22	12	26	15	17	Cyanobacteria	Cyanobacteriia	Chloroplast	Others	Others	OTU4270
OTU4270	0	0	0	0	0	0	0	0	1	0	0	1	0	0	2	0	0	0	0	1	1	1	0	0	0	0	0	0	0	0	0	1	0	0	0	0	0	0	0	0	Myxococcota	Polyangia	Polyangiales	Sandaracinaceae	Others	OTU5362
OTU5362	0	0	0	1	0	0	2	0	0	1	1	0	0	0	0	3	0	0	0	1	0	0	0	0	0	0	1	0	0	0	1	0	0	0	2	0	0	0	0	1	Acidobacteriota	Blastocatellia	Pyrinomonadales	Pyrinomonadaceae	RB41	OTU5069
OTU5069	0	0	0	0	0	0	0	0	0	0	3	2	3	4	6	1	1	0	0	1	1	2	7	2	3	3	0	0	0	1	0	0	0	0	0	0	0	0	0	0	Bacteroidota	Bacteroidia	Cytophagales	Microscillaceae	Others	OTU6574
OTU6574	4	3	0	0	6	0	3	0	2	5	4	2	5	1	4	1	4	0	1	2	1	1	0	0	0	0	4	0	0	0	6	2	2	1	1	3	3	2	7	2	Chloroflexi	Chloroflexia	Chloroflexales	Roseiflexaceae	Others	OTU4253
OTU4253	0	0	0	0	0	0	0	0	0	0	1	1	1	0	0	1	0	4	1	1	1	0	0	2	3	2	1	0	0	0	0	0	0	0	0	0	0	0	0	0	Planctomycetota	OM190	Others	Others	Others	OTU5869
OTU5869	0	0	0	0	0	0	0	0	0	0	0	0	1	0	0	0	0	0	0	0	1	0	0	0	0	0	0	0	0	0	0	0	0	0	0	0	0	0	0	0	Acidobacteriota	Acidobacteriae	Acidobacteriales	Koribacteraceae	Candidatus_Koribacter	OTU7886
OTU7886	3	2	2	3	2	4	2	2	1	1	0	0	0	0	0	0	0	0	0	0	0	0	0	0	0	0	0	0	0	0	0	1	2	1	1	0	0	1	0	3	Others	Others	Others	Others	Others	OTU28
OTU28	0	0	0	0	0	0	0	0	0	0	0	0	1	1	0	0	0	0	0	0	0	0	0	0	0	0	0	0	0	0	0	0	0	0	0	0	0	0	0	0	Firmicutes	Bacilli	Entomoplasmatales	type_III	Others	OTU3767
OTU3767	0	0	0	0	0	0	0	0	0	0	0	0	0	0	0	0	0	0	0	0	0	0	0	0	0	0	0	0	0	1	0	0	0	0	0	0	0	0	0	0	Others	Others	Others	Others	Others	OTU1377
OTU1377	0	0	0	0	0	0	0	0	0	0	0	0	0	0	0	0	0	0	0	0	0	0	0	0	0	1	0	0	0	0	0	0	0	0	0	0	0	0	0	0	Others	Others	Others	Others	Others	OTU21
OTU21	1	0	0	0	0	0	0	1	0	0	0	0	0	0	0	0	0	1	3	0	2	2	2	4	0	2	0	1	0	1	0	0	1	1	1	0	0	0	0	0	Myxococcota	Polyangia	Others	Others	Others	OTU6876
OTU6876	1	0	1	0	1	0	0	0	0	0	0	0	0	0	0	0	0	0	0	0	0	0	0	0	0	0	0	0	0	0	0	0	0	0	2	0	0	1	0	0	Planctomycetota	Planctomycetes	Planctomycetales	Others	Others	OTU4271
OTU4271	0	0	0	0	0	0	0	0	0	0	1	2	1	1	2	2	0	0	0	2	0	0	1	0	0	2	4	2	3	2	0	0	0	0	0	0	0	0	0	0	Elusimicrobiota	Lineage_IIa	Others	Others	Others	OTU5917
OTU5917	0	0	0	0	0	0	0	0	0	0	1	0	0	0	1	0	0	0	0	0	0	0	0	0	0	1	0	1	0	0	0	0	0	0	0	0	0	0	0	0	Actinobacteriota	Actinobacteria	Streptosporangiales	Streptosporangiaceae	Planomonospora	OTU1036
OTU1036	0	0	0	0	0	0	0	0	0	0	1	1	0	1	0	0	1	0	0	1	4	0	1	0	0	1	0	0	0	0	0	0	0	0	0	0	0	0	0	0	Chloroflexi	Anaerolineae	Ardenticatenales	Others	Others	OTU7847
OTU7847	1	2	1	0	2	3	0	1	0	0	0	0	0	0	0	0	0	0	0	0	0	0	0	0	0	0	0	0	0	0	0	2	0	0	0	0	0	0	0	2	Planctomycetota	Planctomycetes	Gemmatales	Gemmataceae	Others	OTU5184
OTU5184	0	1	0	0	0	2	0	1	1	1	0	0	0	1	1	0	0	0	1	0	0	0	0	0	1	0	0	0	0	0	1	1	1	0	1	1	0	2	0	1	Cyanobacteria	Cyanobacteriia	Chloroplast	Others	Others	OTU7650
OTU7650	0	0	0	0	0	0	0	0	0	0	0	0	0	0	0	0	0	0	0	0	0	0	0	0	0	0	0	0	0	0	1	0	0	2	2	1	0	0	1	0	Planctomycetota	Planctomycetes	Gemmatales	Gemmataceae	Others	OTU5181
OTU5181	7	5	6	3	5	3	6	1	3	3	1	1	0	1	2	0	1	0	1	0	0	2	0	1	0	0	1	2	1	0	3	6	1	4	1	4	4	3	2	3	Actinobacteriota	Acidimicrobiia	Microtrichales	Iamiaceae	Iamia	OTU3259
OTU3259	0	0	1	0	0	2	1	2	2	1	0	0	1	1	0	1	2	0	0	0	1	1	0	0	0	1	0	0	0	0	3	2	1	2	2	3	2	1	6	1	Planctomycetota	Planctomycetes	Gemmatales	Gemmataceae	Others	OTU1742
OTU1742	0	0	0	0	0	0	0	0	0	0	0	0	0	0	1	0	0	0	0	0	0	0	0	0	0	0	0	0	0	0	0	0	0	0	0	0	0	0	0	0	Methylomirabilota	Methylomirabilia	Rokubacteriales	Others	Others	OTU7956
OTU7956	58	54	52	52	52	31	34	37	34	30	25	41	40	34	26	6	12	8	13	8	8	8	8	10	12	6	10	8	7	10	59	61	53	80	67	41	55	54	37	49	Myxococcota	Myxococcia	Myxococcales	Myxococcaceae	P3OB-42	OTU5278
OTU5278	0	0	0	0	0	0	0	0	0	0	0	0	0	0	4	0	0	0	0	0	0	0	0	0	0	0	0	0	0	0	0	0	0	0	0	0	0	0	0	0	Actinobacteriota	Acidimicrobiia	Microtrichales	Others	Others	OTU449
OTU449	0	0	0	0	0	1	0	0	0	0	0	0	0	0	0	0	0	0	0	0	0	0	0	0	0	0	0	0	0	0	0	1	0	0	0	0	0	0	0	0	Firmicutes	Clostridia	Others	Hungateiclostridiaceae	Others	OTU4298
OTU4298	1	0	1	0	0	0	0	0	2	0	0	0	0	0	0	0	0	0	0	0	0	0	0	0	0	0	0	0	0	0	1	1	0	1	0	0	0	1	2	0	Planctomycetota	Planctomycetes	Gemmatales	Gemmataceae	Others	OTU990
OTU990	0	0	0	0	0	0	0	0	0	0	0	0	0	1	0	0	0	0	0	1	0	0	0	1	1	0	0	1	0	0	0	0	0	0	0	0	0	0	0	0	Proteobacteria	Gammaproteobacteria	Burkholderiales	SC-I-84	Others	OTU6848
OTU6848	21	35	49	39	24	53	57	37	25	58	0	0	0	0	0	0	0	0	0	0	0	0	0	0	0	0	0	0	0	0	68	50	73	60	67	65	67	65	52	54	Acidobacteriota	Acidobacteriae	Bryobacterales	Bryobacteraceae	Bryobacter	OTU5139
OTU5139	0	0	0	0	0	0	0	0	0	0	0	0	2	1	0	0	0	0	0	1	0	0	0	0	1	0	0	0	0	0	0	0	0	0	0	0	0	0	0	0	Nitrospirota	Nitrospiria	Nitrospirales	Nitrospiraceae	Nitrospira	OTU1981
OTU1981	0	0	0	0	0	0	0	0	0	0	1	5	3	2	3	4	5	11	4	4	3	4	6	2	4	4	1	1	3	2	0	0	0	0	0	0	0	0	0	0	Chloroflexi	Anaerolineae	SBR1031	Others	Others	OTU195
OTU195	3	1	2	2	1	0	0	0	0	0	0	0	0	0	0	0	0	0	0	0	0	0	0	0	0	0	0	0	0	0	1	1	0	0	0	0	0	0	0	0	Myxococcota	Myxococcia	Myxococcales	Myxococcaceae	Others	OTU1624
OTU1624	1	0	1	3	1	0	0	0	1	1	1	1	5	0	0	3	0	2	1	0	1	0	1	0	2	0	0	0	0	1	0	1	1	2	1	0	1	3	0	1	Planctomycetota	Phycisphaerae	Tepidisphaerales	WD2101_soil_group	Others	OTU447
OTU447	2	1	0	1	0	1	1	0	0	1	0	0	0	0	0	0	0	0	0	0	0	0	0	0	0	0	0	0	0	0	1	0	0	0	0	0	0	0	0	0	Proteobacteria	Alphaproteobacteria	Ferrovibrionales	Ferrovibrionaceae	Ferrovibrio	OTU6672
OTU6672	1	6	7	1	3	5	5	7	3	11	0	0	0	1	0	1	1	1	0	0	2	0	4	2	2	0	0	0	0	0	7	5	1	3	3	9	15	15	16	15	Entotheonellaeota	Entotheonellia	Entotheonellales	Entotheonellaceae	Candidatus_Entotheonella	OTU2005
OTU2005	0	0	0	0	0	0	0	0	0	0	0	0	0	0	1	0	1	0	0	0	0	0	0	0	0	0	0	0	0	0	0	0	0	0	0	0	0	0	0	0	Firmicutes	Clostridia	Clostridiales	Clostridiaceae	Clostridium_sensu_stricto_12	OTU3564
OTU3564	1	0	1	0	2	0	2	1	0	0	0	0	0	0	0	0	0	0	0	0	0	0	0	0	0	0	0	0	0	0	0	0	1	2	0	0	1	0	0	2	Actinobacteriota	Acidimicrobiia	Others	Others	Others	OTU2979
OTU2979	2	1	3	1	0	2	2	1	1	3	13	17	7	17	20	7	10	10	15	6	23	25	18	25	24	5	8	12	16	10	2	2	1	2	2	0	1	1	1	0	Planctomycetota	Planctomycetes	Gemmatales	Gemmataceae	Others	OTU4781
OTU4781	0	0	0	0	0	0	0	1	0	0	0	0	0	0	0	0	0	0	0	0	0	0	0	0	0	0	0	0	0	0	0	0	0	0	0	0	0	0	0	0	Bacteroidota	Bacteroidia	Chitinophagales	Saprospiraceae	Others	OTU7482
OTU7482	0	1	0	2	0	0	0	0	0	0	0	0	0	0	0	0	0	0	0	0	0	0	0	0	0	0	0	0	0	0	1	0	2	0	1	0	2	2	0	0	Gemmatimonadota	Gemmatimonadetes	Gemmatimonadales	Gemmatimonadaceae	Others	OTU6212
OTU6212	0	0	0	0	0	0	0	0	0	0	5	8	6	6	5	0	2	1	0	1	1	1	2	1	1	17	24	17	13	21	0	0	0	0	0	0	0	0	0	0	Patescibacteria	Saccharimonadia	Saccharimonadales	Others	Others	OTU3670
OTU3670	0	0	0	0	1	0	1	0	0	1	0	0	0	0	0	0	1	0	1	1	0	2	0	0	0	1	0	0	1	0	0	1	0	0	1	0	0	0	0	0	Proteobacteria	Alphaproteobacteria	Caulobacterales	Caulobacteraceae	Phenylobacterium	OTU6616
OTU6616	6	9	10	7	7	7	6	5	6	12	1	0	2	1	2	1	0	1	0	0	0	0	1	0	0	2	1	1	0	0	18	8	22	14	4	10	7	11	12	11	Chloroflexi	Anaerolineae	Caldilineales	Caldilineaceae	Others	OTU5323
OTU5323	0	0	0	0	0	0	0	0	0	0	0	0	0	1	0	1	0	1	0	0	0	0	0	0	0	0	0	0	0	0	0	0	0	0	0	0	0	0	0	0	Others	Others	Others	Others	Others	OTU2877
OTU2877	0	0	0	0	1	0	0	0	0	0	0	0	0	0	0	0	0	0	0	0	0	0	0	0	0	0	0	0	0	2	0	0	0	0	0	0	0	0	0	0	Gemmatimonadota	Gemmatimonadetes	Gemmatimonadales	Gemmatimonadaceae	Others	OTU5177
OTU5177	0	0	0	0	0	0	0	0	0	0	6	3	1	2	5	0	0	0	0	0	0	0	0	0	0	0	0	0	0	0	0	0	0	0	0	0	0	0	0	0	Myxococcota	Polyangia	Polyangiales	Sandaracinaceae	Others	OTU7973
OTU7973	4	1	0	1	0	0	0	1	4	0	1	0	0	0	1	0	0	0	0	0	0	1	0	1	0	0	1	0	0	0	1	2	2	1	0	3	5	3	6	1	Actinobacteriota	MB-A2-108	Others	Others	Others	OTU5646
OTU5646	0	0	1	2	3	0	0	0	0	0	0	3	1	1	1	0	0	0	0	0	4	1	3	2	0	1	0	0	0	0	0	0	0	0	0	0	0	0	0	0	Proteobacteria	Gammaproteobacteria	Xanthomonadales	Xanthomonadaceae	Lysobacter	OTU7690
OTU7690	74	87	63	82	81	108	110	97	133	95	25	20	15	21	27	22	24	25	37	32	22	31	23	21	31	8	7	10	6	12	103	104	119	84	112	62	58	60	67	61	Bacteroidota	Bacteroidia	Cytophagales	Hymenobacteraceae	Adhaeribacter	OTU1248
OTU1248	0	0	0	1	0	1	2	3	3	1	0	0	0	2	3	0	3	2	1	0	27	34	54	19	23	2	5	4	5	17	1	1	1	1	0	0	0	0	0	1	Patescibacteria	Berkelbacteria	Others	Others	Others	OTU791
OTU791	0	1	0	0	0	3	0	0	1	0	0	0	0	0	0	0	0	0	0	0	0	0	0	0	0	0	0	0	0	0	1	0	0	0	0	0	0	0	0	0	Chloroflexi	TK10	Others	Others	Others	OTU3201
OTU3201	0	0	0	1	0	0	0	0	0	0	0	0	0	0	0	0	0	0	1	0	0	1	0	0	1	0	0	0	0	0	0	0	0	0	0	0	0	0	0	0	Others	Others	Others	Others	Others	OTU5479
OTU5479	0	0	0	0	0	0	0	0	0	0	0	0	0	0	0	0	0	0	1	0	0	0	0	0	1	0	0	0	0	0	0	0	0	0	0	0	0	0	0	0	Actinobacteriota	Thermoleophilia	Solirubrobacterales	67-14	Others	OTU7226
OTU7226	4	2	5	2	3	1	1	5	3	5	1	3	4	3	5	3	1	0	3	7	3	4	3	4	3	0	4	3	6	2	9	8	9	4	10	4	7	7	6	6	Actinobacteriota	Actinobacteria	Streptomycetales	Streptomycetaceae	Streptomyces	OTU1382
OTU1382	15	11	14	14	12	18	18	9	14	10	7	11	13	15	14	16	15	14	25	23	9	9	19	22	15	13	10	12	7	17	8	12	6	12	14	12	20	21	23	20	Others	Others	Others	Others	Others	OTU5472
OTU5472	0	0	0	0	0	0	0	0	0	0	0	0	0	0	0	0	0	1	1	0	0	0	0	0	0	0	0	0	0	0	1	0	0	0	0	0	0	0	0	0	Proteobacteria	Gammaproteobacteria	Diplorickettsiales	Diplorickettsiaceae	Aquicella	OTU282
OTU282	0	1	0	1	0	0	0	0	0	0	0	0	0	0	1	0	0	0	0	0	0	0	0	0	0	0	0	0	0	0	0	0	0	0	0	0	0	0	0	0	Chloroflexi	Chloroflexia	Chloroflexales	Roseiflexaceae	Others	OTU5613
OTU5613	0	0	0	0	0	0	0	0	0	0	0	1	0	0	0	0	0	0	0	0	0	1	0	0	0	0	0	0	0	0	0	0	0	0	0	0	0	0	0	0	Patescibacteria	Gracilibacteria	Candidatus_Peribacteria	Others	Others	OTU776
OTU776	0	0	0	0	0	0	0	0	1	0	0	0	0	0	0	0	0	0	0	0	0	0	0	0	0	0	0	0	0	0	0	1	0	0	0	0	0	0	0	0	Proteobacteria	Alphaproteobacteria	Sphingomonadales	Sphingomonadaceae	Sphingopyxis	OTU3051
OTU3051	6	6	4	10	9	11	15	30	12	6	2	1	4	4	0	7	18	15	11	11	17	9	7	9	4	7	9	9	4	10	5	2	6	4	3	57	74	48	69	48	Chloroflexi	Anaerolineae	SBR1031	A4b	Others	OTU654
OTU654	0	0	0	1	1	0	0	1	0	0	0	0	0	0	0	0	0	0	0	0	0	0	0	0	0	0	0	0	0	0	0	0	0	0	0	0	0	0	0	0	Proteobacteria	Gammaproteobacteria	Diplorickettsiales	Diplorickettsiaceae	Aquicella	OTU4079
OTU4079	0	0	0	0	0	0	0	0	0	0	1	0	0	1	1	0	0	0	0	0	0	0	0	0	0	0	0	0	0	0	0	0	1	0	0	0	0	0	0	1	Planctomycetota	Planctomycetes	Planctomycetales	Others	Others	OTU2172
OTU2172	0	3	0	0	3	0	0	0	1	1	1	4	1	8	3	0	1	0	0	3	0	1	1	0	0	0	0	0	0	2	0	1	1	2	0	0	0	1	1	1	Planctomycetota	Planctomycetes	Gemmatales	Gemmataceae	Others	OTU4961
OTU4961	0	0	1	1	0	0	0	1	0	0	0	1	2	0	0	0	0	0	1	1	2	0	0	0	0	1	0	0	0	0	0	2	0	0	1	0	0	1	0	0	Planctomycetota	Planctomycetes	Gemmatales	Gemmataceae	Gemmata	OTU1435
OTU1435	0	0	0	0	0	0	0	0	0	1	2	0	1	0	0	2	0	0	0	0	0	0	1	1	1	1	0	0	0	0	0	0	0	0	0	0	0	0	0	0	Others	Others	Others	Others	Others	OTU2576
OTU2576	0	0	0	0	0	0	0	0	0	0	0	0	2	0	0	0	0	0	0	0	0	0	0	0	0	0	0	1	0	0	0	0	0	0	0	0	0	0	0	0	Armatimonadota	Others	Others	Others	Others	OTU1666
OTU1666	0	0	0	0	0	0	0	0	0	0	6	2	5	5	5	6	5	8	3	4	10	3	11	4	3	8	4	5	6	9	0	0	0	0	0	0	1	0	0	0	Chloroflexi	Anaerolineae	Caldilineales	Caldilineaceae	Others	OTU497
OTU497	1	1	0	0	1	2	0	0	0	1	0	0	0	0	0	0	0	0	0	0	0	0	0	0	0	0	0	0	0	0	1	0	0	0	0	1	0	0	0	0	Proteobacteria	Gammaproteobacteria	Cellvibrionales	Cellvibrionaceae	Others	OTU7496
OTU7496	1	3	9	6	0	0	1	1	1	0	0	0	0	5	0	2	2	2	9	4	0	0	5	0	0	1	1	0	1	0	8	20	11	18	11	6	6	22	5	5	Planctomycetota	Planctomycetes	Gemmatales	Gemmataceae	Others	OTU5459
OTU5459	0	0	0	0	0	0	0	0	0	0	0	0	1	0	0	0	0	1	0	1	0	1	0	1	0	0	0	0	0	0	0	0	0	0	0	0	0	0	0	0	Myxococcota	Polyangia	Polyangiales	Sandaracinaceae	Others	OTU1665
OTU1665	8	8	2	26	4	1	1	3	1	0	0	0	3	0	1	1	0	1	3	0	1	0	1	0	0	4	1	1	5	1	1	4	5	6	5	2	1	0	1	1	Chloroflexi	JG30-KF-CM66	Others	Others	Others	OTU5997
OTU5997	2	1	1	0	1	0	0	0	0	1	1	1	1	0	0	0	0	0	4	1	0	0	2	0	0	1	0	0	0	0	0	0	0	0	0	2	1	0	0	2	Others	Others	Others	Others	Others	OTU2298
OTU2298	0	0	0	0	0	0	0	0	0	0	1	0	0	0	0	1	0	0	1	1	0	0	0	0	0	1	0	0	1	0	0	0	0	0	0	0	0	0	0	0	Verrucomicrobiota	Verrucomicrobiae	Pedosphaerales	Pedosphaeraceae	Others	OTU3020
OTU3020	0	0	0	0	0	0	0	0	0	0	1	0	2	0	0	0	0	0	0	0	0	0	0	0	1	0	0	0	0	0	0	0	0	0	0	0	0	0	0	0	Planctomycetota	Planctomycetes	Gemmatales	Gemmataceae	Others	OTU1291
OTU1291	0	0	0	0	0	0	0	0	0	0	0	0	0	0	2	0	1	0	1	0	0	0	0	0	0	1	0	0	0	0	0	0	0	0	0	0	0	0	0	0	Gemmatimonadota	BD2-11_terrestrial_group	Others	Others	Others	OTU8029
OTU8029	53	79	52	81	82	17	28	18	14	18	43	34	41	40	32	8	5	10	9	5	9	7	13	8	8	13	16	9	6	13	47	37	40	34	37	19	25	23	19	22	Patescibacteria	Saccharimonadia	Saccharimonadales	Others	Others	OTU3759
OTU3759	0	1	1	1	1	0	0	1	0	2	2	0	2	0	0	0	1	0	1	0	0	0	0	1	1	0	0	0	0	0	2	1	0	0	0	0	0	1	1	0	Planctomycetota	Planctomycetes	Planctomycetales	Others	Others	OTU3551
OTU3551	1	0	0	0	0	0	0	0	0	0	0	0	0	0	0	0	0	0	0	0	0	0	0	0	0	0	0	0	0	0	0	0	0	0	0	0	1	0	0	0	Chloroflexi	Anaerolineae	Ardenticatenales	Others	Others	OTU1368
OTU1368	0	0	0	0	0	0	0	0	0	0	0	1	0	2	2	0	0	1	0	2	0	4	3	0	1	0	3	0	1	1	0	0	0	0	0	0	0	0	0	0	Nitrospirota	Thermodesulfovibrionia	Others	Others	Others	OTU6539
OTU6539	1	3	1	5	1	0	1	1	0	2	0	0	0	0	0	0	0	0	0	0	0	0	0	0	0	0	0	0	0	0	1	0	3	0	1	1	0	0	1	0	Planctomycetota	Planctomycetes	Gemmatales	Gemmataceae	Others	OTU2516
OTU2516	0	1	0	0	0	0	0	0	0	0	2	1	0	0	0	0	1	0	1	0	1	0	0	3	0	0	0	0	0	0	1	0	0	0	0	0	0	0	0	0	Actinobacteriota	Acidimicrobiia	Others	Others	Others	OTU6690
OTU6690	9	8	5	8	8	1	11	6	7	6	0	0	0	0	0	0	0	0	0	0	0	0	0	0	0	0	0	0	0	0	3	4	10	6	11	19	8	13	3	14	Armatimonadota	Others	Others	Others	Others	OTU5373
OTU5373	0	0	0	1	2	0	1	0	0	0	4	0	1	1	2	2	1	0	1	1	2	3	2	1	0	1	0	1	1	0	0	0	1	0	1	0	0	0	1	1	Actinobacteriota	Actinobacteria	Streptomycetales	Streptomycetaceae	Streptomyces	OTU3320
OTU3320	6	5	11	13	5	3	4	14	14	7	1	1	2	0	2	5	3	4	6	7	29	7	9	13	8	3	6	13	10	165	8	6	6	4	5	10	7	10	24	2	Proteobacteria	Alphaproteobacteria	Caulobacterales	Caulobacteraceae	Others	OTU6775
OTU6775	0	0	0	3	1	2	0	2	1	0	0	0	0	0	0	0	0	0	0	0	0	0	0	0	0	0	0	0	0	0	4	0	1	1	0	1	1	0	2	2	Proteobacteria	Alphaproteobacteria	Rhizobiales	Others	Others	OTU4238
OTU4238	0	0	0	0	0	0	0	0	1	1	0	0	0	0	0	0	0	0	0	0	0	0	0	0	0	0	0	0	0	0	0	0	0	0	0	0	0	0	0	0	Verrucomicrobiota	Omnitrophia	Omnitrophales	Omnitrophaceae	Candidatus_Omnitrophus	OTU3489
OTU3489	0	0	2	1	0	0	0	0	0	0	1	0	0	1	0	0	0	0	0	0	0	0	0	0	0	0	0	0	0	0	0	0	0	0	0	0	0	0	0	0	Proteobacteria	Gammaproteobacteria	Xanthomonadales	Xanthomonadaceae	Lysobacter	OTU8060
OTU8060	13	4	18	7	7	6	6	9	22	19	36	37	40	27	37	39	58	65	34	40	21	16	16	21	20	74	76	87	63	78	12	18	11	13	9	13	14	14	28	17	Cyanobacteria	Cyanobacteriia	Cyanobacteriales	Nostocaceae	Others	OTU8031
OTU8031	8	4	8	5	3	3	1	3	0	2	0	0	1	1	1	0	1	0	0	0	0	0	0	1	1	0	0	0	0	0	2	5	2	7	5	2	2	4	5	3	Proteobacteria	Alphaproteobacteria	Defluviicoccales	Defluviicoccaceae	Defluviicoccus	OTU6761
OTU6761	2	0	1	2	1	0	0	0	0	2	0	0	0	0	0	0	0	0	0	0	0	0	0	0	0	0	0	0	0	0	0	1	2	0	0	3	0	0	0	0	Chloroflexi	Anaerolineae	Anaerolineales	Anaerolineaceae	Others	OTU182
OTU182	0	0	2	0	0	0	0	0	0	0	0	0	0	0	0	0	0	0	0	0	0	0	0	0	0	0	0	0	0	0	0	0	0	0	0	0	0	0	1	0	Planctomycetota	Phycisphaerae	Tepidisphaerales	WD2101_soil_group	Others	OTU5565
OTU5565	0	0	0	0	0	0	0	0	0	0	7	5	2	8	4	2	6	2	2	3	8	4	2	4	3	2	0	1	1	1	0	0	0	0	0	0	0	0	0	0	Patescibacteria	Others	Others	Others	Others	OTU7684
OTU7684	0	0	0	0	0	0	0	0	0	0	0	0	0	0	0	0	0	0	0	0	0	0	0	0	0	0	0	0	0	0	0	0	0	0	0	0	1	0	0	0	Planctomycetota	Phycisphaerae	Tepidisphaerales	WD2101_soil_group	Others	OTU3535
OTU3535	0	1	1	0	1	0	0	0	2	1	0	0	0	0	0	0	0	0	0	0	0	0	0	0	0	0	0	0	0	0	0	1	0	0	0	0	1	0	0	0	Cyanobacteria	Vampirivibrionia	Obscuribacterales	Obscuribacteraceae	Others	OTU4795
OTU4795	0	0	0	0	0	0	0	0	0	0	1	0	0	0	0	0	0	0	0	0	0	0	0	0	0	0	0	0	0	0	0	0	0	0	0	0	0	0	0	0	Proteobacteria	Alphaproteobacteria	Micropepsales	Micropepsaceae	Others	OTU7038
OTU7038	7	9	6	9	8	7	7	5	2	4	1	2	2	1	3	0	1	0	0	0	0	0	0	0	0	0	1	1	0	0	2	3	10	0	5	6	10	7	7	8	Actinobacteriota	Actinobacteria	Micromonosporales	Micromonosporaceae	Dactylosporangium	OTU3322
OTU3322	7	6	3	9	2	5	0	1	10	2	12	7	11	8	10	9	8	1	4	10	8	5	7	5	6	9	6	4	0	5	9	9	8	10	12	13	12	20	20	17	Verrucomicrobiota	Omnitrophia	Omnitrophales	Others	Others	OTU6997
OTU6997	1	0	0	0	0	0	0	0	0	0	0	0	0	0	0	0	0	0	0	0	0	0	0	0	0	0	0	0	0	0	0	0	0	0	1	0	0	0	0	0	Myxococcota	bacteriap25	Others	Others	Others	OTU3467
OTU3467	0	0	0	0	0	0	0	0	0	0	0	1	0	0	0	0	0	0	0	0	0	1	0	0	0	0	0	0	0	0	0	0	0	0	0	0	0	0	0	0	Proteobacteria	Alphaproteobacteria	Rickettsiales	AB1	Others	OTU2267
OTU2267	0	1	0	0	0	0	0	0	0	0	0	0	0	0	0	0	0	0	0	0	0	0	0	0	0	0	0	0	0	0	0	0	0	0	0	0	0	0	0	0	Proteobacteria	Gammaproteobacteria	Diplorickettsiales	Diplorickettsiaceae	Others	OTU3179
OTU3179	0	0	0	0	0	0	0	0	0	0	3	0	1	1	1	0	0	0	0	0	0	0	0	0	0	0	0	0	0	0	0	0	0	0	0	0	0	0	0	0	Planctomycetota	Phycisphaerae	Phycisphaerales	Phycisphaeraceae	Others	OTU5606
OTU5606	0	0	0	0	0	0	0	0	0	0	0	0	0	0	0	0	0	0	0	0	0	3	0	0	1	0	0	0	0	0	0	0	0	0	0	0	0	0	0	0	Myxococcota	Polyangia	Blfdi19	Others	Others	OTU7382
OTU7382	1	0	1	0	1	0	0	0	0	1	0	0	0	1	0	0	1	0	0	1	0	1	0	0	0	0	0	0	0	0	1	2	0	1	0	0	1	1	0	0	Desulfobacterota	Desulfuromonadia	Bradymonadales	Others	Others	OTU2781
OTU2781	0	0	1	0	0	0	0	0	0	0	0	0	0	0	1	0	0	0	0	0	0	0	0	0	0	0	0	0	0	0	0	0	0	0	0	0	0	0	0	0	Proteobacteria	Gammaproteobacteria	Diplorickettsiales	Diplorickettsiaceae	Others	OTU1403
OTU1403	0	0	0	0	1	0	0	0	0	0	0	0	0	0	0	0	0	0	0	0	0	0	0	0	0	0	0	0	0	0	0	0	0	1	0	0	0	0	0	0	Gemmatimonadota	Gemmatimonadetes	Gemmatimonadales	Gemmatimonadaceae	Others	OTU6459
OTU6459	18	23	24	18	21	10	10	6	8	7	1	2	1	0	0	0	0	0	0	1	0	0	0	0	0	0	1	0	0	0	21	16	15	12	9	13	12	7	14	12	Verrucomicrobiota	Omnitrophia	Omnitrophales	Others	Others	OTU8115
OTU8115	1	0	0	0	1	0	0	0	0	0	6	3	3	2	3	0	0	0	2	0	0	0	1	1	0	0	1	0	0	0	0	0	2	0	0	0	0	0	0	1	Verrucomicrobiota	Verrucomicrobiae	Opitutales	Opitutaceae	Others	OTU7969
OTU7969	2	3	2	2	6	2	2	4	1	1	0	0	0	0	0	0	0	0	0	0	0	0	0	0	0	0	1	2	0	1	1	1	6	4	1	22	15	17	17	13	Methylomirabilota	Methylomirabilia	Rokubacteriales	Others	Others	OTU5807
OTU5807	25	26	27	20	31	20	16	20	20	12	59	69	71	74	64	21	16	25	23	47	22	20	31	23	19	41	48	33	46	49	6	10	8	10	6	8	12	14	2	7	Planctomycetota	Planctomycetes	Pirellulales	Pirellulaceae	Pirellula	OTU1055
OTU1055	0	1	0	0	1	1	0	1	1	0	1	0	0	0	0	0	0	0	0	0	0	1	0	0	0	0	0	0	0	1	0	0	0	1	1	0	1	0	0	0	Actinobacteriota	MB-A2-108	Others	Others	Others	OTU2783
OTU2783	0	0	0	0	0	0	0	0	0	0	0	1	0	0	0	0	0	0	0	0	0	0	0	0	0	0	0	0	0	0	0	0	0	0	0	0	0	0	0	0	Latescibacterota	Others	Others	Others	Others	OTU3083
OTU3083	0	0	0	0	0	0	0	0	1	0	2	9	3	4	1	0	0	1	0	0	0	0	1	0	0	2	0	1	0	1	0	1	0	2	0	0	0	0	0	0	Actinobacteriota	Actinobacteria	Streptosporangiales	Streptosporangiaceae	Sphaerisporangium	OTU342
OTU342	1	1	1	2	2	0	0	3	3	1	1	1	1	0	0	1	0	1	1	0	0	0	0	1	2	1	0	0	0	0	1	2	0	1	1	0	0	3	0	1	Planctomycetota	Planctomycetes	Gemmatales	Gemmataceae	Fimbriiglobus	OTU4200
OTU4200	0	2	2	1	1	1	2	2	1	2	0	0	0	0	0	0	1	1	0	1	0	0	0	0	0	0	0	0	0	0	0	1	0	0	1	1	0	0	0	1	Proteobacteria	Alphaproteobacteria	Defluviicoccales	Defluviicoccaceae	Defluviicoccus	OTU6995
OTU6995	176	139	163	160	150	103	112	95	85	96	0	0	0	0	0	0	0	0	0	0	0	0	0	1	0	0	0	0	0	0	116	118	89	68	61	60	88	86	74	92	Proteobacteria	Alphaproteobacteria	Rhizobiales	Xanthobacteraceae	Rhodoplanes	OTU5194
OTU5194	11	18	15	12	12	5	6	8	7	4	33	36	19	39	30	21	23	20	21	26	14	14	17	35	10	25	28	22	23	28	7	7	12	3	7	3	4	7	8	9	Others	Others	Others	Others	Others	OTU366
OTU366	0	2	2	0	2	0	0	0	0	0	0	0	0	0	0	0	0	0	0	0	0	0	0	0	0	0	0	0	0	0	0	0	0	0	1	1	0	0	0	0	Others	Others	Others	Others	Others	OTU363
OTU363	4	5	6	7	11	4	3	7	13	3	0	0	0	0	0	0	0	0	0	0	0	0	0	0	0	0	0	0	0	0	4	3	5	6	5	2	0	3	7	2	Verrucomicrobiota	Verrucomicrobiae	Verrucomicrobiales	Verrucomicrobiaceae	Brevifollis	OTU4598
OTU4598	0	0	0	0	0	0	0	1	0	1	0	0	0	0	0	0	0	0	0	0	0	0	0	0	0	0	0	0	0	0	0	0	0	0	0	0	0	0	0	0	Bacteroidota	Bacteroidia	Chitinophagales	37-13	Others	OTU926
OTU926	1	0	0	2	2	0	1	0	1	1	0	0	0	0	0	0	0	0	0	0	0	0	0	0	0	0	0	0	0	0	0	0	1	0	0	1	0	1	2	1	Armatimonadota	Others	Others	Others	Others	OTU2954
OTU2954	1	2	3	2	2	0	2	0	2	0	0	0	0	0	1	1	1	1	1	0	0	2	2	0	0	0	0	0	0	0	1	3	3	0	2	1	1	1	1	1	Bacteroidota	Ignavibacteria	Ignavibacteriales	Ignavibacteriaceae	Ignavibacterium	OTU924
OTU924	0	2	3	1	0	0	0	0	0	3	0	0	0	0	0	0	0	0	0	0	0	0	0	0	0	0	0	0	0	0	0	1	0	0	1	0	0	1	1	2	Bacteroidota	Bacteroidia	Sphingobacteriales	FFCH9454	Others	OTU4419
OTU4419	0	0	0	0	0	1	0	0	0	0	0	0	0	0	0	3	0	0	0	0	0	0	0	0	0	1	0	2	1	1	1	0	0	0	0	0	0	0	0	0	Proteobacteria	Alphaproteobacteria	Micavibrionales	Others	Others	OTU706
OTU706	1	2	0	0	3	2	0	1	0	0	0	0	0	0	0	0	0	0	0	0	0	0	0	0	0	0	0	0	0	0	0	0	0	0	0	1	1	1	0	0	Proteobacteria	Alphaproteobacteria	Rickettsiales	Mitochondria	Others	OTU2837
OTU2837	0	0	0	0	0	0	0	0	0	0	0	0	0	0	0	0	0	0	0	0	0	0	0	0	0	0	0	0	0	0	0	0	1	0	0	0	0	0	0	0	Planctomycetota	Phycisphaerae	Tepidisphaerales	WD2101_soil_group	Others	OTU5369
OTU5369	0	0	1	1	0	0	0	1	0	0	2	0	0	0	0	1	0	1	0	0	1	0	0	0	1	1	0	0	0	0	0	0	0	0	0	0	0	0	0	0	Firmicutes	Bacilli	Paenibacillales	Paenibacillaceae	Paenibacillus	OTU3986
OTU3986	3	2	2	1	2	11	15	18	1	8	8	3	9	14	15	17	13	24	14	22	20	25	18	18	18	14	5	11	6	6	2	1	3	0	1	7	1	1	4	9	Proteobacteria	Gammaproteobacteria	Others	Others	Others	OTU3509
OTU3509	0	0	0	0	0	0	0	0	0	0	0	0	0	0	0	0	0	0	0	0	0	0	0	0	1	0	0	0	0	0	0	0	0	0	0	0	0	0	0	0	Entotheonellaeota	Entotheonellia	Entotheonellales	Entotheonellaceae	Others	OTU3082
OTU3082	0	0	0	0	0	0	0	0	0	0	12	10	11	12	9	9	9	6	9	9	8	8	11	6	10	8	9	6	7	3	0	0	0	0	0	0	0	0	1	0	Acidobacteriota	Subgroup_25	Others	Others	Others	OTU4919
OTU4919	0	0	0	0	0	0	0	0	0	0	6	4	6	6	3	3	0	1	1	1	0	0	1	1	2	3	1	3	1	0	0	0	0	0	0	0	0	0	0	0	Sumerlaeota	Sumerlaeia	Others	Others	Others	OTU341
OTU341	0	0	1	1	1	0	0	1	0	1	0	0	0	0	0	0	0	0	0	0	0	0	0	0	0	0	0	0	0	0	0	0	0	1	2	0	0	0	0	0	Proteobacteria	Gammaproteobacteria	Diplorickettsiales	Diplorickettsiaceae	Others	OTU191
OTU191	3	0	3	1	1	0	0	0	0	0	0	0	2	0	0	0	0	0	0	0	0	0	0	0	0	0	0	0	0	0	0	0	0	0	0	0	0	0	0	0	Planctomycetota	Others	Others	Others	Others	OTU3497
OTU3497	0	0	0	0	0	0	0	0	0	0	2	0	3	0	0	0	0	0	0	0	0	0	0	0	0	0	0	0	0	0	0	0	0	0	0	0	0	0	0	0	Firmicutes	Limnochordia	Others	Others	Hydrogenispora	OTU7414
OTU7414	1	1	1	1	1	0	0	0	0	1	0	0	0	0	0	0	0	0	0	0	0	0	0	0	0	0	0	0	0	0	0	0	0	0	2	0	1	0	0	1	Planctomycetota	Phycisphaerae	MSBL9	SG8-4	Others	OTU7511
OTU7511	0	1	0	0	0	0	0	0	0	1	0	0	0	0	0	0	0	0	0	0	0	0	0	0	0	0	0	0	0	0	1	0	0	0	1	0	0	1	0	0	Planctomycetota	Phycisphaerae	Tepidisphaerales	WD2101_soil_group	Others	OTU7214
OTU7214	1	3	0	1	0	1	2	0	0	0	0	0	0	0	0	0	0	0	0	0	0	0	0	0	0	0	0	0	0	0	1	1	2	2	0	1	4	1	1	0	Bdellovibrionota	Oligoflexia	0319-6G20	Others	Others	OTU2003
OTU2003	1	0	0	0	0	0	0	0	0	0	0	0	0	0	1	0	0	0	0	0	0	0	0	0	0	0	0	0	0	0	1	0	0	0	1	0	1	1	0	1	Firmicutes	Bacilli	Paenibacillales	Paenibacillaceae	Cohnella	OTU4223
OTU4223	0	0	1	0	0	0	0	0	0	0	1	0	1	2	1	0	1	1	2	0	3	0	1	2	1	0	2	1	1	0	0	0	0	0	0	0	0	0	0	0	Acidobacteriota	Acidobacteriae	PAUC26f	Others	Others	OTU4923
OTU4923	0	0	0	0	0	0	0	0	0	0	0	1	0	0	1	0	0	0	0	0	0	0	0	0	0	0	0	1	0	0	0	0	0	0	0	0	0	0	0	0	Proteobacteria	Alphaproteobacteria	Rhizobiales	Rhizobiaceae	Aminobacter	OTU4525
OTU4525	0	1	0	0	0	1	0	2	0	0	0	0	1	0	0	0	0	0	0	0	0	0	0	0	0	0	0	0	0	1	1	0	1	1	0	3	0	0	0	1	Firmicutes	Bacilli	Thermoactinomycetales	Thermoactinomycetaceae	Shimazuella	OTU6905
OTU6905	1	6	0	4	5	2	5	2	5	8	0	0	1	1	0	0	1	2	0	0	0	0	0	1	0	0	0	1	0	0	2	5	2	2	1	0	1	1	0	2	Planctomycetota	Phycisphaerae	Phycisphaerales	Phycisphaeraceae	Others	OTU539
OTU539	0	4	0	1	0	2	1	1	0	0	0	0	0	0	0	0	0	0	0	0	0	0	0	0	0	0	0	0	0	0	1	0	0	0	2	0	0	1	0	0	Gemmatimonadota	Gemmatimonadetes	Gemmatimonadales	Gemmatimonadaceae	Others	OTU6935
OTU6935	59	64	52	76	59	46	63	57	71	42	2	1	1	0	1	0	0	1	0	0	2	1	0	1	3	0	0	1	0	2	69	80	87	97	92	106	79	81	106	86	Armatimonadota	Fimbriimonadia	Fimbriimonadales	Fimbriimonadaceae	Others	OTU3225
OTU3225	0	0	1	1	1	2	1	3	0	1	0	0	0	1	0	0	1	0	1	0	1	0	0	0	0	1	0	2	2	1	0	0	1	1	0	0	0	1	0	1	Planctomycetota	Pla4_lineage	Others	Others	Others	OTU5198
OTU5198	0	0	1	2	0	0	0	0	0	0	4	0	7	11	4	0	0	0	0	0	0	2	1	0	0	0	0	0	0	1	0	0	0	0	0	0	0	0	0	0	Myxococcota	Others	Others	Others	Others	OTU3539
OTU3539	0	0	0	0	0	0	0	0	0	0	0	0	0	0	1	0	1	0	0	0	0	0	0	0	0	0	0	0	0	0	0	0	0	0	0	0	0	0	0	0	Armatimonadota	Others	Others	Others	Others	OTU7443
OTU7443	0	0	2	0	1	0	0	0	0	0	0	0	0	0	0	0	0	0	0	0	0	0	0	0	0	0	0	0	0	0	0	0	0	1	0	0	0	2	0	0	Gemmatimonadota	Gemmatimonadetes	Gemmatimonadales	Gemmatimonadaceae	Others	OTU2234
OTU2234	0	0	0	0	0	0	0	0	0	0	3	1	5	0	0	0	0	1	0	0	0	0	0	0	0	1	1	0	1	0	0	0	0	0	0	0	0	0	0	0	Bdellovibrionota	Bdellovibrionia	Bacteriovoracales	Bacteriovoracaceae	Others	OTU286
OTU286	0	1	0	0	0	0	0	0	0	0	0	0	0	0	0	0	0	0	0	0	0	0	0	0	0	0	0	0	0	0	0	0	0	0	0	0	0	0	0	0	Verrucomicrobiota	Verrucomicrobiae	Chthoniobacterales	Xiphinematobacteraceae	Candidatus_Xiphinematobacter	OTU1448
OTU1448	0	1	1	1	0	0	0	1	1	0	0	0	0	0	0	0	0	0	0	0	0	0	0	0	0	0	0	0	0	0	0	0	0	0	0	0	0	0	0	0	Others	Others	Others	Others	Others	OTU1588
OTU1588	0	0	0	0	1	0	0	0	0	0	0	0	0	1	1	1	0	0	0	0	1	0	0	0	0	0	0	0	0	0	0	0	0	0	1	0	0	0	0	0	Acidobacteriota	Subgroup_5	Others	Others	Others	OTU5898
OTU5898	0	0	0	0	0	0	0	0	0	0	5	1	1	1	4	0	0	0	0	0	0	0	1	0	0	3	2	4	3	0	0	0	0	0	0	0	0	0	0	0	Firmicutes	Bacilli	Thermoactinomycetales	Thermoactinomycetaceae	Others	OTU3157
OTU3157	1	0	1	0	0	0	0	0	0	0	0	1	0	0	0	0	0	0	1	0	0	0	1	0	0	0	0	0	0	0	0	0	0	2	0	0	0	1	0	0	Gemmatimonadota	BD2-11_terrestrial_group	Others	Others	Others	OTU4688
OTU4688	0	0	1	0	0	0	0	0	0	0	0	0	1	0	0	1	0	0	0	0	1	0	0	1	0	0	0	0	0	0	0	1	0	0	0	0	0	0	0	0	Planctomycetota	Planctomycetes	Gemmatales	Gemmataceae	Others	OTU4670
OTU4670	0	0	0	0	0	0	0	0	0	0	0	0	0	0	0	0	0	0	0	0	0	0	0	1	0	0	0	0	1	0	0	0	0	0	0	0	0	0	0	0	Planctomycetota	Planctomycetes	Gemmatales	Gemmataceae	Gemmata	OTU3299
OTU3299	1	2	2	3	2	0	0	0	1	0	0	0	1	0	0	2	0	0	0	2	1	0	0	0	0	0	0	0	0	0	6	7	5	7	7	4	9	7	6	4	WS4	Others	Others	Others	Others	OTU6888
OTU6888	0	0	1	0	1	0	0	0	0	0	0	0	0	0	0	0	0	0	0	0	0	0	0	0	0	0	0	0	0	0	0	0	1	1	1	0	1	0	0	0	Proteobacteria	Gammaproteobacteria	Burkholderiales	Comamonadaceae	Others	OTU6624
OTU6624	6	10	9	9	5	29	22	13	20	18	19	25	29	35	35	24	17	34	33	20	20	30	25	21	30	24	31	16	19	20	8	8	14	8	11	65	55	58	52	65	Chloroflexi	Chloroflexia	Thermomicrobiales	AKYG1722	Others	OTU1483
OTU1483	46	37	22	24	27	27	36	51	53	32	26	30	25	28	23	55	69	56	44	58	82	97	87	95	98	36	48	55	53	59	36	22	22	24	32	42	31	33	33	33	Proteobacteria	Gammaproteobacteria	Diplorickettsiales	Diplorickettsiaceae	Aquicella	OTU7520
OTU7520	14	5	4	5	7	1	4	2	0	1	0	1	0	2	0	0	0	0	0	0	0	0	0	0	0	0	0	0	0	0	4	3	3	2	0	11	6	6	8	11	Proteobacteria	Alphaproteobacteria	Defluviicoccales	Defluviicoccaceae	Defluviicoccus	OTU77
OTU77	0	2	0	0	0	0	0	0	0	1	0	0	0	0	0	0	0	0	0	0	0	0	0	0	0	0	0	0	0	0	1	1	0	1	0	0	0	0	0	0	Chloroflexi	Chloroflexia	Thermomicrobiales	JG30-KF-CM45	Others	OTU3121
OTU3121	3	10	3	4	10	5	6	13	7	4	2	2	2	0	2	2	2	1	2	5	4	5	3	7	2	1	1	1	6	5	5	3	2	2	2	3	6	2	3	6	Proteobacteria	Gammaproteobacteria	Diplorickettsiales	Diplorickettsiaceae	Others	OTU2218
OTU2218	1	0	2	3	3	4	2	2	2	7	0	0	0	0	0	1	2	0	1	0	0	1	0	0	0	0	1	1	2	1	3	0	1	0	1	5	6	3	0	5	Others	Others	Others	Others	Others	OTU7
OTU7	1	0	0	0	0	0	0	0	0	0	0	0	0	0	0	0	0	0	0	0	0	0	0	0	0	0	0	0	0	0	0	0	0	0	0	0	0	0	0	0	Gemmatimonadota	Gemmatimonadetes	Gemmatimonadales	Gemmatimonadaceae	Others	OTU5098
OTU5098	13	17	23	19	26	11	14	2	14	11	11	8	8	6	10	10	2	6	4	6	31	18	20	21	21	7	1	3	2	6	14	13	9	15	8	8	17	10	10	5	Actinobacteriota	Acidimicrobiia	IMCC26256	Others	Others	OTU5294
OTU5294	11	8	11	6	9	3	7	4	8	8	11	11	15	11	11	10	5	7	6	7	4	6	5	4	4	4	7	1	4	4	8	11	15	9	9	8	14	10	12	6	Chloroflexi	Anaerolineae	SBR1031	A4b	Others	OTU7368
OTU7368	0	0	0	0	0	0	0	0	0	0	0	0	0	0	0	0	0	0	0	0	0	0	0	0	0	0	0	0	0	0	0	0	0	0	0	0	1	0	0	1	Gemmatimonadota	Longimicrobia	Longimicrobiales	Longimicrobiaceae	YC-ZSS-LKJ147	OTU5388
OTU5388	0	0	0	0	0	0	0	0	0	0	0	0	0	0	0	1	0	0	0	0	0	0	0	0	0	0	0	0	0	0	0	0	0	0	0	0	0	0	0	0	Acidobacteriota	Others	Others	Others	Others	OTU5234
OTU5234	0	0	0	0	0	0	0	0	0	0	0	0	0	1	1	0	0	0	0	0	0	1	0	0	0	0	1	0	0	0	0	0	0	0	0	0	0	0	0	0	Actinobacteriota	MB-A2-108	Others	Others	Others	OTU5760
OTU5760	0	0	0	0	0	0	0	0	0	0	0	0	1	0	0	0	0	0	0	0	0	0	0	0	0	0	2	0	0	0	0	0	0	0	0	0	0	0	0	0	Chloroflexi	Chloroflexia	Chloroflexales	Roseiflexaceae	Others	OTU3874
OTU3874	0	2	0	1	1	0	0	0	1	1	0	0	0	0	3	0	2	1	0	2	0	2	1	0	0	2	1	0	1	0	1	1	2	1	0	0	1	1	1	1	Bacteroidota	Bacteroidia	Chitinophagales	Saprospiraceae	Phaeodactylibacter	OTU4892
OTU4892	0	0	0	0	0	0	0	0	0	0	0	1	0	0	0	0	0	0	0	1	0	0	0	0	0	0	0	0	0	0	0	0	0	0	0	0	0	0	0	0	Armatimonadota	Fimbriimonadia	Fimbriimonadales	Fimbriimonadaceae	Others	OTU7057
OTU7057	1	4	5	3	0	2	4	1	0	0	1	0	0	0	0	0	0	1	0	0	0	0	0	0	0	0	0	0	1	0	0	5	1	1	0	3	0	4	0	4	Others	Others	Others	Others	Others	OTU2467
OTU2467	0	0	0	0	0	0	0	0	0	0	0	0	0	0	0	0	0	0	0	0	0	0	0	0	0	0	0	0	0	0	0	0	0	0	1	0	0	0	0	0	Chloroflexi	JG30-KF-CM66	Others	Others	Others	OTU8132
OTU8132	0	0	1	1	0	1	0	1	2	1	6	12	3	3	8	2	4	1	2	1	6	3	2	2	4	2	6	0	3	4	0	1	4	2	1	2	0	0	1	3	Chloroflexi	Anaerolineae	SBR1031	Others	Others	OTU7356
OTU7356	1	0	1	2	3	0	0	1	0	1	0	0	0	0	0	0	0	0	0	0	0	0	0	0	0	0	0	0	0	0	1	0	0	1	0	0	1	0	0	1	Bdellovibrionota	Oligoflexia	0319-6G20	Others	Others	OTU628
OTU628	0	2	1	1	0	0	0	1	0	0	0	0	0	0	0	0	0	0	1	0	0	0	0	0	0	0	0	0	0	0	0	0	0	1	1	1	0	0	0	0	Proteobacteria	Alphaproteobacteria	Zavarziniales	Others	Others	OTU5127
OTU5127	0	0	0	0	0	0	0	0	0	0	0	1	0	2	2	0	2	1	0	1	0	0	0	0	0	0	0	0	0	0	1	0	0	0	0	0	1	0	1	0	Abditibacteriota	Abditibacteria	Abditibacteriales	Abditibacteriaceae	Abditibacterium	OTU5491
OTU5491	0	0	0	0	0	1	0	0	0	0	0	0	0	0	0	0	0	0	1	0	0	0	0	0	0	0	0	0	0	0	0	0	0	0	0	1	0	0	0	0	Chloroflexi	Chloroflexia	Kallotenuales	AKIW781	Others	OTU3876
OTU3876	0	0	0	0	0	0	0	0	0	0	2	0	0	0	2	1	0	0	1	1	1	1	0	1	1	0	0	0	0	0	0	0	0	0	0	0	0	0	0	0	Chloroflexi	Chloroflexia	Kallotenuales	AKIW781	Others	OTU3875
OTU3875	0	0	0	0	0	0	0	0	0	0	1	2	0	0	0	0	1	0	2	2	0	0	1	1	3	0	0	1	0	0	0	0	0	0	0	0	0	0	0	0	Chloroflexi	TK10	Others	Others	Others	OTU7241
OTU7241	1	0	0	0	0	0	0	0	0	0	0	0	0	0	0	0	0	0	0	0	0	0	0	0	0	0	0	0	0	0	0	0	0	0	0	0	1	0	0	0	Myxococcota	Polyangia	Polyangiales	Sandaracinaceae	Sandaracinus	OTU3961
OTU3961	0	0	0	0	0	0	0	0	0	0	0	0	0	0	0	0	0	0	0	1	0	0	0	0	0	0	0	1	0	0	0	0	0	0	0	0	0	0	0	0	Acidobacteriota	Vicinamibacteria	Subgroup_17	Others	Others	OTU5182
OTU5182	13	18	18	14	8	10	12	7	8	15	43	42	46	50	39	11	10	9	13	10	26	16	17	14	17	26	24	18	20	18	25	30	24	33	19	11	36	27	17	21	Bacteroidota	Bacteroidia	Chitinophagales	Chitinophagaceae	Ferruginibacter	OTU4496
OTU4496	2	4	4	4	1	77	54	62	51	72	12	10	11	11	7	11	6	15	9	17	2	3	1	1	2	9	6	3	9	4	38	11	16	37	21	33	41	45	25	46	Chloroflexi	Dehalococcoidia	S085	Others	Others	OTU7903
OTU7903	29	15	17	22	16	4	10	8	7	7	10	5	6	9	9	1	3	3	5	3	12	10	5	8	9	7	4	4	4	6	15	12	15	15	10	5	9	5	15	5	Cyanobacteria	Vampirivibrionia	Vampirovibrionales	Others	Others	OTU7649
OTU7649	0	0	1	0	0	0	0	0	0	0	0	0	0	0	0	0	0	0	0	0	0	0	0	0	0	0	0	0	0	0	0	0	0	0	0	1	1	0	1	1	WPS-2	Others	Others	Others	Others	OTU1146
OTU1146	0	0	1	0	0	0	0	0	0	0	0	0	0	1	0	0	0	0	0	0	0	0	0	0	0	0	0	0	0	0	0	0	0	0	0	0	0	0	0	0	Bacteroidota	Bacteroidia	Chitinophagales	Chitinophagaceae	Edaphobaculum	OTU7402
OTU7402	0	0	0	1	0	0	0	0	0	0	0	0	0	0	0	0	0	0	0	0	0	0	0	0	0	0	0	0	0	0	0	0	0	0	0	0	1	0	0	0	Entotheonellaeota	Entotheonellia	Entotheonellales	Entotheonellaceae	Others	OTU1241
OTU1241	0	0	0	0	0	0	0	0	0	0	0	1	0	2	0	0	0	1	0	1	0	0	0	0	0	0	0	0	0	0	0	0	0	0	0	0	0	0	0	0	Proteobacteria	Alphaproteobacteria	Sphingomonadales	Sphingomonadaceae	Sphingomonas	OTU87
OTU87	12	8	12	14	10	3	1	5	5	2	0	0	1	1	0	1	1	0	0	0	0	0	1	0	1	0	2	0	1	1	4	3	6	6	4	5	8	5	5	9	Proteobacteria	Alphaproteobacteria	Thalassobaculales	Others	Others	OTU6598
OTU6598	0	0	0	0	0	0	0	0	0	0	0	0	0	0	0	0	0	0	0	0	0	0	0	0	0	0	0	0	0	0	0	0	0	0	0	1	0	0	0	1	Actinobacteriota	Acidimicrobiia	IMCC26256	Others	Others	OTU2047
OTU2047	3	3	4	3	2	5	9	10	5	7	13	16	9	16	18	41	74	57	53	40	12	12	16	18	19	68	73	65	80	80	12	11	5	8	6	15	11	7	8	11	Planctomycetota	Planctomycetes	Pirellulales	Pirellulaceae	Others	OTU6070
OTU6070	0	0	0	0	0	0	0	0	0	0	13	6	9	6	10	2	4	5	3	6	11	9	6	6	7	8	11	7	9	16	0	0	0	0	0	0	0	0	0	0	Proteobacteria	Gammaproteobacteria	Burkholderiales	Oxalobacteraceae	Others	OTU2988
OTU2988	0	7	3	1	0	8	12	10	6	9	3	1	0	1	0	28	14	14	23	17	11	24	15	15	13	10	10	11	7	4	2	3	2	3	1	15	8	13	13	15	Chloroflexi	Anaerolineae	SBR1031	A4b	Others	OTU7680
OTU7680	1	1	2	2	2	2	0	0	0	0	1	1	2	0	0	1	0	0	1	0	0	0	0	0	0	0	0	0	0	0	0	0	2	0	2	2	1	1	1	0	Myxococcota	Polyangia	Polyangiales	Sandaracinaceae	Others	OTU2761
OTU2761	0	0	0	1	0	0	0	0	0	0	0	0	1	0	0	0	0	0	0	0	0	0	0	0	0	0	0	0	0	0	0	0	0	0	8	1	0	0	1	0	Actinobacteriota	Thermoleophilia	Gaiellales	Others	Others	OTU2007
OTU2007	0	0	0	0	0	0	0	1	0	0	9	6	8	4	8	5	1	7	6	3	6	7	13	11	11	6	9	5	3	0	0	0	1	0	1	0	1	0	1	2	Acidobacteriota	Thermoanaerobaculia	Thermoanaerobaculales	Thermoanaerobaculaceae	Subgroup_10	OTU1000
OTU1000	0	0	0	1	0	0	0	0	0	0	1	0	3	0	2	0	0	0	0	0	0	0	0	0	1	0	0	0	0	1	0	1	0	0	0	0	0	0	0	0	Gemmatimonadota	AKAU4049	Others	Others	Others	OTU5819
OTU5819	1	1	1	0	0	0	1	0	1	0	4	3	5	10	3	1	3	3	4	2	0	2	1	1	1	2	0	0	0	0	1	0	1	0	1	3	0	0	0	0	Proteobacteria	Gammaproteobacteria	Diplorickettsiales	Diplorickettsiaceae	Others	OTU4807
OTU4807	0	0	0	0	0	0	0	0	0	0	2	1	0	0	0	0	0	0	0	0	0	0	0	0	0	0	0	0	0	0	0	0	0	0	0	0	0	0	0	0	Planctomycetota	Planctomycetes	Pirellulales	Pirellulaceae	Pir4_lineage	OTU3745
OTU3745	38	41	36	40	44	14	10	15	10	23	78	68	72	70	67	53	27	33	42	41	48	61	63	52	46	33	46	40	37	41	32	40	29	27	21	19	22	23	7	13	Proteobacteria	Gammaproteobacteria	Burkholderiales	Sulfuricellaceae	Sulfuricella	OTU154
OTU154	0	0	1	0	1	0	0	0	1	0	0	0	0	0	0	0	0	0	0	0	0	0	0	0	0	0	0	0	0	0	0	1	0	0	0	0	0	0	0	0	Myxococcota	Myxococcia	Myxococcales	Myxococcaceae	KD3-10	OTU2238
OTU2238	0	0	0	0	0	1	0	0	0	0	0	1	0	0	0	0	0	0	0	1	0	0	0	0	0	0	0	0	0	0	0	0	0	0	0	0	0	0	0	0	Planctomycetota	OM190	Others	Others	Others	OTU6185
OTU6185	0	0	0	2	0	0	0	0	0	0	0	0	0	3	0	1	0	0	0	0	0	0	1	0	0	1	2	2	0	0	2	0	1	0	0	0	0	0	0	0	Chloroflexi	Chloroflexia	Chloroflexales	Roseiflexaceae	Others	OTU3261
OTU3261	0	0	0	0	0	0	0	0	0	0	1	1	6	3	3	2	3	1	1	4	0	0	0	0	0	0	0	2	5	2	0	0	0	0	0	0	0	0	0	0	Planctomycetota	Planctomycetes	Pirellulales	Pirellulaceae	Others	OTU929
OTU929	0	0	0	2	2	0	0	0	0	2	0	0	0	0	0	0	0	0	0	0	0	0	0	0	0	0	0	0	0	0	0	0	3	0	0	0	0	0	0	0	Planctomycetota	Phycisphaerae	Tepidisphaerales	WD2101_soil_group	Others	OTU5245
OTU5245	10	5	5	5	6	4	6	2	3	3	151	140	182	152	170	115	68	93	94	93	128	129	139	124	79	88	93	74	68	69	0	3	4	3	1	2	2	3	2	2	Planctomycetota	OM190	Others	Others	Others	OTU4468
OTU4468	1	0	0	5	1	0	1	0	1	0	9	4	12	14	11	3	2	3	4	6	3	3	1	3	3	5	5	2	9	5	0	0	0	0	0	0	0	0	1	0	Proteobacteria	Alphaproteobacteria	Rhizobiales	Others	Others	OTU5503
OTU5503	2	1	4	2	3	1	1	1	1	3	8	14	7	7	7	6	11	10	12	7	7	6	1	5	8	9	4	2	7	6	4	2	5	4	4	3	2	4	2	2	Planctomycetota	Planctomycetes	Pirellulales	Pirellulaceae	Others	OTU7159
OTU7159	0	1	0	1	0	1	0	0	0	0	0	0	0	0	0	0	0	0	0	0	0	0	0	0	0	0	0	0	0	0	0	0	0	1	1	0	1	0	0	0	Proteobacteria	Gammaproteobacteria	Burkholderiales	Rhodocyclaceae	Azoarcus	OTU7971
OTU7971	11	6	16	12	15	31	21	11	18	22	1	0	1	0	0	0	0	1	1	2	1	1	1	0	0	0	0	0	0	0	9	3	6	8	6	10	13	12	14	11	Proteobacteria	Gammaproteobacteria	Burkholderiales	Rhodocyclaceae	Uliginosibacterium	OTU2804
OTU2804	0	0	0	0	0	1	0	0	0	0	0	0	0	0	0	0	0	0	0	0	0	0	0	0	0	0	0	0	0	0	0	0	0	0	0	0	0	1	0	0	Firmicutes	Clostridia	Lachnospirales	Lachnospiraceae	Others	OTU18
OTU18	2	1	1	0	1	1	0	0	0	0	0	0	0	0	0	0	0	0	0	0	0	0	0	0	0	0	0	0	0	0	0	1	0	0	1	0	0	0	0	0	Planctomycetota	Planctomycetes	Pirellulales	Pirellulaceae	Pirellula	OTU4967
OTU4967	2	1	0	1	2	0	0	1	0	0	8	6	4	7	10	11	3	3	2	1	6	6	12	10	9	5	2	4	1	3	1	0	0	1	0	0	1	1	0	0	Chloroflexi	Chloroflexia	Thermomicrobiales	JG30-KF-CM45	Others	OTU7930
OTU7930	0	2	1	0	0	3	1	1	0	1	2	0	1	3	2	1	1	1	0	4	1	0	2	0	1	0	1	1	2	1	2	2	5	1	2	0	3	0	2	2	Firmicutes	Clostridia	Clostridiales	Clostridiaceae	Clostridium_sensu_stricto_1	OTU582
OTU582	1	0	1	0	1	1	1	0	0	0	0	0	0	0	0	0	0	0	0	0	0	0	0	0	0	0	0	0	0	0	0	0	0	1	0	1	0	0	0	0	Proteobacteria	Alphaproteobacteria	Micavibrionales	Others	Others	OTU6769
OTU6769	0	0	3	1	1	1	0	1	0	0	0	0	0	0	0	0	0	0	0	0	0	0	0	0	0	0	0	0	0	0	0	2	0	3	1	1	0	2	1	0	Acidobacteriota	Subgroup_19	Others	Others	Others	OTU6297
OTU6297	0	0	0	0	0	0	0	0	0	0	0	0	0	0	0	0	0	0	0	0	0	0	0	0	1	0	0	0	0	1	0	0	0	0	0	0	0	0	0	0	Proteobacteria	Alphaproteobacteria	Rickettsiales	Mitochondria	Others	OTU3621
OTU3621	1	1	1	1	2	0	0	0	0	0	0	0	0	0	0	0	0	0	0	0	0	0	0	0	0	0	0	0	0	0	0	1	0	0	1	0	0	1	0	0	Armatimonadota	Others	Others	Others	Others	OTU1649
OTU1649	0	0	0	0	0	0	0	0	0	0	5	7	4	3	5	2	2	0	2	3	5	7	3	4	7	1	0	5	2	3	0	0	0	0	0	0	0	0	0	0	Myxococcota	Myxococcia	Myxococcales	Myxococcaceae	P3OB-42	OTU7435
OTU7435	2	0	0	0	0	0	0	0	0	0	0	0	0	0	0	0	0	0	0	0	0	0	0	0	0	0	0	0	0	0	0	0	0	0	0	0	0	1	0	0	Gemmatimonadota	Gemmatimonadetes	Gemmatimonadales	Gemmatimonadaceae	Roseisolibacter	OTU6209
OTU6209	0	0	0	0	0	0	0	0	0	0	4	5	3	2	2	3	1	1	2	1	10	5	5	7	7	1	2	6	0	2	0	0	0	0	0	0	0	0	0	0	Gemmatimonadota	Gemmatimonadetes	Gemmatimonadales	Gemmatimonadaceae	Roseisolibacter	OTU6201
OTU6201	0	0	0	0	0	0	0	0	0	0	2	0	2	0	0	0	0	0	0	0	0	1	3	0	0	0	0	1	1	1	0	0	0	0	0	0	0	0	0	0	Planctomycetota	Phycisphaerae	Phycisphaerales	Phycisphaeraceae	SM1A02	OTU7539
OTU7539	0	2	0	0	0	0	0	0	0	0	0	0	0	0	0	0	0	0	0	0	0	0	0	0	0	0	0	0	0	0	0	0	0	0	0	0	0	1	0	0	Planctomycetota	vadinHA49	Others	Others	Others	OTU6655
OTU6655	1	1	0	2	0	0	0	0	0	0	0	0	0	0	0	0	0	0	0	0	0	0	0	0	0	0	0	0	0	0	0	1	1	0	0	0	0	0	0	0	Others	Others	Others	Others	Others	OTU190
OTU190	0	0	2	0	0	0	0	0	0	0	0	0	0	0	0	0	0	0	0	0	0	0	0	0	0	0	0	0	0	0	0	0	0	0	0	0	0	0	0	0	Patescibacteria	Berkelbacteria	Others	Others	Others	OTU944
OTU944	0	0	0	0	0	0	0	0	0	0	0	0	0	0	0	0	0	0	0	1	0	1	0	1	0	0	0	0	0	0	0	0	0	0	0	0	0	0	0	0	Bdellovibrionota	Oligoflexia	Oligoflexales	Others	Others	OTU7342
OTU7342	0	0	0	0	1	0	0	1	0	0	0	0	0	0	0	0	0	0	0	0	0	0	0	0	0	0	0	0	0	0	0	3	2	2	1	1	1	0	0	0	Patescibacteria	WWE3	Others	Others	Others	OTU1264
OTU1264	0	0	0	0	0	0	0	0	0	0	0	1	0	0	0	0	0	0	0	0	0	0	0	0	0	0	0	0	0	0	0	0	0	0	0	0	0	0	0	0	Myxococcota	Polyangia	Polyangiales	BIrii41	Others	OTU6002
OTU6002	22	22	16	21	19	8	14	5	11	5	18	31	18	16	20	2	7	1	6	3	3	3	1	2	5	10	5	6	8	6	10	11	10	12	5	2	2	3	7	4	Planctomycetota	Planctomycetes	Pirellulales	Pirellulaceae	Others	OTU5790
OTU5790	0	0	0	0	0	0	0	0	0	0	9	5	4	7	5	2	2	6	4	4	1	2	4	2	5	8	4	6	3	5	0	0	0	0	0	0	0	0	0	0	Gemmatimonadota	Longimicrobia	Longimicrobiales	Longimicrobiaceae	Others	OTU3281
OTU3281	0	1	2	1	1	0	1	4	1	0	1	0	2	5	2	3	3	3	3	1	20	6	8	9	16	3	3	5	3	4	1	2	2	0	0	2	3	2	0	3	Proteobacteria	Gammaproteobacteria	Xanthomonadales	Xanthomonadaceae	Stenotrophomonas	OTU6859
OTU6859	0	0	0	0	0	0	0	0	0	0	0	0	0	0	0	1	4	1	0	14	0	2	2	47	3	2	6	2	0	4	12	13	2	2	3	1	8	7	1	4	Acidobacteriota	Subgroup_22	Others	Others	Others	OTU4799
OTU4799	0	0	0	0	0	0	0	0	0	0	1	0	0	0	0	0	0	0	0	0	0	0	0	1	0	0	0	0	0	0	0	0	0	0	0	0	0	0	0	0	Proteobacteria	Alphaproteobacteria	Elsterales	Others	Others	OTU3644
OTU3644	9	3	10	10	9	1	4	4	0	4	8	8	9	14	6	6	2	3	3	2	1	2	0	1	2	3	0	4	2	2	5	7	5	7	4	6	7	5	3	0	Planctomycetota	Phycisphaerae	Pla1_lineage	Others	Others	OTU1654
OTU1654	0	0	0	0	1	0	2	1	0	0	1	1	0	1	0	0	0	0	0	1	1	0	0	1	1	0	0	0	0	0	0	0	0	0	0	0	0	1	1	0	Others	Others	Others	Others	Others	OTU2140
OTU2140	0	0	0	0	0	0	0	0	0	0	0	0	0	0	0	0	0	0	0	0	0	0	0	0	0	0	0	0	0	0	0	0	0	0	0	0	0	1	0	0	Others	Others	Others	Others	Others	OTU2143
OTU2143	0	0	0	0	0	0	0	0	0	0	0	0	0	0	0	0	0	0	1	0	0	0	0	0	0	0	0	0	0	0	0	0	0	0	0	0	0	0	0	0	Chloroflexi	Chloroflexia	Chloroflexales	Chloroflexaceae	Chloronema	OTU912
OTU912	0	0	0	0	0	0	0	0	0	1	0	0	0	0	0	0	0	0	0	0	0	0	0	0	0	0	0	0	0	0	0	0	0	0	0	0	0	0	0	0	Planctomycetota	Planctomycetes	Gemmatales	Gemmataceae	Others	OTU2070
OTU2070	0	0	0	0	0	0	0	0	0	0	0	0	0	0	0	0	0	0	0	0	0	0	1	0	0	0	0	0	0	0	0	0	0	0	0	0	0	0	0	0	Verrucomicrobiota	Verrucomicrobiae	Verrucomicrobiales	Verrucomicrobiaceae	Prosthecobacter	OTU7637
OTU7637	0	0	0	0	0	2	0	1	1	0	0	0	0	0	0	0	0	0	0	0	0	0	0	0	0	0	0	0	0	0	0	0	0	0	0	0	0	0	2	0	Armatimonadota	Others	Others	Others	Others	OTU5525
OTU5525	2	0	0	0	0	0	0	0	0	0	0	1	0	0	0	0	0	0	0	1	0	1	1	1	0	0	0	0	0	0	0	1	0	0	0	0	0	0	0	0	Others	Others	Others	Others	Others	OTU7190
OTU7190	2	1	4	2	1	1	3	3	4	2	0	0	0	0	0	0	0	1	1	1	0	0	0	0	0	0	0	0	0	0	1	3	2	2	1	3	1	1	0	1	Acidobacteriota	Acidobacteriae	Bryobacterales	Bryobacteraceae	Bryobacter	OTU4889
OTU4889	1	0	0	0	1	0	0	0	0	0	1	1	1	1	1	1	0	0	0	0	0	0	0	0	0	0	2	0	0	0	0	3	1	0	0	0	0	0	1	0	Acidobacteriota	Vicinamibacteria	Subgroup_17	Others	Others	OTU1660
OTU1660	6	3	6	0	6	2	2	2	2	4	10	8	9	15	7	4	1	4	1	3	0	4	3	3	4	6	2	6	2	5	3	7	1	3	2	4	0	0	3	0	Bacteroidota	Bacteroidia	Sphingobacteriales	NS11-12_marine_group	Others	OTU3983
OTU3983	0	1	0	0	0	2	3	2	0	5	0	0	0	0	0	0	0	0	0	0	0	0	0	0	0	0	0	0	0	0	0	0	0	0	0	2	0	2	0	1	Myxococcota	Polyangia	Polyangiales	Sandaracinaceae	Others	OTU1128
OTU1128	3	0	1	4	5	0	0	1	1	1	0	0	4	1	7	0	2	0	0	0	0	0	0	0	0	0	1	0	0	0	1	0	0	0	0	0	1	0	0	0	Bdellovibrionota	Oligoflexia	0319-6G20	Others	Others	OTU1089
OTU1089	0	0	0	0	1	0	0	0	0	0	1	0	0	0	0	0	0	0	0	0	0	0	0	0	0	0	0	0	0	0	0	0	0	0	0	0	0	0	0	0	Firmicutes	Negativicutes	Veillonellales-Selenomonadales	Sporomusaceae	Sporomusa	OTU335
OTU335	1	1	1	1	1	2	0	0	0	3	0	0	0	0	0	0	0	0	0	0	0	0	0	0	0	0	0	0	0	1	1	0	0	0	0	1	2	1	0	0	Firmicutes	Bacilli	Bacillales	Bacillaceae	Bacillus	OTU3359
OTU3359	24	20	16	17	21	54	80	59	47	60	5	5	10	24	7	32	49	48	43	55	31	33	56	41	36	19	23	16	18	27	14	17	9	7	15	7	12	13	17	16	Others	Others	Others	Others	Others	OTU1946
OTU1946	0	0	0	0	0	0	0	0	0	0	0	0	0	0	0	0	0	0	0	0	0	0	0	0	0	0	0	0	0	0	0	1	0	0	0	0	0	0	0	0	Planctomycetota	Planctomycetes	Gemmatales	Gemmataceae	Others	OTU2216
OTU2216	0	1	0	2	0	1	1	0	1	0	1	2	0	1	2	1	1	0	1	1	0	0	0	1	1	1	2	2	1	1	1	1	0	1	1	0	0	1	0	1	Proteobacteria	Gammaproteobacteria	Others	Others	Others	OTU4171
OTU4171	1	1	0	0	0	0	0	0	0	1	0	0	0	0	0	1	0	0	0	1	0	0	0	0	0	7	13	12	11	17	0	0	0	0	0	0	0	1	0	0	Planctomycetota	Planctomycetes	Planctomycetales	Rubinisphaeraceae	Planctomicrobium	OTU1116
OTU1116	0	3	4	3	2	1	1	0	0	1	2	1	0	0	3	1	0	2	0	0	1	1	0	0	0	0	1	1	2	1	2	2	3	3	0	0	4	5	1	4	Planctomycetota	OM190	Others	Others	Others	OTU3278
OTU3278	5	2	3	4	7	0	1	3	0	3	10	13	12	7	7	1	1	7	1	4	2	0	1	1	1	1	0	0	1	2	4	4	2	9	6	5	2	2	2	6	Planctomycetota	Planctomycetes	Planctomycetales	Others	Others	OTU5079
OTU5079	0	0	0	0	0	0	0	0	0	0	1	0	1	0	0	0	0	0	0	0	0	0	0	0	0	0	0	0	1	0	0	0	0	0	0	0	0	0	0	0	Proteobacteria	Gammaproteobacteria	Cellvibrionales	Halieaceae	OM60NOR5_clade	OTU5212
OTU5212	0	0	0	0	0	0	0	0	0	0	2	1	1	3	6	1	0	2	0	1	2	0	0	0	0	0	0	0	0	0	0	1	0	0	0	0	0	0	0	0	GAL15	Others	Others	Others	Others	OTU6933
OTU6933	5	4	14	5	3	4	4	3	2	7	0	0	0	0	0	0	0	0	0	0	0	0	1	0	0	0	0	0	0	0	4	5	0	10	6	7	7	2	1	1	Proteobacteria	Gammaproteobacteria	Pseudomonadales	Moraxellaceae	Others	OTU6671
OTU6671	0	0	0	0	0	1	0	0	1	0	0	1	0	0	0	0	0	0	0	0	0	0	0	0	0	0	0	0	0	0	0	0	16	0	0	0	0	0	0	2	Chloroflexi	Chloroflexia	Thermomicrobiales	AKYG1722	Others	OTU1542
OTU1542	0	0	0	0	0	0	0	0	0	0	0	1	0	0	0	0	0	0	0	0	1	1	0	0	0	0	0	0	0	0	0	0	0	0	0	0	0	0	0	0	Proteobacteria	Gammaproteobacteria	Acidiferrobacterales	Acidiferrobacteraceae	Sulfurifustis	OTU198
OTU198	3	0	3	0	0	1	0	0	0	0	1	0	0	0	0	0	0	0	0	0	0	0	0	0	0	0	0	0	0	0	0	0	1	0	1	0	0	0	0	0	Elusimicrobiota	Lineage_IIa	Others	Others	Others	OTU7158
OTU7158	4	3	4	1	5	3	2	4	3	8	0	0	0	1	0	0	0	0	0	0	0	1	0	0	1	0	0	1	0	0	4	2	2	5	4	3	2	1	3	1	Chloroflexi	Chloroflexia	Chloroflexales	Chloroflexaceae	Others	OTU3184
OTU3184	0	0	0	0	0	0	0	0	0	1	0	0	0	0	0	0	0	0	0	0	0	0	0	0	0	0	0	0	0	0	0	0	0	0	0	1	0	1	0	1	Actinobacteriota	MB-A2-108	Others	Others	Others	OTU1594
OTU1594	0	0	0	0	0	0	0	0	0	0	0	1	0	1	0	0	0	0	0	0	0	0	1	0	0	0	0	0	0	0	0	0	0	0	0	0	0	0	0	0	Latescibacterota	Others	Others	Others	Others	OTU7557
OTU7557	3	13	12	7	9	5	3	5	3	5	0	0	1	1	0	0	0	1	0	1	0	0	0	0	1	1	0	0	1	0	6	3	8	2	4	1	3	6	5	5	Planctomycetota	Planctomycetes	Gemmatales	Gemmataceae	Fimbriiglobus	OTU6646
OTU6646	2	3	1	3	3	1	3	1	2	2	0	0	0	1	1	0	1	0	0	0	0	0	0	0	0	0	0	0	0	0	7	11	3	4	9	4	4	7	4	7	Planctomycetota	Planctomycetes	Gemmatales	Gemmataceae	Others	OTU4944
OTU4944	0	0	0	0	0	0	0	0	0	0	0	3	3	1	2	0	0	1	0	2	3	0	0	1	0	1	1	2	0	2	0	0	0	0	0	0	0	0	0	0	Planctomycetota	Planctomycetes	Gemmatales	Gemmataceae	Others	OTU4941
OTU4941	0	0	0	0	0	0	0	0	0	0	2	1	0	0	1	1	1	0	0	1	1	1	0	0	1	0	0	1	1	4	0	0	0	0	1	0	1	0	0	0	Gemmatimonadota	Gemmatimonadetes	Gemmatimonadales	Gemmatimonadaceae	Gemmatimonas	OTU7791
OTU7791	25	24	32	29	22	21	28	15	21	25	15	11	15	8	13	8	5	7	7	3	15	20	28	18	10	1	5	4	7	11	32	50	28	35	34	30	22	16	19	22	Acidobacteriota	Subgroup_18	Others	Others	Others	OTU707
OTU707	0	0	2	0	2	0	0	1	1	0	0	0	0	0	0	0	0	0	0	0	0	0	0	0	0	0	0	0	0	0	0	0	0	0	0	0	0	0	0	0	Patescibacteria	Others	Others	Others	Others	OTU2015
OTU2015	0	2	0	1	0	1	1	0	0	0	0	0	0	0	0	0	0	0	0	0	0	0	0	0	0	0	0	0	0	0	2	2	1	4	3	0	0	2	2	1	Others	Others	Others	Others	Others	OTU4458
OTU4458	0	0	1	0	0	1	0	0	0	0	0	0	0	0	0	0	0	0	0	0	0	0	0	0	0	0	0	0	0	0	0	0	0	0	0	0	3	0	0	0	Firmicutes	Symbiobacteriia	Symbiobacteriales	Symbiobacteraceae	Symbiobacterium	OTU2170
OTU2170	0	0	0	0	0	0	0	0	0	0	0	0	0	0	0	0	0	0	0	0	0	0	1	0	0	0	0	0	0	0	0	0	0	0	0	0	0	0	0	0	Others	Others	Others	Others	Others	OTU4450
OTU4450	1	1	1	2	1	1	0	1	2	0	26	11	3	8	42	17	11	18	12	17	31	27	28	44	53	19	25	14	12	9	0	1	1	1	3	0	0	1	5	3	Firmicutes	Clostridia	Clostridiales	Caloramatoraceae	Fervidicella	OTU6913
OTU6913	2	1	2	2	1	1	0	0	0	0	0	0	0	0	0	0	0	0	0	0	0	0	0	0	0	0	0	0	0	0	0	0	0	0	2	0	0	1	0	0	Patescibacteria	Saccharimonadia	Saccharimonadales	Others	Others	OTU7692
OTU7692	0	0	0	0	0	0	0	0	1	0	0	0	0	0	0	0	0	0	0	0	0	0	0	0	0	0	0	0	0	0	0	0	0	0	0	0	0	0	1	0	Patescibacteria	Berkelbacteria	Others	Others	Others	OTU2619
OTU2619	0	0	0	0	0	0	0	0	0	0	0	0	0	0	0	0	0	0	0	0	0	0	0	0	0	0	0	0	0	0	1	0	0	0	0	0	0	0	0	0	Actinobacteriota	Actinobacteria	Propionibacteriales	Nocardioidaceae	Nocardioides	OTU2865
OTU2865	5	6	3	5	8	19	25	20	30	19	12	13	12	10	6	109	124	145	118	145	17	19	17	18	26	159	160	149	185	171	18	14	11	9	17	35	40	38	32	31	Proteobacteria	Gammaproteobacteria	Coxiellales	Coxiellaceae	Coxiella	OTU4657
OTU4657	0	0	0	0	0	0	0	0	0	0	0	0	0	0	0	0	0	0	0	0	0	0	0	0	1	0	0	0	0	1	0	0	0	0	0	0	0	0	0	0	Planctomycetota	Planctomycetes	Gemmatales	Gemmataceae	Others	OTU1504
OTU1504	0	0	0	0	0	0	0	0	0	0	0	0	0	0	0	0	0	0	0	0	2	0	0	0	0	0	0	0	0	0	0	0	0	0	0	0	0	0	0	0	Armatimonadota	Fimbriimonadia	Fimbriimonadales	Fimbriimonadaceae	Others	OTU3731
OTU3731	0	0	0	2	1	0	0	0	0	0	0	2	2	1	2	0	0	0	0	0	0	1	0	0	0	1	1	0	0	0	0	1	0	1	1	0	1	1	0	2	Acidobacteriota	AT-s3-28	Others	Others	Others	OTU5880
OTU5880	0	0	0	1	0	0	0	0	0	0	3	2	2	1	2	0	0	0	0	0	0	0	0	0	0	1	0	0	0	0	2	0	0	0	0	0	0	0	0	0	Firmicutes	Bacilli	Bacillales	Bacillaceae	Halobacillus	OTU883
OTU883	0	0	2	1	1	0	2	0	1	1	0	0	0	0	0	1	1	0	3	0	0	0	0	0	0	0	0	0	0	0	0	1	0	0	1	0	0	0	1	0	Others	Others	Others	Others	Others	OTU48
OTU48	4	3	4	2	1	0	1	1	3	1	0	0	0	0	0	0	0	0	0	0	0	0	0	0	0	0	0	0	0	0	0	0	0	1	0	0	1	0	3	0	Cyanobacteria	Cyanobacteriia	Chloroplast	Others	Others	OTU6359
OTU6359	0	0	0	0	0	0	0	0	0	0	0	0	0	0	0	0	0	0	0	0	0	0	0	0	0	0	0	0	0	0	1	0	0	0	0	0	0	1	0	0	Proteobacteria	Alphaproteobacteria	Rhizobiales	Devosiaceae	Devosia	OTU1777
OTU1777	3	9	3	6	4	3	7	3	5	8	1	0	0	2	2	2	1	3	1	1	1	1	0	0	0	1	0	0	0	0	6	4	5	1	5	9	9	9	6	9	Others	Others	Others	Others	Others	OTU5401
OTU5401	0	0	0	0	0	0	1	0	0	0	0	0	0	0	0	0	1	0	0	0	0	0	0	0	0	0	0	0	0	0	0	0	0	0	0	0	0	0	0	0	Others	Others	Others	Others	Others	OTU43
OTU43	1	0	0	0	2	0	0	0	0	1	0	0	0	0	0	0	0	0	0	0	1	0	0	0	0	0	0	0	0	0	0	0	0	0	0	0	0	0	0	0	Planctomycetota	OM190	Others	Others	Others	OTU2453
OTU2453	0	1	1	0	3	1	1	1	1	0	19	18	22	26	7	3	3	4	3	1	2	3	1	4	1	11	12	17	7	14	1	1	1	0	0	0	1	0	0	0	Chloroflexi	Anaerolineae	Anaerolineales	Anaerolineaceae	Others	OTU7184
OTU7184	1	3	1	1	2	2	0	3	1	2	0	0	0	0	0	0	0	0	0	0	0	0	0	0	0	0	0	0	0	0	4	3	1	4	3	2	3	1	4	0	Gemmatimonadota	S0134_terrestrial_group	Others	Others	Others	OTU431
OTU431	4	2	5	3	2	17	11	10	20	11	5	9	5	11	6	0	0	0	3	4	5	6	3	8	4	0	1	0	0	0	10	2	5	5	5	18	18	9	18	15	Bacteroidota	Bacteroidia	Cytophagales	Hymenobacteraceae	Adhaeribacter	OTU2656
OTU2656	7	3	3	2	1	4	3	7	7	5	2	0	3	1	2	7	3	7	3	4	4	5	11	3	10	5	8	6	5	8	4	4	1	5	5	2	1	0	1	3	Bacteroidota	Bacteroidia	Cytophagales	Hymenobacteraceae	Hymenobacter	OTU4360
OTU4360	0	0	0	0	0	1	0	0	0	0	0	0	0	0	0	0	0	0	0	0	0	0	0	0	0	0	0	0	0	0	0	0	0	0	0	0	0	0	0	0	Bacteroidota	Bacteroidia	Cytophagales	Cyclobacteriaceae	Algoriphagus	OTU3977
OTU3977	4	4	1	1	5	0	0	0	0	1	0	0	0	0	0	0	0	0	0	0	0	0	0	0	0	0	0	0	0	0	1	1	2	2	1	1	0	1	0	0	Planctomycetota	Planctomycetes	Pirellulales	Pirellulaceae	Pirellula	OTU6332
OTU6332	74	53	61	72	75	53	27	32	37	41	24	17	24	37	29	10	9	15	20	12	11	20	10	18	12	13	23	17	18	19	62	57	54	60	51	62	65	100	58	41	Planctomycetota	Phycisphaerae	Tepidisphaerales	WD2101_soil_group	Others	OTU6953
OTU6953	2	2	0	1	0	0	0	0	0	0	0	0	0	0	0	0	0	0	0	0	0	0	0	0	0	0	0	0	0	0	0	0	0	0	1	0	0	0	0	0	Chloroflexi	Others	Others	Others	Others	OTU3649
OTU3649	0	0	0	3	1	2	0	0	0	0	0	0	1	0	0	0	0	0	0	0	0	0	0	0	0	0	0	0	0	0	0	0	0	0	1	0	0	0	0	0	Bdellovibrionota	Oligoflexia	Oligoflexales	Others	Others	OTU6768
OTU6768	0	0	0	0	0	0	0	0	0	0	0	0	0	1	0	0	0	0	0	0	1	0	0	0	0	0	0	0	0	0	0	0	1	1	0	0	0	1	0	0	Gemmatimonadota	Longimicrobia	Longimicrobiales	Longimicrobiaceae	Others	OTU4137
OTU4137	3	3	1	3	4	1	3	1	0	1	3	3	1	1	2	3	0	1	1	0	0	0	3	6	6	0	1	0	2	0	3	4	2	6	6	5	5	0	1	5	Patescibacteria	Others	Others	Others	Others	OTU764
OTU764	0	1	1	0	0	0	1	0	1	0	0	0	0	0	0	0	0	0	0	0	0	0	0	0	0	0	0	0	0	0	1	1	0	0	0	0	0	0	1	0	Bacteroidota	Bacteroidia	Cytophagales	Others	Others	OTU6572
OTU6572	0	0	0	1	0	0	0	0	0	0	0	0	0	0	0	0	0	0	0	0	0	0	0	0	0	0	0	0	0	0	0	0	1	1	0	1	1	0	2	2	Gemmatimonadota	Gemmatimonadetes	Gemmatimonadales	Gemmatimonadaceae	Others	OTU2752
OTU2752	0	0	0	0	0	0	0	0	0	0	0	0	0	0	0	0	0	0	0	0	0	0	0	0	0	0	0	0	0	0	1	0	0	1	0	0	0	0	0	0	Planctomycetota	Planctomycetes	Gemmatales	Gemmataceae	Others	OTU3442
OTU3442	1	0	0	0	0	0	0	0	0	0	0	1	0	0	1	1	0	0	0	0	3	0	0	0	0	1	1	2	1	1	0	0	0	0	0	0	0	0	0	0	Actinobacteriota	Acidimicrobiia	Others	Others	Others	OTU3805
OTU3805	0	0	0	0	0	0	0	0	0	0	0	0	0	0	0	1	1	0	0	0	0	1	0	0	0	0	0	0	0	0	0	0	0	0	0	0	0	0	0	0	Actinobacteriota	Thermoleophilia	Gaiellales	Others	Others	OTU3238
OTU3238	14	10	12	11	10	6	7	5	13	6	98	92	74	91	121	92	132	87	92	104	154	132	116	164	139	101	104	92	129	110	17	19	11	9	21	9	14	20	17	19	Actinobacteriota	Acidimicrobiia	Others	Others	Others	OTU3800
OTU3800	0	0	0	0	0	0	0	0	0	0	2	0	0	0	1	0	0	0	0	0	0	0	0	0	0	0	0	1	1	0	0	0	0	0	0	0	0	0	0	0	Bacteroidota	Bacteroidia	Flavobacteriales	Crocinitomicaceae	Fluviicola	OTU6503
OTU6503	4	7	4	2	0	0	2	0	3	2	1	3	0	2	1	0	0	0	0	0	0	0	0	0	0	0	0	0	1	0	2	3	2	0	1	1	0	2	3	0	Chloroflexi	Anaerolineae	SBR1031	A4b	Others	OTU4161
OTU4161	10	10	4	5	5	1	3	2	2	2	2	3	2	4	8	1	1	2	0	1	0	0	0	0	1	1	5	0	0	0	3	9	10	12	2	7	1	4	9	2	Actinobacteriota	Acidimicrobiia	IMCC26256	Others	Others	OTU1692
OTU1692	3	3	4	5	3	3	2	3	7	4	11	3	5	5	8	2	4	3	1	5	5	6	2	3	2	6	8	4	6	7	0	1	1	0	1	1	1	0	2	2	Nitrospirota	Nitrospiria	Nitrospirales	Nitrospiraceae	Nitrospira	OTU3949
OTU3949	1	1	1	1	0	0	0	0	1	1	22	25	30	32	27	27	19	17	21	22	29	22	22	22	9	20	11	17	14	5	0	0	0	0	0	0	2	0	0	0	Acidobacteriota	Blastocatellia	Pyrinomonadales	Pyrinomonadaceae	RB41	OTU2570
OTU2570	0	0	0	0	0	0	0	0	0	0	1	3	2	5	1	5	2	5	2	3	2	1	1	4	0	3	0	0	2	2	0	0	0	0	0	0	0	0	0	0	Proteobacteria	Gammaproteobacteria	Burkholderiales	Nitrosomonadaceae	mle1-7	OTU310
OTU310	61	60	74	66	43	34	34	33	24	39	23	24	34	24	28	18	22	7	12	18	10	16	15	12	9	9	8	6	8	3	92	73	84	80	78	54	59	60	40	64	Bdellovibrionota	Oligoflexia	0319-6G20	Others	Others	OTU5437
OTU5437	0	1	1	1	0	0	0	0	0	0	0	0	0	0	0	0	0	0	0	0	0	0	0	2	0	1	0	0	0	0	0	0	0	0	0	0	0	0	0	0	Actinobacteriota	Acidimicrobiia	Others	Others	Others	OTU5175
OTU5175	0	0	0	0	0	0	0	0	0	0	0	1	0	1	1	0	2	1	0	0	0	0	0	0	0	1	1	1	0	0	0	0	0	0	0	0	0	0	0	0	Bdellovibrionota	Bdellovibrionia	Bdellovibrionales	Bdellovibrionaceae	Bdellovibrio	OTU4006
OTU4006	0	0	0	0	0	0	0	0	0	0	0	0	0	0	0	0	0	0	0	0	0	0	0	0	1	0	0	0	0	0	0	0	0	0	0	0	0	0	0	0	Acidobacteriota	Acidobacteriae	Subgroup_15	Others	Others	OTU5488
OTU5488	1	0	0	0	0	0	0	0	0	0	2	2	1	2	2	0	0	0	0	0	0	2	0	2	0	1	0	1	3	0	0	0	0	1	0	0	0	0	0	0	Proteobacteria	Gammaproteobacteria	Burkholderiales	Alcaligenaceae	Pigmentiphaga	OTU2639
OTU2639	0	0	0	2	0	1	1	5	2	1	1	1	1	0	1	7	5	4	5	4	9	18	10	5	4	3	7	1	2	1	1	0	0	2	2	6	0	2	3	1	Myxococcota	bacteriap25	Others	Others	Others	OTU359
OTU359	0	1	0	0	1	0	0	0	0	0	0	0	0	0	0	0	0	0	0	0	0	0	0	0	0	0	0	0	0	0	0	0	0	0	0	0	0	0	0	0	Planctomycetota	Planctomycetes	Pirellulales	Pirellulaceae	Pir4_lineage	OTU1725
OTU1725	0	0	0	0	2	0	1	1	0	0	2	2	5	6	3	1	1	1	2	2	3	2	1	1	0	0	0	2	2	3	0	0	1	0	1	0	0	0	0	0	Bacteroidota	Bacteroidia	Sphingobacteriales	env.OPS_17	Others	OTU1240
OTU1240	0	1	0	1	0	1	0	1	0	0	0	0	0	0	0	0	0	0	0	0	0	0	0	0	0	0	0	0	0	0	0	1	0	0	1	0	0	0	2	0	Proteobacteria	Alphaproteobacteria	Dongiales	Dongiaceae	Dongia	OTU669
OTU669	5	3	9	5	7	1	1	1	0	2	0	1	0	0	0	0	1	0	0	0	0	0	0	0	0	0	0	0	0	0	3	2	7	3	3	5	8	2	8	9	Armatimonadota	Others	Others	Others	Others	OTU1411
OTU1411	0	1	0	0	0	0	0	0	1	0	0	0	0	0	1	0	0	1	0	1	0	0	0	3	1	0	0	0	0	0	0	0	0	0	0	0	0	0	0	0	Bdellovibrionota	Bdellovibrionia	Bdellovibrionales	Bdellovibrionaceae	OM27_clade	OTU2777
OTU2777	0	0	0	0	0	0	0	0	0	0	1	0	0	0	0	0	0	0	0	0	0	0	0	0	0	0	0	0	0	0	2	0	1	0	0	0	0	1	1	1	Planctomycetota	Planctomycetes	Gemmatales	Gemmataceae	Gemmata	OTU4076
OTU4076	0	1	0	0	0	0	0	0	0	0	1	0	0	2	1	0	0	0	0	0	0	0	0	0	0	0	0	0	0	0	0	0	0	0	0	0	0	0	0	0	Chloroflexi	Anaerolineae	Others	Others	Others	OTU8088
OTU8088	8	9	17	9	14	5	3	3	4	4	0	0	0	0	0	0	0	0	0	0	0	0	0	0	0	0	0	0	0	0	1	3	3	6	3	3	4	4	3	6	Chloroflexi	Anaerolineae	Anaerolineales	Anaerolineaceae	Others	OTU404
OTU404	23	16	18	18	22	16	10	18	20	11	0	0	0	0	0	0	0	0	0	0	0	0	0	0	0	0	0	0	0	0	18	19	11	17	16	19	13	17	23	19	Bacteroidota	Kapabacteria	Kapabacteriales	Others	Others	OTU4143
OTU4143	25	15	24	13	25	2	14	10	10	8	4	4	0	6	2	7	9	6	10	7	1	4	4	5	5	1	0	0	0	0	17	23	17	18	16	17	20	21	19	17	Proteobacteria	Alphaproteobacteria	Acetobacterales	Acetobacteraceae	Rubritepida	OTU3403
OTU3403	1	0	0	0	0	0	1	0	1	0	0	0	0	0	0	0	0	0	0	0	0	0	0	0	0	0	0	0	0	0	0	0	0	0	0	0	0	0	0	0	Armatimonadota	Chthonomonadetes	Chthonomonadales	Others	Others	OTU3105
OTU3105	0	0	0	0	0	0	0	0	0	0	1	1	0	3	3	1	3	2	2	0	3	0	5	0	1	1	2	1	1	1	0	0	0	0	0	0	0	0	0	0	Bacteroidota	Bacteroidia	Chitinophagales	Saprospiraceae	Others	OTU117
OTU117	2	3	1	2	1	2	0	0	1	0	0	0	0	0	0	0	0	0	0	0	0	0	0	0	0	0	0	0	0	0	0	0	0	0	1	0	1	0	0	0	Gemmatimonadota	Gemmatimonadetes	Gemmatimonadales	Gemmatimonadaceae	Others	OTU751
OTU751	0	1	1	0	0	0	0	0	1	0	0	0	0	0	0	0	0	0	0	0	0	0	0	0	0	0	0	0	0	0	0	0	0	0	1	0	0	0	0	0	Planctomycetota	Planctomycetes	Planctomycetales	Others	Others	OTU2095
OTU2095	0	2	0	1	1	3	2	2	4	3	0	0	1	0	1	0	0	1	0	0	2	1	1	1	1	1	1	1	0	0	1	1	1	2	0	2	3	1	0	2	Firmicutes	Limnochordia	Others	Others	Hydrogenispora	OTU1195
OTU1195	0	0	1	1	0	0	1	1	0	0	0	0	0	0	0	0	0	0	0	0	0	0	0	0	0	0	0	0	0	0	0	0	0	0	1	0	0	0	0	0	Chloroflexi	JG30-KF-CM66	Others	Others	Others	OTU2923
OTU2923	2	0	0	0	0	0	0	0	0	0	0	0	0	0	0	0	0	0	0	0	0	0	0	0	0	0	0	0	1	0	0	0	1	0	0	0	0	0	0	0	WS4	Others	Others	Others	Others	OTU3594
OTU3594	0	0	1	1	0	0	0	0	0	0	0	0	0	0	0	0	0	0	0	0	0	0	0	0	0	0	0	0	0	0	0	0	0	0	0	0	0	0	0	0	Proteobacteria	Gammaproteobacteria	Others	Others	Others	OTU5789
OTU5789	0	0	0	0	0	0	0	0	0	0	0	0	0	0	0	0	0	0	0	0	0	0	0	0	0	1	0	0	0	1	0	0	0	0	0	0	0	0	0	0	Acidobacteriota	Vicinamibacteria	Vicinamibacterales	Others	Others	OTU8116
OTU8116	46	31	34	39	46	20	31	25	23	22	21	22	23	22	22	15	17	18	16	21	22	31	20	27	27	35	19	32	20	27	22	25	17	21	25	14	20	10	13	17	Actinobacteriota	Rubrobacteria	Rubrobacterales	Rubrobacteriaceae	Rubrobacter	OTU2818
OTU2818	0	0	0	0	0	0	0	0	0	0	0	0	0	0	1	0	0	1	0	0	0	0	0	0	0	0	0	0	0	0	0	0	0	0	0	0	0	0	0	0	Patescibacteria	Berkelbacteria	Others	Others	Others	OTU6713
OTU6713	0	0	0	0	0	0	0	0	0	0	0	0	0	0	0	0	0	0	0	0	0	1	0	0	0	0	0	0	0	0	0	0	0	1	0	0	0	0	0	0	Chloroflexi	Anaerolineae	SBR1031	Others	Others	OTU4669
OTU4669	1	2	1	1	2	0	1	0	0	0	0	0	1	0	0	0	0	0	1	0	0	0	0	0	1	0	0	0	0	0	0	0	0	0	0	0	0	0	0	0	Chloroflexi	Chloroflexia	Kallotenuales	AKIW781	Others	OTU1671
OTU1671	0	0	0	0	0	0	0	0	0	0	0	0	0	0	0	0	0	0	0	0	0	0	1	0	0	0	0	0	1	0	0	0	0	0	0	0	0	0	0	0	Chloroflexi	SHA-26	Others	Others	Others	OTU419
OTU419	0	1	0	0	2	0	0	0	1	0	0	0	0	0	0	0	0	0	0	0	0	0	0	0	0	0	0	0	0	0	0	0	0	0	1	0	0	0	0	0	Planctomycetota	Phycisphaerae	Phycisphaerales	Phycisphaeraceae	Others	OTU5929
OTU5929	1	2	0	1	1	0	0	1	0	0	4	1	1	0	1	0	1	0	1	0	0	1	0	0	0	1	1	0	0	1	0	0	0	0	1	0	1	0	0	0	Proteobacteria	Gammaproteobacteria	Pseudomonadales	Moraxellaceae	Acinetobacter	OTU3433
OTU3433	0	0	0	0	0	0	0	0	0	0	0	0	0	0	0	0	0	0	0	0	0	1	0	0	0	1	0	0	0	0	0	0	0	0	0	0	0	0	0	0	Others	Others	Others	Others	Others	OTU5535
OTU5535	0	0	0	0	1	0	0	0	0	0	0	0	0	0	0	1	0	0	0	1	0	1	1	0	0	1	0	0	1	0	0	0	0	0	0	0	0	0	0	0	Chloroflexi	Anaerolineae	SBR1031	Others	Others	OTU4987
OTU4987	0	0	0	0	0	0	0	0	0	0	5	1	2	0	1	1	0	1	1	0	2	1	0	0	0	0	0	0	1	0	0	0	0	0	0	0	0	0	0	0	Patescibacteria	Saccharimonadia	Saccharimonadales	Others	Others	OTU435
OTU435	2	4	4	2	3	1	0	0	0	0	1	7	3	3	3	0	0	0	0	0	0	1	0	0	0	0	0	0	0	0	4	1	0	2	0	2	1	0	0	3	Bdellovibrionota	Oligoflexia	0319-6G20	Others	Others	OTU6421
OTU6421	1	1	1	0	0	0	0	0	0	0	0	0	0	0	0	0	0	0	0	0	0	0	0	0	1	0	0	0	0	0	0	2	0	0	2	0	0	0	0	0	Bacteroidota	Bacteroidia	Sphingobacteriales	env.OPS_17	Others	OTU2171
OTU2171	0	1	0	0	0	0	0	0	0	0	0	0	0	0	0	0	0	0	0	0	0	0	0	0	0	0	0	0	0	0	0	0	0	0	0	0	0	0	0	0	Desulfobacterota	Others	Others	Others	Others	OTU60
OTU60	23	20	23	25	19	15	16	16	14	13	34	37	42	36	30	16	7	13	14	11	14	7	10	7	11	10	9	16	10	7	16	15	19	12	22	8	13	9	9	15	Gemmatimonadota	Gemmatimonadetes	Gemmatimonadales	Gemmatimonadaceae	Roseisolibacter	OTU4189
OTU4189	0	0	0	0	0	0	0	0	0	0	1	0	2	0	1	0	0	1	0	0	0	0	1	0	0	0	0	0	0	0	0	0	0	0	0	0	0	0	0	0	Planctomycetota	Planctomycetes	Gemmatales	Gemmataceae	Gemmata	OTU2299
OTU2299	0	0	0	0	0	0	0	0	0	0	0	0	0	0	0	1	0	0	0	1	0	0	0	0	0	0	0	0	0	0	0	0	0	0	0	0	0	0	0	0	Actinobacteriota	Actinobacteria	Corynebacteriales	Nocardiaceae	Rhodococcus	OTU3205
OTU3205	11	12	7	6	12	13	17	14	16	13	5	7	3	0	8	1	4	4	2	6	3	2	1	2	4	1	2	1	2	1	5	7	7	8	6	11	5	8	3	8	Bdellovibrionota	Bdellovibrionia	Bdellovibrionales	Bdellovibrionaceae	Bdellovibrio	OTU2754
OTU2754	0	0	1	0	0	0	0	0	1	1	0	0	0	0	0	0	0	0	0	0	0	0	0	0	0	0	0	0	0	0	0	0	0	0	0	0	0	0	0	0	Chloroflexi	JG30-KF-CM66	Others	Others	Others	OTU930
OTU930	0	0	0	0	0	0	0	0	0	1	0	0	0	0	0	0	0	0	0	0	0	0	0	0	0	0	0	0	0	1	0	0	0	0	0	0	0	1	0	1	Planctomycetota	Planctomycetes	Pirellulales	Pirellulaceae	Others	OTU2609
OTU2609	0	0	0	0	2	0	0	0	0	0	0	2	1	2	1	0	0	0	3	0	0	1	0	0	3	0	1	0	1	0	2	0	0	0	0	0	0	0	2	0	Acidobacteriota	Subgroup_25	Others	Others	Others	OTU6986
OTU6986	4	4	3	0	5	1	0	3	1	2	0	0	0	0	0	0	0	0	0	0	0	0	0	0	0	0	0	0	0	0	0	0	0	1	1	0	0	0	1	0	Proteobacteria	Gammaproteobacteria	Salinisphaerales	Solimonadaceae	Others	OTU5209
OTU5209	0	0	0	0	0	0	0	0	0	0	2	2	0	1	3	0	0	1	0	0	0	0	0	0	0	0	0	0	0	1	0	0	0	0	0	0	0	0	0	0	Fibrobacterota	Chitinivibrionia	Others	Others	Others	OTU329
OTU329	0	0	2	0	1	1	1	1	0	0	0	0	0	0	0	0	0	0	0	0	0	0	0	0	0	0	0	0	0	0	0	0	1	1	0	1	0	0	1	0	Proteobacteria	Gammaproteobacteria	Burkholderiales	Nitrosomonadaceae	Ellin6067	OTU3155
OTU3155	181	261	226	263	211	150	119	86	85	120	236	271	264	297	221	222	115	162	177	157	134	185	145	158	117	81	62	82	75	44	187	192	197	195	124	178	163	192	115	188	Planctomycetota	OM190	Others	Others	Others	OTU6226
OTU6226	0	0	0	0	0	0	0	0	0	0	0	0	0	0	0	0	0	0	0	0	0	0	0	0	0	0	0	2	0	0	0	0	0	0	0	0	0	0	0	0	Chloroflexi	Anaerolineae	SBR1031	Others	Others	OTU4188
OTU4188	0	0	0	0	0	0	0	0	0	0	0	0	1	0	0	0	0	0	0	0	0	0	0	0	0	0	0	0	0	0	0	0	0	0	0	0	0	0	0	0	Proteobacteria	Gammaproteobacteria	Xanthomonadales	Xanthomonadaceae	Lysobacter	OTU2490
OTU2490	0	0	0	1	0	1	1	0	0	0	2	0	0	0	0	2	0	1	0	0	2	0	0	0	0	0	0	0	0	0	0	0	0	0	0	0	0	0	0	0	Chloroflexi	JG30-KF-CM66	Others	Others	Others	OTU5317
OTU5317	0	0	0	0	0	0	0	0	0	0	0	0	1	1	1	1	0	0	0	0	1	1	0	1	0	0	0	0	0	0	0	0	0	0	0	0	0	0	0	0	Patescibacteria	Parcubacteria	Others	Others	Others	OTU4804
OTU4804	0	0	0	0	0	0	0	0	0	0	2	0	0	0	1	0	0	0	0	0	0	0	0	0	0	0	0	0	0	0	0	0	0	0	0	0	0	0	0	0	Chloroflexi	Chloroflexia	Thermomicrobiales	JG30-KF-CM45	Others	OTU1629
OTU1629	0	1	1	2	0	1	0	0	1	0	1	1	2	2	2	0	1	0	1	2	1	2	1	0	1	2	0	0	2	0	2	0	0	0	1	2	0	0	0	1	Myxococcota	Polyangia	Polyangiales	Eel-36e1D6	Others	OTU4885
OTU4885	0	0	0	0	0	0	0	0	0	0	0	1	0	0	0	0	0	0	0	0	0	0	0	0	0	0	0	0	0	0	0	0	0	0	0	0	0	0	0	0	Others	Others	Others	Others	Others	OTU197
OTU197	0	0	1	0	0	0	0	0	0	1	0	0	0	0	0	0	0	0	0	0	0	0	0	0	0	0	0	0	0	0	0	0	0	1	0	0	0	0	0	0	Actinobacteriota	Acidimicrobiia	Microtrichales	Iamiaceae	Iamia	OTU2743
OTU2743	1	0	0	0	1	0	0	0	1	1	0	0	1	3	1	1	0	0	0	1	1	0	2	3	0	1	2	1	0	0	2	1	0	0	0	0	1	0	1	0	Chloroflexi	TK10	Others	Others	Others	OTU6017
OTU6017	0	0	0	0	0	0	0	0	0	0	0	1	1	1	1	0	1	0	0	0	0	2	0	3	3	0	1	1	1	0	0	0	0	0	0	0	0	0	0	0	Chloroflexi	Chloroflexia	Chloroflexales	Roseiflexaceae	Others	OTU3898
OTU3898	0	0	0	0	0	0	0	0	0	0	1	0	1	6	0	1	1	3	0	1	0	0	1	0	0	0	0	0	0	0	0	0	0	0	0	0	0	0	0	0	Proteobacteria	Gammaproteobacteria	Coxiellales	Coxiellaceae	Coxiella	OTU3187
OTU3187	0	0	0	0	0	0	0	0	0	0	0	0	0	0	1	0	0	0	0	0	0	0	0	0	0	0	0	0	0	0	0	0	0	0	0	0	0	0	0	0	Bdellovibrionota	Oligoflexia	0319-6G20	Others	Others	OTU604
OTU604	0	0	0	0	0	0	1	0	0	0	0	0	0	0	0	0	0	0	0	0	0	0	0	0	0	0	0	0	0	0	0	0	0	0	1	0	0	0	0	0	Actinobacteriota	Actinobacteria	Propionibacteriales	Nocardioidaceae	Nocardioides	OTU1443
OTU1443	13	8	17	9	8	30	40	43	38	45	28	19	25	37	25	115	149	138	135	127	93	60	55	93	83	139	161	147	183	189	20	22	21	25	24	37	48	53	47	42	Actinobacteriota	Actinobacteria	Micrococcales	Promicromonosporaceae	Others	OTU3354
OTU3354	3	0	0	0	0	1	1	2	1	2	3	2	1	4	2	10	10	4	10	8	11	7	7	8	9	4	10	7	6	22	1	0	1	0	1	5	2	0	1	3	Chloroflexi	Chloroflexia	Chloroflexales	Roseiflexaceae	Others	OTU4040
OTU4040	3	10	0	2	2	1	1	1	3	1	5	0	1	2	5	1	2	0	1	1	0	1	0	0	0	0	0	0	0	0	0	2	1	0	2	1	1	0	7	0	Proteobacteria	Gammaproteobacteria	Diplorickettsiales	Diplorickettsiaceae	Others	OTU3342
OTU3342	0	0	0	0	0	0	0	0	2	0	0	1	0	0	0	0	0	0	0	0	0	0	0	0	0	0	0	0	0	0	0	0	0	1	2	0	0	1	2	1	Acidobacteriota	Blastocatellia	11��24��	Others	Others	OTU5658
OTU5658	0	0	0	2	2	0	0	1	1	1	9	9	8	15	10	1	3	6	1	1	0	4	5	4	1	9	4	13	7	3	1	1	0	1	0	0	0	0	0	0	Proteobacteria	Gammaproteobacteria	Acidiferrobacterales	Acidiferrobacteraceae	Sulfurifustis	OTU1768
OTU1768	0	0	1	0	0	0	0	0	0	0	0	0	0	0	0	0	1	0	0	0	0	0	0	0	0	0	0	0	1	0	0	0	0	1	0	0	0	1	0	0	Bacteroidota	Bacteroidia	Chitinophagales	Chitinophagaceae	Terrimonas	OTU1258
OTU1258	39	37	62	53	62	45	49	45	41	30	48	39	29	29	71	17	16	17	33	21	15	10	16	15	20	7	27	10	18	13	22	28	39	39	34	67	44	62	59	52	Proteobacteria	Alphaproteobacteria	Rhizobiales	Rhizobiaceae	Pseudaminobacter	OTU7502
OTU7502	2	0	1	1	0	1	0	3	1	2	0	1	0	0	0	1	1	0	0	2	5	9	4	4	4	1	1	0	1	0	0	0	0	0	1	1	2	1	2	0	Planctomycetota	OM190	Others	Others	Others	OTU1641
OTU1641	4	7	3	6	3	4	4	3	2	3	3	7	4	5	5	2	0	2	0	2	1	1	3	2	0	7	7	13	6	8	9	4	3	2	2	2	3	2	0	6	Proteobacteria	Gammaproteobacteria	Diplorickettsiales	Diplorickettsiaceae	Aquicella	OTU6681
OTU6681	1	2	0	1	0	0	0	0	0	0	0	0	1	0	0	0	0	0	0	0	0	0	0	0	0	0	0	0	0	0	0	1	0	0	0	0	0	0	2	0	Actinobacteriota	Actinobacteria	Micrococcales	Microbacteriaceae	Plantibacter	OTU3158
OTU3158	1	1	3	2	1	24	32	32	53	33	4	6	6	12	7	11	20	23	15	22	24	21	27	36	28	22	16	14	19	17	0	4	2	6	2	18	15	7	9	8	Armatimonadota	Fimbriimonadia	Fimbriimonadales	Fimbriimonadaceae	Others	OTU3333
OTU3333	0	5	4	3	5	5	1	1	0	3	5	5	6	5	8	7	1	7	4	6	3	1	5	2	1	1	1	2	0	0	4	1	5	4	2	2	0	3	0	3	Planctomycetota	Planctomycetes	Gemmatales	Gemmataceae	Gemmata	OTU3459
OTU3459	0	0	0	0	0	0	0	0	0	0	0	0	0	0	0	1	1	0	0	1	0	0	0	0	0	0	1	0	0	0	0	0	0	0	0	0	0	0	0	1	Bdellovibrionota	Oligoflexia	Oligoflexales	Others	Oligoflexus	OTU5375
OTU5375	1	0	0	0	0	0	0	0	0	0	0	0	0	0	0	0	0	0	0	0	0	0	0	0	0	0	0	0	0	0	0	0	0	0	0	0	0	0	0	0	Chloroflexi	Anaerolineae	SBR1031	A4b	Others	OTU3921
OTU3921	0	0	0	1	0	0	0	0	1	0	1	0	0	0	0	0	1	2	1	0	0	2	1	0	0	0	0	0	0	0	0	0	0	0	0	0	0	0	0	0	Chloroflexi	Anaerolineae	Ardenticatenales	Ardenticatenaceae	Others	OTU4871
OTU4871	0	0	0	0	0	0	0	0	0	0	0	1	0	0	0	0	0	1	0	0	0	0	0	1	0	0	0	0	0	0	0	0	0	0	0	0	0	0	0	0	Proteobacteria	Alphaproteobacteria	Rhizobiales	Devosiaceae	Pelagibacterium	OTU3488
OTU3488	0	0	0	0	0	0	0	0	0	0	0	0	0	0	0	0	0	0	0	0	0	0	0	0	0	0	0	0	0	0	1	0	0	0	0	0	0	0	0	0	Planctomycetota	Planctomycetes	Pirellulales	Pirellulaceae	Others	OTU5458
OTU5458	4	2	6	5	4	4	5	4	6	3	11	7	7	5	8	5	5	4	3	9	5	1	2	4	3	5	6	6	4	11	2	1	4	3	5	3	3	4	7	4	Chloroflexi	Anaerolineae	C10-SB1A	Others	Others	OTU7529
OTU7529	0	0	0	2	1	0	0	0	1	0	0	0	0	0	0	0	0	0	0	0	0	0	0	0	0	0	0	0	0	0	2	0	2	0	0	0	0	2	1	0	Others	Others	Others	Others	Others	OTU4847
OTU4847	0	1	0	0	0	0	0	0	0	1	1	0	0	0	0	1	0	0	0	0	1	0	0	0	0	0	0	0	0	0	0	0	0	0	0	0	0	0	0	0	Bacteroidota	Bacteroidia	Cytophagales	Cytophagaceae	Sporocytophaga	OTU3965
OTU3965	0	0	0	0	1	0	0	0	0	0	0	0	0	0	0	0	0	0	1	0	0	0	1	0	0	0	0	0	0	0	1	0	0	0	0	0	0	0	0	0	Planctomycetota	Planctomycetes	Pirellulales	Pirellulaceae	Rhodopirellula	OTU4588
OTU4588	2	1	0	1	1	1	4	4	6	2	0	1	0	0	0	1	0	0	1	1	2	1	1	0	1	1	1	0	1	1	4	3	5	1	2	0	1	1	6	0	Planctomycetota	Planctomycetes	Gemmatales	Gemmataceae	Others	OTU1889
OTU1889	0	2	0	0	0	1	0	0	1	0	2	0	2	2	2	0	0	2	0	1	2	0	0	0	0	1	2	1	2	1	0	2	0	0	0	0	2	0	0	1	Planctomycetota	Planctomycetes	Gemmatales	Gemmataceae	Others	OTU1888
OTU1888	1	0	0	0	0	0	0	0	0	1	1	1	1	3	1	2	0	0	2	0	1	1	1	1	1	4	1	2	4	3	0	0	0	0	0	0	0	0	0	0	Bacteroidota	Bacteroidia	Chitinophagales	Chitinophagaceae	Niastella	OTU1919
OTU1919	4	15	14	9	9	6	8	3	14	9	13	9	11	17	16	6	6	4	7	6	6	4	2	2	10	7	5	3	3	1	8	6	9	12	6	8	0	6	6	7	Planctomycetota	Planctomycetes	Planctomycetales	Rubinisphaeraceae	Others	OTU2709
OTU2709	0	0	1	1	3	0	0	0	0	1	1	0	0	1	0	0	1	0	0	0	0	0	0	0	0	0	0	0	0	0	2	0	0	0	2	0	0	0	0	1	Bacteroidota	Rhodothermia	Rhodothermales	Rhodothermaceae	Others	OTU8089
OTU8089	1	0	0	1	0	0	1	0	0	1	0	0	0	0	0	0	0	0	0	0	0	0	0	0	0	0	0	0	0	0	0	0	0	1	0	1	0	0	0	0	Acidobacteriota	Acidobacteriae	Bryobacterales	Bryobacteraceae	Bryobacter	OTU6868
OTU6868	0	4	1	4	5	0	0	1	0	2	0	0	0	0	0	0	0	0	0	0	0	0	0	0	0	0	0	0	0	0	6	2	5	5	4	1	1	4	3	1	Planctomycetota	Planctomycetes	Gemmatales	Gemmataceae	Others	OTU7019
OTU7019	1	4	3	3	3	1	1	0	2	1	1	3	1	2	3	1	1	0	2	1	3	0	2	0	0	1	1	0	0	2	2	2	0	1	2	1	1	0	1	1	Gemmatimonadota	Gemmatimonadetes	Gemmatimonadales	Gemmatimonadaceae	Others	OTU7796
OTU7796	4	4	5	5	4	4	4	0	4	5	7	8	4	6	3	0	3	0	0	0	1	5	1	3	5	0	0	1	0	0	0	3	4	2	1	10	8	12	14	8	Planctomycetota	Planctomycetes	Gemmatales	Gemmataceae	Others	OTU7017
OTU7017	2	3	2	7	2	5	1	3	2	5	1	0	2	2	0	3	1	0	3	3	2	1	0	1	1	0	0	1	3	1	7	4	3	8	9	3	3	2	3	6	Sumerlaeota	Sumerlaeia	Sumerlaeales	Sumerlaeaceae	Sumerlaea	OTU2468
OTU2468	0	3	0	1	4	0	2	0	0	0	3	4	3	1	4	0	0	1	1	0	0	0	2	3	0	1	0	1	1	1	0	2	2	0	1	1	1	0	1	0	Chloroflexi	Anaerolineae	Anaerolineales	Anaerolineaceae	Others	OTU7260
OTU7260	8	10	4	4	8	7	7	9	10	3	0	0	0	0	0	0	0	0	0	0	0	0	0	0	0	0	0	0	0	0	11	5	4	9	15	7	4	11	8	8	Planctomycetota	Planctomycetes	Gemmatales	Gemmataceae	Others	OTU2537
OTU2537	0	0	0	0	0	0	0	0	0	0	1	0	0	0	0	0	0	0	1	0	0	0	0	0	0	0	0	0	0	0	0	0	0	0	0	0	0	0	0	0	Chloroflexi	Chloroflexia	Kallotenuales	AKIW781	Others	OTU3872
OTU3872	0	0	0	0	0	0	0	0	0	0	0	0	0	0	0	1	0	0	0	0	0	0	0	0	0	0	0	0	0	0	0	0	0	0	0	0	0	0	0	0	Firmicutes	Clostridia	Others	Hungateiclostridiaceae	Others	OTU7194
OTU7194	0	0	0	0	0	0	0	0	0	0	0	0	0	0	0	0	0	0	0	0	0	0	0	0	0	0	0	0	0	0	1	1	0	0	0	0	1	0	1	0	Firmicutes	Negativicutes	Veillonellales-Selenomonadales	Sporomusaceae	Sporomusa	OTU6748
OTU6748	5	0	3	2	2	0	3	5	3	4	0	0	0	1	0	0	0	0	0	0	0	0	0	0	0	0	0	0	0	0	3	2	0	2	3	3	3	5	1	3	Planctomycetota	Planctomycetes	Pirellulales	Pirellulaceae	Pir4_lineage	OTU5838
OTU5838	0	2	0	0	0	0	0	1	2	1	1	1	1	3	1	0	1	1	0	1	0	0	0	0	1	1	0	0	1	2	1	1	0	0	0	0	0	1	0	0	Proteobacteria	Gammaproteobacteria	Cellvibrionales	Cellvibrionaceae	Cellvibrio	OTU2392
OTU2392	0	0	0	0	2	0	0	0	0	0	0	1	1	0	2	0	2	1	2	3	14	19	9	12	14	1	2	2	2	3	0	0	0	2	0	0	0	0	0	0	Actinobacteriota	Thermoleophilia	Solirubrobacterales	Solirubrobacteraceae	Others	OTU996
OTU996	0	0	0	0	0	0	0	0	0	0	0	0	0	0	0	0	0	1	0	0	0	0	0	0	0	0	0	0	0	0	0	0	0	0	0	0	0	0	0	0	Actinobacteriota	Actinobacteria	Micrococcales	Sanguibacteraceae	Sanguibacter	OTU3227
OTU3227	2	1	0	0	0	0	0	0	1	0	0	0	4	0	3	0	6	2	5	0	9	8	14	5	16	5	10	6	7	12	2	2	1	13	3	0	5	0	4	3	Proteobacteria	Gammaproteobacteria	Coxiellales	Coxiellaceae	Coxiella	OTU3775
OTU3775	0	0	0	0	0	0	0	0	0	0	0	1	1	0	1	0	0	0	0	0	0	0	0	0	0	0	0	0	0	0	0	0	0	0	0	0	0	0	0	0	Proteobacteria	Gammaproteobacteria	JG36-GS-52	Others	Others	OTU8033
OTU8033	13	15	13	25	14	9	18	11	5	6	0	0	0	0	0	0	0	0	0	0	0	0	0	1	0	0	0	0	0	0	13	10	19	10	14	7	9	9	5	8	Planctomycetota	Planctomycetes	Planctomycetales	Others	Others	OTU5890
OTU5890	0	0	0	0	0	0	0	0	0	0	0	0	0	0	0	1	0	0	0	0	0	0	0	0	0	1	0	0	0	0	0	0	0	0	0	0	0	0	0	0	Proteobacteria	Gammaproteobacteria	Cellvibrionales	Halieaceae	Others	OTU5238
OTU5238	0	0	0	0	0	0	0	0	0	0	0	0	1	0	1	0	0	0	0	0	0	0	0	0	0	0	0	0	0	0	0	0	0	0	0	0	0	0	0	0	Chloroflexi	Anaerolineae	SJA-15	Others	Others	OTU7688
OTU7688	1	0	0	0	0	0	0	0	1	0	0	0	0	0	0	0	0	0	0	0	0	0	0	0	0	0	0	0	0	0	0	0	0	0	0	1	0	0	1	0	Verrucomicrobiota	Verrucomicrobiae	Verrucomicrobiales	Rubritaleaceae	Luteolibacter	OTU531
OTU531	0	0	0	0	0	2	0	0	1	0	0	0	0	0	0	0	0	0	0	0	0	0	0	0	0	0	0	0	0	0	0	0	1	0	0	0	0	0	0	0	Chloroflexi	Ktedonobacteria	C0119	Others	Others	OTU1523
OTU1523	0	0	0	0	0	0	0	0	0	0	7	11	12	14	9	14	5	11	9	13	15	16	15	14	3	7	5	7	6	5	0	0	0	0	0	0	0	0	0	0	Cyanobacteria	Cyanobacteriia	Cyanobacteriales	Others	Others	OTU3211
OTU3211	0	0	1	0	0	0	0	0	0	0	0	0	0	0	3	0	2	1	0	1	0	0	0	0	0	0	0	0	0	0	0	0	0	0	0	0	0	0	1	0	Planctomycetota	Pla3_lineage	Others	Others	Others	OTU6011
OTU6011	18	25	14	14	16	12	10	9	7	7	56	61	50	54	47	16	15	8	20	13	33	21	17	19	21	26	25	31	17	33	14	15	12	3	6	3	6	3	6	5	Actinobacteriota	MB-A2-108	Others	Others	Others	OTU2102
OTU2102	1	0	0	0	0	0	0	0	0	0	2	0	1	1	0	0	1	0	0	0	1	0	2	1	0	0	1	0	0	2	0	1	1	0	0	0	0	0	0	0	Bacteroidota	Bacteroidia	Flavobacteriales	Weeksellaceae	Chryseobacterium	OTU1987
OTU1987	1	0	0	0	1	361	125	197	166	174	1	0	0	0	0	0	1	4	3	2	0	1	0	1	0	0	0	0	0	0	1	0	3	1	0	88	86	82	62	90	Chloroflexi	Others	Others	Others	Others	OTU7767
OTU7767	0	0	0	0	0	0	0	0	0	0	0	0	0	0	0	0	0	0	0	0	0	0	0	0	0	0	0	0	0	0	1	0	0	0	0	0	0	0	0	1	Bacteroidota	Bacteroidia	Cytophagales	Others	Others	OTU7894
OTU7894	1	3	0	2	1	2	2	7	0	3	0	0	0	0	0	0	1	0	1	0	0	0	0	0	0	0	0	0	0	0	6	7	6	6	9	4	5	7	8	4	Cyanobacteria	Cyanobacteriia	Chloroplast	Others	Others	OTU6712
OTU6712	0	0	1	0	0	0	1	0	0	1	0	0	0	0	0	0	0	0	0	0	0	0	0	0	0	0	0	0	0	0	0	1	0	1	0	0	0	0	0	1	Bacteroidota	Bacteroidia	Sphingobacteriales	env.OPS_17	Others	OTU2579
OTU2579	7	7	3	5	4	13	14	25	12	8	8	8	10	4	8	0	0	0	0	0	0	0	0	0	0	1	1	0	2	3	2	20	6	2	6	4	5	9	8	8	Bacteroidota	Bacteroidia	Chitinophagales	Chitinophagaceae	Others	OTU4448
OTU4448	0	0	0	0	1	1	0	0	0	0	8	5	4	3	7	7	3	6	6	10	1	5	6	8	3	0	1	1	0	0	0	1	0	0	0	0	0	0	0	0	Planctomycetota	OM190	Others	Others	Others	OTU3962
OTU3962	0	0	0	0	0	0	0	0	0	0	0	1	0	1	1	0	0	0	0	0	0	0	0	0	0	0	1	2	0	0	0	0	0	0	0	0	0	0	0	0	Gemmatimonadota	Longimicrobia	Longimicrobiales	Longimicrobiaceae	YC-ZSS-LKJ147	OTU2318
OTU2318	0	1	0	0	1	1	1	2	1	0	0	0	0	0	0	0	0	0	1	1	0	3	2	3	4	0	0	4	0	0	2	4	0	5	2	5	0	0	3	1	Chloroflexi	Anaerolineae	Anaerolineales	Anaerolineaceae	Others	OTU8035
OTU8035	1	2	2	1	2	1	4	2	0	4	0	0	0	0	0	0	0	0	0	0	0	0	0	0	0	0	0	0	0	0	2	1	6	10	6	3	2	6	3	2	Patescibacteria	Microgenomatia	Others	Others	Others	OTU7151
OTU7151	0	0	1	1	0	1	2	0	0	2	0	0	0	0	0	1	0	0	1	0	0	0	1	0	0	0	0	0	0	0	2	0	0	2	3	3	1	3	1	2	Firmicutes	Bacilli	Bacillales	Bacillaceae	Bacillus	OTU6311
OTU6311	0	0	0	0	0	0	0	0	1	0	0	0	0	0	0	0	0	0	0	0	0	0	0	0	1	0	0	0	0	1	0	0	0	0	1	0	0	0	0	0	Bacteroidota	Bacteroidia	Flavobacteriales	Weeksellaceae	Chryseobacterium	OTU3979
OTU3979	3	0	0	0	0	1	1	37	2	0	0	0	0	0	0	0	0	0	0	0	0	1	0	0	0	0	0	1	0	0	0	3	3	1	2	9	24	1	11	3	Desulfobacterota	Desulfuromonadia	PB19	Others	Others	OTU1700
OTU1700	1	0	0	0	1	0	0	0	0	1	1	0	1	0	0	0	0	0	0	0	0	0	0	0	0	0	1	0	0	1	0	0	1	0	0	0	0	0	0	0	Others	Others	Others	Others	Others	OTU65
OTU65	1	0	0	0	0	0	0	0	0	0	0	0	0	0	0	0	0	0	0	0	0	0	0	0	0	0	0	0	0	0	0	0	0	0	0	0	0	0	0	0	Chloroflexi	Anaerolineae	SBR1031	A4b	Others	OTU6835
OTU6835	1	1	0	1	0	1	0	0	0	0	0	0	0	0	0	0	0	0	0	0	0	0	0	0	0	0	0	0	0	0	2	1	1	0	0	1	0	0	0	1	Elusimicrobiota	Elusimicrobia	Lineage_IV	Others	Others	OTU3074
OTU3074	0	0	0	0	0	0	0	0	0	0	0	0	0	0	2	0	0	0	0	0	1	0	0	0	0	0	1	0	0	0	0	2	1	1	0	0	0	0	0	0	Bdellovibrionota	Bdellovibrionia	Bdellovibrionales	Bdellovibrionaceae	OM27_clade	OTU1434
OTU1434	0	0	0	0	0	0	0	0	0	0	1	4	2	4	3	1	1	2	1	1	0	3	0	0	0	0	0	0	0	0	0	0	0	1	0	1	2	1	1	0	Proteobacteria	Alphaproteobacteria	Rickettsiales	Mitochondria	Others	OTU3142
OTU3142	0	0	0	0	0	0	0	0	0	1	0	0	0	0	0	0	3	0	1	0	0	0	0	0	0	0	0	2	0	0	0	0	0	0	0	0	0	0	0	0	Myxococcota	Polyangia	Haliangiales	Haliangiaceae	Haliangium	OTU7143
OTU4750	0	0	0	0	0	0	0	0	0	0	0	0	0	0	0	0	5	0	0	0	0	0	0	1	0	0	0	0	0	0	0	0	0	0	0	0	0	0	0	0	Acidobacteriota	Vicinamibacteria	Vicinamibacterales	Others	Others	OTU7874
OTU7143	0	0	3	1	1	0	0	0	0	0	0	1	1	0	0	0	0	0	1	0	0	0	0	0	0	1	0	0	0	0	0	1	0	1	0	1	0	0	0	0	Gemmatimonadota	Gemmatimonadetes	Gemmatimonadales	Gemmatimonadaceae	Others	OTU4569
OTU7874	126	116	113	96	103	65	70	72	69	64	157	205	188	162	157	71	76	67	63	70	80	68	63	66	69	76	63	69	72	71	91	91	89	82	104	69	45	60	83	59	Planctomycetota	BD7-11	Others	Others	Others	OTU5227
OTU4569	6	2	4	3	6	1	6	3	2	4	2	1	1	3	0	0	0	3	1	0	3	0	5	1	5	1	2	0	1	2	6	4	6	6	11	4	4	5	2	14	Chloroflexi	Anaerolineae	Caldilineales	Caldilineaceae	Others	OTU6355
OTU5227	0	0	0	0	0	0	0	0	0	0	1	1	1	0	1	0	0	0	0	0	0	0	0	0	0	0	1	0	0	1	0	0	0	0	0	0	0	0	0	0	Planctomycetota	Planctomycetes	Gemmatales	Gemmataceae	Others	OTU2055
OTU6355	2	0	1	2	0	0	1	1	1	0	0	0	0	0	0	0	0	0	0	0	0	0	0	0	0	0	0	0	0	0	1	0	0	1	0	0	0	0	0	0	Bacteroidota	Rhodothermia	Rhodothermales	Rhodothermaceae	Others	OTU6076
OTU2055	0	0	0	0	0	0	0	0	0	0	1	0	0	0	0	0	1	1	0	0	0	0	0	0	0	0	0	0	0	0	0	0	0	0	0	0	0	0	0	0	Acidobacteriota	Acidobacteriae	Others	Others	Others	OTU4556
OTU6076	9	14	19	10	16	13	11	7	10	17	3	1	4	2	8	1	1	7	3	3	2	2	1	2	0	2	1	0	1	0	36	33	24	31	19	27	16	24	17	22	Firmicutes	Bacilli	Thermoactinomycetales	Thermoactinomycetaceae	Risungbinella	OTU1595
OTU4556	1	0	2	0	1	0	0	0	0	1	1	5	4	3	1	4	1	1	4	5	3	2	2	4	1	1	0	1	3	0	0	0	0	0	0	0	0	0	0	0	Myxococcota	Myxococcia	Myxococcales	Anaeromyxobacteraceae	Anaeromyxobacter	OTU8074
OTU1595	0	0	0	0	1	0	0	0	0	0	0	0	0	0	0	0	0	0	0	0	0	0	0	1	2	0	0	0	0	0	1	0	0	0	0	0	0	1	0	0	Chloroflexi	Anaerolineae	SBR1031	A4b	Others	OTU5871
OTU8074	0	0	0	0	0	0	0	0	0	0	0	0	0	0	0	0	0	0	0	0	0	0	0	0	0	0	0	0	0	0	0	0	0	0	0	0	0	0	0	1	Others	Others	Others	Others	Others	OTU5707
OTU5871	0	0	0	0	0	0	0	0	0	0	0	0	3	1	0	0	0	0	0	1	0	0	0	0	1	2	0	0	0	0	0	0	0	0	0	0	0	0	0	0	Actinobacteriota	Actinobacteria	Streptosporangiales	Thermomonosporaceae	Actinocorallia	OTU3103
OTU5707	0	0	0	0	0	0	0	0	0	0	0	0	0	0	0	0	0	0	0	0	0	0	0	1	0	0	0	0	0	0	0	0	0	0	0	0	0	0	0	0	Bdellovibrionota	Oligoflexia	Oligoflexales	Others	Others	OTU437
OTU3103	2	3	1	0	2	35	13	8	5	5	0	3	7	8	0	11	6	2	7	4	2	1	3	1	0	8	11	8	10	9	0	3	1	2	1	31	29	43	32	36	Planctomycetota	Planctomycetes	Gemmatales	Gemmataceae	Others	OTU5682
OTU437	0	0	1	0	0	0	0	0	0	0	0	0	0	0	0	1	0	0	0	0	0	0	0	0	0	0	0	0	0	0	0	0	0	0	0	0	0	0	0	0	Gemmatimonadota	AKAU4049	Others	Others	Others	OTU5307
OTU5682	0	0	0	0	0	0	0	0	0	0	0	0	0	0	0	0	0	0	1	0	0	0	0	0	1	0	0	0	0	0	0	0	0	0	0	0	0	0	0	0	Planctomycetota	Pla4_lineage	Others	Others	Others	OTU4551
OTU5307	1	1	0	1	0	0	0	0	0	0	6	3	1	3	3	3	3	0	1	3	4	1	2	0	0	0	2	0	0	0	1	0	0	0	1	0	0	0	0	0	Proteobacteria	Alphaproteobacteria	Reyranellales	Reyranellaceae	Others	OTU4396
OTU4551	1	1	2	1	0	0	0	0	0	1	4	5	4	3	5	0	2	1	3	2	1	0	1	2	4	2	0	0	0	2	0	0	0	1	1	0	0	0	0	0	Bacteroidota	Bacteroidia	Sphingobacteriales	NS11-12_marine_group	Others	OTU4505
OTU4396	0	0	0	1	0	0	0	0	0	0	8	2	4	3	2	1	2	1	1	0	0	2	3	1	1	4	2	3	3	2	0	0	0	0	0	0	0	0	0	0	Planctomycetota	Planctomycetes	Gemmatales	Gemmataceae	Others	OTU5688
OTU4505	0	1	1	0	2	0	1	0	0	0	0	0	0	0	0	0	0	0	0	0	0	0	0	0	0	0	0	0	0	0	0	1	1	0	0	0	0	2	1	1	Methylomirabilota	Methylomirabilia	Rokubacteriales	Others	Others	OTU5410
OTU5688	0	0	0	0	0	0	0	0	0	0	1	1	2	5	1	1	0	0	1	1	0	1	1	0	1	2	1	3	3	1	0	0	0	0	0	0	0	0	0	0	Verrucomicrobiota	Verrucomicrobiae	Pedosphaerales	Pedosphaeraceae	Others	OTU2165
OTU5410	0	0	0	0	0	0	0	0	0	0	30	28	25	21	19	7	9	3	7	1	4	12	7	10	4	11	18	22	14	20	0	0	0	0	0	0	1	0	0	0	Proteobacteria	Alphaproteobacteria	Others	Others	Others	OTU5594
OTU2165	0	0	0	0	0	0	0	0	1	0	0	0	0	1	0	0	0	0	0	0	0	0	0	0	0	0	0	0	0	0	0	0	0	0	0	0	0	0	0	0	Proteobacteria	Alphaproteobacteria	Kiloniellales	Kiloniellaceae	Tagaea	OTU3570
OTU5594	1	0	0	0	0	0	0	0	0	0	0	0	0	0	0	0	0	1	1	0	1	0	0	0	0	0	0	0	0	0	0	0	0	0	0	0	0	0	0	0	Proteobacteria	Alphaproteobacteria	Azospirillales	Azospirillaceae	Others	OTU4620
OTU3570	3	1	2	4	1	1	0	1	2	0	2	1	0	0	1	1	1	1	0	0	0	0	1	0	0	2	0	1	3	0	0	0	1	0	0	1	3	2	1	1	Bacteroidota	Bacteroidia	Cytophagales	Amoebophilaceae	Candidatus_Amoebophilus	OTU5476
OTU4620	0	0	0	0	0	0	0	0	0	0	0	0	0	0	0	2	0	0	0	0	0	0	0	0	0	0	0	0	0	0	0	0	0	0	0	0	0	0	0	0	Proteobacteria	Alphaproteobacteria	Caulobacterales	Caulobacteraceae	Others	OTU6923
OTU5476	1	0	0	0	0	0	0	0	0	1	0	1	0	1	1	0	0	1	0	0	0	0	0	0	0	0	0	0	0	0	0	0	1	0	0	0	0	0	0	1	Planctomycetota	Phycisphaerae	Tepidisphaerales	WD2101_soil_group	Others	OTU3209
OTU6923	0	0	0	0	0	0	0	0	0	0	0	0	0	0	0	0	0	0	0	0	0	0	0	0	0	0	0	0	0	0	0	2	1	0	2	1	0	0	0	0	Planctomycetota	Phycisphaerae	CCM11a	Others	Others	OTU7704
OTU3209	32	32	36	40	51	33	44	40	37	41	143	122	128	123	124	102	99	106	96	106	155	163	115	140	131	79	102	83	63	112	52	34	43	49	40	32	40	22	23	28	Planctomycetota	Phycisphaerae	Tepidisphaerales	Tepidisphaeraceae	Others	OTU1226
OTU7704	1	0	0	0	2	0	0	0	1	0	0	0	0	0	0	0	0	0	0	0	0	0	0	0	0	0	0	0	0	0	0	1	1	0	0	0	0	1	1	0	Acidobacteriota	Acidobacteriae	Elev-16S-1166	Others	Others	OTU7015
OTU1226	0	0	0	0	0	0	0	1	0	0	0	0	0	0	0	0	0	0	0	0	0	0	0	0	0	0	0	0	0	0	0	1	0	0	0	0	0	0	0	0	Planctomycetota	Phycisphaerae	Tepidisphaerales	WD2101_soil_group	Others	OTU3756
OTU7015	3	2	4	4	4	2	2	1	2	1	0	1	0	0	0	0	0	0	0	0	0	0	0	0	0	0	0	0	0	0	3	3	1	4	5	3	2	1	3	1	Proteobacteria	Alphaproteobacteria	Azospirillales	Azospirillaceae	Skermanella	OTU2551
OTU3756	0	0	0	0	0	0	0	0	0	0	1	2	2	2	1	2	1	0	3	1	1	0	1	2	1	1	3	0	0	1	0	1	0	0	0	0	0	0	0	0	Verrucomicrobiota	Omnitrophia	Omnitrophales	Omnitrophaceae	Candidatus_Omnitrophus	OTU3514
OTU2551	0	0	0	0	0	0	0	0	0	0	0	0	0	0	0	0	0	1	0	0	0	0	0	0	0	0	0	0	0	0	1	0	0	0	0	0	0	0	0	0	Chloroflexi	Chloroflexia	Kallotenuales	AKIW781	Others	OTU2723
OTU3514	1	0	0	0	0	0	0	0	0	0	0	1	0	0	0	0	0	0	0	0	0	1	0	0	0	0	0	0	0	0	0	0	0	0	0	0	1	0	0	0	Gemmatimonadota	AKAU4049	Others	Others	Others	OTU3435
OTU2723	0	0	0	0	0	0	0	0	0	0	2	0	0	1	0	3	1	0	0	1	0	1	0	1	1	2	1	0	1	1	0	0	0	0	0	0	0	0	0	0	Chloroflexi	Anaerolineae	Anaerolineales	Anaerolineaceae	RBG-16-58-14	OTU7578
OTU3435	0	0	0	0	0	0	0	0	0	0	0	0	0	0	0	0	0	0	0	0	1	1	0	0	0	0	0	0	0	0	0	0	0	0	0	0	0	0	0	0	Zixibacteria	Others	Others	Others	Others	OTU4814
OTU7578	2	0	1	4	2	1	0	0	1	0	0	0	0	0	0	0	0	0	0	0	0	0	0	0	0	0	0	0	0	0	0	2	3	0	1	2	0	1	0	0	Chloroflexi	Anaerolineae	Anaerolineales	Anaerolineaceae	Others	OTU12
OTU4814	0	0	0	0	0	0	0	0	0	0	1	0	1	0	1	0	0	0	1	0	0	0	0	0	0	0	0	0	0	0	0	0	0	0	0	0	0	0	0	0	Planctomycetota	Planctomycetes	Gemmatales	Gemmataceae	Others	OTU4088
OTU12	1	0	0	0	2	0	0	0	0	0	0	0	0	0	0	0	0	0	0	0	0	0	0	0	0	0	0	0	0	0	0	0	0	2	0	0	1	0	0	0	Proteobacteria	Alphaproteobacteria	Rhizobiales	Rhizobiales_Incertae_Sedis	Others	OTU6290
OTU4088	0	0	0	0	0	0	0	0	0	0	0	0	0	0	0	0	0	0	0	0	0	1	0	0	0	0	0	0	0	0	0	0	0	0	0	0	0	0	0	0	Bdellovibrionota	Oligoflexia	0319-6G20	Others	Others	OTU7741
OTU6290	0	0	5	4	4	1	2	2	3	3	6	5	3	9	7	0	4	2	1	4	3	2	3	2	1	9	6	3	4	7	1	3	3	1	4	6	12	12	11	5	Bdellovibrionota	Oligoflexia	0319-6G20	Others	Others	OTU2510
OTU7741	0	1	1	1	1	0	1	0	0	0	0	0	0	0	0	0	0	0	0	0	0	0	0	0	0	0	0	0	0	0	0	1	0	0	0	0	0	0	1	0	Actinobacteriota	Thermoleophilia	Gaiellales	Others	Others	OTU1520
OTU2510	0	0	0	0	0	0	0	0	0	0	0	0	0	0	0	0	0	0	0	0	1	0	0	0	0	0	0	0	0	0	0	1	0	0	0	0	0	0	0	0	Myxococcota	Polyangia	Nannocystales	Nannocystaceae	Others	OTU1949
OTU1520	0	1	0	0	0	0	0	0	0	0	3	2	2	1	4	2	0	2	6	1	2	1	1	5	3	2	1	4	2	1	1	0	0	1	1	1	0	1	2	0	Chloroflexi	JG30-KF-CM66	Others	Others	Others	OTU5816
OTU1949	0	0	0	0	0	0	0	0	0	0	0	0	0	0	0	0	0	0	0	0	1	0	1	0	0	0	0	0	0	0	0	0	0	2	0	0	0	0	0	0	Proteobacteria	Gammaproteobacteria	Salinisphaerales	Solimonadaceae	Others	OTU1345
OTU5816	1	0	1	0	0	1	2	3	0	1	3	0	4	1	1	1	0	0	1	0	3	2	0	1	0	2	1	2	2	1	0	0	1	1	2	0	1	0	0	0	Actinobacteriota	Acidimicrobiia	Microtrichales	Others	Others	OTU2355
OTU1345	0	0	1	3	1	0	0	0	0	0	4	1	0	2	1	0	0	0	0	1	0	0	0	0	0	2	0	0	0	0	0	0	0	0	0	0	0	0	0	0	Proteobacteria	Gammaproteobacteria	Others	Others	Others	OTU5204
OTU2355	3	6	9	7	5	0	3	5	3	4	1	0	3	2	0	3	1	2	1	1	0	0	1	1	1	1	2	1	1	0	6	8	9	1	9	4	5	7	5	5	Actinobacteriota	MB-A2-108	Others	Others	Others	OTU5233
OTU5204	0	0	0	0	0	0	0	0	0	0	1	0	0	0	0	0	0	0	0	0	0	0	0	0	0	0	0	0	0	0	0	0	0	0	0	0	0	0	0	0	Chloroflexi	Chloroflexia	Thermomicrobiales	JG30-KF-CM45	Others	OTU6350
OTU5233	1	2	0	0	0	0	0	0	0	0	3	0	2	3	1	0	0	0	1	1	0	0	0	0	0	1	0	0	0	0	0	0	0	0	0	0	0	0	0	0	Proteobacteria	Gammaproteobacteria	Nitrococcales	Nitrococcaceae	Nitrococcus	OTU7525
OTU6350	0	0	0	0	0	0	0	0	1	0	0	0	0	0	0	0	0	0	0	0	0	0	0	0	0	0	0	0	0	0	1	0	0	0	1	0	0	0	0	0	Acidobacteriota	Acidobacteriae	Acidobacteriales	Koribacteraceae	Candidatus_Koribacter	OTU676
OTU7525	0	0	0	0	0	0	0	0	0	0	0	0	0	0	0	1	0	0	0	0	0	0	1	0	0	0	0	0	0	0	0	0	0	0	0	0	0	1	0	0	Proteobacteria	Alphaproteobacteria	Rhizobiales	Rhizobiales_Incertae_Sedis	Nordella	OTU2324
OTU676	0	0	1	1	0	0	1	1	0	0	0	0	0	0	0	0	0	0	0	0	0	0	0	0	0	0	0	0	0	0	1	0	0	0	0	0	0	2	0	0	Chloroflexi	P2-11E	Others	Others	Others	OTU2962
OTU2324	57	45	54	47	59	25	19	27	17	14	59	71	58	46	54	56	69	50	40	46	80	84	81	78	46	47	35	52	44	42	21	26	15	18	17	13	26	15	14	17	Desulfobacterota	Desulfuromonadia	PB19	Others	Others	OTU2881
OTU2962	0	0	0	0	0	0	0	0	0	0	1	1	0	0	1	1	0	1	0	0	1	0	0	1	1	1	2	0	0	1	0	0	1	1	0	0	2	0	0	0	Bacteroidota	Bacteroidia	Chitinophagales	37-13	Others	OTU4117
OTU2881	0	0	0	0	0	0	0	0	0	0	0	0	1	0	1	0	0	0	0	0	0	1	0	0	0	0	0	0	0	0	0	0	0	0	0	0	0	0	0	0	Chloroflexi	Anaerolineae	Caldilineales	Caldilineaceae	Others	OTU7624
OTU4117	0	0	0	0	0	0	0	0	0	0	2	0	1	1	2	0	0	0	0	0	0	0	0	0	0	0	0	0	0	0	0	0	0	0	0	0	0	0	0	0	Proteobacteria	Alphaproteobacteria	Sphingomonadales	Sphingomonadaceae	Sphingomonas	OTU5639
OTU7624	0	0	0	0	0	1	0	0	0	0	0	0	0	0	0	0	0	0	0	0	0	0	0	0	0	0	0	0	0	0	0	0	0	0	0	0	0	0	2	0	Chloroflexi	Chloroflexia	Thermomicrobiales	JG30-KF-CM45	Others	OTU2826
OTU5639	0	0	0	0	0	0	1	0	0	0	5	3	0	4	3	0	2	2	2	2	5	7	11	6	39	0	1	0	0	2	0	0	0	0	0	0	0	0	0	0	Patescibacteria	Gracilibacteria	Candidatus_Peribacteria	Others	Others	OTU2899
OTU2826	0	0	0	0	0	0	2	0	0	0	0	0	0	0	0	0	0	0	0	0	0	1	0	0	0	0	0	0	0	0	0	1	0	0	0	0	0	0	0	0	Latescibacterota	Others	Others	Others	Others	OTU919
OTU2899	0	0	0	0	0	0	0	0	0	0	0	0	1	0	0	0	0	0	0	0	0	0	0	0	0	0	0	0	0	0	0	0	0	0	0	0	0	0	0	0	Patescibacteria	WWE3	Others	Others	Others	OTU314
OTU919	2	3	1	3	0	1	0	0	0	1	0	0	0	0	0	0	0	0	0	0	0	0	0	0	0	0	0	0	0	0	2	3	0	0	1	0	0	0	0	0	Bacteroidota	Bacteroidia	Chitinophagales	Saprospiraceae	Others	OTU6871
OTU314	1	0	0	0	0	0	0	0	0	0	0	0	0	0	0	0	0	0	0	0	0	0	0	0	0	0	0	0	0	0	1	0	0	0	0	0	0	0	0	0	Latescibacterota	Others	Others	Others	Others	OTU617
OTU6871	4	5	10	5	10	2	4	1	1	2	0	0	0	0	0	0	0	0	0	0	0	0	0	0	0	0	0	0	0	0	5	7	3	4	2	3	6	2	4	3	Bdellovibrionota	Oligoflexia	Oligoflexales	Others	Others	OTU7240
OTU617	0	2	3	2	1	0	1	1	0	0	2	5	1	2	1	0	2	0	1	1	0	0	0	0	0	0	0	0	1	0	0	0	0	0	1	0	0	0	0	0	Actinobacteriota	Actinobacteria	Pseudonocardiales	Pseudonocardiaceae	Saccharomonospora	OTU6864
OTU7240	1	1	1	1	0	0	0	0	0	0	0	1	0	0	0	0	0	0	0	0	0	0	0	0	0	0	0	0	0	1	0	0	0	0	0	0	1	0	0	0	Planctomycetota	Phycisphaerae	Phycisphaerales	Phycisphaeraceae	SM1A02	OTU1532
OTU6864	0	0	0	0	0	0	0	0	0	0	0	0	0	0	0	0	0	0	0	0	0	0	0	0	0	0	0	0	0	0	0	0	0	0	2	2	0	0	0	0	Patescibacteria	Parcubacteria	Others	Others	Others	OTU494
OTU1532	0	0	0	0	0	0	0	0	0	0	2	3	6	6	3	0	2	1	1	1	0	2	4	2	0	1	7	6	1	6	0	0	0	0	0	0	0	0	0	0	Hydrogenedentes	Hydrogenedentia	Hydrogenedentiales	Hydrogenedensaceae	Others	OTU8158
OTU494	0	1	0	3	1	3	2	1	1	2	0	0	0	0	0	0	0	0	0	0	0	0	0	0	0	0	0	0	0	0	1	0	0	0	3	1	0	0	2	3	Chloroflexi	Chloroflexia	Kallotenuales	AKIW781	Others	OTU2332
OTU8158	0	0	0	0	0	0	0	0	0	0	0	0	0	0	0	0	0	0	0	0	0	0	0	0	0	0	0	0	0	0	1	0	0	0	0	0	0	0	0	1	Cyanobacteria	Sericytochromatia	Others	Others	Others	OTU3562
OTU2332	0	1	0	0	1	0	0	0	0	0	0	0	0	0	1	0	2	3	11	0	0	0	0	0	0	0	0	0	0	0	0	0	0	0	0	1	0	0	0	0	Proteobacteria	Gammaproteobacteria	Burkholderiales	SC-I-84	Others	OTU6844
OTU3562	0	0	0	0	0	0	0	0	1	0	0	0	0	0	0	0	0	0	0	0	0	0	0	0	0	0	0	0	0	0	0	0	0	0	0	0	0	0	0	0	Proteobacteria	Gammaproteobacteria	Diplorickettsiales	Diplorickettsiaceae	Aquicella	OTU5092
OTU6844	43	42	42	44	34	66	39	50	31	46	0	2	3	1	2	4	2	3	3	1	5	1	2	6	1	1	3	3	2	2	116	87	88	76	70	61	93	88	53	73	Chloroflexi	TK10	Others	Others	Others	OTU1299
OTU5092	1	2	0	3	1	2	0	0	0	1	1	1	0	1	0	0	0	0	0	1	1	3	0	0	4	3	0	1	0	3	0	0	1	0	0	1	0	0	0	1	Acidobacteriota	Blastocatellia	Blastocatellales	Blastocatellaceae	Others	OTU133
OTU1299	0	0	0	0	0	0	0	0	0	0	5	4	7	3	4	2	5	1	0	6	4	8	4	4	4	1	3	8	8	10	0	0	0	0	0	0	0	0	0	0	Chloroflexi	Chloroflexia	Chloroflexales	Herpetosiphonaceae	Herpetosiphon	OTU1425
OTU133	0	1	2	1	1	0	0	0	1	0	0	0	0	0	0	0	0	0	0	0	0	0	0	0	0	0	0	0	0	0	0	0	0	0	0	0	0	1	0	0	Firmicutes	Clostridia	Others	Hungateiclostridiaceae	Others	OTU7528
OTU1425	0	0	0	0	0	0	0	1	0	0	0	0	0	0	0	1	0	0	0	0	0	0	0	0	0	0	0	0	0	0	0	1	0	0	1	2	0	1	0	3	Cyanobacteria	Cyanobacteriia	Chloroplast	Others	Others	OTU3483
OTU7528	0	1	0	0	0	1	0	0	0	2	1	0	0	0	0	0	0	0	0	0	0	0	0	0	0	0	0	0	1	0	0	0	1	1	1	0	0	1	0	2	Planctomycetota	Phycisphaerae	Tepidisphaerales	WD2101_soil_group	Others	OTU7883
OTU3483	0	0	0	0	1	0	0	1	0	0	0	0	0	0	0	1	0	0	0	0	0	0	0	0	0	0	0	1	0	0	0	0	0	0	0	0	0	0	0	0	Actinobacteriota	Acidimicrobiia	Others	Others	Others	OTU3868
OTU7883	3	1	4	0	7	4	2	6	2	2	0	0	0	0	0	0	0	0	0	0	0	0	0	0	0	0	0	0	0	0	1	3	4	5	3	0	2	1	4	4	Bacteroidota	Bacteroidia	Bacteroidales	SB-5	Others	OTU6813
OTU3868	0	0	1	0	0	0	0	0	0	0	2	2	2	2	3	6	5	2	5	4	0	4	3	1	1	1	2	1	1	2	0	0	0	0	0	0	0	0	0	0	Others	Others	Others	Others	Others	OTU523
OTU6813	6	1	3	3	0	2	1	5	2	0	0	0	0	0	0	0	0	0	0	0	0	0	0	0	0	0	0	0	0	0	3	5	1	4	2	3	4	1	2	1	Proteobacteria	Alphaproteobacteria	Rhizobiales	Rhizobiales_Incertae_Sedis	Bauldia	OTU2224
OTU523	0	0	0	0	0	1	0	0	0	1	0	0	0	0	0	0	0	0	0	0	0	0	0	0	0	0	0	0	0	0	0	0	0	0	0	0	0	0	0	0	Proteobacteria	Gammaproteobacteria	Pseudomonadales	Moraxellaceae	Permianibacter	OTU5540
OTU2224	1	0	1	0	1	0	2	1	0	2	2	2	4	4	0	2	1	5	2	2	1	2	2	0	1	2	0	0	2	1	0	1	3	0	0	1	0	1	2	1	Chloroflexi	Chloroflexia	Kallotenuales	AKIW781	Others	OTU3469
OTU5540	1	0	0	0	1	0	0	0	0	0	5	1	8	6	4	1	0	0	0	1	0	0	0	0	2	0	0	0	0	0	0	0	0	1	0	0	1	0	1	0	Planctomycetota	Phycisphaerae	CCM11a	Others	Others	OTU5374
OTU3469	0	0	0	0	0	0	0	0	0	0	1	0	0	0	0	0	0	0	0	0	0	0	0	0	0	0	0	0	0	0	0	0	0	0	0	0	0	0	0	0	Proteobacteria	Alphaproteobacteria	Defluviicoccales	Defluviicoccaceae	Defluviicoccus	OTU3627
OTU5374	0	0	0	0	0	0	0	0	0	0	1	1	0	0	0	1	0	0	0	0	0	0	0	0	0	0	0	0	0	1	0	0	0	0	0	0	0	0	0	0	Bacteroidota	Bacteroidia	Cytophagales	Microscillaceae	Others	OTU6857
OTU3627	0	0	1	0	0	1	0	0	0	1	0	0	0	0	0	0	0	0	0	0	0	0	0	0	0	0	0	0	0	0	1	1	3	0	2	0	0	0	0	2	Chloroflexi	Anaerolineae	SBR1031	Others	Others	OTU3251
OTU6857	185	179	159	139	136	110	141	121	105	118	22	30	29	37	49	25	24	35	28	33	9	9	15	10	9	13	19	13	7	16	129	124	129	139	119	121	138	146	149	128	Entotheonellaeota	Entotheonellia	Entotheonellales	Entotheonellaceae	Others	OTU7620
OTU3251	1	1	3	1	4	3	0	0	0	0	14	16	5	12	4	2	1	1	1	0	1	4	0	2	1	4	5	3	2	3	1	3	1	1	1	0	0	2	0	2	Proteobacteria	Gammaproteobacteria	Diplorickettsiales	Diplorickettsiaceae	Others	OTU1426
OTU7620	5	4	6	6	4	2	4	6	3	4	0	1	1	0	1	0	1	3	0	0	0	0	0	0	0	1	0	0	1	0	5	1	2	1	2	4	0	2	1	3	Myxococcota	Polyangia	Polyangiales	Sandaracinaceae	Others	OTU5791
OTU1426	0	0	0	1	1	0	0	0	0	0	2	0	0	1	0	0	0	0	0	0	0	0	0	0	0	0	0	0	0	0	0	0	0	0	0	0	1	0	0	0	Planctomycetota	Planctomycetes	Gemmatales	Gemmataceae	Others	OTU5591
OTU5791	1	0	0	1	0	0	0	0	0	0	1	0	0	0	0	0	0	0	0	0	0	0	0	0	0	0	0	0	0	0	1	0	0	1	0	0	0	0	0	0	Proteobacteria	Alphaproteobacteria	Micavibrionales	Others	Others	OTU1390
OTU5591	0	1	0	0	0	0	0	0	0	0	0	0	0	0	0	0	1	0	0	0	1	0	0	0	1	0	0	0	0	0	0	0	0	0	0	0	0	0	0	0	Patescibacteria	Kazania	Others	Others	Others	OTU55
OTU1390	1	0	0	1	0	1	0	1	0	1	0	0	0	0	0	0	0	0	0	0	0	0	0	0	0	0	0	0	0	0	0	0	0	0	0	0	0	0	0	0	Armatimonadota	Others	Others	Others	Others	OTU3063
OTU55	1	0	0	0	0	0	0	0	0	0	0	0	0	0	1	0	0	0	0	0	0	0	0	0	0	0	0	0	0	0	0	0	0	0	0	0	0	0	0	0	Others	Others	Others	Others	Others	OTU4475
OTU3063	0	0	0	0	0	0	0	0	0	1	3	3	3	1	2	2	2	1	2	0	8	4	4	2	1	3	2	3	5	2	0	0	0	0	0	0	0	0	0	0	Proteobacteria	Alphaproteobacteria	Rhizobiales	Devosiaceae	Devosia	OTU1315
OTU4475	0	0	0	0	0	0	0	0	0	0	3	0	2	2	1	0	2	0	0	1	0	0	3	1	0	1	2	2	0	1	0	0	0	0	0	0	0	0	0	0	Bacteroidota	Bacteroidia	Flavobacteriales	Flavobacteriaceae	Flavobacterium	OTU7314
OTU1315	0	1	0	1	1	13	0	5	3	2	1	0	1	1	1	8	20	22	10	14	16	7	7	13	6	7	9	15	16	15	0	0	2	1	0	6	13	7	8	8	Patescibacteria	Saccharimonadia	Saccharimonadales	Others	Others	OTU1255
OTU7314	3	0	2	2	1	6	6	2	3	4	6	13	7	9	14	3	6	5	1	12	5	28	16	14	9	4	1	2	1	2	5	5	9	10	3	18	14	60	24	13	Planctomycetota	Planctomycetes	Gemmatales	Gemmataceae	Others	OTU2104
OTU1255	0	0	0	0	0	0	0	0	0	0	0	2	5	0	0	0	0	0	0	0	0	0	0	0	0	0	0	0	0	0	0	0	0	0	0	0	0	0	0	0	Patescibacteria	Saccharimonadia	Saccharimonadales	Others	Others	OTU6090
OTU2104	0	0	0	0	1	0	0	0	0	0	0	0	0	0	1	2	0	0	2	0	0	0	1	2	2	0	0	0	1	1	1	0	0	1	0	1	0	0	0	1	Acidobacteriota	Vicinamibacteria	Vicinamibacterales	Others	Others	OTU7702
OTU6090	0	0	1	2	2	1	1	3	3	0	0	0	0	0	0	0	0	0	0	0	0	0	1	0	1	0	1	1	0	0	1	1	2	1	1	0	0	2	2	2	Proteobacteria	Alphaproteobacteria	Acetobacterales	Acetobacteraceae	Others	OTU1399
OTU7702	151	123	119	125	136	94	132	94	117	98	35	30	30	23	26	37	37	27	28	27	39	53	51	41	42	19	26	16	23	21	194	173	185	137	202	125	101	133	114	103	Armatimonadota	Others	Others	Others	Others	OTU5881
OTU1399	0	1	2	1	1	3	3	2	0	3	3	0	0	0	0	4	0	1	0	2	0	0	1	1	0	0	1	1	1	2	5	1	3	4	2	2	0	1	2	3	Planctomycetota	Planctomycetes	Planctomycetales	Others	Others	OTU202
OTU5881	0	0	0	0	0	0	0	0	0	0	0	1	0	0	2	0	1	1	0	0	0	1	0	2	1	1	1	2	1	2	0	0	0	0	0	0	0	0	0	0	Gemmatimonadota	Gemmatimonadetes	Gemmatimonadales	Gemmatimonadaceae	Others	OTU4793
OTU202	2	5	3	3	1	2	1	1	1	0	1	2	0	0	0	1	3	2	3	1	1	1	1	1	2	1	0	1	0	0	1	3	2	0	2	2	4	0	1	4	Chloroflexi	Anaerolineae	Anaerolineales	Anaerolineaceae	Others	OTU8030
OTU4793	0	0	0	0	0	0	0	0	0	0	1	0	0	0	0	0	0	1	0	0	0	0	0	0	0	0	0	0	0	0	0	0	0	0	0	0	0	0	0	0	Proteobacteria	Alphaproteobacteria	Rhizobiales	Beijerinckiaceae	Microvirga	OTU4279
OTU8030	4	2	0	1	3	0	4	2	2	0	0	0	0	0	0	0	0	0	0	0	0	0	0	0	0	0	0	0	0	0	1	1	0	0	0	0	3	2	0	2	Planctomycetota	Planctomycetes	Isosphaerales	Isosphaeraceae	Others	OTU6488
OTU4279	1	0	0	1	0	2	1	1	2	0	1	0	0	0	0	2	0	0	0	0	1	1	0	0	0	0	0	0	0	4	1	1	3	1	0	0	1	4	1	1	Planctomycetota	Planctomycetes	Planctomycetales	Schlesneriaceae	Planctopirus	OTU4663
OTU6488	1	2	0	0	0	0	0	0	1	0	1	1	0	0	1	0	0	0	0	0	0	0	0	0	0	0	0	0	1	0	1	4	1	1	0	2	0	2	1	5	Chloroflexi	Anaerolineae	Anaerolineales	Anaerolineaceae	Anaerolinea	OTU7713
OTU4663	2	2	6	2	0	0	0	1	1	2	2	4	2	7	3	2	1	1	1	3	0	0	0	1	1	0	1	0	0	1	1	0	0	0	2	1	2	0	0	0	Proteobacteria	Gammaproteobacteria	Burkholderiales	Oxalobacteraceae	Noviherbaspirillum	OTU1959
OTU7713	0	3	0	1	0	0	2	1	2	2	0	0	0	0	0	0	0	0	0	0	0	0	0	0	0	0	0	0	0	0	0	0	3	1	0	0	0	0	2	0	Planctomycetota	Planctomycetes	Gemmatales	Gemmataceae	Others	OTU4317
OTU1959	32	37	22	38	17	87	76	72	43	57	27	13	15	26	16	59	43	61	65	61	134	206	112	156	126	68	56	72	30	57	46	48	51	36	45	21	28	36	25	39	Gemmatimonadota	Longimicrobia	Longimicrobiales	Longimicrobiaceae	YC-ZSS-LKJ147	OTU69
OTU4317	0	0	0	0	0	0	0	0	0	0	0	0	0	1	0	0	0	0	0	0	0	0	0	0	0	0	0	0	0	0	0	0	0	0	0	0	0	0	0	0	Chloroflexi	Chloroflexia	Kallotenuales	AKIW781	Others	OTU3838
OTU69	0	2	0	0	0	0	0	0	0	0	0	0	0	0	0	0	0	0	0	0	0	0	0	0	0	0	0	0	0	0	0	0	0	0	0	0	0	0	0	0	Chloroflexi	Anaerolineae	1��20��	Others	Others	OTU619
OTU3838	0	0	0	0	0	0	0	0	0	0	0	0	0	0	0	0	0	2	0	1	0	0	0	1	0	0	0	0	0	0	0	0	0	0	0	0	0	0	0	0	Others	Others	Others	Others	Others	OTU7112
OTU619	1	1	2	0	0	0	1	0	0	1	0	0	0	0	0	0	0	0	0	0	0	0	0	0	0	0	0	0	0	0	0	0	1	0	0	1	0	0	0	0	Myxococcota	Myxococcia	Myxococcales	Vulgatibacteraceae	Vulgatibacter	OTU5541
OTU7112	1	0	0	0	0	0	0	0	0	0	0	0	0	0	0	0	0	0	0	0	0	0	0	0	0	0	0	0	0	0	1	0	0	0	0	1	0	0	0	0	Elusimicrobiota	Elusimicrobia	MVP-88	Others	Others	OTU7474
OTU5541	2	1	0	0	1	0	0	0	0	0	0	0	0	1	1	0	0	0	0	1	2	2	0	0	0	1	0	0	0	1	0	0	0	0	0	0	0	0	0	0	Planctomycetota	Planctomycetes	Pirellulales	Pirellulaceae	Pir4_lineage	OTU4595
OTU7474	2	0	0	0	2	0	0	0	0	1	0	0	0	0	0	0	0	0	0	0	0	0	0	0	0	0	0	0	0	0	1	1	1	1	1	0	0	0	2	1	Proteobacteria	Alphaproteobacteria	Rickettsiales	Mitochondria	Others	OTU4849
OTU4595	2	1	1	0	3	0	0	1	0	0	17	11	19	13	18	3	6	4	9	7	4	8	9	6	2	7	1	2	6	2	0	2	1	0	0	2	0	0	0	0	Chloroflexi	Chloroflexia	Chloroflexales	Roseiflexaceae	Others	OTU4845
OTU4849	0	0	0	0	0	0	0	0	0	0	1	0	0	0	0	0	0	0	0	0	0	0	0	0	1	0	0	0	0	0	0	0	0	0	0	0	0	0	0	0	Chloroflexi	Chloroflexia	Chloroflexales	Roseiflexaceae	Others	OTU4844
OTU4845	0	0	0	0	0	0	0	0	0	0	1	0	1	1	0	0	0	0	0	0	1	1	1	0	0	0	0	0	1	0	0	0	0	0	0	0	0	0	0	0	Proteobacteria	Alphaproteobacteria	Rickettsiales	SM2D12	Others	OTU7961
OTU4844	0	0	0	0	0	0	0	0	0	0	1	1	0	1	0	0	0	0	0	1	0	0	0	0	0	0	0	0	0	0	0	0	0	0	0	0	0	0	0	0	Actinobacteriota	Actinobacteria	Corynebacteriales	Nocardiaceae	Nocardia	OTU1945
OTU7961	0	0	0	0	0	0	0	1	1	0	0	0	0	0	0	0	0	0	0	0	0	0	0	0	0	0	0	0	0	0	3	1	1	0	0	0	0	0	0	0	Bdellovibrionota	Oligoflexia	0319-6G20	Others	Others	OTU1184
OTU1945	0	0	0	0	0	0	0	0	0	1	1	2	2	0	1	0	0	0	0	1	0	0	1	0	0	0	2	0	3	0	0	0	0	0	0	0	0	0	0	0	Patescibacteria	Parcubacteria	Others	Others	Others	OTU388
OTU1184	0	0	0	0	0	0	0	0	0	0	0	1	0	0	0	0	0	0	0	0	0	0	0	0	0	0	0	0	0	1	0	0	0	0	0	0	0	0	0	0	Proteobacteria	Gammaproteobacteria	Pseudomonadales	Pseudomonadaceae	Pseudomonas	OTU3422
OTU388	1	2	3	2	1	2	1	0	0	1	0	0	0	0	0	0	0	0	0	0	0	0	0	0	0	0	0	0	0	0	0	0	0	1	0	0	0	0	0	0	Bacteroidota	Kapabacteria	Kapabacteriales	Others	Others	OTU1247
OTU3422	0	1	3	3	1	120	162	642	972	362	68	29	29	61	51	184	116	134	209	204	279	70	41	39	30	268	62	88	508	606	2	7	4	10	2	4	8	14	20	13	Planctomycetota	Phycisphaerae	Phycisphaerales	Phycisphaeraceae	SM1A02	OTU8053
OTU1247	6	1	4	1	2	2	4	1	1	4	1	7	4	1	4	5	6	2	4	5	6	1	5	6	3	0	2	1	1	2	16	12	16	22	12	10	12	2	7	6	Planctomycetota	Planctomycetes	Gemmatales	Gemmataceae	Others	OTU2341
OTU8053	0	2	1	1	2	1	0	1	3	1	5	1	2	3	4	1	0	0	0	0	1	0	0	0	1	2	4	0	3	1	1	3	0	2	0	0	2	1	0	1	Proteobacteria	Alphaproteobacteria	Azospirillales	Azospirillaceae	Skermanella	OTU5850
OTU2341	2	1	1	1	0	0	0	0	0	2	2	1	3	0	1	1	1	3	4	3	3	2	1	1	2	1	1	1	1	0	1	0	1	2	2	0	2	1	1	0	Gemmatimonadota	Gemmatimonadetes	Gemmatimonadales	Gemmatimonadaceae	Others	OTU7705
OTU5850	51	44	57	35	42	46	45	39	50	40	54	54	60	66	67	55	83	53	66	53	42	41	36	40	34	32	31	30	43	43	64	60	63	38	43	58	47	54	46	62	Planctomycetota	Planctomycetes	Gemmatales	Gemmataceae	Others	OTU4328
OTU7705	0	1	2	1	0	0	0	2	1	0	1	1	1	1	1	0	1	0	0	1	0	0	1	0	1	0	1	0	0	0	1	3	3	2	1	1	0	1	1	0	Proteobacteria	Alphaproteobacteria	Acetobacterales	Acetobacteraceae	Craurococcus-Caldovatus	OTU1108
OTU4328	1	0	0	0	0	0	0	0	0	0	1	1	1	0	0	0	0	0	0	0	0	0	0	0	0	0	0	0	0	0	0	0	0	0	0	0	0	1	0	2	Others	Others	Others	Others	Others	OTU4392
OTU1108	0	0	0	0	0	0	0	0	0	0	0	0	0	0	0	0	1	0	0	0	0	0	0	0	0	0	0	0	0	0	0	0	0	0	0	0	0	0	0	0	Chloroflexi	Anaerolineae	SBR1031	Others	Others	OTU6781
OTU4392	0	0	0	0	0	1	2	0	0	0	0	0	0	0	0	0	0	0	0	0	0	1	0	0	0	0	0	0	1	0	0	0	0	0	0	2	1	0	1	1	Planctomycetota	Planctomycetes	Gemmatales	Gemmataceae	Others	OTU6038
OTU6781	2	1	0	3	2	0	2	1	0	1	0	0	0	0	0	0	0	0	0	0	0	0	0	0	0	0	0	0	0	0	0	0	0	2	0	1	2	0	1	1	Bacteroidota	Kapabacteria	Kapabacteriales	Others	Others	OTU3655
OTU6038	0	0	0	0	0	0	0	0	0	0	1	1	0	2	2	0	1	3	0	3	1	3	1	2	0	0	4	1	0	0	0	0	0	0	0	0	0	0	0	0	Planctomycetota	Planctomycetes	Others	Others	Others	OTU1785
OTU3655	1	0	0	0	0	0	1	0	0	0	0	0	0	0	0	0	0	0	0	0	0	0	0	0	0	0	0	0	0	0	0	0	0	0	1	1	0	2	0	0	Actinobacteriota	Acidimicrobiia	IMCC26256	Others	Others	OTU2391
OTU1785	0	0	1	0	0	0	1	0	0	0	0	0	0	0	0	0	0	0	0	0	0	0	0	0	0	0	0	0	0	0	0	0	0	0	0	1	0	1	0	0	Planctomycetota	OM190	Others	Others	Others	OTU6753
OTU2391	0	0	1	0	0	0	0	0	0	0	1	0	0	2	0	0	0	0	1	1	0	0	1	0	0	0	0	0	0	0	0	0	0	0	0	0	0	0	0	0	Myxococcota	Polyangia	Blfdi19	Others	Others	OTU510
OTU6753	0	0	2	0	1	0	0	0	0	0	1	0	0	0	0	0	0	0	0	0	0	0	0	0	0	0	0	0	0	0	0	0	0	1	1	2	0	0	0	0	Cyanobacteria	Cyanobacteriia	Oxyphotobacteria_Incertae_Sedis	Others	Others	OTU7365
OTU510	1	2	2	3	3	1	2	1	0	2	0	0	0	0	0	0	0	0	0	0	0	0	0	0	0	0	0	0	0	0	1	3	0	0	1	1	0	1	1	0	Others	Others	Others	Others	Others	OTU2422
OTU7365	2	2	0	2	0	0	4	1	2	3	0	0	0	0	0	0	0	0	0	0	0	0	0	0	0	0	0	0	0	0	2	1	0	0	1	1	2	0	0	0	Planctomycetota	OM190	Others	Others	Others	OTU111
OTU2422	0	1	1	5	2	0	0	0	0	0	7	7	1	2	9	0	0	2	0	2	6	1	4	1	1	0	0	0	1	0	0	0	0	0	0	0	0	0	0	0	Others	Others	Others	Others	Others	OTU4640
OTU111	1	3	0	1	1	0	0	0	0	1	0	0	0	0	0	0	0	0	0	0	0	0	0	0	0	0	0	0	0	1	1	0	1	1	0	0	0	0	1	0	Others	Others	Others	Others	Others	OTU4135
OTU4640	0	0	0	0	0	2	0	0	0	0	0	0	0	0	0	0	0	0	0	3	0	0	0	0	0	0	0	0	0	0	0	0	0	0	0	0	0	0	0	0	Others	Others	Others	Others	Others	OTU4132
OTU4135	0	0	0	1	0	0	0	0	0	0	0	0	0	0	0	0	0	1	0	0	0	0	0	0	0	0	0	0	0	0	0	0	0	0	0	0	0	0	0	0	Planctomycetota	Planctomycetes	Gemmatales	Gemmataceae	Others	OTU3427
OTU4132	0	0	0	1	0	0	0	0	0	0	0	0	0	0	0	0	0	0	0	0	0	0	0	0	0	0	0	0	0	0	0	0	1	1	0	0	1	0	0	1	Proteobacteria	Alphaproteobacteria	Tistrellales	Geminicoccaceae	Others	OTU6050
OTU3427	4	3	1	1	1	2	1	1	4	1	4	2	1	1	3	1	1	3	4	2	1	3	3	3	2	3	2	0	0	0	4	3	5	1	0	5	3	2	0	0	Dependentiae	Babeliae	Babeliales	Vermiphilaceae	Others	OTU5480
OTU6050	0	0	0	0	0	0	0	0	0	0	2	1	2	2	1	2	0	1	1	1	6	1	1	1	6	1	1	1	3	0	2	0	0	0	0	0	0	0	1	0	Firmicutes	Clostridia	Lachnospirales	Lachnospiraceae	Others	OTU637
OTU5480	0	0	0	0	0	0	0	0	0	0	0	2	0	0	0	1	0	2	0	0	0	1	1	0	0	0	0	0	0	0	0	0	0	0	0	0	0	0	0	0	Bacteroidota	Bacteroidia	Cytophagales	Microscillaceae	Others	OTU1117
OTU637	1	0	0	0	1	0	0	3	0	0	0	0	0	0	0	0	0	0	0	0	0	0	0	0	0	0	0	0	0	0	1	1	0	0	1	0	0	0	0	1	Armatimonadota	Chthonomonadetes	Chthonomonadales	Others	Others	OTU3070
OTU1117	94	112	151	114	106	11	16	12	12	15	209	234	174	174	258	10	8	9	6	12	3	1	3	3	0	5	9	11	2	4	64	65	84	102	99	174	165	165	199	213	Proteobacteria	Alphaproteobacteria	Rhizobiales	Beijerinckiaceae	alphaI_cluster	OTU6636
OTU3070	0	0	0	0	0	0	0	0	0	0	3	5	2	3	0	0	0	1	1	0	0	1	1	0	0	1	0	0	2	1	0	0	0	0	0	0	0	0	0	0	Chloroflexi	TK10	Others	Others	Others	OTU1075
OTU6636	0	3	0	1	0	0	1	0	0	2	0	0	0	0	0	0	0	0	0	0	0	0	0	0	0	0	0	0	0	0	2	2	2	1	1	1	2	2	1	1	Armatimonadota	Others	Others	Others	Others	OTU2774
OTU1075	0	0	1	5	0	0	0	1	1	1	2	7	5	6	6	2	3	6	6	3	8	1	10	11	7	1	4	3	3	1	0	1	0	2	0	1	3	2	1	1	Proteobacteria	Gammaproteobacteria	R7C24	Others	Others	OTU7363
OTU2774	0	0	0	0	0	0	0	0	0	0	0	0	0	0	1	0	0	0	1	0	0	0	1	0	1	0	0	0	1	3	0	0	0	0	0	0	0	0	0	0	Proteobacteria	Gammaproteobacteria	Others	Others	Others	OTU7543
OTU7363	0	1	3	5	0	0	0	0	0	0	0	0	0	0	0	0	0	0	0	0	0	0	0	0	0	0	0	0	0	0	5	13	16	7	5	6	2	4	1	3	Myxococcota	Polyangia	Polyangiales	Sandaracinaceae	Others	OTU541
OTU7543	0	0	0	0	0	0	0	0	0	0	0	1	0	0	0	0	1	0	0	0	0	0	0	0	0	0	0	0	0	0	2	0	0	4	0	2	1	2	2	0	Patescibacteria	Microgenomatia	Candidatus_Gottesmanbacteria	Others	Others	OTU6885
OTU541	0	0	1	1	1	1	0	0	1	0	2	0	1	2	3	0	0	0	0	0	0	0	0	0	0	0	0	0	0	0	0	0	0	0	0	0	0	0	0	0	Planctomycetota	Pla4_lineage	Others	Others	Others	OTU4822
OTU6885	4	0	1	2	1	1	1	0	0	0	0	1	0	2	0	0	0	0	0	0	0	0	0	0	0	0	0	0	0	0	0	1	0	0	0	0	1	0	0	0	Acidobacteriota	Subgroup_18	Others	Others	Others	OTU5919
OTU4822	0	0	0	0	0	0	0	0	0	0	2	2	0	1	1	0	0	0	0	0	0	0	0	0	0	0	0	0	0	0	0	0	0	0	0	0	0	0	0	0	Myxococcota	Polyangia	Blfdi19	Others	Others	OTU1721
OTU5919	1	1	3	1	0	0	0	0	0	1	9	5	14	10	4	5	3	3	5	1	4	1	2	6	8	3	4	3	2	1	0	0	2	0	0	0	0	0	0	1	Chloroflexi	Anaerolineae	Others	Others	Others	OTU7571
OTU1721	1	4	5	2	3	0	1	2	1	0	8	4	4	6	5	2	3	1	2	2	1	1	3	1	1	0	0	0	0	0	1	7	1	4	5	4	3	0	0	5	Bacteroidota	Bacteroidia	Cytophagales	Microscillaceae	Ohtaekwangia	OTU2661
OTU7571	0	2	2	2	4	1	0	4	1	3	0	0	0	0	0	0	0	0	0	0	0	0	0	0	0	0	0	0	0	0	2	1	6	2	2	9	3	3	4	3	WPS-2	Others	Others	Others	Others	OTU8024
OTU2661	6	8	6	5	15	2	8	1	3	5	29	27	19	32	39	3	0	3	1	2	0	1	0	0	0	3	4	1	0	0	2	9	4	3	5	8	12	5	13	8	Armatimonadota	Chthonomonadetes	Chthonomonadales	Chthonomonadaceae	Chthonomonas	OTU7213
OTU8024	3	3	5	6	6	2	2	0	2	3	0	0	0	0	0	0	0	0	0	0	0	0	0	0	0	0	1	0	0	0	0	1	1	1	0	0	0	0	1	1	Chloroflexi	Anaerolineae	SBR1031	A4b	Others	OTU6809
OTU7213	0	0	3	0	3	0	1	0	2	0	5	6	6	9	7	0	0	0	4	3	3	0	1	2	2	0	0	0	2	4	1	1	0	0	1	0	2	1	0	1	Bdellovibrionota	Bdellovibrionia	Bdellovibrionales	Bdellovibrionaceae	OM27_clade	OTU3438
OTU6809	7	24	32	40	28	27	13	15	11	21	3	2	4	7	3	0	6	2	2	1	2	0	3	2	2	1	1	0	0	1	19	34	55	59	48	31	48	69	35	66	Chloroflexi	TK10	Others	Others	Others	OTU5564
OTU3438	1	1	1	1	1	0	2	0	0	0	0	0	0	0	0	0	0	1	0	0	0	0	0	0	0	0	0	0	0	0	2	4	0	2	2	2	2	1	0	2	Myxococcota	Polyangia	UASB-TL25	Others	Others	OTU739
OTU5564	0	0	0	0	0	0	1	0	0	0	0	0	0	0	0	0	0	0	0	1	0	0	0	0	0	0	0	0	0	0	0	0	1	0	0	0	0	0	1	0	Myxococcota	Polyangia	Polyangiales	Sandaracinaceae	Others	OTU6151
OTU739	0	0	1	0	1	1	1	0	1	0	0	0	0	0	0	0	0	0	0	0	0	0	0	0	0	0	0	0	0	0	0	2	0	0	0	0	0	0	0	0	Bacteroidota	Bacteroidia	Chitinophagales	Others	Others	OTU4926
OTU6151	0	1	2	1	1	0	0	0	1	1	6	4	4	2	2	3	1	0	1	1	1	1	3	0	0	0	2	0	2	1	0	1	0	1	1	0	1	0	1	0	Planctomycetota	Planctomycetes	Gemmatales	Gemmataceae	Others	OTU2291
OTU4926	1	2	1	1	2	1	0	2	1	1	3	3	6	7	5	4	3	3	12	1	5	9	3	4	8	5	0	1	3	1	1	4	2	1	2	1	1	2	0	1	Myxococcota	Polyangia	Haliangiales	Haliangiaceae	Haliangium	OTU1215
OTU2291	0	0	0	0	0	0	0	0	0	0	0	0	1	1	1	0	1	0	0	0	1	1	0	0	0	0	0	0	1	0	0	0	0	0	0	0	0	0	0	0	Sumerlaeota	Sumerlaeia	Sumerlaeales	Sumerlaeaceae	Sumerlaea	OTU3284
OTU1215	0	0	0	0	0	0	0	0	0	0	0	0	0	1	0	0	0	0	0	0	0	0	0	0	0	0	0	0	0	0	0	0	0	0	0	0	0	0	0	0	Others	Others	Others	Others	Others	OTU3414
OTU3284	0	0	0	0	0	0	0	0	0	1	1	1	0	0	0	1	0	0	0	2	2	2	2	0	0	0	2	1	0	1	0	0	0	0	1	0	0	0	1	0	Gemmatimonadota	Longimicrobia	Longimicrobiales	Longimicrobiaceae	YC-ZSS-LKJ147	OTU2554
OTU3414	0	0	0	0	0	0	0	0	0	0	1	0	2	1	3	0	0	0	1	1	1	1	2	2	0	0	0	0	0	0	0	0	0	0	0	0	0	0	0	0	Planctomycetota	Phycisphaerae	Phycisphaerales	Phycisphaeraceae	SM1A02	OTU7616
OTU2554	0	0	0	0	0	0	0	0	0	0	0	0	0	0	0	0	0	0	0	2	3	3	0	0	0	0	0	0	1	0	0	0	0	0	0	1	1	0	0	0	Planctomycetota	Phycisphaerae	Tepidisphaerales	WD2101_soil_group	Others	OTU5756
OTU7616	5	3	5	6	11	4	2	4	2	1	7	4	5	6	6	2	2	1	1	1	3	1	2	3	3	2	1	0	4	1	7	5	6	3	6	10	5	6	3	3	Firmicutes	Clostridia	Lachnospirales	Lachnospiraceae	Anaerocolumna	OTU7300
OTU5756	176	180	195	186	192	146	161	100	156	152	139	142	146	142	145	115	102	87	98	110	148	128	119	141	126	81	83	66	87	84	198	150	167	143	129	140	148	143	126	113	Bacteroidota	Bacteroidia	Flavobacteriales	Flavobacteriaceae	Flavobacterium	OTU967
OTU7300	0	0	1	0	0	2	0	1	0	0	0	0	0	0	0	0	0	0	0	0	0	0	0	0	0	0	0	0	0	0	1	0	0	0	1	1	2	1	1	0	Proteobacteria	Gammaproteobacteria	Burkholderiales	Neisseriaceae	Others	OTU5858
OTU967	0	0	0	0	0	0	0	0	0	1	0	0	0	0	0	0	0	0	0	0	0	0	0	0	0	0	0	0	0	0	0	0	0	0	0	0	0	0	0	0	Planctomycetota	Planctomycetes	Pirellulales	Pirellulaceae	Others	OTU5928
OTU5858	0	0	0	0	0	0	0	0	0	0	0	0	0	0	0	0	3	0	0	0	0	0	0	0	0	4	0	5	0	1	0	0	0	0	0	0	0	0	0	0	Firmicutes	Clostridia	Clostridiales	Oxobacteraceae	Oxobacter	OTU227
OTU5928	0	0	0	0	0	0	0	0	0	0	6	7	11	4	6	2	4	3	4	4	3	4	5	7	3	2	0	2	0	1	0	0	0	0	0	0	1	1	0	0	Bacteroidota	Bacteroidia	Chitinophagales	Chitinophagaceae	Others	OTU744
OTU227	0	1	0	1	1	1	0	1	0	0	0	0	0	0	0	0	0	0	0	0	0	0	0	0	0	0	0	0	0	0	0	1	0	0	0	0	0	0	1	1	Planctomycetota	Planctomycetes	Pirellulales	Pirellulaceae	Others	OTU8084
OTU744	0	0	0	0	0	1	0	0	1	0	0	0	0	0	0	0	0	0	0	0	0	0	0	0	0	0	0	0	0	0	0	1	0	0	0	0	1	0	0	0	Myxococcota	Polyangia	Blfdi19	Others	Others	OTU3181
OTU8084	0	0	0	0	0	0	0	0	0	0	0	0	0	0	0	0	0	0	0	0	0	0	0	0	0	0	0	0	0	0	0	0	0	0	0	0	0	0	0	1	Proteobacteria	Alphaproteobacteria	Defluviicoccales	Others	Others	OTU6924
OTU3181	2	0	0	0	2	0	0	0	0	0	0	0	0	0	0	0	0	0	0	0	0	0	0	0	0	0	0	0	0	0	0	0	0	0	0	0	0	0	0	0	Others	Others	Others	Others	Others	OTU6640
OTU6924	0	0	5	3	2	2	1	3	1	2	1	1	0	0	1	2	0	0	1	0	0	1	0	2	1	0	0	0	2	3	4	2	1	0	1	0	1	2	0	1	Armatimonadota	Chthonomonadetes	Chthonomonadales	Others	Others	OTU1353
OTU6640	0	0	0	0	0	0	1	0	0	0	0	0	0	0	0	0	0	0	0	0	0	0	0	0	0	0	0	0	0	0	0	0	1	0	0	0	0	0	0	0	Myxococcota	Polyangia	Polyangiales	BIrii41	Others	OTU7818
OTU1353	76	76	105	82	104	47	58	56	37	45	33	27	28	31	23	17	20	13	25	23	15	15	14	14	12	13	7	9	16	10	72	48	60	77	49	37	38	48	40	48	Planctomycetota	Planctomycetes	Gemmatales	Gemmataceae	Others	OTU2874
OTU7818	14	8	6	9	7	3	4	11	4	6	22	19	27	19	28	8	7	9	8	5	7	5	3	2	6	3	11	9	4	4	13	11	19	17	16	12	18	20	19	8	Gemmatimonadota	Gemmatimonadetes	Gemmatimonadales	Gemmatimonadaceae	Others	OTU7736
OTU2874	0	0	0	0	0	0	0	0	0	0	0	0	0	0	0	0	0	0	1	0	0	0	0	0	0	0	0	0	0	0	0	0	0	0	0	0	0	0	0	0	Actinobacteriota	Thermoleophilia	Solirubrobacterales	67-14	Others	OTU7252
OTU7736	0	2	1	4	1	2	3	1	0	0	1	1	2	2	0	2	0	0	0	1	0	0	0	0	1	0	0	0	0	0	3	7	6	4	5	1	6	3	3	3	Cyanobacteria	Cyanobacteriia	Chloroplast	Others	Others	OTU109
OTU7252	58	52	44	53	55	42	40	55	50	40	5	4	5	4	5	3	6	4	2	4	10	3	4	4	9	6	4	5	3	4	38	48	49	46	87	53	42	53	59	50	Proteobacteria	Alphaproteobacteria	Rhizobiales	Beijerinckiaceae	Others	OTU6627
OTU109	0	2	0	1	0	0	1	1	0	0	0	0	0	0	0	0	0	0	0	0	0	0	0	0	0	0	0	0	0	0	0	1	0	1	0	1	0	0	0	2	Planctomycetota	Planctomycetes	Gemmatales	Gemmataceae	Others	OTU6258
OTU6627	0	0	0	0	0	0	0	0	0	1	0	0	0	0	0	0	0	0	0	0	0	0	0	0	0	0	0	0	0	0	0	0	1	0	0	0	0	0	0	0	Chloroflexi	Anaerolineae	Anaerolineales	Anaerolineaceae	Others	OTU8104
OTU6258	0	0	0	0	0	0	0	0	0	0	0	0	0	0	0	0	0	0	0	0	0	0	0	0	0	1	0	2	1	1	0	0	0	0	0	0	0	0	0	0	Bacteroidota	Bacteroidia	Sphingobacteriales	env.OPS_17	Others	OTU2731
OTU8104	7	2	1	4	1	0	2	3	1	1	0	0	0	0	0	0	0	0	0	0	0	0	0	0	0	0	0	0	0	0	3	0	2	2	3	0	1	0	1	1	Entotheonellaeota	Entotheonellia	Entotheonellales	Entotheonellaceae	Candidatus_Entotheonella	OTU6292
OTU2731	0	0	0	0	2	0	0	0	0	0	0	1	0	0	1	0	0	0	0	0	0	0	0	0	0	0	0	0	0	0	0	0	0	0	0	0	0	1	0	1	Bacteroidota	Bacteroidia	Chitinophagales	Chitinophagaceae	Vibrionimonas	OTU2730
OTU6292	0	0	0	0	0	0	0	0	1	0	0	0	0	1	1	0	0	0	0	1	0	0	0	1	1	0	0	0	0	1	0	0	1	0	0	0	0	0	0	0	Chloroflexi	Anaerolineae	Anaerolineales	Anaerolineaceae	Others	OTU7793
OTU2730	0	0	0	0	0	0	0	0	0	0	0	0	0	0	0	0	0	0	0	0	0	0	1	0	0	0	0	0	0	0	0	0	0	0	0	0	0	0	0	0	Proteobacteria	Gammaproteobacteria	Ectothiorhodospirales	Thioalkalispiraceae	Thioalkalispira-Sulfurivermis	OTU7938
OTU7793	1	1	2	5	2	1	0	2	2	2	0	0	0	0	0	0	0	0	0	0	0	0	0	0	0	0	0	0	0	0	1	6	2	5	5	7	4	4	3	5	Proteobacteria	Alphaproteobacteria	Sphingomonadales	Sphingomonadaceae	Qipengyuania	OTU6757
OTU7938	0	1	1	3	1	0	1	7	0	0	0	0	0	0	0	0	0	0	0	0	0	0	0	0	0	0	0	0	0	0	1	1	1	1	4	1	2	2	0	0	Proteobacteria	Gammaproteobacteria	Diplorickettsiales	Diplorickettsiaceae	Others	OTU7660
OTU6757	2	6	7	10	5	19	24	14	21	19	1	2	5	9	0	6	3	3	5	5	10	18	16	14	10	8	13	17	12	11	33	36	31	24	18	10	14	13	8	16	Actinobacteriota	Actinobacteria	Others	Others	Others	OTU6326
OTU7660	0	0	1	0	0	0	0	1	0	0	0	0	0	0	0	0	0	0	0	0	0	0	0	0	0	0	0	0	0	0	0	1	0	0	0	0	0	0	2	0	Chloroflexi	Anaerolineae	SBR1031	A4b	Others	OTU5409
OTU6326	0	0	0	0	0	0	0	0	0	0	0	0	0	0	0	0	0	0	0	0	0	0	0	0	0	0	0	0	0	2	0	0	0	0	0	0	0	0	0	0	Proteobacteria	Alphaproteobacteria	Dongiales	Dongiaceae	Dongia	OTU7494
OTU5409	0	0	0	0	0	0	0	0	0	0	2	2	5	10	6	0	2	1	2	2	4	0	0	1	3	1	3	4	2	3	0	0	0	0	0	0	0	0	0	0	Proteobacteria	Gammaproteobacteria	Xanthomonadales	Xanthomonadaceae	Pseudoxanthomonas	OTU4602
OTU7494	14	9	28	29	15	10	10	17	19	8	7	14	9	22	18	3	5	6	7	4	3	1	1	1	2	1	5	7	4	3	10	10	14	13	9	21	23	24	20	22	Others	Others	Others	Others	Others	OTU4860
OTU4602	6	10	27	21	10	16	20	14	15	15	9	11	13	5	5	47	13	9	10	13	23	20	11	23	27	2	5	4	23	5	33	14	10	27	12	47	117	30	47	128	Proteobacteria	Gammaproteobacteria	Steroidobacterales	Steroidobacteraceae	Steroidobacter	OTU23
OTU4860	0	0	0	0	0	0	0	0	0	0	0	1	0	0	1	0	0	0	0	0	0	0	0	0	0	0	0	0	0	0	0	0	0	0	0	0	0	0	0	0	Others	Others	Others	Others	Others	OTU5705
OTU23	1	0	0	2	0	1	0	1	0	1	0	1	1	2	3	2	0	4	0	6	1	4	6	8	4	0	0	3	1	1	0	0	0	0	1	1	0	0	0	1	NB1-j	Others	Others	Others	Others	OTU7490
OTU5705	1	0	0	0	0	0	0	0	0	2	0	0	0	0	0	1	1	2	0	0	1	2	0	3	1	1	0	1	0	0	2	0	4	0	2	0	0	0	0	0	Others	Others	Others	Others	Others	OTU1449
OTU7490	57	62	65	55	53	27	34	41	31	53	4	7	11	10	7	3	0	1	7	2	5	1	2	2	2	2	2	3	1	0	65	88	88	90	100	73	67	74	63	64	Planctomycetota	Planctomycetes	Pirellulales	Pirellulaceae	Blastopirellula	OTU7207
OTU1449	0	0	0	0	0	0	0	0	0	0	0	0	0	1	0	1	0	0	3	1	0	0	0	0	0	0	0	1	0	0	0	1	0	0	0	0	0	0	0	0	Firmicutes	Bacilli	Paenibacillales	Paenibacillaceae	Others	OTU5635
OTU7207	3	3	0	4	1	2	2	3	0	2	1	0	0	0	0	0	0	1	1	0	0	0	0	0	0	0	0	1	0	0	0	1	4	1	2	3	3	1	0	0	Proteobacteria	Alphaproteobacteria	Rickettsiales	Mitochondria	Others	OTU987
OTU5635	0	2	1	1	2	3	0	2	0	1	2	2	1	1	3	4	4	4	2	10	29	45	28	39	28	10	10	12	8	5	0	0	1	1	3	1	0	3	4	0	Chloroflexi	Chloroflexia	Chloroflexales	Roseiflexaceae	Others	OTU6972
OTU987	0	0	0	0	0	0	3	1	0	0	0	0	0	0	0	0	0	1	1	0	0	1	3	3	2	0	1	0	1	0	0	0	0	0	0	0	0	0	0	0	Chloroflexi	OLB14	Others	Others	Others	OTU7347
OTU6972	0	0	0	0	0	0	0	0	0	1	0	0	0	0	0	0	0	0	0	0	0	0	0	0	0	0	0	0	0	0	0	0	0	0	1	0	0	0	0	1	Myxococcota	Polyangia	Polyangiales	Phaselicystidaceae	Phaselicystis	OTU1966
OTU7347	0	1	2	1	0	0	0	0	0	0	0	0	0	2	0	2	0	0	0	0	0	1	0	1	1	0	0	0	0	1	0	0	0	1	1	0	1	1	0	0	Bacteroidota	Bacteroidia	Sphingobacteriales	env.OPS_17	Others	OTU985
OTU1966	0	0	0	1	0	0	0	0	0	0	0	0	0	0	0	0	0	0	0	0	0	0	0	0	0	0	0	0	0	0	0	0	0	0	0	0	0	0	0	1	Firmicutes	Clostridia	Clostridiales	Caloramatoraceae	Fonticella	OTU180
OTU985	0	0	0	1	0	0	0	0	0	0	2	0	1	2	0	0	0	0	0	0	0	0	1	0	1	0	0	0	0	0	0	0	0	0	0	0	0	0	0	0	Planctomycetota	Pla4_lineage	Others	Others	Others	OTU4616
OTU180	1	0	1	0	1	0	0	0	0	0	0	0	0	0	0	0	0	0	0	0	0	0	0	0	0	0	0	0	0	0	0	0	0	0	0	1	0	0	0	0	Firmicutes	Bacilli	Thermoactinomycetales	Thermoactinomycetaceae	Thermoflavimicrobium	OTU306
OTU4616	0	0	0	0	0	0	0	0	0	0	0	1	0	1	1	0	0	0	0	0	0	0	0	0	0	0	0	0	1	0	0	0	0	0	0	0	0	0	0	0	Chloroflexi	JG30-KF-CM66	Others	Others	Others	OTU7647
OTU306	0	0	0	2	2	1	1	0	1	0	0	0	0	0	0	0	0	0	0	0	0	0	0	0	0	0	0	0	0	0	0	0	0	0	1	0	0	0	0	0	Planctomycetota	Phycisphaerae	Tepidisphaerales	WD2101_soil_group	Others	OTU216
OTU7647	1	0	0	0	0	1	1	1	1	0	0	0	0	0	0	0	0	0	0	0	0	0	0	0	0	0	0	0	0	0	0	1	0	0	0	0	0	1	1	0	Proteobacteria	Gammaproteobacteria	Burkholderiales	Burkholderiaceae	Lautropia	OTU6987
OTU216	0	0	1	0	1	0	0	0	0	0	0	0	0	0	0	0	0	0	0	0	0	0	0	0	0	0	0	0	0	0	0	0	0	0	0	0	0	0	0	0	Chloroflexi	Anaerolineae	Ardenticatenales	Others	Others	OTU886
OTU6987	16	29	18	24	10	41	31	39	22	30	3	2	8	4	3	19	13	13	20	9	13	19	14	7	10	22	14	14	23	14	23	23	47	35	32	28	27	21	16	32	Chloroflexi	Anaerolineae	Ardenticatenales	Ardenticatenaceae	Others	OTU5763
OTU886	1	0	0	0	0	0	0	0	0	2	0	0	0	0	0	0	0	0	0	0	0	0	0	0	0	0	0	0	0	0	0	0	0	0	0	0	0	2	0	0	Bacteroidota	Bacteroidia	Chitinophagales	Saprospiraceae	OLB8	OTU7098
OTU5763	0	0	0	0	0	0	0	0	0	0	2	2	0	0	0	1	0	2	0	0	1	4	3	1	3	1	2	0	0	0	0	0	0	0	0	0	0	0	0	0	Myxococcota	Polyangia	Polyangiales	Sandaracinaceae	Others	OTU7218
OTU7098	0	0	0	0	0	0	0	0	0	0	0	0	0	0	0	0	0	0	0	0	0	0	0	0	0	0	0	0	0	0	0	0	0	0	0	1	0	0	0	0	Actinobacteriota	Actinobacteria	Micrococcales	Intrasporangiaceae	Aquipuribacter	OTU3358
OTU7218	2	5	3	2	3	2	2	1	4	3	3	4	6	2	2	13	3	4	2	0	0	0	0	0	0	0	0	0	0	0	1	4	3	1	1	1	6	2	1	1	Dependentiae	Babeliae	Babeliales	Others	Others	OTU7317
OTU3358	0	0	1	1	0	0	2	3	1	2	0	1	0	0	0	1	1	1	1	0	2	1	2	0	1	0	0	0	1	0	0	0	1	1	2	0	0	2	0	0	Acidobacteriota	Blastocatellia	DS-100	Others	Others	OTU3934
OTU7317	0	2	0	0	0	0	0	0	0	0	0	0	0	0	0	0	0	0	0	0	0	0	0	0	0	0	0	0	0	0	0	0	0	0	0	0	1	0	0	0	Others	Others	Others	Others	Others	OTU5709
OTU3934	3	5	9	4	3	4	4	4	0	2	17	20	24	25	15	17	7	19	12	10	22	30	20	26	26	12	8	14	10	6	4	4	5	2	4	2	1	4	4	4	Armatimonadota	Others	Others	Others	Others	OTU5841
OTU5709	0	0	0	0	0	0	0	0	0	0	0	0	0	0	0	0	1	0	1	0	0	0	0	3	1	1	0	2	1	0	0	0	0	0	0	0	0	0	1	0	Firmicutes	Clostridia	Clostridiales	Caloramatoraceae	Fonticella	OTU801
OTU5841	0	1	1	0	0	0	0	0	0	0	3	3	6	2	7	3	3	2	6	7	4	5	7	4	3	1	5	4	3	1	0	0	0	0	0	0	0	0	0	0	Actinobacteriota	Thermoleophilia	Solirubrobacterales	67-14	Others	OTU8075
OTU801	0	0	0	0	0	0	0	0	1	0	0	0	0	0	0	0	0	0	0	0	0	0	0	0	0	0	0	0	0	0	0	0	0	0	0	0	0	0	0	0	Latescibacterota	Others	Others	Others	Others	OTU6023
OTU8075	7	5	3	5	4	6	12	3	4	15	1	9	4	5	8	9	4	6	9	4	3	6	6	8	10	5	3	5	3	1	7	9	7	4	14	11	15	10	8	6	Acidobacteriota	Acidobacteriae	Elev-16S-1166	Others	Others	OTU4946
OTU6023	1	1	1	1	2	0	0	0	1	1	4	4	3	2	1	1	0	0	3	1	0	0	0	0	0	0	0	2	0	2	0	0	1	0	0	0	0	0	0	0	Planctomycetota	Planctomycetes	Gemmatales	Gemmataceae	Zavarzinella	OTU1854
OTU4946	0	0	0	0	0	0	0	0	0	0	0	1	0	0	0	0	1	0	0	1	0	0	0	0	0	1	1	1	0	0	0	0	0	0	0	0	0	0	0	0	Spirochaetota	Spirochaetia	Spirochaetales	Spirochaetaceae	Spirochaeta	OTU7593
OTU1854	0	0	0	0	0	1	0	0	0	0	6	12	15	14	6	5	8	8	7	3	5	5	7	6	6	5	4	5	5	5	0	1	0	0	0	0	0	0	0	0	Actinobacteriota	MB-A2-108	Others	Others	Others	OTU5744
OTU7593	1	2	1	1	2	0	3	0	0	2	0	0	0	0	0	0	0	0	0	0	0	0	0	0	0	0	0	0	0	0	1	0	0	0	0	0	0	0	0	1	Bdellovibrionota	Oligoflexia	0319-6G20	Others	Others	OTU3608
OTU5744	0	0	0	0	0	0	0	0	0	0	0	0	0	1	1	0	0	0	0	0	1	0	0	0	1	0	0	1	0	1	0	0	0	0	0	0	0	0	0	0	Planctomycetota	Phycisphaerae	Phycisphaerales	Phycisphaeraceae	AKYG587	OTU2438
OTU3608	1	0	0	0	0	0	0	0	0	0	1	0	0	0	0	0	0	0	0	0	0	0	0	0	0	0	0	0	0	0	0	0	0	0	0	0	0	0	0	0	Planctomycetota	Phycisphaerae	Tepidisphaerales	WD2101_soil_group	Others	OTU1662
OTU2438	0	0	0	0	0	0	0	0	0	0	16	13	3	7	20	8	2	3	2	7	7	7	5	1	0	12	4	6	5	5	0	0	0	0	0	0	0	0	0	0	Planctomycetota	Phycisphaerae	Phycisphaerales	Phycisphaeraceae	AKYG587	OTU261
OTU1662	0	0	0	0	0	0	0	0	0	0	4	3	8	5	2	5	9	12	8	4	3	3	3	4	2	5	1	6	3	3	0	0	0	0	0	2	2	0	1	0	Myxococcota	Polyangia	Polyangiales	Polyangiaceae	Pajaroellobacter	OTU7069
OTU261	0	0	1	1	2	0	0	0	0	0	6	8	1	7	5	4	1	1	2	4	2	0	2	0	1	1	6	1	4	2	0	0	1	0	0	0	0	1	0	0	Planctomycetota	Planctomycetes	Gemmatales	Gemmataceae	Others	OTU1432
OTU7069	5	9	6	3	6	3	3	0	0	0	9	5	5	7	2	2	1	3	1	1	4	2	1	0	1	1	3	1	1	1	1	4	1	2	3	5	1	2	2	1	RCP2-54	Others	Others	Others	Others	OTU1444
OTU1432	2	3	6	7	10	2	2	4	5	5	0	5	0	13	4	6	6	11	8	3	1	3	5	8	2	3	3	0	2	2	8	5	3	4	4	7	5	6	3	4	Proteobacteria	Alphaproteobacteria	Others	Others	Others	OTU5569
OTU1444	9	10	13	13	15	7	3	3	2	7	25	28	31	27	31	2	2	4	8	4	4	4	1	0	4	7	3	2	2	6	12	10	14	15	7	18	9	15	16	16	Acidobacteriota	Acidobacteriae	Bryobacterales	Bryobacteraceae	Bryobacter	OTU5571
OTU5569	9	3	11	11	7	2	2	2	6	4	40	43	40	36	48	24	20	13	22	16	13	25	14	11	10	9	9	5	14	7	3	4	10	3	2	2	5	3	4	5	Chloroflexi	Others	Others	Others	Others	OTU6618
OTU5571	0	0	0	0	0	0	0	0	0	0	26	21	31	32	28	28	33	26	23	24	42	42	39	27	29	20	21	21	13	21	0	0	0	0	0	0	1	0	0	0	Planctomycetota	Phycisphaerae	MSBL9	SG8-4	Others	OTU336
OTU6618	4	5	3	2	2	2	2	3	4	1	1	2	0	0	0	1	1	0	2	0	1	2	2	0	0	1	2	1	1	0	1	4	1	4	0	2	0	3	2	1	Proteobacteria	Gammaproteobacteria	Coxiellales	Coxiellaceae	Coxiella	OTU3612
OTU336	0	1	0	0	1	0	0	0	0	0	0	0	0	0	0	0	0	0	0	0	0	0	0	0	0	0	0	0	0	0	0	0	0	0	0	0	0	0	0	0	Patescibacteria	Berkelbacteria	Others	Others	Others	OTU692
OTU3612	0	1	1	1	1	0	0	0	0	0	0	0	0	0	0	0	0	0	0	0	0	0	0	0	0	0	0	0	0	0	0	0	0	0	0	0	0	0	0	0	Chloroflexi	TK10	Others	Others	Others	OTU1911
OTU692	0	1	0	0	0	0	0	1	0	0	0	0	0	0	0	0	0	0	0	0	0	0	0	0	0	0	0	0	0	0	1	1	1	0	0	0	0	0	0	0	Chloroflexi	Chloroflexia	Chloroflexales	Roseiflexaceae	Others	OTU3772
OTU1911	0	0	0	0	0	0	0	0	0	0	0	0	0	2	0	0	0	1	1	0	0	0	0	0	0	0	1	0	0	1	0	0	0	0	0	0	0	0	0	0	Cyanobacteria	Cyanobacteriia	Oxyphotobacteria_Incertae_Sedis	Others	Leptolyngbya_ANT.L52.2	OTU7862
OTU3772	3	6	1	8	4	4	3	0	5	4	1	2	3	1	5	5	2	0	3	3	1	3	0	1	1	3	2	0	4	1	2	2	5	2	7	6	9	7	8	8	Bacteroidota	Bacteroidia	Chitinophagales	Chitinophagaceae	Edaphobaculum	OTU4373
OTU7862	3	4	0	4	2	0	3	3	1	1	0	0	0	0	0	0	0	0	0	0	0	0	0	0	0	0	0	0	0	0	2	3	0	0	2	0	0	1	1	1	Planctomycetota	Planctomycetes	Gemmatales	Gemmataceae	Others	OTU2940
OTU4373	4	8	3	4	2	2	3	2	1	4	1	1	1	2	1	2	7	17	3	10	29	42	49	31	17	3	3	7	5	3	6	3	3	4	2	5	1	3	5	0	Myxococcota	Polyangia	Haliangiales	Haliangiaceae	Haliangium	OTU1541
OTU2940	0	0	0	0	0	0	0	0	0	0	0	0	0	0	0	0	0	0	0	0	0	0	0	0	0	0	0	0	0	1	0	0	0	0	0	0	0	0	0	0	Actinobacteriota	MB-A2-108	Others	Others	Others	OTU4776
OTU1541	3	1	3	7	3	2	2	3	3	0	4	1	2	1	4	1	2	0	3	2	0	5	2	0	1	0	3	0	5	1	4	4	3	1	2	3	3	1	4	5	Others	Others	Others	Others	Others	OTU5728
OTU4776	0	0	0	1	0	0	0	0	0	0	2	0	0	0	0	0	0	0	0	0	0	0	0	0	0	2	0	0	0	0	0	0	0	0	0	0	0	0	0	0	Chloroflexi	Chloroflexia	Chloroflexales	Herpetosiphonaceae	Herpetosiphon	OTU656
OTU5728	0	0	0	0	0	0	0	0	0	0	0	1	0	0	0	1	0	0	2	1	4	0	1	8	2	1	0	0	1	0	0	0	0	0	0	0	0	0	0	0	Bacteroidota	Bacteroidia	Chitinophagales	Others	Others	OTU7006
OTU656	3	1	1	2	1	4	5	7	7	9	0	0	0	0	0	0	0	0	0	0	0	0	0	0	0	0	0	0	0	0	9	14	7	9	13	31	27	11	19	13	Planctomycetota	Planctomycetes	Gemmatales	Gemmataceae	Others	OTU4862
OTU7006	0	0	1	4	2	0	0	0	1	1	0	0	0	0	0	0	0	2	1	0	6	2	2	4	6	0	0	1	0	0	1	0	1	0	3	0	2	0	1	0	Acidobacteriota	Vicinamibacteria	Subgroup_17	Others	Others	OTU6186
OTU4862	0	0	0	0	0	0	0	0	0	0	1	1	0	0	0	0	0	0	0	0	1	0	0	0	0	1	0	0	0	0	0	0	0	0	0	0	0	0	0	0	Chloroflexi	Anaerolineae	Anaerolineales	Anaerolineaceae	Others	OTU5563
OTU6186	5	6	3	1	5	0	3	1	3	1	12	13	6	9	7	4	6	3	2	0	9	2	10	3	2	10	5	7	3	6	6	3	1	2	5	1	2	1	2	3	Planctomycetota	Planctomycetes	Gemmatales	Gemmataceae	Others	OTU4667
OTU5563	8	3	10	8	6	3	4	5	0	2	2	5	3	5	6	4	5	4	5	3	3	3	3	11	4	4	2	3	4	3	8	5	3	4	5	3	3	4	2	7	Planctomycetota	Planctomycetes	Gemmatales	Gemmataceae	Others	OTU4662
OTU4667	0	0	0	0	0	0	0	0	0	0	0	0	0	0	0	0	1	0	0	0	0	0	0	0	0	0	0	0	1	0	0	0	0	0	0	0	0	0	0	0	Planctomycetota	Planctomycetes	Gemmatales	Gemmataceae	Others	OTU3632
OTU4662	0	0	0	0	0	0	0	0	0	0	2	0	0	0	1	0	0	1	0	0	0	0	0	1	0	0	0	0	0	0	0	0	1	0	0	0	0	0	0	0	Chloroflexi	Chloroflexia	Thermomicrobiales	JG30-KF-CM45	Others	OTU4008
OTU3632	1	0	0	1	0	0	0	0	0	0	0	0	0	0	0	0	0	0	0	0	0	0	0	1	0	0	0	0	0	0	0	0	0	1	0	0	1	0	0	0	Firmicutes	Bacilli	Paenibacillales	Paenibacillaceae	Paenibacillus	OTU7641
OTU4008	0	0	0	1	0	0	0	0	0	0	0	0	0	0	0	0	0	0	0	1	0	0	0	0	0	0	0	0	0	0	0	0	0	0	0	0	0	0	0	0	Acidobacteriota	Blastocatellia	11��24��	Others	Others	OTU3236
OTU7641	1	1	0	0	0	0	0	0	0	0	1	0	0	0	0	0	0	0	0	0	0	0	1	0	2	1	1	0	0	0	0	0	0	0	0	0	0	1	1	0	Firmicutes	Bacilli	Paenibacillales	Paenibacillaceae	Paenibacillus	OTU7312
OTU3236	0	0	0	0	0	0	0	0	0	0	6	2	3	5	3	2	1	1	8	2	1	6	3	2	2	2	2	3	3	3	0	0	0	0	0	0	0	0	0	0	Proteobacteria	Alphaproteobacteria	Tistrellales	Geminicoccaceae	Candidatus_Alysiosphaera	OTU4169
OTU7312	0	0	1	0	0	1	1	0	0	0	0	0	0	0	0	0	0	0	1	0	0	0	0	0	1	0	0	0	2	1	0	0	0	0	0	1	1	0	1	0	Acidobacteriota	Thermoanaerobaculia	Thermoanaerobaculales	Thermoanaerobaculaceae	Subgroup_10	OTU7551
OTU4169	0	0	0	0	0	0	0	0	0	0	1	0	0	0	0	0	0	0	1	0	0	0	0	0	0	1	0	0	0	2	0	0	0	0	0	0	0	0	0	0	Acidobacteriota	Blastocatellia	Pyrinomonadales	Pyrinomonadaceae	RB41	OTU3809
OTU7551	18	19	18	17	17	3	8	6	6	11	22	11	20	7	7	5	8	3	13	9	13	4	7	5	6	7	8	4	14	10	8	6	8	12	2	5	6	8	3	5	Bacteroidota	Bacteroidia	Sphingobacteriales	NS11-12_marine_group	Others	OTU1274
OTU3809	0	0	0	0	0	0	0	0	0	0	6	4	7	8	4	6	2	4	3	6	1	3	2	4	0	0	2	1	0	2	0	0	0	0	0	0	0	0	0	0	Proteobacteria	Alphaproteobacteria	Rickettsiales	Rickettsiaceae	Others	OTU2358
OTU1274	0	0	0	2	0	0	0	0	0	0	0	0	0	0	0	0	0	0	0	0	0	0	0	0	0	0	0	0	0	0	0	0	0	2	0	0	0	0	0	0	Actinobacteriota	Acidimicrobiia	Microtrichales	Others	Others	OTU2349
OTU2358	0	0	0	0	0	1	1	0	0	0	0	0	0	0	0	0	0	0	0	0	0	0	0	0	0	0	0	0	0	0	0	0	0	0	0	0	0	0	0	0	Bacteroidota	Bacteroidia	Sphingobacteriales	Sphingobacteriaceae	Pedobacter	OTU6866
OTU2349	0	0	0	0	0	0	1	0	0	0	2	2	2	4	1	2	2	0	1	1	1	3	0	2	4	5	0	2	1	4	0	0	0	0	0	0	0	0	0	0	Myxococcota	Polyangia	Polyangiales	BIrii41	Others	OTU1713
OTU6866	0	0	0	0	0	0	1	0	0	2	0	0	0	0	0	0	0	0	0	0	0	0	0	0	0	0	0	0	0	0	1	0	0	0	1	0	0	1	1	0	Planctomycetota	Planctomycetes	Gemmatales	Gemmataceae	Gemmata	OTU82
OTU1713	8	13	9	12	12	1	3	4	1	0	4	3	5	2	3	1	2	0	1	0	0	0	0	0	0	1	0	2	1	3	7	9	7	10	7	5	9	3	6	4	Patescibacteria	Saccharimonadia	Saccharimonadales	Saccharimonadaceae	Others	OTU3858
OTU82	24	33	22	36	26	18	18	13	13	12	10	15	12	12	16	11	11	10	10	7	4	12	6	11	6	5	5	6	5	3	36	16	26	15	20	22	26	20	18	26	Proteobacteria	Gammaproteobacteria	Gammaproteobacteria_Incertae_Sedis	Others	Candidatus_Ovatusbacter	OTU3841
OTU3858	0	0	0	0	0	0	0	0	0	0	0	0	0	0	0	0	0	0	0	0	0	0	0	0	0	0	0	0	0	0	0	0	1	0	0	0	0	0	0	0	Actinobacteriota	Actinobacteria	Euzebyales	Euzebyaceae	Others	OTU3229
OTU3841	0	0	0	0	0	0	0	0	0	0	0	0	1	0	0	0	0	0	0	0	0	0	0	0	0	1	0	0	0	0	1	0	0	0	1	0	0	0	0	0	Actinobacteriota	MB-A2-108	Others	Others	Others	OTU1460
OTU3229	0	0	0	0	0	0	2	1	0	1	2	2	1	2	2	3	4	2	4	6	1	2	5	0	1	4	3	1	2	3	0	0	1	0	0	0	0	0	0	0	Chloroflexi	Others	Others	Others	Others	OTU4110
OTU1460	24	24	18	15	22	13	9	10	13	12	33	29	34	34	36	25	18	28	17	14	32	27	50	27	39	24	44	29	39	38	11	5	5	9	12	9	9	26	9	13	Planctomycetota	Planctomycetes	Gemmatales	Gemmataceae	Others	OTU2606
OTU4110	0	0	0	0	0	0	0	0	0	0	1	0	0	0	0	0	0	0	0	0	1	0	0	0	0	0	0	0	0	0	0	0	0	0	0	0	0	0	0	0	Latescibacterota	Latescibacteria	Latescibacterales	Latescibacteraceae	Others	OTU7282
OTU2606	2	0	0	1	0	0	0	0	2	1	2	2	0	3	2	1	2	0	1	0	1	0	1	1	2	0	1	0	0	2	3	0	3	5	1	2	1	2	3	3	Proteobacteria	Alphaproteobacteria	Sphingomonadales	Sphingomonadaceae	Sphingomonas	OTU6286
OTU7282	0	0	1	0	0	0	0	0	0	1	0	0	0	0	0	0	0	0	0	0	0	0	0	0	0	0	0	0	0	0	0	1	0	1	1	0	1	0	0	1	Proteobacteria	Alphaproteobacteria	Others	Others	Others	OTU194
OTU6286	13	7	18	10	10	18	11	13	117	19	15	5	8	6	33	9	16	6	17	6	31	51	26	40	303	10	20	12	23	65	2	1	12	5	7	2	5	13	22	9	Bacteroidota	Bacteroidia	Flavobacteriales	Crocinitomicaceae	Fluviicola	OTU3660
OTU194	0	0	2	0	0	0	0	0	0	0	0	0	0	0	0	0	0	0	0	0	0	0	0	0	0	0	0	0	0	0	0	0	0	0	0	0	0	0	0	0	Chloroflexi	Anaerolineae	Caldilineales	Caldilineaceae	Others	OTU7412
OTU3660	1	0	0	0	0	0	0	0	0	0	0	0	0	0	0	0	0	0	0	0	0	0	0	0	0	0	0	0	0	0	0	0	0	0	0	0	0	0	0	0	Gemmatimonadota	Gemmatimonadetes	Gemmatimonadales	Gemmatimonadaceae	Roseisolibacter	OTU972
OTU7412	4	4	5	4	2	1	3	1	1	1	0	0	0	1	0	0	0	0	1	0	0	0	0	0	0	0	0	0	0	0	6	0	3	1	0	2	1	3	1	0	Acidobacteriota	Acidobacteriae	Solibacterales	Solibacteraceae	Candidatus_Solibacter	OTU6175
OTU972	0	0	0	0	0	0	0	0	0	0	1	0	0	2	0	1	2	0	0	1	0	0	0	0	0	0	0	0	0	0	0	0	0	0	0	0	0	0	0	0	Proteobacteria	Gammaproteobacteria	Cellvibrionales	Cellvibrionaceae	Cellvibrio	OTU4747
OTU6175	0	0	0	0	0	0	0	0	0	0	1	2	2	1	2	0	0	1	1	1	1	1	2	0	1	0	1	1	1	0	0	0	0	0	0	0	0	0	0	0	Firmicutes	Bacilli	Entomoplasmatales	type_III	Others	OTU6122
OTU4747	2	5	4	5	5	14	8	48	7	12	13	13	3	17	16	32	29	36	63	40	14	5	4	4	4	13	14	13	11	5	40	601	98	576	242	8	19	32	136	38	Actinobacteriota	Coriobacteriia	OPB41	Others	Others	OTU610
OTU6122	0	1	1	0	0	71	83	24	12	77	0	3	0	1	1	12	12	10	4	4	0	0	1	0	1	44	49	34	43	26	0	0	0	0	0	72	7	35	74	85	Dependentiae	Babeliae	Babeliales	Others	Others	OTU6738
OTU610	1	0	0	0	1	0	1	1	1	2	0	0	0	0	0	0	0	0	0	0	0	0	0	0	0	0	0	0	0	0	0	0	0	0	0	1	1	0	1	1	Bacteroidota	Bacteroidia	Cytophagales	Cytophagaceae	Others	OTU809
OTU6738	0	0	0	0	0	0	0	0	0	0	0	0	0	0	0	0	0	0	0	0	0	0	0	0	0	0	0	0	0	0	0	0	0	1	0	0	0	0	0	0	Myxococcota	Polyangia	Haliangiales	Haliangiaceae	Haliangium	OTU2956
OTU809	3	9	3	5	18	4	4	16	8	10	0	0	0	0	0	0	1	1	0	0	0	0	0	1	0	0	0	0	0	1	8	5	14	18	15	1	0	3	1	2	Proteobacteria	Alphaproteobacteria	Rhodobacterales	Rhodobacteraceae	Rubellimicrobium	OTU4954
OTU2956	0	1	0	1	0	0	0	0	0	0	1	3	1	1	3	0	0	0	0	0	0	1	1	0	0	0	0	0	0	0	0	0	0	1	0	0	0	0	0	1	Myxococcota	Polyangia	Haliangiales	Haliangiaceae	Haliangium	OTU5275
OTU4954	2	3	2	5	3	22	15	9	12	16	3	5	6	4	9	10	9	12	10	11	1	4	11	9	7	1	1	8	5	3	5	2	8	4	3	4	6	7	3	2	Chloroflexi	Chloroflexia	Chloroflexales	Roseiflexaceae	Others	OTU5296
OTU5275	0	0	0	0	0	0	0	0	0	0	1	0	0	0	1	0	0	0	0	0	0	0	0	0	0	0	0	0	0	0	0	0	0	0	0	0	0	0	0	0	Planctomycetota	Planctomycetes	Pirellulales	Pirellulaceae	Pirellula	OTU1808
OTU5296	0	0	0	0	0	0	0	0	0	0	0	0	0	0	0	1	0	0	0	0	0	0	0	0	1	0	0	0	0	0	0	0	0	0	0	0	0	0	0	0	Myxococcota	Polyangia	Nannocystales	Nannocystaceae	Nannocystis	OTU1265
OTU1808	1	0	0	1	0	0	1	0	0	0	0	0	0	0	0	2	0	0	0	0	0	1	0	1	0	0	1	2	2	0	0	0	1	0	0	0	0	0	0	1	Proteobacteria	Alphaproteobacteria	Rhizobiales	Xanthobacteraceae	Others	OTU4265
OTU1265	2	5	1	2	5	2	1	1	4	3	2	8	2	2	2	14	20	17	14	12	2	1	2	1	0	55	70	42	26	44	4	3	4	5	4	5	3	3	4	3	Actinobacteriota	Thermoleophilia	Gaiellales	Gaiellaceae	Gaiella	OTU616
OTU4265	12	12	8	13	10	6	5	6	9	10	8	6	7	1	3	3	4	7	5	2	1	0	4	0	1	2	1	2	1	4	17	6	19	13	9	9	13	22	16	19	Bdellovibrionota	Bdellovibrionia	Bdellovibrionales	Bdellovibrionaceae	OM27_clade	OTU2097
OTU616	72	76	65	55	51	47	52	50	72	57	18	16	16	18	25	12	17	9	19	14	30	33	36	29	28	13	24	14	18	9	56	77	67	62	115	95	96	59	103	71	Bacteroidota	Bacteroidia	Chitinophagales	Chitinophagaceae	Others	OTU6644
OTU2097	2	1	1	0	0	0	2	2	0	3	2	1	3	4	5	0	1	2	0	1	1	1	3	1	1	1	4	0	1	1	4	3	6	3	2	2	1	1	0	3	Chloroflexi	Anaerolineae	SBR1031	A4b	Others	OTU6816
OTU6644	2	0	0	0	1	1	0	0	0	0	0	0	0	0	0	0	0	0	0	0	0	0	0	0	0	0	0	0	0	0	0	1	1	0	1	2	3	0	4	2	Patescibacteria	Parcubacteria	Others	Others	Others	OTU144
OTU6816	20	14	11	17	12	16	16	9	9	17	0	0	0	0	0	0	0	0	0	0	0	0	0	0	0	0	0	0	0	0	14	18	11	9	17	13	11	8	4	10	Proteobacteria	Alphaproteobacteria	Rickettsiales	Rickettsiaceae	Others	OTU3757
OTU144	0	0	1	0	0	0	0	0	0	0	1	0	0	0	0	0	0	0	0	0	0	0	0	0	0	0	0	0	0	0	0	0	0	0	0	0	0	0	0	0	Bdellovibrionota	Bdellovibrionia	Bdellovibrionales	Bdellovibrionaceae	OM27_clade	OTU3737
OTU3757	0	0	0	0	0	0	0	0	0	0	0	0	0	0	0	0	0	0	0	0	0	0	0	0	0	0	0	0	0	0	0	0	0	0	1	0	0	0	0	0	Gemmatimonadota	Gemmatimonadetes	Gemmatimonadales	Gemmatimonadaceae	Others	OTU8114
OTU3737	1	1	0	1	0	1	1	0	1	3	0	3	2	0	3	2	1	0	1	1	1	0	0	0	1	1	0	1	2	0	2	3	4	3	1	2	1	1	1	2	Chloroflexi	Chloroflexia	Chloroflexales	Roseiflexaceae	Others	OTU1253
OTU8114	2	5	5	1	2	1	1	5	1	0	7	15	10	9	9	9	7	0	7	9	5	8	6	4	8	2	1	9	2	5	2	1	2	0	4	2	0	2	1	2	Actinobacteriota	Thermoleophilia	Solirubrobacterales	Solirubrobacteraceae	Conexibacter	OTU4186
OTU1253	1	0	0	0	0	0	0	0	0	2	5	5	3	7	6	2	5	4	2	3	13	13	10	15	8	2	6	8	4	6	0	0	0	0	0	0	0	1	0	0	Proteobacteria	Gammaproteobacteria	Others	Others	Others	OTU4864
OTU4186	1	5	3	1	1	6	3	4	1	0	9	4	5	5	13	8	8	8	11	10	6	10	13	3	8	8	6	7	5	3	2	4	5	6	9	7	10	7	5	3	Verrucomicrobiota	Omnitrophia	Omnitrophales	Omnitrophaceae	Candidatus_Omnitrophus	OTU4978
OTU4864	0	0	0	0	0	0	0	0	0	0	3	2	1	0	0	0	0	0	0	0	0	0	0	0	0	0	0	0	0	0	0	0	0	0	0	0	0	0	0	0	Proteobacteria	Alphaproteobacteria	Others	Others	Others	OTU528
OTU4978	0	0	0	0	0	0	0	0	0	0	1	1	2	1	0	0	0	0	0	0	0	0	0	0	0	0	0	0	0	0	0	0	0	0	0	0	0	0	0	0	Planctomycetota	Planctomycetes	Isosphaerales	Isosphaeraceae	Others	OTU2081
OTU528	3	1	3	1	4	2	0	1	1	1	2	2	0	0	3	3	0	1	1	0	1	1	1	0	1	0	0	0	0	1	1	2	6	1	2	2	5	4	2	3	Acidobacteriota	Acidobacteriae	Solibacterales	Solibacteraceae	Candidatus_Solibacter	OTU4155
OTU2081	0	0	0	0	0	0	0	0	0	0	3	2	0	1	3	0	2	0	1	0	1	0	1	0	3	1	1	1	1	0	0	0	0	0	1	0	0	0	0	0	Latescibacterota	Others	Others	Others	Others	OTU4791
OTU4155	1	0	0	0	0	0	0	0	0	1	7	5	8	8	2	8	4	4	6	7	3	0	1	3	1	0	1	0	2	0	0	1	0	0	0	0	1	0	0	1	Armatimonadota	Others	Others	Others	Others	OTU5851
OTU4791	1	6	3	3	4	4	5	1	5	1	9	16	20	24	16	7	2	4	5	5	3	4	5	1	1	7	10	7	4	10	4	6	3	5	0	0	3	3	2	2	Verrucomicrobiota	Omnitrophia	Omnitrophales	Omnitrophaceae	Candidatus_Omnitrophus	OTU5305
OTU5851	0	0	0	0	0	0	0	0	0	0	0	1	0	0	1	1	0	0	0	0	0	0	0	0	0	1	0	0	0	0	0	0	0	0	0	0	0	0	0	0	Chloroflexi	TK10	Others	Others	Others	OTU4679
OTU5305	0	0	0	0	0	0	0	0	0	0	3	1	1	0	0	2	0	0	0	0	1	0	0	0	0	0	0	0	0	0	0	0	0	0	0	0	0	0	0	0	Myxococcota	Polyangia	Nannocystales	Nannocystaceae	Others	OTU2588
OTU4679	1	1	1	1	2	0	0	1	0	1	5	5	4	4	5	2	4	4	2	3	5	2	3	3	4	1	5	4	1	0	1	6	1	2	4	1	2	1	3	0	Acidobacteriota	Blastocatellia	11��24��	Others	Others	OTU1400
OTU2588	0	2	0	1	1	0	0	0	1	1	0	1	1	0	0	0	1	1	0	1	0	1	0	0	0	0	0	0	0	0	0	0	0	1	0	0	0	0	0	0	Acidobacteriota	Subgroup_22	Others	Others	Others	OTU5852
OTU1400	0	0	1	0	1	1	2	1	0	0	0	0	1	0	0	0	0	0	0	0	0	0	0	1	0	0	0	0	0	0	0	0	1	0	0	0	0	0	0	0	Acidobacteriota	Acidobacteriae	Acidobacteriales	Others	Others	OTU6120
OTU5852	0	1	3	1	2	0	1	0	0	0	5	4	6	10	8	0	0	2	0	1	1	1	2	2	0	5	6	3	3	3	0	0	0	0	0	0	0	0	0	0	Acidobacteriota	Blastocatellia	11��24��	Others	Others	OTU1154
OTU6120	1	0	0	0	0	0	0	0	0	1	17	21	15	27	11	7	6	3	6	5	8	10	10	12	7	3	3	2	2	2	0	0	0	0	0	0	0	0	1	0	Planctomycetota	Pla4_lineage	Others	Others	Others	OTU7815
OTU1154	2	1	0	2	1	1	0	0	0	1	1	0	0	1	0	0	0	0	0	0	0	1	0	1	0	0	0	0	0	0	0	0	0	1	0	0	0	0	0	0	Chloroflexi	TK10	Others	Others	Others	OTU2646
OTU7815	0	0	0	0	0	1	1	0	0	1	0	0	0	0	0	0	0	0	0	0	0	0	0	0	0	0	0	0	0	0	1	0	0	0	0	0	0	0	0	1	Bacteroidota	Bacteroidia	Cytophagales	Hymenobacteraceae	Adhaeribacter	OTU3994
OTU2646	0	0	0	0	0	0	0	0	0	0	0	0	0	0	2	0	0	0	0	0	0	0	0	0	0	0	1	0	0	0	0	0	0	0	0	0	0	0	0	0	Gemmatimonadota	S0134_terrestrial_group	Others	Others	Others	OTU1294
OTU3994	0	2	6	7	10	9	7	4	8	14	0	3	0	2	0	10	8	12	6	13	5	12	12	9	7	29	27	37	28	39	14	15	12	16	16	2	1	2	0	1	Chloroflexi	Anaerolineae	SBR1031	A4b	Others	OTU6706
OTU1294	30	22	18	24	19	5	12	7	11	11	11	24	25	19	18	14	11	7	8	7	57	34	24	34	34	0	4	1	4	3	6	5	1	10	9	9	5	2	3	4	Chloroflexi	Anaerolineae	SBR1031	A4b	Others	OTU6257
OTU6706	9	8	4	13	6	9	6	4	7	6	0	0	0	0	0	1	0	0	0	0	0	0	0	0	0	0	0	0	0	0	11	9	8	10	14	10	7	11	11	15	Proteobacteria	Gammaproteobacteria	Burkholderiales	Others	Others	OTU5001
OTU6257	0	0	0	0	0	0	0	0	0	0	0	0	0	0	0	0	0	0	1	0	0	0	0	0	0	1	0	0	1	1	0	0	0	0	0	0	0	0	0	0	Chloroflexi	Anaerolineae	SBR1031	A4b	Others	OTU6730
OTU5001	0	0	0	0	0	0	0	0	0	0	0	0	1	0	0	1	0	0	0	0	0	0	0	0	0	0	0	0	0	0	0	0	0	0	0	0	0	0	0	0	Gemmatimonadota	BD2-11_terrestrial_group	Others	Others	Others	OTU5926
OTU6730	22	17	18	17	27	9	4	5	13	6	37	30	30	36	28	13	12	13	8	13	13	22	11	12	16	10	14	12	11	7	11	10	12	14	25	5	8	6	12	8	Proteobacteria	Gammaproteobacteria	Burkholderiales	Chitinibacteraceae	Formivibrio	OTU267
OTU5926	12	35	16	19	35	13	12	24	11	12	32	27	32	23	22	6	5	1	2	4	27	19	18	34	34	4	2	5	7	5	21	17	20	25	15	16	16	17	12	19	Chloroflexi	Chloroflexia	Kallotenuales	AKIW781	Others	OTU7708
OTU267	0	0	0	1	1	0	0	0	0	0	0	0	0	0	0	0	0	0	0	0	0	0	0	0	0	0	0	0	0	0	0	0	0	0	0	0	0	0	0	0	Chloroflexi	Anaerolineae	SBR1031	A4b	Others	OTU6709
OTU7708	0	0	0	0	0	0	0	0	0	0	0	0	0	0	0	0	0	0	0	0	0	0	0	0	0	0	0	0	0	0	0	0	0	0	0	0	0	0	2	0	Bdellovibrionota	Bdellovibrionia	Bacteriovoracales	Bacteriovoracaceae	Peredibacter	OTU7683
OTU6709	8	2	7	4	5	2	1	2	1	1	8	9	12	5	4	2	1	0	2	0	2	1	2	4	1	1	2	0	0	2	2	1	3	5	3	3	3	4	1	0	Myxococcota	Polyangia	Polyangiales	Sandaracinaceae	Others	OTU7917
OTU7683	1	0	0	0	0	0	1	0	0	0	0	0	0	0	0	0	0	0	0	0	0	0	0	0	0	0	0	0	0	0	1	1	0	0	1	1	2	0	1	0	Proteobacteria	Gammaproteobacteria	Diplorickettsiales	Diplorickettsiaceae	Others	OTU5464
OTU7917	0	0	1	0	0	0	0	0	0	2	0	0	0	0	0	0	0	0	0	0	0	0	0	0	0	0	0	0	0	0	0	0	0	2	1	0	0	0	0	0	Proteobacteria	Gammaproteobacteria	Others	Others	Others	OTU6215
OTU5464	0	0	0	0	0	0	0	0	0	0	0	0	0	0	0	0	0	1	1	0	0	0	0	0	0	0	0	0	0	0	0	0	0	0	0	0	0	0	0	0	Acidobacteriota	Vicinamibacteria	Vicinamibacterales	Vicinamibacteraceae	Others	OTU2964
OTU6215	0	1	0	0	1	0	0	0	0	0	0	0	0	0	1	0	1	0	0	0	0	0	0	0	0	0	0	1	0	0	0	0	0	0	0	0	0	0	0	0	Sumerlaeota	Sumerlaeia	Sumerlaeales	Sumerlaeaceae	Sumerlaea	OTU932
OTU2964	56	59	65	59	76	36	37	34	41	37	131	112	166	107	137	84	82	80	74	81	55	55	49	46	53	46	56	54	65	56	34	45	31	32	26	34	42	45	25	40	Proteobacteria	Alphaproteobacteria	Rickettsiales	Rickettsiaceae	Others	OTU4832
OTU932	1	3	0	1	0	1	0	0	1	2	0	0	0	0	0	0	0	0	0	0	0	0	0	0	0	0	0	0	0	0	1	1	0	1	0	2	2	1	0	0	Bdellovibrionota	Bdellovibrionia	Bacteriovoracales	Bacteriovoracaceae	Peredibacter	OTU7433
OTU4832	0	0	0	0	0	0	0	0	0	0	2	0	0	0	0	0	0	0	0	0	0	0	0	0	0	0	0	0	0	0	0	0	0	0	0	0	0	0	0	0	Chloroflexi	Anaerolineae	Others	Others	Others	OTU884
OTU7433	0	0	1	0	1	0	1	0	0	0	0	0	0	0	0	0	2	1	1	0	0	0	0	0	0	0	0	0	0	0	1	2	0	0	4	1	1	0	0	0	Others	Others	Others	Others	Others	OTU3165
OTU884	1	0	0	0	2	0	0	0	0	1	0	0	0	0	0	0	0	0	0	0	0	0	0	0	0	0	0	0	0	0	1	0	0	0	0	0	0	0	0	0	Myxococcota	Polyangia	Haliangiales	Haliangiaceae	Haliangium	OTU7535
OTU3165	1	0	0	0	1	3	3	7	4	2	0	1	0	0	0	4	2	1	6	3	2	4	6	8	4	6	2	3	4	8	2	6	2	3	3	1	0	1	0	0	Bacteroidota	Ignavibacteria	Ignavibacteriales	UA-50	Others	OTU6785
OTU7535	0	1	0	0	0	0	0	0	0	0	0	0	0	0	0	0	0	0	0	0	0	0	0	0	0	0	0	0	0	0	0	0	0	0	0	0	0	1	0	0	Planctomycetota	Pla4_lineage	Others	Others	Others	OTU6171
OTU6785	3	2	3	1	1	2	0	0	1	0	0	0	0	0	0	0	0	0	0	0	0	0	0	0	0	0	0	0	0	0	2	1	3	2	1	0	3	0	0	2	Proteobacteria	Gammaproteobacteria	Diplorickettsiales	Diplorickettsiaceae	Others	OTU2549
OTU6171	3	2	4	3	1	2	1	1	0	0	6	15	18	5	13	2	0	1	0	0	0	1	0	0	2	1	6	2	2	4	1	2	0	0	1	0	2	1	2	1	Firmicutes	Bacilli	Paenibacillales	Paenibacillaceae	Paenibacillus	OTU2167
OTU2549	0	0	0	0	0	0	0	0	0	0	0	0	0	1	0	0	0	0	0	0	0	0	0	0	0	0	0	0	0	0	0	0	0	0	0	0	0	0	0	0	Planctomycetota	Phycisphaerae	Tepidisphaerales	WD2101_soil_group	Others	OTU573
OTU2167	0	0	0	0	0	0	1	0	0	0	0	0	0	0	1	0	1	0	0	1	6	1	5	0	0	2	0	0	0	0	0	0	0	0	0	0	0	0	0	0	Proteobacteria	Alphaproteobacteria	Rhizobiales	Beijerinckiaceae	Others	OTU4153
OTU573	0	0	0	0	0	0	1	0	0	0	0	0	0	0	0	0	0	1	0	0	0	0	0	0	0	0	0	0	0	0	0	0	0	0	0	0	0	0	0	0	Myxococcota	Polyangia	Polyangiales	BIrii41	Others	OTU126
OTU4153	4	0	1	0	1	0	1	0	2	0	21	18	14	17	21	21	19	15	24	23	15	7	18	13	9	8	12	16	9	7	0	0	1	2	1	1	0	1	2	0	Proteobacteria	Gammaproteobacteria	Others	Others	Others	OTU2041
OTU126	30	24	28	39	29	17	10	17	14	14	16	17	15	10	16	6	5	9	9	5	10	4	5	6	12	4	10	5	9	4	25	18	16	27	15	12	18	16	11	17	Proteobacteria	Alphaproteobacteria	Rhizobiales	Beijerinckiaceae	Microvirga	OTU4979
OTU2041	13	27	34	12	18	13	16	9	6	9	4	1	4	8	9	17	3	14	10	19	16	9	9	9	4	16	15	13	7	13	21	21	25	25	11	12	15	18	16	14	Proteobacteria	Alphaproteobacteria	Caulobacterales	Caulobacteraceae	Caulobacter	OTU5090
OTU4979	0	2	1	3	1	2	2	0	1	2	3	1	1	1	2	1	2	1	2	0	3	3	3	2	1	1	0	1	0	1	1	2	0	0	0	0	1	2	2	0	Planctomycetota	Planctomycetes	Gemmatales	Gemmataceae	Others	OTU1463
OTU5090	4	5	10	7	7	3	2	3	2	7	1	0	2	2	5	1	2	1	1	2	0	3	2	0	2	0	0	0	1	0	9	8	7	6	5	5	2	3	3	5	Myxococcota	Polyangia	Haliangiales	Haliangiaceae	Haliangium	OTU4981
OTU1463	0	0	0	0	0	0	0	0	0	0	0	0	0	0	0	0	0	0	0	0	0	0	0	0	0	0	0	0	0	0	0	0	0	0	0	0	0	1	0	0	Bacteroidota	Bacteroidia	Chitinophagales	Chitinophagaceae	Lacibacter	OTU2710
OTU4981	0	0	0	0	0	0	0	0	0	0	2	3	3	1	2	0	0	0	0	0	0	0	0	0	0	1	0	0	0	0	0	0	0	0	0	0	0	0	0	0	Chloroflexi	Anaerolineae	SBR1031	Others	Others	OTU5326
OTU2710	0	1	1	4	1	5	9	6	12	5	0	1	1	1	2	0	0	1	0	0	0	0	0	0	0	2	2	1	1	2	0	0	2	1	0	21	7	23	14	15	Myxococcota	Polyangia	Polyangiales	Polyangiaceae	Pajaroellobacter	OTU1524
OTU5326	0	0	0	0	0	0	0	0	0	0	0	0	0	0	0	1	0	0	0	1	0	0	0	0	0	0	0	0	0	0	0	0	0	0	0	0	0	0	0	0	Chloroflexi	Chloroflexia	Chloroflexales	Roseiflexaceae	Others	OTU4231
OTU1524	8	10	7	7	6	1	3	4	3	1	3	10	8	5	7	0	3	3	2	3	4	2	6	1	2	2	0	2	0	1	2	7	3	5	6	6	6	4	1	0	Chloroflexi	Anaerolineae	Caldilineales	Caldilineaceae	Others	OTU1811
OTU4231	7	4	9	2	10	5	7	6	6	5	7	6	6	9	10	5	10	5	6	7	10	8	13	13	8	5	7	5	9	11	4	5	3	6	3	4	4	8	4	0	Chloroflexi	Anaerolineae	Anaerolineales	Anaerolineaceae	Anaerolinea	OTU7597
OTU1811	1	3	0	1	0	0	1	1	0	0	0	1	3	2	2	5	2	3	2	1	2	2	1	0	3	0	1	1	4	0	0	1	0	0	0	0	0	0	0	0	Proteobacteria	Alphaproteobacteria	Caulobacterales	Caulobacteraceae	Brevundimonas	OTU6259
OTU7597	7	3	3	6	4	1	4	8	6	4	0	0	0	0	0	0	0	0	0	0	0	0	0	0	0	0	0	0	0	0	3	5	0	2	5	2	1	1	3	1	Myxococcota	Polyangia	Polyangiales	Polyangiaceae	Pajaroellobacter	OTU8078
OTU6259	0	2	2	1	0	4	3	6	0	1	0	1	1	1	0	0	2	1	0	0	0	8	2	0	1	2	0	4	6	0	6	6	6	3	2	5	4	4	6	2	Proteobacteria	Alphaproteobacteria	Rhizobiales	Rhizobiales_Incertae_Sedis	Others	OTU6029
OTU8078	0	0	0	0	1	1	2	1	1	0	0	0	0	0	0	0	0	0	0	0	0	0	0	0	0	0	0	0	0	0	0	0	0	0	0	0	0	1	2	2	Desulfobacterota	Others	Others	Others	Others	OTU140
OTU6029	0	1	4	1	0	1	1	1	2	1	0	0	0	0	0	0	0	0	0	0	0	0	0	0	0	4	1	1	2	1	0	0	2	1	0	0	0	1	0	2	Bdellovibrionota	Oligoflexia	0319-6G20	Others	Others	OTU4879
OTU140	0	1	0	0	0	0	0	0	0	0	0	0	0	0	0	0	0	0	0	0	0	1	0	0	0	0	0	0	0	0	0	0	0	1	0	0	0	0	0	0	Myxococcota	Polyangia	Haliangiales	Haliangiaceae	Haliangium	OTU7185
OTU4879	0	0	0	0	0	0	0	0	0	1	0	1	0	1	0	0	0	0	0	0	0	0	0	0	0	0	0	0	0	0	0	0	0	0	0	0	0	0	0	0	Patescibacteria	Saccharimonadia	Saccharimonadales	Others	Others	OTU6430
OTU7185	3	2	1	4	3	0	0	0	4	0	3	3	8	6	3	0	2	1	0	1	0	0	6	0	0	3	0	1	1	1	5	3	2	2	4	1	3	2	1	0	Actinobacteriota	Thermoleophilia	Gaiellales	Others	Others	OTU4583
OTU6430	1	1	0	0	1	0	0	0	0	0	0	0	0	0	0	0	0	0	0	0	0	0	0	0	0	0	0	0	0	0	2	1	1	0	0	0	0	0	0	0	Planctomycetota	Phycisphaerae	Tepidisphaerales	WD2101_soil_group	Others	OTU6663
OTU4583	1	0	2	0	0	0	0	1	2	0	3	11	8	2	4	6	2	1	4	3	6	4	6	5	4	5	2	1	2	3	2	2	1	0	1	3	3	2	3	0	Bacteroidota	Bacteroidia	Sphingobacteriales	Others	Others	OTU1257
OTU6663	1	0	2	0	1	1	0	0	0	1	0	0	0	0	0	0	0	0	0	0	0	0	0	0	0	0	0	0	0	0	1	0	1	0	0	0	0	0	0	0	Actinobacteriota	Acidimicrobiia	Others	Others	Others	OTU4942
OTU1257	0	0	0	1	0	0	0	0	0	1	0	0	0	0	0	0	0	0	0	0	0	0	0	0	0	0	0	0	0	0	0	0	0	0	0	0	0	0	0	0	Planctomycetota	Planctomycetes	Gemmatales	Gemmataceae	Gemmata	OTU2203
OTU4942	0	0	0	0	0	0	0	0	0	0	0	2	0	0	0	0	0	0	0	0	0	0	0	0	0	0	0	0	0	0	0	0	0	0	0	0	0	0	0	0	Proteobacteria	Alphaproteobacteria	Others	Others	Others	OTU4409
OTU2203	0	0	0	0	0	0	0	0	0	0	1	2	0	3	0	0	0	1	0	1	0	1	0	0	0	0	0	0	0	1	0	0	0	0	0	0	0	0	0	0	Gemmatimonadota	Longimicrobia	Longimicrobiales	Longimicrobiaceae	YC-ZSS-LKJ147	OTU3216
OTU4409	0	0	0	1	0	0	0	0	0	0	0	0	0	0	0	0	0	0	0	0	0	0	0	0	0	0	0	0	0	0	0	0	0	0	0	0	0	0	0	0	Proteobacteria	Alphaproteobacteria	Rickettsiales	Candidatus_Hepatincola	Others	OTU6218
OTU3216	1	4	1	5	2	1	4	2	0	5	0	0	0	2	0	0	0	0	3	0	2	3	1	1	0	0	0	0	0	0	7	6	3	6	5	3	2	0	5	1	Chloroflexi	Dehalococcoidia	Others	Others	Others	OTU6310
OTU6218	0	0	0	0	0	0	0	0	0	0	0	0	0	0	0	0	0	0	0	0	0	0	0	0	0	0	1	3	0	1	0	0	0	0	0	0	0	0	0	0	Proteobacteria	Gammaproteobacteria	HOC36	Others	Others	OTU7438
OTU6310	0	1	0	0	0	0	0	0	0	0	0	0	0	0	0	0	0	2	0	0	5	0	1	2	4	0	0	0	0	1	0	0	0	0	0	0	0	0	0	0	Chloroflexi	Chloroflexia	Chloroflexales	Chloroflexaceae	FFCH7168	OTU3789
OTU7438	2	0	1	3	0	0	1	0	0	0	0	0	0	0	0	0	0	0	0	0	0	0	0	0	0	0	0	0	0	0	0	0	0	0	0	1	0	1	0	0	Actinobacteriota	Acidimicrobiia	Microtrichales	Others	Others	OTU2384
OTU3789	2	0	0	1	0	4	0	2	2	0	0	0	1	1	1	0	0	0	0	1	0	0	0	0	0	0	0	0	1	0	2	2	2	0	0	1	3	3	1	1	Bdellovibrionota	Oligoflexia	Oligoflexales	Others	Others	OTU5669
OTU2384	0	0	0	0	0	0	0	0	0	0	2	3	0	5	2	0	0	0	0	0	0	1	2	0	2	0	2	0	0	1	0	0	0	0	0	0	0	0	0	0	Others	Others	Others	Others	Others	OTU8113
OTU5669	0	0	0	0	0	0	0	0	0	0	0	0	0	0	0	0	0	0	0	0	0	2	1	0	0	0	0	0	0	0	0	0	0	0	0	0	0	0	0	0	Bdellovibrionota	Oligoflexia	0319-6G20	Others	Others	OTU218
OTU8113	0	1	0	0	0	1	0	1	3	0	0	0	0	0	0	0	0	0	0	0	0	0	0	0	0	0	0	0	0	0	1	1	2	0	0	0	0	1	0	1	Actinobacteriota	Thermoleophilia	Gaiellales	Others	Others	OTU1701
OTU218	1	0	0	1	0	0	0	0	0	0	0	0	0	0	0	0	0	0	0	0	0	0	0	0	0	0	0	0	0	0	0	0	0	0	0	0	0	0	0	0	Fibrobacterota	Fibrobacteria	Fibrobacterales	Fibrobacteraceae	Others	OTU3152
OTU1701	0	0	2	0	0	0	0	0	0	0	0	1	0	0	1	0	0	1	0	0	0	1	0	1	2	0	0	0	1	0	0	0	0	0	0	0	0	0	0	0	Planctomycetota	Phycisphaerae	Phycisphaerales	Phycisphaeraceae	CL500-3	OTU2200
OTU3152	0	0	0	0	0	0	1	0	0	0	0	0	0	0	0	0	0	0	0	0	0	0	0	0	0	0	0	0	0	0	0	0	0	0	1	0	0	0	0	0	Proteobacteria	Alphaproteobacteria	Thalassobaculales	Others	Others	OTU6778
OTU2200	0	0	0	0	0	0	0	0	0	0	3	2	2	3	2	0	0	1	0	0	0	0	0	0	0	0	0	0	0	0	0	0	0	0	0	0	0	0	0	0	Cyanobacteria	Cyanobacteriia	Chloroplast	Others	Others	OTU127
OTU6778	1	1	0	0	2	1	0	0	1	0	0	1	0	0	0	1	1	0	0	0	0	0	0	0	0	0	0	0	0	0	1	0	0	1	0	0	0	1	0	2	Proteobacteria	Alphaproteobacteria	Reyranellales	Reyranellaceae	Others	OTU6977
OTU127	0	2	0	0	0	0	0	0	0	1	0	0	0	0	0	0	0	0	0	0	0	0	0	0	0	0	0	0	0	0	0	0	0	0	1	0	0	0	0	0	Acidobacteriota	Vicinamibacteria	Vicinamibacterales	Others	Others	OTU1679
OTU6977	9	5	7	8	11	3	8	5	5	1	5	5	7	4	6	8	2	5	4	3	1	0	1	0	0	0	0	0	1	0	11	8	5	5	8	10	14	12	8	8	Myxococcota	Myxococcia	Myxococcales	27F-1492R	Others	OTU1149
OTU1679	57	51	56	54	67	61	70	57	59	66	37	26	27	42	35	53	56	66	54	50	111	122	142	106	112	29	29	19	18	36	86	116	87	84	74	64	56	66	58	51	Patescibacteria	Microgenomatia	Others	Others	Others	OTU7445
OTU1149	1	2	1	2	1	0	2	1	1	1	0	0	0	0	0	0	0	0	0	0	0	0	0	0	0	0	0	0	0	0	0	1	2	2	1	1	2	2	0	1	Verrucomicrobiota	Verrucomicrobiae	Chthoniobacterales	Chthoniobacteraceae	Candidatus_Udaeobacter	OTU819
OTU7445	0	0	0	0	0	0	0	0	0	0	0	0	0	0	0	0	0	0	0	0	0	0	0	0	0	0	0	0	0	0	0	0	0	0	0	0	0	1	0	0	Chloroflexi	Anaerolineae	SBR1031	A4b	Others	OTU6823
OTU819	1	0	1	0	0	0	0	1	6	0	0	0	0	0	0	0	0	0	0	0	0	0	0	1	5	0	0	0	0	0	0	0	0	3	0	0	0	2	0	2	Proteobacteria	Alphaproteobacteria	Others	Others	Others	OTU6954
OTU6823	1	0	2	0	3	1	0	0	0	0	1	0	0	0	0	0	0	2	2	0	0	1	0	0	0	0	0	0	0	0	0	0	0	2	1	0	1	1	0	1	Proteobacteria	Alphaproteobacteria	Defluviicoccales	Defluviicoccaceae	Defluviicoccus	OTU6978
OTU6954	0	0	0	0	0	1	0	2	0	0	1	1	3	2	4	4	5	6	2	3	1	2	1	1	1	1	0	0	3	2	0	0	0	0	1	0	0	0	0	0	Proteobacteria	Alphaproteobacteria	Sphingomonadales	Sphingomonadaceae	Sphingobium	OTU7555
OTU6978	2	0	2	1	3	0	0	1	0	0	0	0	0	0	0	0	0	0	0	0	0	0	0	0	0	0	0	0	0	0	3	1	0	1	2	2	1	1	2	0	Patescibacteria	Saccharimonadia	Saccharimonadales	Others	Others	OTU5521
OTU7555	21	23	20	19	14	25	17	15	18	24	1	2	0	1	2	1	2	2	3	1	0	0	0	0	0	0	0	0	0	0	5	8	10	12	10	14	21	12	26	14	Actinobacteriota	Acidimicrobiia	IMCC26256	Others	Others	OTU792
OTU5521	0	0	0	0	0	0	0	0	0	0	0	0	0	0	2	0	0	0	0	0	0	0	0	0	0	0	0	0	0	0	0	0	0	0	0	0	0	0	0	0	Others	Others	Others	Others	Others	OTU2984
OTU792	2	1	3	1	4	2	1	1	1	0	0	0	0	0	0	0	0	0	0	0	0	0	0	0	0	0	0	0	0	0	0	0	0	0	0	0	0	0	0	3	Cyanobacteria	Vampirivibrionia	Obscuribacterales	Obscuribacteraceae	Others	OTU8134
OTU2984	0	0	1	3	0	0	1	0	1	0	0	2	1	2	2	0	0	0	0	0	0	1	3	0	0	0	1	0	0	0	1	3	0	0	0	0	0	0	0	0	Bacteroidota	Bacteroidia	Chitinophagales	Chitinophagaceae	Terrimonas	OTU1079
OTU8134	1	2	1	1	0	1	0	0	0	1	0	2	1	2	2	0	1	0	0	0	1	0	0	0	0	0	0	0	0	0	0	0	0	0	1	0	0	1	0	1	Armatimonadota	Others	Others	Others	Others	OTU2952
OTU1079	6	5	4	9	2	4	5	3	4	6	2	4	6	1	4	1	1	3	1	2	4	2	5	4	6	3	6	4	1	1	5	2	4	8	2	6	6	5	5	4	Chloroflexi	Chloroflexia	Thermomicrobiales	AKYG1722	Others	OTU2773
OTU2952	0	0	0	0	0	0	0	0	0	0	6	7	4	12	4	5	5	6	1	4	7	8	11	11	9	2	3	5	6	11	1	0	0	0	0	0	0	0	0	1	Bacteroidota	Bacteroidia	Flavobacteriales	Crocinitomicaceae	Fluviicola	OTU906
OTU2773	3	1	0	0	2	1	0	2	5	1	4	0	1	0	1	1	1	1	0	3	0	1	1	0	1	1	3	1	1	0	0	0	1	1	2	3	1	0	0	0	Proteobacteria	Alphaproteobacteria	Others	Others	Others	OTU5038
OTU906	0	0	0	1	0	0	0	0	0	2	0	0	0	0	0	0	0	0	0	0	0	0	0	0	0	0	0	0	0	0	0	0	0	1	0	1	1	0	0	2	Proteobacteria	Gammaproteobacteria	Coxiellales	Coxiellaceae	Coxiella	OTU5136
OTU5038	0	0	0	0	2	0	0	0	0	0	2	1	3	1	1	1	1	1	2	0	0	3	1	0	2	1	0	1	2	0	0	0	0	0	0	0	0	0	0	0	Firmicutes	Clostridia	Lachnospirales	Lachnospiraceae	Anaerocolumna	OTU1495
OTU5136	0	1	0	1	0	0	0	0	0	0	0	0	0	1	0	0	0	0	0	0	0	0	0	0	0	0	0	0	1	0	0	0	0	0	0	0	0	0	0	1	Armatimonadota	Others	Others	Others	Others	OTU6124
OTU1495	0	0	0	0	0	0	0	0	0	0	0	0	0	0	0	0	0	0	0	0	0	0	0	0	0	0	0	0	0	0	0	0	1	0	0	0	1	0	0	1	Bacteroidota	Bacteroidia	Sphingobacteriales	Sphingobacteriaceae	Pedobacter	OTU4003
OTU6124	1	0	0	1	0	1	0	0	0	1	36	23	23	26	21	18	11	9	12	15	16	14	18	15	16	12	11	12	9	11	2	0	1	0	1	0	1	0	0	0	Patescibacteria	Microgenomatia	Candidatus_Amesbacteria	Others	Others	OTU1564
OTU4003	40	26	31	33	30	645	565	1164	1127	513	45	21	35	23	50	309	460	433	399	497	64	54	64	59	75	284	332	403	422	418	18	28	38	40	38	239	257	171	358	280	Proteobacteria	Gammaproteobacteria	Diplorickettsiales	Diplorickettsiaceae	Others	OTU25
OTU1564	0	0	0	0	0	0	0	0	0	0	0	0	1	0	0	0	0	0	0	0	0	0	0	0	0	0	0	0	0	0	0	0	0	0	0	0	0	0	0	0	Actinobacteriota	Actinobacteria	Micromonosporales	Micromonosporaceae	Actinoplanes	OTU4102
OTU25	1	0	0	0	0	0	0	0	0	0	0	0	0	0	0	0	0	0	0	0	0	0	0	0	0	0	0	0	0	0	1	0	1	0	0	0	0	0	0	0	Chloroflexi	Anaerolineae	SBR1031	A4b	Others	OTU1696
OTU4102	0	0	0	0	0	0	0	0	0	0	0	0	0	0	1	0	0	0	0	0	0	0	0	0	0	1	0	0	0	0	0	0	0	0	0	0	0	0	0	0	Chloroflexi	Chloroflexia	Chloroflexales	Roseiflexaceae	Others	OTU4829
OTU1696	0	3	0	1	0	0	2	0	1	0	0	0	0	2	0	0	0	0	0	0	0	0	0	0	2	0	0	0	0	1	0	0	3	0	0	1	0	2	0	2	Chloroflexi	TK10	Others	Others	Others	OTU496
OTU4829	0	0	0	0	0	0	0	0	0	0	1	0	0	1	3	2	0	0	1	0	0	0	0	0	1	0	0	0	2	0	0	0	0	0	0	0	0	0	0	0	WS4	Others	Others	Others	Others	OTU892
OTU496	42	46	35	33	27	18	21	23	17	21	29	26	36	26	33	21	31	22	23	18	34	31	34	32	42	12	22	13	15	13	26	40	32	28	46	34	22	25	41	19	Planctomycetota	Phycisphaerae	Pla1_lineage	Others	Others	OTU6617
OTU892	1	0	0	1	0	0	0	1	0	2	0	0	0	0	0	0	0	0	0	0	0	0	0	0	0	0	0	0	0	0	0	0	1	0	0	0	1	1	0	0	Patescibacteria	Gracilibacteria	Others	Others	Others	OTU762
OTU6617	0	0	0	0	0	0	0	0	0	0	0	0	0	0	0	0	0	0	0	0	0	0	0	0	0	0	0	0	0	0	0	0	2	0	0	0	0	0	0	0	Nitrospirota	Nitrospiria	Nitrospirales	Nitrospiraceae	Nitrospira	OTU5691
OTU762	0	0	0	0	0	4	0	0	3	0	0	0	0	0	0	0	0	2	0	2	0	0	0	0	0	2	0	0	0	3	0	0	0	0	0	0	0	0	0	0	Planctomycetota	Phycisphaerae	Phycisphaerales	Phycisphaeraceae	I-8	OTU948
OTU5691	0	0	0	0	0	0	0	0	0	0	6	9	4	5	0	1	0	2	2	2	7	5	3	3	4	0	4	3	2	3	0	0	0	0	0	0	0	0	0	0	Actinobacteriota	Acidimicrobiia	Others	Others	Others	OTU2408
OTU948	0	0	0	0	0	0	0	0	0	0	0	0	1	0	0	0	0	0	0	0	0	0	0	0	0	0	0	0	0	0	0	0	0	0	0	0	0	0	0	0	Actinobacteriota	Actinobacteria	Corynebacteriales	Nocardiaceae	Smaragdicoccus	OTU5537
OTU2408	0	0	0	0	0	0	0	0	0	0	2	1	2	4	1	0	0	0	0	0	0	0	0	1	0	0	1	0	1	2	0	0	0	0	0	0	0	0	0	0	Actinobacteriota	MB-A2-108	Others	Others	Others	OTU3001
OTU5537	0	0	0	0	0	0	0	0	0	1	0	0	0	0	0	0	0	0	0	1	0	0	0	0	0	0	0	0	0	0	0	0	1	1	0	0	0	0	0	0	Proteobacteria	Alphaproteobacteria	Rhizobiales	D05-2	Others	OTU1921
OTU3001	0	0	0	0	0	0	1	0	0	0	0	0	0	0	1	0	0	0	0	1	0	0	1	0	0	0	0	0	0	1	0	0	0	0	0	0	0	0	0	0	Proteobacteria	Alphaproteobacteria	Azospirillales	Others	Others	OTU6918
OTU1921	0	0	0	0	0	0	0	0	0	0	0	0	0	0	0	0	0	0	0	0	0	0	0	0	1	0	0	0	0	0	0	0	0	0	0	0	0	0	0	0	Desulfobacterota	Others	Others	Others	Others	OTU5614
OTU6918	114	113	101	94	86	53	67	49	51	58	138	128	135	128	104	78	80	94	77	73	97	88	104	95	85	75	68	55	62	58	108	103	94	88	82	52	74	89	61	64	Methylomirabilota	Methylomirabilia	Methylomirabilales	Methylomirabilaceae	MIZ17	OTU2919
OTU5614	0	0	0	0	0	0	0	0	0	0	0	0	0	0	0	0	0	0	0	0	0	1	0	0	0	0	0	0	0	0	0	0	0	0	0	0	0	0	0	0	WPS-2	Others	Others	Others	Others	OTU3206
OTU2919	0	0	0	0	0	0	0	0	0	0	0	0	0	0	0	0	0	0	0	0	0	0	0	0	0	0	0	0	0	0	0	0	0	1	0	0	0	0	0	0	Chloroflexi	Chloroflexia	Kallotenuales	AKIW781	Others	OTU3738
OTU3206	0	0	0	0	0	0	0	0	0	0	0	0	1	1	0	0	0	0	0	0	0	0	0	0	0	0	0	0	0	0	0	0	0	0	0	0	0	0	0	0	Chloroflexi	Anaerolineae	Anaerolineales	Anaerolineaceae	Others	OTU8071
OTU3738	0	0	0	0	0	0	0	0	0	0	1	0	0	0	0	2	2	0	1	2	0	0	0	0	1	0	0	1	0	1	0	0	0	0	0	0	0	0	0	0	Dependentiae	Babeliae	Babeliales	Vermiphilaceae	Others	OTU5384
OTU8071	1	0	1	2	0	0	1	0	0	0	0	0	0	0	0	0	0	0	0	0	0	0	0	0	0	0	0	0	0	0	0	1	0	3	4	0	1	1	0	1	Bacteroidota	Bacteroidia	Cytophagales	Microscillaceae	Others	OTU6944
OTU5384	0	0	0	0	0	2	0	0	0	0	0	0	0	0	0	0	0	0	0	0	0	0	0	0	0	0	0	0	0	0	0	0	0	0	0	0	0	0	0	0	Nitrospirota	Nitrospiria	Nitrospirales	Nitrospiraceae	Nitrospira	OTU6435
OTU6944	2	1	1	1	5	0	0	2	0	1	0	0	0	0	0	0	0	0	0	0	0	0	0	0	0	0	0	0	0	0	12	5	8	8	8	5	1	5	2	2	Desulfobacterota	Syntrophobacteria	Syntrophobacterales	Syntrophobacteraceae	Others	OTU6465
OTU6435	19	19	29	25	12	8	17	9	6	11	1	0	2	4	1	0	0	3	2	3	4	3	4	4	1	3	2	3	5	1	23	20	18	11	12	11	8	13	9	9	Bacteroidota	Kryptonia	Kryptoniales	BSV26	Others	OTU4790
OTU6465	0	0	0	1	0	0	1	0	0	0	0	0	0	0	0	0	0	0	0	0	0	0	0	1	0	0	0	0	0	0	1	4	0	2	0	0	1	0	0	1	Sumerlaeota	Sumerlaeia	Sumerlaeales	Sumerlaeaceae	Sumerlaea	OTU715
OTU4790	0	0	0	0	0	0	0	0	0	0	1	0	0	0	0	0	0	0	0	0	0	0	0	0	0	0	0	0	0	0	0	0	0	1	1	0	0	0	0	0	SAR324_cladeMarine_group_B	Others	Others	Others	Others	OTU520
OTU715	0	0	1	1	0	0	0	1	0	0	0	0	0	0	0	0	0	0	0	0	0	0	0	0	0	0	0	0	0	0	0	0	1	0	0	0	0	0	0	0	Chloroflexi	Anaerolineae	Anaerolineales	Anaerolineaceae	Others	OTU537
OTU520	0	0	0	1	0	1	0	0	0	0	0	0	0	0	0	0	0	0	0	0	0	0	0	0	0	0	0	0	0	0	0	1	0	0	0	0	0	0	1	0	Planctomycetota	Planctomycetes	Pirellulales	Pirellulaceae	Rhodopirellula	OTU1632
OTU537	0	1	0	0	0	1	0	0	0	0	0	0	0	0	0	0	0	0	0	0	0	0	0	0	0	0	0	0	0	0	0	0	0	0	0	0	0	0	0	1	Planctomycetota	OM190	Others	Others	Others	OTU3421
OTU1632	0	2	0	0	0	0	0	0	0	0	0	4	2	3	4	2	2	2	0	4	1	2	0	2	1	1	1	0	2	1	0	0	0	1	0	1	0	0	0	0	Proteobacteria	Gammaproteobacteria	KF-JG30-C25	Others	Others	OTU2208
OTU3421	0	0	0	1	0	1	0	0	0	0	1	0	0	2	1	0	0	2	0	0	0	0	0	0	0	1	2	1	1	2	0	0	0	0	0	0	0	0	0	0	Proteobacteria	Gammaproteobacteria	Xanthomonadales	Xanthomonadaceae	Arenimonas	OTU1281
OTU2208	0	2	1	2	3	0	0	1	0	0	20	49	45	21	33	0	0	1	0	1	1	0	0	0	0	0	1	0	0	0	1	2	1	1	0	0	1	1	0	0	Acidobacteriota	Holophagae	Subgroup_7	Others	Others	OTU521
OTU1281	118	113	140	114	159	146	117	105	143	100	131	118	159	137	126	109	128	97	109	101	76	66	86	70	91	67	85	80	79	72	188	172	196	250	256	254	171	209	218	186	Planctomycetota	Planctomycetes	Gemmatales	Gemmataceae	Others	OTU6860
OTU521	0	0	0	0	0	1	0	0	0	1	1	0	1	2	0	0	0	0	0	0	0	0	0	0	0	0	0	0	0	0	0	0	0	0	0	0	0	0	0	0	Bdellovibrionota	Oligoflexia	Oligoflexales	Others	Oligoflexus	OTU5882
OTU6860	3	5	8	3	2	7	2	6	2	7	0	2	4	2	0	1	1	2	1	1	0	0	0	2	0	0	1	0	0	1	6	3	5	2	3	6	7	7	6	9	Proteobacteria	Alphaproteobacteria	Others	Others	Others	OTU5206
OTU5882	3	0	3	1	1	9	3	3	10	11	3	2	0	5	3	8	6	2	2	2	3	4	4	9	4	1	1	7	1	0	4	5	2	1	2	6	3	3	0	4	Proteobacteria	Alphaproteobacteria	Others	Others	Others	OTU5202
OTU5206	9	6	4	7	4	0	4	2	2	4	15	10	6	14	16	7	5	4	8	8	6	8	3	1	2	10	3	6	4	5	3	5	1	6	3	2	1	2	3	3	Proteobacteria	Gammaproteobacteria	Diplorickettsiales	Diplorickettsiaceae	Aquicella	OTU5516
OTU5202	4	1	3	4	0	0	3	1	1	0	3	4	8	5	7	2	1	2	3	0	1	0	0	0	1	0	2	1	0	0	3	0	0	2	0	3	0	1	1	2	Myxococcota	bacteriap25	Others	Others	Others	OTU6067
OTU5516	0	0	0	0	0	0	0	0	0	0	0	0	1	1	0	0	0	0	0	0	0	0	0	0	0	0	0	0	0	0	0	0	0	0	0	0	0	0	0	0	Acidobacteriota	Subgroup_5	Others	Others	Others	OTU2742
OTU6067	0	0	0	0	0	1	0	0	0	0	2	0	3	2	1	0	0	0	0	0	0	1	0	0	0	3	3	1	3	2	0	0	0	0	0	0	0	0	0	0	Planctomycetota	Planctomycetes	Gemmatales	Gemmataceae	Others	OTU4648
OTU2742	109	133	121	141	165	91	80	54	59	67	114	121	153	114	129	24	30	26	33	33	49	29	38	33	30	42	48	40	44	29	80	94	88	94	63	44	41	50	32	52	Planctomycetota	Pla4_lineage	Others	Others	Others	OTU7836
OTU4648	0	0	0	0	0	0	0	0	0	0	0	0	0	1	0	0	0	0	0	0	0	0	0	0	0	0	0	0	0	0	0	0	0	0	0	0	0	0	0	0	Planctomycetota	Phycisphaerae	Tepidisphaerales	WD2101_soil_group	Others	OTU1074
OTU7836	3	1	1	0	1	0	1	1	2	0	3	4	0	4	1	1	4	0	0	1	1	2	0	1	2	0	1	1	0	1	2	2	4	0	3	1	0	0	0	2	Patescibacteria	Microgenomatia	Candidatus_Woesebacteria	Others	Others	OTU7852
OTU1074	20	21	26	27	24	10	12	18	12	16	4	3	2	0	0	2	4	2	3	2	3	2	3	1	1	1	1	4	0	4	34	38	17	20	16	19	35	28	22	20	Bacteroidota	Bacteroidia	Cytophagales	Cytophagaceae	Cytophaga	OTU4372
OTU7852	0	0	0	0	0	1	0	0	0	0	0	0	0	0	0	0	0	0	0	0	0	0	0	0	0	0	0	0	0	0	0	0	0	1	0	0	0	0	0	1	Myxococcota	Myxococcia	Myxococcales	Myxococcaceae	P3OB-42	OTU8020
OTU4372	1	1	1	3	0	0	1	0	0	0	1	0	0	0	0	0	0	0	0	0	0	0	0	0	0	0	0	0	0	0	0	0	0	1	1	0	0	0	0	0	Verrucomicrobiota	Omnitrophia	Omnitrophales	Omnitrophaceae	Candidatus_Omnitrophus	OTU943
[truncated: 5,571 more rows]
