# Supplementary material for: Host genotype-specific rhizosphere fungus enhances drought resistance in wheat
Source: Microbiome. 2024 Mar 4;12:44. doi: 10.1186/s40168-024-01770-8 (PMC10910722; doi:10.1186/s40168-024-01770-8)
Supplement: Supplementary file 4 — Additional file 3. [file 40168_2024_1770_MOESM3_ESM.csv]

OTU	SQ_CSB1	SQ_CSB2	SQ_CSB3	SQ_CSB4	SQ_CSB5	SQ_CST1	SQ_CST2	SQ_CST3	SQ_CST4	SQ_CST5	YL_YHB1	YL_YHB2	YL_YHB3	YL_YHB4	YL_YHB5	YL_YHT1	YL_YHT2	YL_YHT3	YL_YHT4	YL_YHT5	YL_CSB1	YL_CSB2	YL_CSB3	YL_CSB4	YL_CSB5	YL_CST1	YL_CST2	YL_CST3	YL_CST4	YL_CST5	SQ_YHB1	SQ_YHB2	SQ_YHB3	SQ_YHB4	SQ_YHB5	SQ_YHT1	SQ_YHT2	SQ_YHT3	SQ_YHT4	SQ_YHT5	Phylum	Class	Order	Family	Genus	OTU
OTU386	5	0	1	1	0	0	1	4	1	2	2	2	0	2	0	13	2	14	15	1	0	1	1	4	0	13	4	15	6	7	0	0	0	0	0	0	0	0	0	1	Ascomycota	Sordariomycetes	Hypocreales	Hypocreales_fam_Incertae_sedis	Others	OTU386
OTU335	0	0	0	0	0	0	0	0	0	0	0	0	0	0	0	3	0	4	0	1	0	0	0	0	0	0	0	0	0	0	0	0	0	0	0	0	0	0	0	0	Ascomycota	Sordariomycetes	Xylariales	Diatrypaceae	Monosporascus	OTU335
OTU2254	1	0	0	0	0	0	0	0	0	0	0	0	0	0	0	0	0	0	0	0	0	0	0	0	0	0	0	0	0	0	3	5	1	0	0	0	0	0	0	0	Ascomycota	Eurotiomycetes	Chaetothyriales	Trichomeriaceae	Others	OTU2254
OTU2540	6	5	0	7	3	0	0	0	1	3	0	0	0	0	0	0	0	0	0	0	0	0	0	0	0	0	0	0	0	0	0	1	1	0	0	1	1	10	1	4	Ascomycota	Dothideomycetes	Pleosporales	Cucurbitariaceae	Pyrenochaetopsis	OTU2540
OTU256	72	27	48	40	114	1	2	6	14	13	0	11	2	1	6	4	1	6	5	17	17	6	1	13	14	2	4	1	0	0	13	17	20	24	26	8	0	6	4	17	Ascomycota	Dothideomycetes	Pleosporales	Pleosporaceae	Curvularia	OTU256
OTU170	0	0	0	2	0	0	0	0	0	0	0	0	0	0	0	0	0	0	0	0	0	0	0	0	0	0	0	0	0	0	0	0	0	2	0	0	0	0	0	0	Basidiomycota	Agaricomycetes	Agaricales	Psathyrellaceae	Coprinellus	OTU170
OTU2230	0	0	0	0	0	0	0	0	0	0	0	0	0	0	0	0	0	0	0	0	0	0	0	0	0	0	0	0	0	0	3	32	0	10	0	0	0	0	0	0	Ascomycota	Pezizomycetes	Pezizales	Pyronemataceae	Melastiza	OTU2230
OTU911	0	0	0	0	0	0	0	0	0	0	0	0	0	0	0	0	0	0	0	0	0	0	0	0	0	1	0	0	0	0	0	0	0	0	0	0	0	0	0	0	Basidiomycota	Tremellomycetes	Tremellales	Bulleribasidiaceae	Dioszegia	OTU911
OTU1256	0	0	0	0	0	0	0	0	0	0	26	64	55	26	57	6	7	22	7	3	2	0	0	0	0	0	0	0	0	2	0	0	0	0	0	0	0	0	0	0	Ascomycota	Eurotiomycetes	Eurotiales	Aspergillaceae	Aspergillus	OTU1256
OTU671	1	0	0	0	0	0	0	0	0	0	0	2	0	0	0	0	0	0	0	0	0	0	0	0	0	0	0	0	0	0	0	0	0	0	0	0	0	0	0	0	Ascomycota	Eurotiomycetes	Chaetothyriales	Trichomeriaceae	Knufia	OTU671
OTU1904	0	0	0	0	0	0	0	0	0	0	2	0	9	0	75	0	11	1	8	6	0	0	0	0	3	0	0	3	0	0	0	0	0	0	0	0	0	0	0	0	Chytridiomycota	Others	Others	Others	Others	OTU1904
OTU2463	0	0	0	0	0	0	0	0	0	0	0	0	0	0	0	0	0	0	0	0	0	0	0	0	0	0	0	0	0	0	0	1	0	0	0	1	1	0	0	0	Others	Others	Others	Others	Others	OTU2463
OTU2464	0	0	1	0	0	0	0	0	0	0	0	0	0	0	0	0	0	0	0	0	0	0	0	0	0	0	0	0	0	0	1	0	0	0	0	0	1	0	0	0	Others	Others	Others	Others	Others	OTU2464
OTU1902	13	0	1	80	0	0	0	0	0	0	0	0	0	0	15	113	0	0	0	0	0	0	0	0	0	0	0	0	0	0	0	0	0	0	0	0	0	4	0	0	Chytridiomycota	Others	Others	Others	Others	OTU1902
OTU658	0	0	0	0	0	0	0	0	0	0	0	0	0	0	0	0	0	0	0	0	0	0	0	0	0	0	0	0	0	0	1	0	0	0	0	0	0	0	0	0	Basidiomycota	Agaricomycetes	Russulales	Peniophoraceae	Peniophora	OTU658
OTU191	0	0	1	2	0	0	0	0	1	0	0	0	0	0	0	0	0	0	0	0	0	0	0	0	0	0	0	0	0	0	0	1	1	0	1	0	0	0	0	0	Ascomycota	Dothideomycetes	Pleosporales	Phaeosphaeriaceae	Leptospora	OTU191
OTU2264	0	0	0	0	0	0	0	0	0	0	0	0	0	0	0	0	0	0	0	0	0	0	0	0	0	0	0	0	0	0	0	1	0	0	0	0	0	0	0	0	Others	Others	Others	Others	Others	OTU2264
OTU2262	0	0	0	0	0	0	0	0	0	0	0	0	0	0	0	0	0	0	0	0	0	0	0	0	0	0	0	0	0	0	0	3	0	0	0	0	0	0	0	0	Others	Others	Others	Others	Others	OTU2262
OTU2260	0	0	2	2	0	0	0	0	0	0	0	0	0	0	0	0	0	0	0	0	0	0	0	0	0	0	0	0	0	0	0	1	0	0	0	0	0	0	0	0	Others	Others	Others	Others	Others	OTU2260
OTU2261	0	0	0	0	0	0	0	0	0	0	0	0	0	0	0	0	0	0	0	0	0	0	0	0	0	0	0	0	0	0	1	2	0	0	0	0	0	0	0	0	Others	Others	Others	Others	Others	OTU2261
OTU217	2	10	3	7	0	1	1	1	1	1	0	0	0	0	0	0	0	0	0	0	0	0	0	0	0	0	0	0	0	0	2	1	1	1	0	0	3	1	0	1	Others	Others	Others	Others	Others	OTU217
OTU214	1	2	8	0	0	0	0	0	0	0	0	0	0	0	0	0	0	0	0	0	0	0	0	0	0	0	0	0	0	0	1	1	0	0	0	0	0	0	0	0	Others	Others	Others	Others	Others	OTU214
OTU2499	3	0	3	3	15	0	0	0	0	0	3	3	0	0	1	0	0	0	1	1	0	0	2	0	0	0	1	0	0	0	22	3	6	2	6	0	1	1	1	2	Ascomycota	Sordariomycetes	Sordariales	Others	Others	OTU2499
OTU626	0	0	0	0	0	0	0	0	0	0	0	0	0	2	1	0	0	1	1	2	0	0	0	0	0	0	0	0	0	0	0	0	0	0	0	0	0	0	0	0	Ascomycota	Others	Others	Others	Others	OTU626
OTU1571	0	0	0	0	0	0	0	0	0	0	0	1	0	0	0	0	0	0	0	0	0	0	0	0	0	0	0	0	0	0	0	0	0	0	0	0	0	0	0	0	Ascomycota	Eurotiomycetes	Chaetothyriales	Trichomeriaceae	Knufia	OTU1571
OTU1894	0	0	0	0	0	0	0	0	0	0	0	0	0	0	1	0	0	0	0	0	2	0	0	0	3	0	0	0	0	0	0	0	0	0	0	0	0	0	0	0	Mucoromycota	Mucoromycetes	Mucorales	Mucoraceae	Actinomucor	OTU1894
OTU1695	0	0	0	0	0	0	0	0	0	0	0	0	0	0	0	1	0	0	0	0	0	0	0	0	0	0	0	0	0	0	0	0	0	0	0	0	0	0	0	0	Glomeromycota	Glomeromycetes	Glomerales	Glomeraceae	Others	OTU1695
OTU1322	0	0	0	0	0	0	0	0	0	0	0	0	0	2	1	0	0	0	0	0	0	1	0	0	0	0	0	0	0	0	0	0	0	0	0	0	0	0	0	0	Basidiomycota	Agaricomycetes	Agaricales	Psathyrellaceae	Coprinopsis	OTU1322
OTU2141	0	0	0	0	0	0	0	0	0	0	0	0	0	0	0	0	0	0	0	0	0	0	0	0	0	0	0	0	0	1	0	0	0	0	0	0	0	0	0	0	Ascomycota	Others	Others	Others	Others	OTU2141
OTU292	65	50	112	37	38	0	0	5	1	12	70	29	66	72	53	1	0	13	9	4	3	7	7	12	20	3	2	1	0	0	54	178	42	20	16	4	14	8	20	16	Ascomycota	Eurotiomycetes	Eurotiales	Trichocomaceae	Talaromyces	OTU292
OTU2412	0	0	0	0	0	0	0	0	0	0	0	0	0	0	0	0	0	0	0	0	0	0	0	0	0	0	0	0	0	0	0	0	0	0	3	0	0	0	0	0	Ascomycota	Others	Others	Others	Others	OTU2412
OTU2157	1	1	0	0	0	0	1	0	0	0	0	0	0	0	0	0	0	0	0	0	0	0	0	0	0	0	0	0	0	0	5	1	0	0	0	0	0	0	0	0	Others	Others	Others	Others	Others	OTU2157
OTU1691	0	0	0	0	0	0	0	0	0	0	9	64	28	25	15	4	1	0	1	5	0	2	0	1	0	2	1	1	2	0	0	0	0	0	0	0	0	0	0	0	Mortierellomycota	Mortierellomycetes	Mortierellales	Mortierellaceae	Mortierella	OTU1691
OTU718	0	0	0	0	0	0	0	0	0	0	1	0	0	3	0	0	1	0	0	0	0	0	0	0	0	0	0	0	0	0	0	0	0	0	0	0	0	0	0	0	Ascomycota	Others	Others	Others	Others	OTU718
OTU649	0	0	0	0	0	0	0	0	0	0	0	0	0	0	1	0	0	0	0	1	0	0	0	0	0	0	0	0	0	0	0	0	0	0	0	0	0	0	0	0	Ascomycota	Dothideomycetes	Pleosporales	Phaeosphaeriaceae	Setophoma	OTU649
OTU2114	0	0	0	0	0	0	0	0	0	0	0	0	0	0	0	0	0	0	0	0	0	0	0	0	0	0	0	2	0	0	0	0	0	0	0	0	0	0	0	0	Glomeromycota	Others	Others	Others	Others	OTU2114
OTU88	1	2	1	0	0	0	0	0	0	0	0	0	0	0	0	0	0	0	0	0	0	0	0	0	0	0	0	0	0	0	0	1	0	0	0	0	0	0	0	0	Others	Others	Others	Others	Others	OTU88
OTU89	0	2	0	0	0	0	0	0	0	0	0	0	0	0	0	0	0	0	0	0	0	0	0	0	0	0	0	0	0	0	0	0	0	0	0	0	0	0	0	0	Others	Others	Others	Others	Others	OTU89
OTU105	0	3	0	0	1	0	0	0	0	0	0	0	0	0	0	0	0	0	0	0	0	0	0	0	0	0	0	0	0	0	0	0	0	0	0	0	0	0	0	0	Basidiomycota	Agaricomycetes	Agaricales	Psathyrellaceae	Coprinopsis	OTU105
OTU106	13	35	16	14	20	4	4	3	8	5	2	0	4	0	1	0	0	0	0	0	0	0	0	0	0	0	0	0	0	0	16	31	26	15	18	13	13	7	24	15	Ascomycota	Sordariomycetes	Sordariales	Lasiosphaeriaceae	Schizothecium	OTU106
OTU98	0	1	0	0	0	0	0	0	0	0	0	0	0	0	0	1	0	0	1	1	0	0	0	0	0	0	0	0	0	0	0	0	0	0	0	0	0	0	0	0	Ascomycota	Sordariomycetes	Hypocreales	Nectriaceae	Others	OTU98
OTU1803	69	69	70	156	144	2	4	3	2	3	0	6	1	1	2	0	1	0	7	1	1	0	2	3	1	1	1	2	0	1	98	97	170	38	81	17	13	34	34	26	Ascomycota	Eurotiomycetes	Eurotiales	Aspergillaceae	Penicillium	OTU1803
OTU828	0	0	0	0	0	0	0	0	0	0	0	0	0	0	0	0	0	0	0	1	0	0	0	0	0	0	0	0	0	0	0	0	0	0	0	0	0	0	0	0	Mortierellomycota	Mortierellomycetes	Mortierellales	Mortierellaceae	Mortierella	OTU828
OTU714	0	0	0	0	0	0	0	0	0	0	0	0	0	1	0	0	0	0	0	0	0	0	0	0	0	0	0	0	0	0	0	0	0	0	0	0	0	0	0	0	Ascomycota	Sordariomycetes	Hypocreales	Nectriaceae	Others	OTU714
OTU1521	0	0	0	0	0	0	0	0	0	0	2	2	4	0	2	0	1	0	0	1	1	0	0	1	0	0	0	0	0	0	0	0	0	0	0	0	0	0	0	0	Ascomycota	Sordariomycetes	Sordariales	Chaetomiaceae	Chaetomium	OTU1521
OTU265	12	14	6	19	25	0	0	0	0	0	0	0	0	0	0	0	0	0	0	0	0	0	0	0	0	0	0	0	0	0	2	7	6	5	4	0	0	0	0	0	Others	Others	Others	Others	Others	OTU265
OTU296	0	0	0	0	2	0	0	0	0	0	0	0	0	0	0	0	0	0	0	0	0	0	0	0	0	0	0	0	0	0	0	0	0	0	0	0	0	0	0	0	Ascomycota	Dothideomycetes	Pleosporales	Pleosporaceae	Curvularia	OTU296
OTU343	0	0	0	0	0	0	0	0	1	0	0	0	0	0	0	0	0	2	0	0	0	0	0	0	0	1	1	0	0	0	0	0	0	0	0	0	0	0	0	0	Glomeromycota	Archaeosporomycetes	Archaeosporales	Archaeosporaceae	Archaeospora	OTU343
OTU1315	0	0	0	0	0	1	0	0	1	1	0	0	0	0	0	0	0	0	0	0	0	0	0	0	0	0	0	0	0	0	0	0	0	0	0	0	0	0	0	0	Ascomycota	Dothideomycetes	Capnodiales	Cladosporiaceae	Cladosporium	OTU1315
OTU1667	0	0	0	0	0	0	0	0	0	0	0	0	0	0	0	1	0	1	0	0	0	0	0	1	0	17	3	18	5	17	0	0	0	0	0	0	0	0	0	0	Basidiomycota	Microbotryomycetes	Leucosporidiales	Leucosporidiaceae	Leucosporidium	OTU1667
OTU361	16	0	0	0	0	0	0	0	0	0	0	0	0	0	0	0	0	0	0	0	0	0	0	0	0	0	0	0	0	0	0	0	0	3	5	0	0	0	0	0	Ascomycota	Sordariomycetes	Sordariales	Chaetomiaceae	Zopfiella	OTU361
OTU1018	1	0	0	0	0	0	0	0	0	0	0	0	0	0	0	0	0	0	0	0	0	0	0	0	0	0	0	0	0	0	0	0	0	0	0	0	0	0	0	1	Others	Others	Others	Others	Others	OTU1018
OTU1548	0	0	0	0	0	0	0	0	0	0	0	0	0	0	0	0	0	0	0	0	0	0	0	0	0	0	0	0	0	0	1	0	0	0	0	0	0	0	0	0	Others	Others	Others	Others	Others	OTU1548
OTU1011	0	0	0	0	0	0	0	0	0	0	1	0	0	0	0	0	0	0	0	0	0	0	0	0	0	0	0	0	0	0	0	0	0	0	0	0	0	0	0	0	Others	Others	Others	Others	Others	OTU1011
OTU1015	0	0	0	0	0	0	0	0	0	0	0	0	0	0	0	0	0	3	0	0	0	1	0	0	0	2	0	0	1	1	0	0	0	0	0	0	0	0	0	0	Others	Others	Others	Others	Others	OTU1015
OTU641	46	17	57	46	76	4	2	1	14	5	10	9	3	5	5	27	17	42	50	76	186	67	119	62	204	9	8	62	40	27	155	182	129	130	192	3	15	5	3	13	Ascomycota	Sordariomycetes	Hypocreales	Nectriaceae	Fusarium	OTU641
OTU193	2	1	0	1	0	0	0	0	0	0	0	0	0	0	0	0	0	0	0	0	0	0	0	0	0	0	0	0	0	0	0	0	0	0	1	0	0	0	0	0	Others	Others	Others	Others	Others	OTU193
OTU194	0	0	0	5	0	0	0	1	1	0	0	0	0	0	0	0	0	0	0	0	0	0	0	0	0	0	0	0	0	0	0	0	15	8	4	10	5	4	12	5	Others	Others	Others	Others	Others	OTU194
OTU197	0	0	0	1	0	0	0	0	0	0	0	0	0	0	0	0	0	0	0	0	0	0	0	0	0	0	0	0	0	0	0	0	0	0	0	0	0	0	0	0	Others	Others	Others	Others	Others	OTU197
OTU199	1	1	0	1	0	0	0	0	0	0	0	0	0	0	0	0	0	0	0	0	0	0	0	0	0	0	0	0	0	0	1	1	7	2	3	5	3	1	1	1	Others	Others	Others	Others	Others	OTU199
OTU1418	21	8	8	3	0	0	0	1	1	0	0	0	0	2	0	0	0	0	0	0	0	0	0	0	0	1	0	0	0	0	1	2	7	3	4	2	0	0	2	20	Ascomycota	Sordariomycetes	Branch06	Others	Others	OTU1418
OTU38	4	0	0	0	0	0	0	0	0	0	0	0	0	0	0	0	0	0	0	0	0	0	0	0	0	0	0	0	0	0	0	0	0	0	0	0	0	0	0	0	Ascomycota	Sordariomycetes	Others	Others	Others	OTU38
OTU800	91	35	12	19	19	1	0	0	0	0	2053	1907	1222	1070	1859	850	324	496	503	561	503	527	498	342	524	110	204	175	129	74	6	10	6	7	6	1	5	2	3	8	Ascomycota	Sordariomycetes	Sordariales	Chaetomiaceae	Chaetomium	OTU800
OTU1889	0	0	0	0	0	0	0	0	0	0	0	0	0	11	0	0	0	0	0	0	0	0	0	0	0	0	0	0	0	0	0	0	0	0	0	0	0	0	0	0	Ascomycota	Sordariomycetes	Sordariales	Sordariales_fam_Incertae_sedis	Madurella	OTU1889
OTU1841	0	0	0	0	0	0	0	0	0	0	0	0	4	0	0	0	0	0	0	0	0	0	0	0	0	0	0	0	0	0	0	0	0	0	0	0	0	0	0	0	Basidiomycota	Agaricomycetes	Others	Others	Others	OTU1841
OTU1268	0	0	0	0	0	0	0	0	0	0	0	0	1	0	0	0	0	0	0	0	0	0	0	1	0	0	0	0	0	0	0	0	0	0	0	0	0	0	0	0	Ascomycota	Dothideomycetes	Acrospermales	Acrospermales_fam_Incertae_sedis	Leptodiscella	OTU1268
OTU262	0	0	0	0	1	0	0	0	0	0	0	0	0	0	0	0	0	0	0	0	0	0	0	0	0	0	0	0	0	0	0	0	0	0	2	0	0	0	0	0	Ascomycota	Sordariomycetes	Microascales	Microascaceae	Pithoascus	OTU262
OTU738	4	0	0	0	0	2	2	2	4	5	0	0	0	0	0	9	3	4	2	2	0	0	0	0	0	2	1	4	0	0	0	0	0	0	0	0	0	0	0	0	Ascomycota	Dothideomycetes	Dothideales	Aureobasidiaceae	Aureobasidium	OTU738
OTU991	0	0	0	0	0	0	0	0	0	0	0	1	2	0	2	4	3	4	2	0	51	0	5	64	25	1	1	7	1	1	0	0	0	0	0	0	0	0	0	0	Others	Others	Others	Others	Others	OTU991
OTU852	0	0	0	6	8	0	0	0	0	0	0	0	0	0	0	0	0	0	0	0	0	0	0	0	0	0	1	1	0	0	0	0	0	0	1	0	0	0	0	0	Ascomycota	Dothideomycetes	Pleosporales	Torulaceae	Torula	OTU852
OTU2068	0	0	0	0	0	0	0	0	0	0	0	0	0	0	0	0	0	0	0	0	0	0	0	0	5	0	0	0	0	0	0	0	0	0	0	0	0	0	0	0	Ascomycota	Orbiliomycetes	Orbiliales	Orbiliaceae	Others	OTU2068
OTU1391	0	0	0	0	0	0	0	0	0	0	0	0	0	0	0	0	0	0	0	0	0	0	0	0	0	2	1	0	0	0	0	0	0	0	0	0	0	1	0	0	Glomeromycota	Glomeromycetes	Others	Others	Others	OTU1391
OTU1394	0	0	0	0	0	0	0	0	0	0	0	0	0	0	0	0	0	0	0	0	0	0	0	0	0	0	0	0	1	0	0	0	0	0	0	0	0	0	0	0	Glomeromycota	Glomeromycetes	Others	Others	Others	OTU1394
OTU2377	0	0	0	0	0	0	0	0	0	0	0	0	0	0	0	0	0	0	0	0	0	0	0	0	0	0	0	0	0	0	0	0	0	0	2	0	0	0	0	0	Others	Others	Others	Others	Others	OTU2377
OTU2372	2	3	0	0	1	0	0	0	0	0	0	0	0	0	0	0	0	0	0	0	0	0	0	0	2	0	0	0	0	0	0	0	0	1	1	0	0	0	0	0	Ascomycota	Pezizomycetes	Pezizales	Pyronemataceae	Others	OTU2372
OTU2088	0	0	0	0	0	0	0	0	0	0	0	0	0	0	0	0	0	0	0	0	0	0	0	0	0	0	0	0	0	0	0	0	0	0	1	0	0	0	0	0	Ascomycota	Eurotiomycetes	Eurotiales	Aspergillaceae	Penicillium	OTU2088
OTU747	0	0	3	0	1	0	0	0	0	0	6	0	0	0	0	5	1	5	4	8	0	0	2	0	0	34	16	36	13	38	0	0	0	0	0	0	0	0	1	0	Basidiomycota	Microbotryomycetes	Sporidiobolales	Sporidiobolaceae	Sporidiobolus	OTU747
OTU2100	1	0	1	1	1	0	0	0	0	0	31	41	40	26	55	32	23	22	20	26	59	45	29	28	88	69	46	70	41	50	0	0	0	0	1	0	0	0	0	0	Ascomycota	Sordariomycetes	Sordariales	Chaetomiaceae	Chaetomium	OTU2100
OTU2361	0	1	0	0	0	0	1	0	0	2	0	0	0	1	1	0	0	0	0	1	0	0	0	0	0	1	2	0	4	1	2	4	1	2	0	0	1	0	0	1	Ascomycota	Dothideomycetes	Pleosporales	Pleosporaceae	Others	OTU2361
OTU512	0	0	0	0	0	0	0	0	0	0	0	0	0	0	0	0	0	0	1	0	0	0	0	0	0	1	0	0	0	0	0	0	0	0	0	0	0	0	0	0	Ascomycota	Sordariomycetes	Hypocreales	Nectriaceae	Fusarium	OTU512
OTU1838	0	0	0	0	0	0	0	0	0	0	0	0	2	0	0	0	0	0	0	0	0	0	0	0	0	0	0	0	0	0	0	0	0	0	0	0	0	0	0	0	Others	Others	Others	Others	Others	OTU1838
OTU148	0	0	21	0	0	0	0	0	0	0	0	0	0	0	0	0	0	1	0	0	0	0	0	0	0	0	0	0	0	0	0	0	0	0	0	0	0	0	0	0	Others	Others	Others	Others	Others	OTU148
OTU1832	0	0	0	0	0	0	0	0	0	0	0	2	1	0	0	0	0	0	0	0	0	0	0	0	0	0	0	0	0	0	0	0	0	0	0	0	0	0	0	0	Others	Others	Others	Others	Others	OTU1832
OTU1830	0	0	0	0	0	0	0	0	0	0	0	0	2	0	0	0	0	0	0	0	0	0	0	0	0	0	0	0	0	0	0	0	0	0	0	0	0	0	0	0	Others	Others	Others	Others	Others	OTU1830
OTU306	0	0	5	13	4	0	1	0	0	0	3	1	0	0	0	0	0	0	0	0	0	0	0	0	0	0	0	0	0	0	0	0	0	0	0	0	0	0	0	0	Ascomycota	Sordariomycetes	Hypocreales	Others	Others	OTU306
OTU2282	2	1	5	0	2	0	0	4	3	0	0	0	0	0	0	0	0	0	0	0	0	0	0	0	0	0	0	0	0	0	2	4	5	0	1	0	3	3	3	4	Others	Others	Others	Others	Others	OTU2282
OTU2283	0	0	0	0	0	0	0	0	0	0	0	0	0	0	0	0	0	0	0	0	0	0	0	0	0	0	0	0	0	0	0	0	3	0	0	0	0	0	0	0	Others	Others	Others	Others	Others	OTU2283
OTU2040	0	0	0	0	0	0	0	0	0	0	4	9	18	23	5	1	3	7	10	2	23	43	58	40	9	37	21	33	16	17	0	0	0	0	0	0	0	0	0	1	Ascomycota	Sordariomycetes	Sordariales	Chaetomiaceae	Others	OTU2040
OTU2288	0	0	0	0	0	0	0	0	0	0	0	0	0	0	0	0	0	0	0	0	0	0	0	0	0	0	0	0	0	0	1	0	1	0	0	0	0	0	0	0	Others	Others	Others	Others	Others	OTU2288
OTU176	0	0	2	0	0	0	0	0	0	0	0	0	0	0	0	0	0	0	0	0	0	0	0	0	0	0	0	0	0	0	0	0	0	0	0	0	0	0	0	0	Others	Others	Others	Others	Others	OTU176
OTU2162	2	4	2	1	1	0	0	0	0	0	0	0	0	0	0	0	0	0	0	0	0	0	0	0	0	0	0	0	0	0	2	0	0	0	3	1	0	0	0	0	Chytridiomycota	Others	Others	Others	Others	OTU2162
OTU172	0	0	2	0	0	0	0	0	0	0	0	0	0	0	0	0	0	0	0	0	0	0	0	0	0	0	0	0	0	0	0	0	0	0	0	0	0	0	0	0	Others	Others	Others	Others	Others	OTU172
OTU2505	0	0	0	0	0	0	0	1	1	0	0	0	0	0	0	0	0	0	0	0	0	0	0	0	0	0	0	0	0	0	0	0	4	3	0	0	0	0	5	0	Ascomycota	Eurotiomycetes	Chaetothyriales	Others	Others	OTU2505
OTU1845	0	0	0	0	0	0	0	0	0	0	0	0	26	0	0	0	0	0	0	0	0	0	0	0	0	0	0	0	0	0	0	0	0	0	0	0	0	0	0	0	Ascomycota	Sordariomycetes	Others	Others	Others	OTU1845
OTU1729	0	0	0	0	0	1	0	0	0	0	0	0	0	0	0	0	0	0	0	0	0	0	0	0	0	0	0	0	0	0	0	0	0	0	0	0	1	0	1	0	Ascomycota	Others	Others	Others	Others	OTU1729
OTU2187	0	0	0	0	0	0	0	0	0	0	0	0	0	0	0	0	0	0	0	0	0	0	0	0	0	0	0	0	0	0	1	0	0	0	0	0	0	0	0	0	Chytridiomycota	Rhizophydiomycetes	Rhizophydiales	Alphamycetaceae	Others	OTU2187
OTU305	0	0	0	0	0	10	8	13	13	12	0	0	0	0	0	1	0	0	0	0	0	0	0	0	0	0	0	0	0	0	0	0	0	0	0	2	3	0	4	5	Ascomycota	Dothideomycetes	Others	Others	Others	OTU305
OTU1413	0	0	0	0	0	0	0	0	0	0	0	0	0	0	0	0	0	0	0	0	0	0	0	1	0	0	0	0	0	0	0	0	0	0	0	0	0	0	0	0	Ascomycota	Eurotiomycetes	Eurotiales	Aspergillaceae	Penicillium	OTU1413
OTU1228	0	1	1	0	0	0	0	0	0	0	0	0	0	0	0	0	0	0	3	0	0	2	6	0	0	0	2	0	0	0	3	0	14	5	3	0	0	0	1	0	Mortierellomycota	Others	Others	Others	Others	OTU1228
OTU177	3	4	7	0	0	0	0	0	0	0	0	0	0	0	0	0	0	0	0	0	0	0	0	0	0	0	0	0	0	0	0	0	0	0	0	0	0	0	0	0	Ascomycota	Dothideomycetes	Pleosporales	Pleosporaceae	Pithomyces	OTU177
OTU810	7	0	7	7	3	3	2	3	2	2	0	1	1	2	2	1	0	0	1	0	0	0	0	0	0	0	0	0	0	0	16	25	37	13	30	0	0	1	3	6	Chytridiomycota	Others	Others	Others	Others	OTU810
OTU541	0	0	0	0	0	0	0	0	0	0	0	0	0	0	0	0	0	0	0	0	0	0	0	0	0	0	0	0	0	0	0	0	0	0	1	0	0	0	0	0	Ascomycota	Dothideomycetes	Pleosporales	Phaeosphaeriaceae	Leptospora	OTU541
OTU2072	0	0	0	0	0	0	0	0	0	0	299	177	148	282	436	121	19	154	217	60	33	161	171	189	42	100	36	42	47	245	20	0	0	5	0	0	2	0	0	1	Ascomycota	Sordariomycetes	Sordariales	Chaetomiaceae	Chaetomium	OTU2072
OTU2395	5	5	3	2	1	0	0	0	0	0	0	0	0	0	0	0	0	0	0	0	0	0	0	0	0	0	0	0	0	0	6	11	15	20	2	8	4	2	1	1	Ascomycota	Pezizomycetes	Pezizales	Pyronemataceae	Scutellinia	OTU2395
OTU1531	0	0	0	0	0	0	0	0	0	0	0	0	0	0	0	0	0	0	0	0	0	0	0	0	0	0	0	0	0	0	0	3	0	0	0	0	0	0	0	0	Ascomycota	Eurotiomycetes	Eurotiales	Aspergillaceae	Penicillium	OTU1531
OTU2130	0	0	0	0	0	0	0	0	0	0	0	0	0	0	0	0	0	0	0	0	0	0	0	0	0	1	0	0	4	0	1	2	0	0	1	0	0	0	0	0	Others	Others	Others	Others	Others	OTU2130
OTU1347	0	0	0	0	0	0	0	2	1	1	0	11	67	0	2	3	0	1	0	2	4	0	0	0	0	0	0	0	2	0	0	0	0	0	0	0	0	0	0	0	Ascomycota	Sordariomycetes	Hypocreales	Hypocreaceae	Monocillium	OTU1347
OTU1014	0	0	0	0	0	7	0	6	7	4	0	0	0	0	0	34	15	48	61	65	0	0	0	0	0	48	37	99	41	85	0	0	0	0	1	2	3	4	3	2	Basidiomycota	Tremellomycetes	Tremellales	Bulleribasidiaceae	Vishniacozyma	OTU1014
OTU1155	0	1	0	1	0	0	0	0	0	0	0	0	0	0	0	0	0	0	0	0	0	0	0	0	0	1	0	0	0	0	1	0	0	0	0	0	0	0	0	0	Others	Others	Others	Others	Others	OTU1155
OTU276	0	0	0	0	3	0	0	1	0	0	0	0	0	0	0	0	0	0	0	0	0	0	0	0	0	0	0	0	0	0	0	0	0	1	15	4	2	0	0	6	Ascomycota	Dothideomycetes	Pleosporales	Others	Others	OTU276
OTU1539	0	0	0	0	0	0	0	0	0	0	0	0	0	1	0	0	0	0	0	0	0	0	0	0	0	0	0	2	0	0	0	0	0	0	0	0	0	0	0	0	Glomeromycota	Glomeromycetes	Glomerales	Glomeraceae	Funneliformis	OTU1539
OTU1801	0	0	0	0	0	0	0	0	0	0	0	1	1	1	3	0	0	0	0	0	0	0	0	0	0	0	0	0	0	0	0	0	0	0	0	0	0	0	0	0	Zoopagomycota	Zoopagomycetes	Zoopagales	Piptocephalidaceae	Syncephalis	OTU1801
OTU1970	0	0	0	0	0	0	0	0	0	0	0	1	0	0	0	0	20	0	9	0	0	43	0	0	0	2	0	0	0	2	0	0	0	0	0	0	0	0	0	0	Ascomycota	Pezizomycetes	Pezizales	Pyronemataceae	Pseudaleuria	OTU1970
OTU1535	0	0	0	0	0	0	0	0	0	0	0	0	0	0	0	0	3	0	0	0	0	0	0	0	0	0	0	0	0	0	0	1	0	0	0	0	0	0	0	1	Others	Others	Others	Others	Others	OTU1535
OTU1533	0	0	0	0	0	0	0	0	0	0	0	0	0	0	0	0	0	0	0	0	0	0	0	0	0	0	1	0	0	0	0	0	0	0	0	0	0	0	0	0	Others	Others	Others	Others	Others	OTU1533
OTU1649	0	0	0	0	0	0	0	0	0	0	0	0	0	0	0	1	0	0	1	0	0	2	0	1	0	0	0	0	0	1	0	0	0	0	0	0	0	0	0	0	Ascomycota	Sordariomycetes	Sordariales	Others	Others	OTU1649
OTU832	0	0	0	0	0	0	0	0	0	0	0	0	0	0	0	0	0	0	0	0	0	0	0	6	0	0	0	0	0	0	0	0	0	0	0	0	0	0	0	0	Ascomycota	Sordariomycetes	Hypocreales	Nectriaceae	Fusarium	OTU832
OTU1768	0	0	0	0	0	0	0	0	0	0	2238	0	0	0	12	21	0	0	0	2	0	0	0	0	0	0	0	0	0	0	3	0	24	0	0	0	0	0	0	0	Ascomycota	Pezizomycetes	Pezizales	Pezizaceae	Others	OTU1768
OTU515	0	2	0	0	0	0	0	0	0	0	0	0	0	0	0	2	1	3	1	3	0	0	0	0	0	10	2	14	3	6	0	0	0	0	0	0	0	0	0	0	Others	Others	Others	Others	Others	OTU515
OTU610	1	0	0	0	0	0	0	0	0	0	0	0	0	0	0	0	0	0	0	0	0	0	0	0	0	0	0	0	0	0	0	0	0	0	0	0	0	0	0	0	Ascomycota	Dothideomycetes	Pleosporales	Phaeosphaeriaceae	Others	OTU610
OTU2337	1	1	3	13	3	0	1	0	0	1	0	0	0	0	0	0	0	0	0	0	0	0	0	0	0	0	0	0	0	0	3	9	9	2	4	2	1	0	0	1	Ascomycota	Sordariomycetes	Glomerellales	Others	Others	OTU2337
OTU178	0	0	3	0	0	0	0	0	0	0	0	0	0	0	0	0	0	0	0	0	0	0	0	0	0	0	0	0	0	0	0	0	0	0	0	0	0	0	0	0	Chytridiomycota	Others	Others	Others	Others	OTU178
OTU2480	0	1	0	4	0	0	0	1	0	0	0	0	0	0	0	0	0	0	0	0	0	0	0	0	0	0	0	0	0	0	0	0	3	0	0	0	0	2	0	0	Basidiomycota	Tremellomycetes	Tremellales	Tremellaceae	Cryptococcus_Tremellaceae	OTU2480
OTU2455	0	0	0	0	0	0	0	0	0	0	0	0	0	0	0	0	0	0	0	0	0	0	0	0	0	0	0	0	0	0	0	0	0	0	0	1	0	0	0	0	Others	Others	Others	Others	Others	OTU2455
OTU1106	22	43	29	46	28	2	1	0	0	0	2	6	16	0	0	22	22	113	37	14	0	0	0	0	0	0	0	0	0	0	1	5	8	2	12	0	4	3	0	2	Ascomycota	Sordariomycetes	Hypocreales	Stachybotryaceae	Albifimbria	OTU1106
OTU92	1	0	2	0	0	0	0	0	0	0	0	0	0	0	0	0	0	0	0	0	0	0	0	0	0	0	0	0	0	0	0	0	0	0	0	0	0	0	0	0	Basidiomycota	Others	Others	Others	Others	OTU92
OTU2281	1	0	0	1	0	0	0	0	0	0	0	0	0	0	0	0	0	0	0	0	0	0	0	0	0	0	0	0	0	0	0	3	1	1	0	0	0	0	0	0	Basidiomycota	Agaricomycetes	Others	Others	Others	OTU2281
OTU1806	0	0	0	0	0	0	0	0	0	0	0	9	0	0	0	0	0	0	0	0	0	0	0	0	0	0	0	0	0	0	0	0	0	0	0	0	0	0	0	0	Ascomycota	Leotiomycetes	Helotiales	Helotiales_fam_Incertae_sedis	Amphobotrys	OTU1806
OTU995	0	0	0	0	0	0	0	0	0	0	0	0	0	0	0	0	0	0	0	0	1	0	0	0	0	0	0	0	0	0	0	0	0	0	0	0	0	0	0	0	Ascomycota	Sordariomycetes	Glomerellales	Glomerellaceae	Colletotrichum	OTU995
OTU2103	0	0	0	0	0	0	0	0	0	0	30	0	0	1	0	0	0	0	0	0	0	0	0	0	0	0	2	3	2	0	0	0	0	1	0	0	0	0	0	0	Ascomycota	Sordariomycetes	Sordariales	Chaetomiaceae	Chaetomium	OTU2103
OTU32	17	2	21	8	0	1	0	2	7	1	1	0	0	4	1	0	0	0	0	1	3	3	0	2	0	0	1	61	2	0	3	32	111	8	1	5	10	31	22	13	Ascomycota	Dothideomycetes	Pleosporales	Pleosporaceae	Exserohilum	OTU32
OTU19	2	0	0	1	3	0	0	0	0	0	0	0	0	0	0	0	0	0	0	0	0	0	0	0	0	0	0	0	0	0	1	2	2	0	0	0	0	0	0	0	Glomeromycota	Glomeromycetes	Glomerales	Glomeraceae	Glomus	OTU19
OTU2052	0	0	0	0	0	0	0	0	0	0	0	0	0	0	0	0	0	0	0	0	0	0	0	4	0	0	0	0	0	0	0	0	0	0	0	0	0	0	0	0	Ascomycota	Dothideomycetes	Pleosporales	Pleosporales_fam_Incertae_sedis	Thyrostroma	OTU2052
OTU1769	0	0	0	0	0	0	0	0	0	0	1	0	0	0	0	0	0	0	0	0	0	0	0	0	0	0	0	0	0	0	0	0	0	0	0	0	0	0	0	0	Ascomycota	Dothideomycetes	Capnodiales	Mycosphaerellaceae	Septoria	OTU1769
OTU2015	0	0	0	0	0	0	0	0	0	0	0	0	0	0	0	0	0	0	0	0	3	0	0	0	0	0	0	0	0	0	0	0	0	0	0	0	0	0	0	0	Ascomycota	Dothideomycetes	Pleosporales	Pleosporaceae	Bipolaris	OTU2015
OTU964	2	3	8	1	0	1	0	0	1	1	0	0	0	0	0	0	1	0	0	0	0	11	0	0	0	0	0	0	0	0	0	2	4	5	4	5	1	24	15	1	Basidiomycota	Tremellomycetes	Tremellales	Rhynchogastremataceae	Papiliotrema	OTU964
OTU133	39	35	7	0	6	0	0	1	0	0	1	0	1	0	0	1	0	1	1	6	0	0	0	2	0	0	0	0	0	0	15	10	3	4	4	1	0	2	4	3	Ascomycota	Eurotiomycetes	Eurotiales	Trichocomaceae	Talaromyces	OTU133
OTU1386	0	1	0	0	0	0	0	0	1	0	0	0	0	0	0	0	0	0	0	0	0	0	0	0	0	0	0	0	1	0	0	0	0	0	0	2	3	3	5	3	Glomeromycota	Glomeromycetes	Glomerales	Claroideoglomeraceae	Claroideoglomus	OTU1386
OTU850	0	0	0	0	0	0	0	0	0	0	2	5	4	2	1	2	0	1	1	1	0	0	0	0	1	0	0	0	0	0	0	0	0	0	0	0	0	0	0	0	Ascomycota	Others	Others	Others	Others	OTU850
OTU1715	0	0	0	0	0	0	0	0	0	0	0	0	0	0	0	0	0	0	0	0	0	0	0	0	0	2	0	0	0	0	0	0	0	0	0	0	0	0	0	0	Others	Others	Others	Others	Others	OTU1715
OTU1914	0	0	0	0	0	0	0	0	0	0	0	0	0	0	1	0	0	0	0	0	0	0	0	0	0	0	0	0	0	0	0	0	0	0	0	0	0	0	0	0	Ascomycota	Eurotiomycetes	Onygenales	Ajellomycetaceae	Emmonsiellopsis	OTU1914
OTU908	0	0	0	0	0	0	0	0	2	0	0	0	0	0	0	1	2	0	3	6	0	0	0	0	0	1	0	1	0	4	1	0	0	0	0	0	0	0	0	0	Basidiomycota	Tremellomycetes	Filobasidiales	Filobasidiaceae	Filobasidium	OTU908
OTU1210	0	0	0	0	0	0	0	0	0	0	0	0	0	0	4	25	10	20	23	27	4	0	0	0	0	4	4	11	2	6	0	0	0	0	0	1	0	3	5	8	Basidiomycota	Tremellomycetes	Tremellales	Bulleribasidiaceae	Vishniacozyma	OTU1210
OTU2107	2	0	0	0	6	0	0	0	0	0	3	4	0	0	0	0	0	0	0	0	0	0	0	0	0	0	0	15	0	0	0	0	2	0	2	0	0	0	0	0	Ascomycota	Eurotiomycetes	Eurotiales	Aspergillaceae	Aspergillus	OTU2107
OTU2474	0	0	0	0	0	0	0	0	0	0	1	0	0	0	0	0	0	0	0	0	0	0	0	0	0	0	0	0	0	0	0	0	0	0	0	2	0	0	0	0	Ascomycota	Sordariomycetes	Microascales	Microascaceae	Others	OTU2474
OTU1492	0	0	0	0	0	0	0	0	0	0	0	0	0	0	0	0	0	0	0	0	0	0	0	0	0	0	0	0	0	0	0	0	0	0	0	0	0	1	0	0	Ascomycota	Eurotiomycetes	Chaetothyriales	Cyphellophoraceae	Cyphellophora	OTU1492
OTU1523	0	0	0	0	0	0	0	0	0	0	37	1	0	15	3	2	24	9	3	19	0	27	0	1	2	216	5	3	3	0	0	1	2	0	0	0	0	2	0	0	Chytridiomycota	Others	Others	Others	Others	OTU1523
OTU1989	0	0	0	0	0	0	0	0	0	0	0	3	0	5	0	3	0	0	10	0	0	0	0	0	0	0	2	3	0	0	0	0	0	0	0	0	0	0	0	0	Ascomycota	Eurotiomycetes	Onygenales	Arachnomycetaceae	Arachnomyces	OTU1989
OTU2333	0	0	0	0	0	0	0	0	0	0	0	0	0	0	0	0	0	0	0	0	0	0	0	0	0	0	0	0	0	0	7	3	5	5	3	3	1	1	0	1	Chytridiomycota	Others	Others	Others	Others	OTU2333
OTU2527	0	0	0	0	0	0	0	0	0	0	0	0	0	0	0	0	0	0	0	0	0	0	0	0	0	0	0	0	0	0	0	0	0	0	0	0	0	0	1	0	Ascomycota	Dothideomycetes	Pleosporales	Cucurbitariaceae	Others	OTU2527
OTU1536	2	0	5	0	1	0	0	1	0	0	0	4	0	0	0	6	0	6	10	0	2	12	0	1	0	3	2	6	0	0	1	3	0	0	2	0	0	1	0	1	Ascomycota	Dothideomycetes	Pleosporales	Phaeosphaeriaceae	Phaeosphaeria	OTU1536
OTU73	0	1	0	0	0	0	0	0	0	0	0	0	0	0	0	0	0	0	0	0	0	0	0	0	0	0	0	0	0	0	0	0	0	0	0	0	0	0	0	0	Ascomycota	Sordariomycetes	Hypocreales	Hypocreales_fam_Incertae_sedis	Acremonium	OTU73
OTU2149	0	0	0	0	0	0	0	0	0	0	0	0	0	0	0	0	0	0	0	0	0	0	0	0	0	0	0	0	0	0	2	0	2	0	1	0	0	0	0	0	Others	Others	Others	Others	Others	OTU2149
OTU2148	0	0	0	0	0	0	0	0	0	0	0	0	0	0	0	1	0	2	3	2	44	12	14	19	33	3	0	4	3	7	0	0	0	0	0	0	0	0	0	0	Others	Others	Others	Others	Others	OTU2148
OTU2145	0	0	0	0	0	0	0	0	0	0	0	0	0	1	0	0	0	0	0	0	0	0	0	0	0	0	0	0	0	1	0	0	0	0	0	0	0	0	0	0	Others	Others	Others	Others	Others	OTU2145
OTU2020	0	0	0	0	0	0	0	0	0	0	0	0	0	0	0	0	0	0	0	0	0	0	0	0	0	0	0	1	0	0	0	0	0	0	0	0	0	0	0	0	Ascomycota	Sordariomycetes	Hypocreales	Cordycipitaceae	Cordyceps	OTU2020
OTU1726	0	0	0	0	0	0	0	0	0	0	0	0	0	0	0	1	0	1	0	7	0	0	0	0	0	0	0	0	0	0	0	0	0	0	0	0	0	0	0	0	Ascomycota	Dothideomycetes	Pleosporales	Didymellaceae	Others	OTU1726
OTU1740	0	0	0	0	0	0	0	0	0	0	0	0	0	0	0	0	0	3	0	2	0	0	0	0	0	0	0	0	0	0	0	0	0	0	0	0	0	0	0	0	Ascomycota	Dothideomycetes	Pleosporales	Pleosporaceae	Pyrenophora	OTU1740
OTU213	0	0	0	4	0	0	0	0	0	0	0	0	0	0	0	0	0	0	0	0	0	0	0	0	0	0	0	0	0	0	0	0	0	0	0	0	0	0	0	0	Ascomycota	Sordariomycetes	Sordariales	Lasiosphaeriaceae	Cladorrhinum	OTU213
OTU2244	8	2	0	2	4	0	0	0	0	0	0	0	0	2	6	0	0	0	1	0	0	2	0	1	0	0	1	0	0	3	0	1	1	0	2	0	0	4	0	0	Ascomycota	Sordariomycetes	Hypocreales	Nectriaceae	Others	OTU2244
OTU1593	2	0	3	1	4	0	0	0	2	0	3	0	0	1	1	4	2	9	3	5	6	3	5	1	4	0	1	1	1	1	5	4	6	6	5	0	0	0	0	0	Ascomycota	Sordariomycetes	Hypocreales	Nectriaceae	Fusarium	OTU1593
OTU2024	0	0	0	0	0	0	0	0	0	0	0	0	0	0	0	0	0	0	0	0	0	3	0	0	0	0	0	0	0	0	0	0	0	0	0	0	0	0	0	0	Chytridiomycota	Others	Others	Others	Others	OTU2024
OTU1604	0	0	0	0	0	0	0	0	0	0	0	0	0	1	0	0	0	0	0	0	0	0	0	0	0	0	0	0	0	0	0	0	0	0	0	0	0	0	0	0	Ascomycota	Sordariomycetes	Coniochaetales	Others	Others	OTU1604
OTU2112	0	0	0	0	0	0	0	0	0	0	0	0	0	0	0	0	0	0	0	0	0	0	0	0	0	0	0	4	0	0	0	0	0	0	0	0	0	0	0	0	Chytridiomycota	Others	Others	Others	Others	OTU2112
OTU373	1	0	1	3	2	0	0	0	1	1	0	0	0	0	0	0	0	0	0	0	0	0	0	0	0	0	0	0	0	0	0	3	1	0	2	2	3	5	3	34	Ascomycota	Sordariomycetes	Boliniales	Boliniales_fam_Incertae_sedis	Paramicrothyrium	OTU373
OTU1357	18	20	25	24	25	1	2	1	2	0	2	9	3	4	14	7	0	1	1	7	0	2	2	0	4	0	0	1	1	0	1	6	2	0	0	6	0	1	0	3	Ascomycota	Eurotiomycetes	Eurotiales	Aspergillaceae	Aspergillus	OTU1357
OTU731	0	0	0	0	0	0	0	0	0	0	0	0	0	0	0	0	0	0	0	0	0	0	0	0	2	1	1	1	0	0	0	0	3	0	0	0	0	0	0	0	Ascomycota	Sordariomycetes	Hypocreales	Clavicipitaceae	Metarhizium	OTU731
OTU2027	1	1	1	0	0	0	0	0	0	0	0	0	0	0	0	0	0	0	0	0	0	1	0	0	0	0	0	0	0	0	0	0	2	0	0	0	0	0	0	0	Ascomycota	Sordariomycetes	Microascales	Microascaceae	Lophotrichus	OTU2027
OTU366	0	9	1	17	13	1	0	1	1	0	0	0	0	0	0	0	0	0	0	0	0	1	0	0	0	0	0	0	0	0	0	8	12	8	5	2	0	1	1	0	Ascomycota	Sordariomycetes	Sordariales	Lasiosphaeriaceae	Apodus	OTU366
OTU200	0	0	0	8	1	0	0	0	0	0	0	0	0	0	0	0	0	0	0	0	0	0	0	0	0	0	0	0	0	0	0	0	0	0	0	0	0	0	0	0	Others	Others	Others	Others	Others	OTU200
OTU207	1	0	1	2	0	0	0	0	0	0	0	0	0	0	0	0	0	0	0	0	0	0	0	0	0	0	0	0	0	0	0	0	0	0	0	0	0	0	0	0	Others	Others	Others	Others	Others	OTU207
OTU206	0	0	0	2	0	0	0	0	0	0	0	0	0	0	0	0	0	0	0	0	0	0	0	0	0	0	0	0	0	0	0	0	0	1	0	0	0	0	0	0	Others	Others	Others	Others	Others	OTU206
OTU2346	0	0	0	0	0	0	0	0	0	0	0	0	0	0	0	0	0	0	0	0	0	0	0	0	0	0	0	1	0	0	0	0	0	1	0	0	1	0	0	0	Ascomycota	Eurotiomycetes	Eurotiales	Aspergillaceae	Aspergillus	OTU2346
OTU884	0	0	1	0	0	0	0	0	0	0	0	0	0	0	0	0	0	2	0	2	0	0	0	0	0	0	0	0	2	0	0	0	0	0	0	0	0	0	0	6	Ascomycota	Dothideomycetes	Pleosporales	Didymellaceae	Didymella	OTU884
OTU1509	0	0	0	0	0	0	0	0	0	0	0	0	0	0	0	0	0	0	1	0	0	0	0	0	0	0	0	0	0	0	0	0	0	0	0	0	0	0	0	0	Ascomycota	Dothideomycetes	Pleosporales	Others	Others	OTU1509
OTU2368	0	0	0	0	0	0	0	0	0	0	0	0	0	0	0	0	0	0	0	0	0	0	0	0	0	0	0	0	0	0	0	0	0	3	0	0	0	0	0	0	Rozellomycota	Others	Others	Others	Others	OTU2368
OTU2495	0	0	0	0	0	0	0	0	0	0	0	0	0	0	0	0	0	0	0	0	0	0	0	0	0	0	0	0	0	0	0	1	1	3	0	4	2	3	3	4	Rozellomycota	Others	Others	Others	Others	OTU2495
OTU2365	21	14	14	39	63	0	0	1	1	0	1	0	1	0	0	0	0	0	0	0	0	0	0	0	0	0	0	0	0	0	275	222	245	184	203	28	18	26	18	32	Rozellomycota	Others	Others	Others	Others	OTU2365
OTU2111	0	0	0	0	0	0	0	0	0	0	0	0	0	0	0	0	0	0	0	0	0	0	0	0	0	0	0	60	0	0	0	0	0	0	0	0	0	0	0	0	Basidiomycota	Tremellomycetes	Cystofilobasidiales	Mrakiaceae	Mrakia	OTU2111
OTU502	0	0	0	0	0	0	0	0	0	0	4	0	0	0	0	0	0	1	0	0	0	0	0	0	0	0	0	0	0	0	0	0	0	0	0	0	0	0	0	0	Ascomycota	Sordariomycetes	Sordariales	Lasiosphaeriaceae	Immersiella	OTU502
OTU82	0	5	1	3	2	0	1	0	0	0	0	0	0	0	0	0	0	0	0	0	0	0	0	0	0	0	0	0	0	0	2	1	4	4	6	0	1	0	0	1	Ascomycota	Saccharomycetes	Saccharomycetales	Saccharomycetales_fam_Incertae_sedis	Candida	OTU82
OTU1719	0	0	0	0	1	2	3	2	24	1	0	0	0	0	0	22	3	12	22	14	0	0	1	0	0	0	0	3	0	2	0	0	0	0	0	5	1	5	3	2	Basidiomycota	Tremellomycetes	Cystofilobasidiales	Mrakiaceae	Udeniomyces	OTU1719
OTU1844	0	0	0	0	0	0	0	0	0	0	5	3	3	0	0	0	0	0	0	0	0	0	0	0	0	0	0	0	0	0	0	0	0	0	0	0	0	0	0	0	Others	Others	Others	Others	Others	OTU1844
OTU340	8	0	4	1	1	1	0	0	0	0	0	0	0	0	0	0	0	0	0	3	0	0	0	0	0	0	0	0	0	0	2	16	1	0	0	1	0	2	0	2	Others	Others	Others	Others	Others	OTU340
OTU952	0	0	0	0	0	0	0	0	0	0	0	0	0	0	0	0	0	0	0	0	0	0	1	0	0	0	0	0	0	0	0	0	0	0	0	0	0	0	0	0	Chytridiomycota	Others	Others	Others	Others	OTU952
OTU1734	0	0	0	0	0	0	0	0	0	0	0	0	0	0	0	0	0	0	0	0	0	0	0	0	0	0	0	0	0	0	0	0	0	0	0	0	0	1	0	0	Basidiomycota	Tremellomycetes	Tremellales	Bulleribasidiaceae	Dioszegia	OTU1734
OTU703	0	0	0	0	0	0	0	0	0	0	0	0	0	0	6	0	0	0	0	0	0	0	0	0	0	0	0	0	0	0	0	0	0	0	0	0	0	0	0	0	Rozellomycota	Others	Others	Others	Others	OTU703
OTU1743	24	13	53	11	23	22	29	83	49	1424	2	0	3	0	1	235	11	26	42	37	3	1	2	6	0	24	10	28	1	11	3	5	10	8	8	26	27	31	57	45	Ascomycota	Dothideomycetes	Capnodiales	Cladosporiaceae	Cladosporium	OTU1743
OTU2006	0	0	0	0	0	0	0	0	0	0	0	0	0	0	0	0	0	0	0	0	42	167	92	219	222	0	0	0	0	0	0	0	0	0	0	0	0	0	0	0	Mortierellomycota	Others	Others	Others	Others	OTU2006
OTU526	0	1	0	0	0	0	0	0	0	0	0	0	0	0	0	0	0	0	0	0	0	0	0	0	0	1	0	1	0	0	0	0	0	0	0	1	0	0	0	0	Basidiomycota	Tremellomycetes	Filobasidiales	Filobasidiaceae	Filobasidium	OTU526
OTU1912	0	0	0	0	0	0	0	0	0	0	0	7	3	0	9	0	0	0	0	0	0	0	2	0	0	0	0	0	0	0	0	0	0	0	0	0	0	0	0	0	Ascomycota	Sordariomycetes	Hypocreales	Stachybotryaceae	Achroiostachys	OTU1912
OTU2450	42	54	46	45	84	1394	1260	1664	1554	1255	31	17	9	5	8	251	47	78	80	71	16	6	9	27	14	102	79	141	84	100	21	35	9	7	29	1602	1357	1508	1750	1789	Ascomycota	Dothideomycetes	Capnodiales	Cladosporiaceae	Cladosporium	OTU2450
OTU2074	0	0	0	0	0	0	0	0	0	0	0	0	0	0	0	0	0	0	0	0	0	0	0	0	3	0	0	0	0	0	0	0	0	0	0	0	0	0	0	0	Basidiomycota	Agaricomycetes	Russulales	Peniophoraceae	Others	OTU2074
OTU1176	0	0	0	0	0	12	11	19	19	9	0	1	0	0	0	12	1	5	4	2	0	0	0	0	0	6	2	3	9	3	0	2	2	1	0	11	2	9	9	15	Basidiomycota	Tremellomycetes	Cystofilobasidiales	Cystofilobasidiaceae	Cystofilobasidium	OTU1176
OTU1171	0	0	0	0	0	0	0	0	0	0	0	0	0	0	0	0	0	0	1	0	0	0	0	0	0	3	0	3	1	2	0	0	0	0	0	0	0	0	0	0	Basidiomycota	Tremellomycetes	Cystofilobasidiales	Cystofilobasidiaceae	Cystofilobasidium	OTU1171
OTU2516	2	1	2	0	1	0	0	0	0	0	0	0	0	0	0	0	0	0	0	0	0	0	0	0	0	0	0	0	0	0	0	0	0	0	0	0	0	0	1	1	Ascomycota	Dothideomycetes	Pleosporales	Lentitheciaceae	Poaceascoma	OTU2516
OTU50	1	0	1	0	0	0	0	0	0	0	0	0	0	0	0	0	0	0	0	0	0	0	0	0	0	0	0	0	0	0	0	1	3	0	1	0	0	0	0	0	Chytridiomycota	Others	Others	Others	Others	OTU50
OTU311	1	2	1	2	1	2	0	2	2	0	0	0	0	0	0	0	0	0	0	0	0	0	0	0	0	0	0	0	0	0	2	0	11	3	4	1	0	8	4	5	Basidiomycota	Tremellomycetes	Tremellales	Cryptococcaceae	Cryptococcus_Cryptococcaceae	OTU311
OTU1923	0	0	0	0	0	0	0	0	0	0	0	0	0	0	45	0	0	0	0	0	0	0	0	0	0	0	0	0	0	0	0	0	0	0	0	0	0	0	0	0	Basidiomycota	Agaricomycetes	Agaricales	Psathyrellaceae	Coprinellus	OTU1923
OTU288	0	0	0	0	3	0	0	0	0	0	0	0	0	0	0	0	0	0	0	0	0	0	0	0	0	0	0	0	0	0	1	0	2	0	1	0	0	0	0	0	Ascomycota	Eurotiomycetes	Onygenales	Onygenales_fam_Incertae_sedis	Chrysosporium	OTU288
OTU237	0	0	0	2	0	0	0	0	0	0	0	0	0	0	0	0	0	0	0	0	0	0	0	0	0	0	0	0	0	0	0	0	0	0	0	0	0	0	0	0	Ascomycota	Orbiliomycetes	Orbiliales	Orbiliaceae	Dactylella	OTU237
OTU1638	1	0	0	0	1	0	0	0	0	0	0	0	0	0	0	0	0	0	0	0	0	0	0	0	0	0	0	0	0	0	0	0	0	1	0	0	0	0	0	0	Others	Others	Others	Others	Others	OTU1638
OTU374	0	0	0	0	0	0	0	0	0	0	0	0	0	0	0	0	0	0	0	0	0	0	0	0	0	0	0	0	0	0	1	0	2	0	0	0	0	0	0	0	Ascomycota	Sordariomycetes	Others	Others	Others	OTU374
OTU121	0	22	0	0	0	0	0	0	0	0	0	0	0	0	0	0	0	0	0	0	0	0	0	0	0	0	0	0	0	0	0	0	0	0	0	0	0	0	0	0	Chytridiomycota	Rhizophlyctidomycetes	Rhizophlyctidales	Rhizophlyctidaceae	Rhizophlyctis	OTU121
OTU593	33	41	42	35	48	5	3	2	3	4	430	463	312	464	548	159	61	115	122	171	140	132	88	136	223	118	40	85	54	110	14	34	40	27	35	3	7	3	22	3	Ascomycota	Sordariomycetes	Hypocreales	Nectriaceae	Neocosmospora	OTU593
OTU1634	0	0	0	0	0	0	0	0	0	0	2	10	1	0	1	0	1	0	0	0	1	0	2	1	0	0	0	1	0	1	0	0	0	0	0	0	0	0	0	0	Others	Others	Others	Others	Others	OTU1634
OTU1712	3	0	0	0	0	0	0	0	0	0	0	0	0	0	0	0	0	0	0	2	0	0	0	0	0	0	0	0	0	0	0	0	0	0	0	0	0	0	0	1	Mortierellomycota	Mortierellomycetes	Mortierellales	Mortierellaceae	Mortierella	OTU1712
OTU2328	0	0	0	0	0	0	0	0	0	0	0	0	0	0	0	0	0	0	0	0	0	0	0	0	0	0	0	0	0	0	0	0	2	1	0	0	0	1	0	0	Ascomycota	Sordariomycetes	Hypocreales	Cordycipitaceae	Simplicillium	OTU2328
OTU576	0	0	0	0	0	0	0	0	0	0	0	0	0	0	0	0	0	0	0	0	0	0	0	0	0	0	0	0	0	0	0	0	0	0	0	0	0	0	0	1	Ascomycota	Sordariomycetes	Hypocreales	Nectriaceae	Others	OTU576
OTU74	0	2	0	0	0	0	0	0	0	0	0	0	0	0	0	0	0	0	0	0	0	0	0	0	0	0	0	0	0	0	0	0	0	0	2	1	0	0	0	0	Basidiomycota	Tremellomycetes	Tremellales	Tremellaceae	Cryptococcus_Tremellaceae	OTU74
OTU1219	0	0	0	0	0	0	0	0	0	0	0	0	3	0	0	0	0	0	0	0	0	0	0	0	0	0	0	0	0	0	0	0	0	0	0	0	0	0	0	0	Ascomycota	Sordariomycetes	Hypocreales	Hypocreales_fam_Incertae_sedis	Sarocladium	OTU1219
OTU900	0	0	0	0	0	0	0	0	0	1	0	0	0	0	0	0	0	1	4	0	0	0	0	0	0	0	0	0	0	0	15	0	1	3	4	3	25	19	19	2	Ascomycota	Sordariomycetes	Hypocreales	Nectriaceae	Volutella	OTU900
OTU1587	0	0	0	0	0	0	0	0	0	0	0	0	0	0	0	0	0	3	0	2	0	0	0	0	0	0	0	0	0	0	0	0	0	0	0	0	0	0	0	0	Ascomycota	Sordariomycetes	Xylariales	Others	Others	OTU1587
OTU1529	0	0	1	0	0	0	0	0	0	0	0	0	0	0	0	0	0	0	0	0	0	0	0	0	0	0	0	0	0	0	0	0	0	0	0	0	0	0	0	0	Others	Others	Others	Others	Others	OTU1529
OTU212	0	0	1	7	0	0	0	0	0	0	0	0	0	0	0	0	0	0	0	0	0	0	0	0	0	0	0	0	0	0	0	0	0	1	0	0	0	0	0	0	Ascomycota	Eurotiomycetes	Chaetothyriales	Herpotrichiellaceae	Rhinocladiella	OTU212
OTU1431	0	0	0	0	0	0	0	0	0	0	0	0	0	0	1	0	0	0	0	1	0	0	0	0	0	0	0	0	0	0	0	0	0	0	0	0	0	0	0	0	Mortierellomycota	Mortierellomycetes	Mortierellales	Mortierellaceae	Mortierella	OTU1431
OTU949	0	0	0	0	0	0	0	0	0	0	0	0	2	0	0	0	0	0	0	0	1	0	0	0	0	0	0	0	0	0	0	0	0	0	0	0	0	0	0	0	Ascomycota	Leotiomycetes	Helotiales	Helotiaceae	Scytalidium	OTU949
OTU1925	0	0	0	0	0	0	0	0	0	0	0	0	0	0	0	1	0	0	0	0	0	0	0	0	0	1	0	0	0	0	0	0	0	0	0	0	0	0	0	0	Basidiomycota	Others	Others	Others	Others	OTU1925
OTU2545	0	0	0	0	0	0	0	0	0	0	0	0	0	0	0	1	0	0	0	0	0	0	0	0	0	0	0	0	0	0	0	2	0	4	2	2	1	0	0	2	Ascomycota	Sordariomycetes	Hypocreales	Nectriaceae	Others	OTU2545
OTU688	0	0	0	0	0	0	0	0	0	0	0	0	0	0	0	0	0	0	0	0	0	0	0	4	0	0	0	0	0	0	0	0	0	0	0	0	0	0	0	0	Ascomycota	Sordariomycetes	Xylariales	Others	Others	OTU688
OTU2358	1	0	1	0	0	0	0	0	0	1	0	0	0	0	0	0	0	0	0	0	0	0	0	0	0	0	0	0	0	0	2	0	5	3	4	1	0	1	0	0	Ascomycota	Saccharomycetes	Saccharomycetales	Saccharomycetales_fam_Incertae_sedis	Candida	OTU2358
OTU1441	0	0	0	0	0	0	0	0	0	0	0	0	0	0	0	0	0	0	0	2	0	0	0	0	0	0	0	0	0	0	0	0	0	0	0	0	0	0	0	0	Basidiomycota	Tremellomycetes	Filobasidiales	Filobasidiaceae	Filobasidium	OTU1441
OTU1200	1	0	0	7	0	0	0	0	0	0	0	1	1	0	1	3	0	6	1	6	3	0	1	1	2	2	2	2	0	1	6	15	15	9	6	0	0	0	0	0	Mortierellomycota	Mortierellomycetes	Mortierellales	Mortierellaceae	Mortierella	OTU1200
OTU1317	0	0	0	0	0	0	0	0	1	0	0	3	0	0	0	23	14	4	1	2	5	20	3	6	0	68	18	19	13	15	0	0	0	1	0	1	0	2	1	2	Olpidiomycota	Olpidiomycetes	Olpidiales	Olpidiaceae	Others	OTU1317
OTU1725	0	0	0	0	0	0	0	0	0	0	0	0	0	0	0	0	0	0	0	0	0	0	0	0	0	0	0	0	0	0	0	0	0	1	0	0	0	1	0	0	Basidiomycota	Cystobasidiomycetes	Others	Others	Others	OTU1725
OTU2484	0	0	1	2	2	0	0	0	0	0	0	0	0	0	0	0	0	0	0	0	0	0	0	0	0	0	0	0	0	0	0	0	3	3	0	3	0	31	0	3	Ascomycota	Sordariomycetes	Hypocreales	Hypocreales_fam_Incertae_sedis	Sarocladium	OTU2484
OTU2246	0	0	0	0	0	0	0	0	0	0	0	0	0	0	0	0	0	0	0	0	0	0	0	0	0	0	0	0	0	0	3	1	2	0	0	0	0	0	0	0	Chytridiomycota	Others	Others	Others	Others	OTU2246
OTU2242	0	0	0	0	0	0	0	0	0	0	0	0	0	0	2	0	0	0	0	0	0	0	0	0	0	0	0	0	0	0	6	13	1	0	3	0	0	0	0	0	Chytridiomycota	Others	Others	Others	Others	OTU2242
OTU2142	0	0	0	0	0	0	0	0	0	0	0	0	0	0	0	0	0	0	0	0	0	0	0	0	0	1	0	0	0	2	1	0	0	10	0	0	0	0	0	0	Ascomycota	Sordariomycetes	Hypocreales	Nectriaceae	Fusarium	OTU2142
OTU119	0	15	4	3	0	0	0	1	0	0	29	4	15	34	1	0	0	5	17	1	2	0	14	6	1	0	0	0	1	1	24	1	1	9	2	2	0	3	0	0	Mortierellomycota	Mortierellomycetes	Mortierellales	Mortierellaceae	Mortierella	OTU119
OTU836	0	0	0	0	0	0	0	0	0	0	0	0	0	0	0	0	0	0	0	0	0	0	0	0	0	0	0	0	0	0	0	0	0	0	1	0	0	2	0	0	Ascomycota	Dothideomycetes	Pleosporales	Phaeosphaeriaceae	Paraphoma	OTU836
OTU160	0	3	1	0	2	1	0	0	0	0	0	0	0	0	0	0	0	0	0	0	0	0	0	0	0	0	0	0	0	0	1	0	1	0	0	0	1	0	3	1	Ascomycota	Sordariomycetes	Hypocreales	Bionectriaceae	Valsonectria	OTU160
OTU319	42	40	34	25	9	1	4	0	3	13	0	0	0	0	0	0	0	1	2	0	0	0	1	0	0	0	0	0	0	0	17	11	41	10	176	13	9	104	9	19	Ascomycota	Sordariomycetes	Hypocreales	Hypocreales_fam_Incertae_sedis	Sarocladium	OTU319
OTU1294	0	0	0	0	0	0	0	0	0	0	1	0	0	0	0	0	0	0	0	0	0	0	0	0	0	0	0	0	0	0	0	0	0	0	0	0	0	0	0	0	Ascomycota	Orbiliomycetes	Orbiliales	Orbiliales_fam_Incertae_sedis	Vermispora	OTU1294
OTU516	0	0	0	0	0	0	0	0	0	0	0	0	0	1	0	6	0	0	4	0	0	0	5	0	4	3	0	0	0	0	0	0	0	0	0	0	0	0	0	0	Ascomycota	Sordariomycetes	Sordariales	Lasiosphaeriaceae	Schizothecium	OTU516
OTU210	0	0	0	1	0	0	0	0	0	0	0	0	0	0	0	0	0	0	0	0	0	0	0	0	0	0	0	0	0	0	0	0	0	0	0	0	0	0	0	0	Ascomycota	Dothideomycetes	Others	Others	Others	OTU210
OTU186	6	4	0	0	0	0	0	0	0	0	0	1	0	0	0	0	0	0	0	0	0	0	0	0	0	0	0	0	0	0	1	18	20	0	8	0	0	0	0	0	Ascomycota	Dothideomycetes	Pleosporales	Phaeosphaeriaceae	Ophiosphaerella	OTU186
OTU1948	0	0	0	0	0	0	0	0	0	0	0	0	0	0	0	0	1	0	0	0	0	1	0	1	1	0	0	0	0	0	0	0	0	0	0	0	0	0	0	0	Ascomycota	Pezizomycetes	Pezizales	Ascobolaceae	Ascobolus	OTU1948
OTU1223	0	0	0	0	0	0	0	0	0	0	0	0	0	0	0	0	0	0	0	0	0	0	0	0	0	0	0	0	0	0	0	0	0	0	1	0	0	1	0	3	Ascomycota	Dothideomycetes	Pleosporales	Dictyosporiaceae	Others	OTU1223
OTU18	33	1	0	0	0	0	1	0	0	0	0	0	0	0	0	0	0	0	0	0	0	0	0	0	0	0	0	0	0	0	0	0	0	0	0	0	0	0	1	0	Ascomycota	Dothideomycetes	Pleosporales	Phaeosphaeriaceae	Others	OTU18
OTU1000	0	0	0	0	0	0	0	0	0	0	1	0	0	0	0	0	0	0	0	0	0	0	0	0	0	0	0	0	0	0	0	0	0	0	0	0	0	0	0	0	Ascomycota	Leotiomycetes	Erysiphales	Erysiphaceae	Erysiphe	OTU1000
OTU1836	0	0	0	0	0	0	0	0	0	0	0	0	2	0	0	0	0	1	0	0	0	0	0	0	0	0	0	0	0	0	0	0	0	0	0	0	0	0	0	0	Ascomycota	Others	Others	Others	Others	OTU1836
OTU93	13	13	6	16	14	1	0	0	1	2	0	0	0	0	0	0	0	0	0	0	0	0	0	0	0	0	0	0	0	0	2	3	3	10	7	2	0	1	2	4	Ascomycota	Sordariomycetes	Hypocreales	Nectriaceae	Cosmospora	OTU93
OTU323	0	1	2	0	0	0	0	0	1	1	0	0	0	0	0	0	0	0	0	0	0	0	0	0	0	0	0	0	0	0	0	2	13	2	5	0	0	0	8	1	Ascomycota	Sordariomycetes	Magnaporthales	Magnaporthaceae	Pyricularia	OTU323
OTU2102	0	0	0	0	0	0	0	0	0	0	0	0	0	0	0	0	0	1	0	0	0	0	0	0	0	15	10	12	3	9	0	0	0	0	0	0	0	0	0	0	Chytridiomycota	Others	Others	Others	Others	OTU2102
OTU2104	1	4	0	1	1	1	2	2	1	1	0	0	0	0	0	2	0	0	0	0	0	0	0	0	0	0	0	2	0	2	7	3	0	1	0	0	1	6	4	3	Chytridiomycota	Others	Others	Others	Others	OTU2104
OTU997	0	0	0	0	0	0	0	0	0	0	0	0	1	0	3	0	0	0	0	0	0	0	1	0	3	1	1	2	0	0	0	0	0	0	0	0	0	0	0	0	Ascomycota	Orbiliomycetes	Orbiliales	Orbiliaceae	Others	OTU997
OTU1945	0	0	0	0	0	0	0	0	0	0	0	0	0	0	0	1	0	0	0	0	0	0	0	0	0	0	0	0	0	0	0	0	0	0	0	0	0	0	0	0	Basidiomycota	Agaricostilbomycetes	Agaricostilbales	Kondoaceae	Kondoa	OTU1945
OTU1360	0	0	0	0	0	0	0	0	0	0	0	2	0	0	10	0	0	0	0	0	0	0	0	0	0	0	0	0	0	0	0	0	3	0	3	0	0	0	0	1	Ascomycota	Sordariomycetes	Others	Others	Others	OTU1360
OTU1583	0	0	0	0	0	0	0	0	0	0	0	2	0	0	0	0	0	1	0	0	0	0	0	0	0	0	0	0	0	0	0	0	0	0	0	0	0	0	0	0	Ascomycota	Others	Others	Others	Others	OTU1583
OTU2269	36	18	51	42	17	0	1	2	0	0	0	0	5	0	0	0	0	0	3	0	0	0	0	1	0	0	1	1	0	0	71	163	279	71	140	4	18	13	9	13	Ascomycota	Sordariomycetes	Trichosphaeriales	Trichosphaeriaceae	Nigrospora	OTU2269
OTU363	0	0	2	4	2	1	1	0	0	0	5	7	3	3	10	0	1	0	0	3	0	0	3	0	1	2	1	3	2	2	2	6	3	5	0	27	18	13	16	21	Glomeromycota	Glomeromycetes	Others	Others	Others	OTU363
OTU735	0	0	0	0	0	0	0	0	0	0	0	0	5	2	0	0	0	0	0	0	0	0	0	0	0	0	0	0	0	0	0	0	0	18	0	2	0	0	0	0	Ascomycota	Sordariomycetes	Sordariales	Sordariaceae	Others	OTU735
OTU24	9	4	4	2	1	0	0	2	0	0	0	0	0	0	0	0	0	0	0	0	0	0	0	0	0	0	2	0	0	0	0	0	0	0	2	0	0	2	0	0	Ascomycota	Sordariomycetes	Hypocreales	Hypocreales_fam_Incertae_sedis	Acremonium	OTU24
OTU2039	0	0	0	0	0	0	0	0	0	0	0	0	0	0	0	0	0	0	0	0	0	0	1	0	0	0	0	0	0	0	0	0	0	0	0	0	0	0	0	0	Glomeromycota	Glomeromycetes	Glomerales	Glomeraceae	Others	OTU2039
OTU2352	17	11	8	13	168	0	0	0	0	0	3	8	1	1	10	7	0	3	5	4	0	0	0	0	4	0	0	0	0	0	54	127	69	54	59	4	22	15	10	12	Ascomycota	Sordariomycetes	Coniochaetales	Coniochaetaceae	Lecythophora	OTU2352
OTU1886	3	1	4	1	3	0	0	0	0	0	0	0	2	1	0	0	0	0	0	0	1	0	1	0	0	0	0	0	0	1	0	7	3	6	4	0	0	0	1	0	Ascomycota	Sordariomycetes	Hypocreales	Nectriaceae	Others	OTU1886
OTU2158	0	0	0	0	0	0	0	0	0	0	0	0	0	0	0	0	0	0	0	0	0	0	0	0	0	0	0	0	0	0	0	1	0	0	2	0	0	0	0	0	Others	Others	Others	Others	Others	OTU2158
OTU2159	1	15	8	19	25	0	0	0	2	0	0	0	0	0	0	0	0	0	0	0	0	0	0	0	0	0	0	0	0	0	44	54	37	28	30	6	12	5	8	6	Others	Others	Others	Others	Others	OTU2159
OTU1079	0	0	2	0	0	0	0	0	0	0	0	2	0	0	0	0	0	0	0	0	0	0	0	0	0	0	0	0	0	0	0	0	0	0	0	0	0	0	0	0	Ascomycota	Sordariomycetes	Microascales	Microascaceae	Lophotrichus	OTU1079
OTU1668	0	0	0	0	0	0	0	0	0	0	0	0	0	0	0	0	0	0	0	0	0	0	0	0	0	0	0	0	0	0	0	0	0	0	2	0	0	1	0	0	Ascomycota	Sordariomycetes	Others	Others	Others	OTU1668
OTU459	11	0	7	11	1	0	0	0	0	0	0	0	0	0	1	0	0	0	0	0	0	0	0	0	0	0	0	0	0	0	0	0	0	0	0	0	0	0	0	0	Ascomycota	Eurotiomycetes	Eurotiales	Aspergillaceae	Penicillium	OTU459
OTU2150	0	3	1	2	1	0	0	0	0	0	0	0	0	0	0	0	0	0	0	0	0	0	0	0	0	0	0	0	0	0	1	0	0	2	0	0	0	0	0	0	Others	Others	Others	Others	Others	OTU2150
OTU2151	0	0	0	0	0	0	0	0	0	0	0	0	0	0	0	0	0	0	0	0	0	0	0	0	0	0	0	0	0	0	3	0	0	0	0	0	0	0	0	0	Others	Others	Others	Others	Others	OTU2151
OTU1031	1	0	0	0	0	0	0	0	0	0	0	0	0	0	0	0	0	0	0	0	0	0	0	0	0	0	0	0	0	0	0	0	0	0	0	0	0	0	0	0	Others	Others	Others	Others	Others	OTU1031
OTU272	129	485	227	306	283	10	10	15	23	18	1	0	0	2	0	0	0	0	0	0	1	0	0	0	0	0	0	3	0	0	173	159	202	67	213	30	40	40	87	59	Ascomycota	Sordariomycetes	Hypocreales	Bionectriaceae	Clonostachys	OTU272
OTU1501	0	0	0	2	2	0	0	0	0	0	0	0	0	0	0	0	0	0	0	0	0	0	0	0	0	0	0	0	0	0	0	0	0	0	0	0	0	0	0	0	Ascomycota	Sordariomycetes	Glomerellales	Plectosphaerellaceae	Lectera	OTU1501
OTU2087	2	0	0	0	0	0	0	0	0	0	0	0	0	0	0	0	0	1	0	0	0	0	0	0	0	1	0	0	0	0	0	3	0	0	0	0	0	0	0	0	Ascomycota	Dothideomycetes	Pleosporales	Pleosporaceae	Curvularia	OTU2087
OTU843	0	0	0	0	0	0	0	0	0	0	0	0	0	0	0	2	0	1	1	5	0	0	0	0	0	7	3	18	5	8	0	0	0	0	0	0	0	0	0	0	Basidiomycota	Microbotryomycetes	Sporidiobolales	Sporidiobolaceae	Rhodotorula	OTU843
OTU27	1	0	0	0	0	0	0	0	0	0	0	0	0	0	0	0	0	0	0	0	0	0	0	0	0	0	0	0	0	0	0	0	0	0	0	0	0	0	0	0	Basidiomycota	Agaricomycetes	Polyporales	Coriolaceae	Trametes	OTU27
OTU1288	0	0	0	0	0	0	0	0	0	0	0	0	0	1	0	1	0	0	0	0	0	0	0	0	0	0	0	0	0	0	0	0	0	0	0	0	0	0	0	0	Chytridiomycota	Others	Others	Others	Others	OTU1288
OTU525	0	0	0	0	0	0	0	0	0	0	0	2	0	0	0	0	0	0	0	0	0	0	0	0	0	0	0	0	0	0	0	0	0	0	0	0	0	0	0	0	Others	Others	Others	Others	Others	OTU525
OTU2116	0	1	1	0	0	30	22	26	39	23	0	0	0	0	0	2	0	0	0	0	0	0	0	0	0	0	1	0	0	0	0	0	0	0	0	7	4	8	4	4	Ascomycota	Dothideomycetes	Pleosporales	Didymellaceae	Epicoccum	OTU2116
OTU579	0	0	0	0	0	0	0	0	0	0	0	0	0	0	0	0	0	0	0	0	0	0	0	0	0	0	0	0	0	0	0	0	0	0	0	1	0	3	3	1	Ascomycota	Sordariomycetes	Hypocreales	Hypocreales_fam_Incertae_sedis	Acremonium	OTU579
OTU2443	0	0	0	0	0	0	0	0	0	0	0	0	0	0	0	0	0	0	0	0	0	0	0	0	0	0	0	0	0	0	0	0	0	0	0	1	0	0	0	0	Others	Others	Others	Others	Others	OTU2443
OTU2440	0	1	6	3	0	0	0	0	0	0	0	0	0	0	0	0	0	0	0	0	0	0	0	0	0	0	0	0	0	0	2	0	1	3	0	3	5	8	3	9	Others	Others	Others	Others	Others	OTU2440
OTU2449	0	0	1	1	0	0	0	0	0	0	0	0	0	0	0	0	0	0	0	0	0	0	1	0	0	0	0	0	0	0	0	0	1	1	0	0	0	0	1	1	Others	Others	Others	Others	Others	OTU2449
OTU1856	0	0	0	0	0	0	0	0	0	0	0	0	1	1	1	1	1	2	0	1	4	3	1	0	1	0	0	0	1	0	0	0	0	0	0	0	0	0	0	0	Chytridiomycota	Others	Others	Others	Others	OTU1856
OTU236	0	0	0	2	0	0	0	0	0	0	0	0	0	0	0	0	0	0	0	0	0	0	0	0	0	0	0	0	0	0	0	0	0	0	0	1	0	0	0	0	Others	Others	Others	Others	Others	OTU236
OTU230	6	5	4	5	1	0	0	0	0	0	0	0	0	0	0	0	0	0	0	0	0	0	0	0	0	0	0	0	0	0	0	1	3	0	0	0	0	0	0	0	Others	Others	Others	Others	Others	OTU230
OTU232	0	0	0	2	0	0	1	0	0	0	0	0	0	0	0	0	0	0	0	0	0	0	0	0	0	0	0	0	0	0	0	0	0	0	1	0	0	0	0	0	Others	Others	Others	Others	Others	OTU232
OTU233	0	0	0	2	0	0	0	0	0	0	0	0	0	0	0	0	0	0	0	0	0	0	0	0	0	0	0	0	0	0	0	0	0	0	0	0	0	0	0	0	Others	Others	Others	Others	Others	OTU233
OTU239	0	0	0	4	0	0	0	0	0	0	0	0	0	0	0	0	0	0	0	0	0	0	0	0	0	0	0	0	0	0	0	0	0	0	0	0	0	0	0	0	Others	Others	Others	Others	Others	OTU239
OTU2177	0	0	0	0	0	0	0	0	0	0	0	0	0	0	0	0	0	0	0	0	0	0	0	0	0	0	0	0	0	0	3	0	0	0	2	0	0	0	0	0	Chytridiomycota	Chytridiomycetes	Others	Others	Others	OTU2177
OTU2263	0	1	0	0	0	0	0	0	0	0	0	0	0	0	0	0	0	0	0	0	0	0	0	0	0	0	0	0	0	0	0	4	1	0	0	0	0	1	0	0	Ascomycota	Dothideomycetes	Pleosporales	Corynesporascaceae	Corynespora	OTU2263
OTU2059	6	16	8	39	17	0	0	0	0	0	372	502	217	302	788	322	88	278	302	532	225	302	312	214	288	19	3	69	22	30	0	0	0	0	0	0	0	0	0	1	Mortierellomycota	Mortierellomycetes	Mortierellales	Mortierellaceae	Mortierella	OTU2059
OTU83	0	4	0	0	0	0	1	0	0	0	0	0	1	0	2	0	0	1	0	0	1	0	1	0	0	0	0	1	0	0	0	0	0	0	1	1	1	1	0	0	Ascomycota	Sordariomycetes	Sordariales	Chaetomiaceae	Chaetomium	OTU83
OTU2139	2	0	1	1	1	0	0	0	0	0	0	0	0	0	1	2	0	0	0	0	0	1	0	0	0	0	0	0	0	1	2	2	2	1	1	3	2	1	2	0	Ascomycota	Sordariomycetes	Sordariales	Others	Others	OTU2139
OTU1088	5	4	2	6	5	0	0	0	0	0	12	17	19	19	13	2	0	1	3	0	0	2	1	0	3	5	5	0	1	3	5	9	9	0	4	1	1	3	4	12	Ascomycota	Sordariomycetes	Xylariales	Microdochiaceae	Microdochium	OTU1088
OTU1918	0	0	0	0	0	0	0	0	0	0	3	0	4	2	10	0	0	0	0	0	0	0	0	0	0	0	0	0	0	0	0	0	0	0	0	0	0	0	0	0	Ascomycota	Sordariomycetes	Hypocreales	Clavicipitaceae	Metarhizium	OTU1918
OTU1840	317	279	316	283	353	11	12	26	15	14	667	934	579	551	780	651	256	539	684	734	1714	1782	1274	1141	1635	430	185	350	190	594	128	162	188	236	136	271	207	205	244	229	Mortierellomycota	Mortierellomycetes	Mortierellales	Mortierellaceae	Mortierella	OTU1840
OTU977	13	13	3	4	9	3	8	3	5	6	4	1	2	6	7	46	27	44	90	66	12	2	4	2	2	4	7	8	7	14	10	20	12	11	25	6	7	15	4	12	Ascomycota	Sordariomycetes	Hypocreales	Nectriaceae	Gibberella	OTU977
OTU2513	0	1	0	0	0	0	0	0	0	0	0	0	0	0	0	0	0	0	0	0	0	0	0	0	0	0	0	0	0	0	0	0	0	0	0	0	0	1	6	0	Ascomycota	Dothideomycetes	Pleosporales	Phaeosphaeriaceae	Paraphoma	OTU2513
OTU66	652	7	1	0	6	1	2	0	12	4	0	0	0	0	0	0	0	0	0	0	0	0	1	0	0	0	0	0	0	0	11	6	4	0	5	1	1	4	8	2	Ascomycota	Dothideomycetes	Pleosporales	Coniothyriaceae	Coniothyrium	OTU66
OTU249	0	0	0	0	1	0	0	0	0	0	0	0	0	0	0	0	0	0	0	0	0	0	0	0	0	0	0	0	0	0	0	0	0	0	0	0	0	0	0	0	Rozellomycota	Others	Others	Others	Others	OTU249
OTU2044	0	0	0	0	0	0	0	0	0	0	0	0	0	0	0	0	0	0	0	0	0	0	0	1	0	0	0	0	0	0	0	0	0	0	0	0	0	0	1	0	Ascomycota	Dothideomycetes	Pleosporales	Pleosporaceae	Curvularia	OTU2044
OTU765	1	0	0	0	0	0	0	0	0	1	0	0	0	0	0	0	0	0	0	0	0	0	0	0	0	0	0	0	0	0	0	1	0	0	1	1	1	0	0	1	Basidiomycota	Tremellomycetes	Tremellales	Bulleribasidiaceae	Vishniacozyma	OTU765
OTU1650	0	0	0	0	0	0	0	0	0	0	0	0	0	0	0	0	0	0	1	0	0	0	0	0	0	0	0	0	0	0	0	0	0	0	0	0	0	0	0	0	Basidiomycota	Agaricomycetes	Agaricales	Psathyrellaceae	Coprinellus	OTU1650
OTU1129	0	0	0	0	0	0	0	0	1	1	0	0	0	0	1	5	0	9	2	10	2	0	0	0	0	4	4	1	1	5	0	0	0	0	2	0	0	0	1	0	Ascomycota	Dothideomycetes	Pleosporales	Pleosporaceae	Alternaria	OTU1129
OTU1928	0	0	0	0	0	0	0	0	0	0	0	0	0	0	0	2	0	0	1	0	0	0	0	0	0	0	0	0	0	0	0	1	0	0	0	0	0	0	0	0	Ascomycota	Sordariomycetes	Xylariales	Diatrypaceae	Peroneutypa	OTU1928
OTU2424	0	0	0	0	0	0	0	0	0	0	0	0	0	0	0	0	0	0	0	0	0	0	0	0	0	0	0	0	0	0	0	0	0	0	2	0	0	0	0	0	Ascomycota	Eurotiomycetes	Eurotiales	Aspergillaceae	Aspergillus	OTU2424
OTU1940	0	0	0	0	0	0	0	0	0	0	0	0	0	0	0	6	0	0	0	0	0	0	0	0	0	0	0	0	0	0	0	0	0	0	0	0	0	0	0	0	Ascomycota	Sordariomycetes	Sordariales	Chaetomiaceae	Others	OTU1940
OTU1463	0	0	0	0	0	0	0	0	0	0	0	0	0	0	0	1	0	0	0	0	0	0	0	0	0	0	0	0	0	0	0	0	0	0	0	0	0	0	0	0	Basidiomycota	Tremellomycetes	Tremellales	Bulleraceae	Genolevuria	OTU1463
OTU865	0	0	0	0	1	0	0	0	0	0	0	0	0	0	0	0	0	0	0	1	0	0	0	0	0	0	0	0	0	0	1	0	0	0	0	0	0	0	0	0	Ascomycota	Sordariomycetes	Xylariales	Apiosporaceae	Arthrinium	OTU865
OTU933	0	0	0	0	0	0	0	0	0	0	0	0	0	0	0	0	0	0	0	0	0	0	0	0	0	0	0	0	0	0	0	0	0	0	0	0	0	0	0	1	Ascomycota	Leotiomycetes	Helotiales	Sclerotiniaceae	Sclerotinia	OTU933
OTU2467	0	0	0	0	0	0	0	0	0	0	0	0	0	0	0	0	0	0	0	0	0	0	0	0	0	0	0	0	0	0	0	0	0	0	0	0	7	0	0	0	Ascomycota	Pezizomycetes	Pezizales	Pezizaceae	Others	OTU2467
OTU1837	0	0	0	0	0	0	0	0	0	0	0	0	2	0	0	0	0	0	0	0	0	0	0	0	0	0	0	0	0	0	0	0	0	0	0	0	0	0	0	0	Ascomycota	Pezizomycetes	Pezizales	Pyronemataceae	Octospora	OTU1837
OTU1875	0	0	0	0	0	0	0	0	0	0	34	61	64	133	124	0	1	24	12	8	3	0	0	14	9	18	19	4	31	16	0	0	0	0	0	0	0	0	0	0	Ascomycota	Sordariomycetes	Sordariales	Chaetomiaceae	Chaetomium	OTU1875
OTU1424	0	0	0	0	0	0	0	0	0	0	1	0	0	0	0	0	0	0	0	0	0	0	0	0	0	0	0	0	0	0	0	0	0	0	0	0	0	0	0	0	Ascomycota	Sordariomycetes	Hypocreales	Nectriaceae	Fusarium	OTU1424
OTU481	0	0	2	0	0	0	0	0	0	0	3	5	4	8	9	5	5	3	10	8	5	3	0	21	1	0	0	1	1	0	0	1	0	0	0	0	0	0	0	0	Ascomycota	Sordariomycetes	Hypocreales	Nectriaceae	Dactylonectria	OTU481
OTU750	0	0	0	0	0	0	0	0	0	0	0	0	0	0	1	0	0	0	0	0	0	0	0	0	0	0	0	0	0	0	0	0	0	0	0	0	0	0	0	0	Others	Others	Others	Others	Others	OTU750
OTU22	2	0	0	0	0	0	0	0	0	0	0	0	0	0	0	0	0	0	0	0	0	0	0	0	0	0	0	0	0	0	0	0	0	0	0	0	0	0	0	0	Basidiomycota	Agaricomycetes	Polyporales	Ganodermataceae	Ganoderma	OTU22
OTU379	0	0	0	2	6	0	0	2	4	2	0	3	0	0	0	0	0	0	0	1	0	0	0	0	0	0	0	0	0	0	28	6	52	12	2	0	6	0	1	4	Ascomycota	Sordariomycetes	Sordariales	Lasiosphaeriaceae	Podospora	OTU379
OTU2	1	0	0	0	0	0	0	0	0	0	0	0	0	0	0	0	0	0	0	0	0	0	0	0	0	0	0	0	0	0	0	0	0	0	0	0	0	0	0	0	Basidiomycota	Agaricomycetes	Tremellodendropsidales	Others	Others	OTU2
OTU2360	0	0	0	0	0	0	0	0	0	0	0	0	0	0	0	0	0	0	0	0	0	0	0	0	0	0	0	0	0	0	0	0	0	2	2	0	0	0	0	0	Ascomycota	Sordariomycetes	Hypocreales	Hypocreales_fam_Incertae_sedis	Acremonium	OTU2360
OTU299	0	0	0	0	0	4	0	0	2	0	0	0	0	0	0	0	0	0	0	0	0	0	0	0	0	0	0	0	0	0	0	0	0	0	0	0	0	0	0	0	Ascomycota	Dothideomycetes	Pleosporales	Didymellaceae	Others	OTU299
OTU438	0	0	0	0	0	0	0	0	0	0	0	0	0	0	0	0	0	0	0	0	0	0	0	0	0	0	0	0	0	1	0	0	0	0	0	0	0	0	0	0	Ascomycota	Eurotiomycetes	Onygenales	Onygenales_fam_Incertae_sedis	Spiromastix	OTU438
OTU1975	0	0	0	0	0	0	0	0	0	0	0	0	0	0	0	0	0	0	2	0	0	0	0	0	0	0	0	0	0	0	0	0	0	0	0	0	0	0	0	0	Ascomycota	Sordariomycetes	Coniochaetales	Coniochaetaceae	Coniochaeta	OTU1975
OTU2322	1	1	1	0	1	1	0	0	0	0	0	0	0	0	0	0	0	0	0	0	0	0	0	0	0	0	0	0	0	0	7	6	1	2	3	0	0	0	0	0	Chytridiomycota	Others	Others	Others	Others	OTU2322
OTU2324	0	0	0	1	0	0	0	0	0	0	0	0	0	0	0	0	0	0	0	0	0	0	0	0	0	0	0	0	0	0	0	0	0	0	0	0	0	0	0	0	Chytridiomycota	Others	Others	Others	Others	OTU2324
OTU1737	0	0	0	0	0	0	0	0	0	0	0	0	0	0	0	0	0	0	0	1	0	0	0	0	0	0	0	0	0	2	0	0	0	0	0	0	0	0	0	0	Basidiomycota	Tremellomycetes	Filobasidiales	Others	Others	OTU1737
OTU1616	0	0	0	0	0	0	0	0	0	0	0	0	0	0	0	0	0	0	0	0	0	0	0	0	0	0	0	0	0	1	0	0	0	0	0	0	0	0	0	0	Ascomycota	Dothideomycetes	Pleosporales	Phaeosphaeriaceae	Setophaeosphaeria	OTU1616
OTU2108	0	0	0	0	0	0	0	0	0	0	31	10	46	1	6	1	0	3	4	1	0	1	0	1	8	0	0	3	1	0	0	0	0	0	0	0	0	0	0	0	Ascomycota	Sordariomycetes	Others	Others	Others	OTU2108
OTU928	0	2	3	0	7	1	0	2	3	2	0	0	0	0	0	0	0	0	1	0	0	0	0	0	0	0	0	0	0	0	0	0	7	0	0	1	0	3	0	3	Basidiomycota	Tremellomycetes	Tremellales	Bulleribasidiaceae	Dioszegia	OTU928
OTU613	5	29	21	8	40	8	2	7	11	5	0	1	0	0	0	10	1	1	5	8	0	0	0	0	0	2	1	18	1	5	21	21	13	5	32	21	25	5	11	13	Ascomycota	Dothideomycetes	Pleosporales	Didymellaceae	Didymella	OTU613
OTU955	225	196	221	298	274	9	10	19	24	22	85	44	41	75	32	27	7	27	16	26	32	22	17	17	10	13	10	12	8	22	141	110	229	74	145	24	27	13	27	29	Ascomycota	Sordariomycetes	Hypocreales	Stachybotryaceae	Stachybotrys	OTU955
OTU2146	0	0	0	0	0	0	0	0	0	0	0	0	0	0	0	0	1	0	0	0	0	0	0	0	0	3	1	7	7	3	0	0	0	0	0	0	0	0	0	0	Glomeromycota	Glomeromycetes	Glomerales	Glomeraceae	Funneliformis	OTU2146
OTU192	2	0	3	6	2	0	0	0	0	0	0	0	0	0	0	0	0	0	0	0	0	0	0	0	0	0	0	0	0	0	0	0	0	0	0	0	0	0	0	0	Glomeromycota	Glomeromycetes	Glomerales	Glomeraceae	Others	OTU192
OTU1181	0	0	0	0	0	0	0	0	0	0	0	0	0	0	0	0	0	1	0	0	0	1	3	0	0	17	15	12	12	2	0	0	0	0	0	0	0	0	0	0	Mortierellomycota	Others	Others	Others	Others	OTU1181
OTU1998	0	1	0	0	0	0	0	0	0	0	0	0	0	0	0	0	0	0	0	1	0	0	0	0	0	1	1	0	2	0	0	0	0	0	0	0	0	9	0	0	Basidiomycota	Tremellomycetes	Tremellales	Bulleribasidiaceae	Hannaella	OTU1998
OTU1590	0	0	0	0	0	0	0	0	0	0	11	0	0	0	0	0	0	2	0	0	0	0	0	0	0	0	0	0	0	0	0	0	0	0	0	0	0	0	0	0	Ascomycota	Dothideomycetes	Pleosporales	Torulaceae	Torula	OTU1590
OTU2437	0	0	0	0	0	0	0	0	0	0	0	0	0	0	0	0	0	0	0	0	0	0	0	0	0	0	0	0	0	0	0	0	0	0	0	10	0	0	0	0	Others	Others	Others	Others	Others	OTU2437
OTU2434	0	0	2	6	0	0	0	0	0	0	0	0	0	0	0	0	0	0	0	0	0	0	0	0	0	0	0	0	0	0	0	0	0	0	3	5	0	0	0	0	Others	Others	Others	Others	Others	OTU2434
OTU2433	0	0	0	0	0	0	0	0	0	0	0	0	0	0	0	0	0	0	0	0	0	0	0	0	0	0	0	0	0	0	0	0	3	0	0	1	0	1	0	0	Others	Others	Others	Others	Others	OTU2433
OTU2432	0	2	0	1	0	0	0	0	0	0	0	0	0	2	0	0	0	0	0	0	0	0	0	0	0	0	0	0	0	0	6	3	2	4	3	1	1	2	2	2	Others	Others	Others	Others	Others	OTU2432
OTU2248	0	0	0	0	0	0	0	0	0	0	0	0	0	0	0	0	0	0	0	0	0	0	0	0	0	0	0	0	0	0	0	1	0	0	0	0	2	0	0	0	Ascomycota	Others	Others	Others	Others	OTU2248
OTU1226	0	0	0	1	0	0	1	0	0	0	0	0	0	0	0	0	0	0	0	0	0	0	0	0	0	0	0	0	0	0	0	0	0	1	0	0	0	0	0	1	Ascomycota	Others	Others	Others	Others	OTU1226
OTU229	0	0	0	2	0	0	0	0	0	0	0	0	0	0	0	1	0	0	0	0	0	0	0	0	0	0	0	0	0	0	0	0	0	0	0	0	0	0	0	0	Others	Others	Others	Others	Others	OTU229
OTU228	0	0	0	1	0	0	0	0	0	0	0	0	0	0	0	0	0	0	0	0	0	0	0	0	0	0	0	0	0	0	0	0	0	0	0	0	0	0	0	0	Others	Others	Others	Others	Others	OTU228
OTU799	0	1	0	0	0	0	0	0	0	0	0	0	0	0	0	0	0	0	0	0	0	0	0	0	0	0	0	0	0	0	0	0	0	0	0	0	0	0	0	0	Basidiomycota	Agaricomycetes	Agaricales	Pluteaceae	Volvopluteus	OTU799
OTU223	13	13	6	19	12	0	0	0	0	0	0	0	0	0	0	0	0	0	0	0	0	0	0	0	0	0	0	0	0	0	0	1	4	0	1	0	0	0	0	0	Others	Others	Others	Others	Others	OTU223
OTU221	1	2	0	4	2	0	1	0	0	0	0	0	0	0	0	0	0	0	0	0	0	0	0	0	0	0	0	0	0	0	44	19	13	10	25	1	0	0	1	0	Others	Others	Others	Others	Others	OTU221
OTU220	36	1	31	38	18	0	0	0	0	0	0	0	0	0	0	0	0	0	0	0	0	0	0	0	0	0	0	0	0	0	3	0	3	2	0	1	0	0	5	7	Others	Others	Others	Others	Others	OTU220
OTU225	0	0	0	2	1	0	0	0	0	0	0	0	0	0	0	0	0	0	0	0	0	0	0	0	0	0	0	0	0	0	0	0	0	0	0	0	0	0	0	0	Others	Others	Others	Others	Others	OTU225
OTU224	0	0	0	2	0	0	0	0	0	0	0	0	0	0	0	0	0	0	0	0	0	0	0	0	0	0	0	0	0	0	0	0	0	0	0	0	0	0	0	0	Others	Others	Others	Others	Others	OTU224
OTU2050	0	0	0	0	0	0	0	0	0	0	0	0	0	0	0	0	0	0	0	1	1	0	0	0	1	0	0	0	0	0	0	0	0	0	0	0	0	0	0	0	Ascomycota	Sordariomycetes	Hypocreales	Others	Others	OTU2050
OTU1999	0	0	0	0	0	0	0	0	0	0	0	0	0	0	0	0	0	0	1	1	0	0	0	0	0	0	0	0	0	0	0	0	0	0	0	0	0	0	0	0	Others	Others	Others	Others	Others	OTU1999
OTU1994	0	0	0	0	0	0	0	0	0	0	0	0	0	1	0	1	0	0	0	1	0	0	0	0	0	0	0	0	0	0	0	0	0	0	0	0	0	0	0	0	Others	Others	Others	Others	Others	OTU1994
OTU1982	2	1	0	0	0	0	0	0	0	0	0	0	0	1	0	4	0	1	1	1	0	3	0	0	0	4	2	0	0	2	0	0	0	0	0	0	0	2	0	0	Ascomycota	Dothideomycetes	Pleosporales	Periconiaceae	Periconia	OTU1982
OTU269	0	0	0	1	2	0	0	0	0	0	0	0	0	0	0	0	0	0	0	0	0	0	0	0	0	0	0	0	0	0	0	0	0	0	0	0	0	0	0	0	Glomeromycota	Glomeromycetes	Glomerales	Glomeraceae	Glomus	OTU269
OTU2274	0	0	0	0	0	0	0	0	0	0	0	0	0	0	0	0	0	0	0	0	0	0	0	0	0	0	0	0	0	0	0	1	0	0	0	0	0	0	0	0	Chytridiomycota	Rhizophydiomycetes	Rhizophydiales	Rhizophydiaceae	Rhizophydium	OTU2274
OTU2380	103	53	42	62	70	5	16	37	14	14	0	0	0	0	1	0	0	0	0	0	0	0	0	0	0	0	0	0	0	0	173	79	560	155	363	385	210	222	279	214	Others	Others	Others	Others	Others	OTU2380
OTU2383	0	0	0	0	0	0	0	0	0	0	0	0	0	0	0	0	0	0	0	0	0	0	0	0	0	0	0	0	0	0	1	0	0	0	1	0	0	0	0	0	Others	Others	Others	Others	Others	OTU2383
OTU2384	0	0	0	0	0	0	0	0	0	0	0	0	0	0	0	0	0	0	0	0	0	0	0	0	0	0	0	0	0	0	0	0	0	0	23	0	0	0	0	0	Others	Others	Others	Others	Others	OTU2384
OTU1141	0	0	0	0	0	0	0	0	0	0	0	0	2	0	0	0	0	0	0	0	0	1	0	0	0	0	0	1	0	0	0	0	0	0	0	0	0	0	0	0	Ascomycota	Sordariomycetes	Hypocreales	Others	Others	OTU1141
OTU1771	0	0	0	0	0	0	0	0	0	0	10	0	0	0	0	3	0	0	0	1	0	0	0	0	0	0	0	0	0	0	0	0	0	0	0	0	0	0	0	0	Ascomycota	Sordariomycetes	Sordariales	Sordariales_fam_Incertae_sedis	Ramophialophora	OTU1771
OTU313	7	17	1	3	5	0	1	2	0	3	0	0	0	0	0	0	0	0	0	0	0	0	0	0	0	1	0	0	1	0	4	4	7	3	6	0	0	0	1	0	Chytridiomycota	Others	Others	Others	Others	OTU313
OTU2086	0	0	0	0	0	0	0	0	0	0	24	37	49	133	9	9	7	29	46	3	7	13	3	36	1	27	3	11	8	7	0	0	0	0	0	0	1	0	0	0	Ascomycota	Sordariomycetes	Sordariales	Chaetomiaceae	Others	OTU2086
OTU2438	0	0	1	1	0	0	0	0	0	0	0	0	0	0	0	0	0	0	0	0	0	0	0	0	0	0	0	0	0	0	1	0	1	0	1	1	0	0	2	0	Ascomycota	Sordariomycetes	Hypocreales	Bionectriaceae	Clonostachys	OTU2438
OTU2042	0	0	0	0	0	0	0	0	0	0	0	3	6	10	12	7	1	8	1	0	1	0	8	38	1	0	0	0	4	1	0	0	0	0	0	0	0	0	0	0	Ascomycota	Pezizomycetes	Pezizales	Ascodesmidaceae	Cephaliophora	OTU2042
OTU1862	0	0	0	0	0	0	0	0	0	0	0	0	1	0	2	0	0	0	0	0	0	0	0	0	0	0	0	0	0	0	0	0	0	0	0	0	0	0	0	0	Others	Others	Others	Others	Others	OTU1862
OTU322	0	0	0	0	0	0	0	0	0	0	0	0	0	0	0	0	0	0	0	0	0	0	0	0	0	0	0	0	0	0	0	0	1	0	0	0	0	0	0	0	Others	Others	Others	Others	Others	OTU322
OTU227	0	0	0	2	1	0	0	0	0	0	0	0	0	0	0	0	0	0	0	0	0	0	0	0	0	0	0	0	0	0	0	0	0	0	0	0	0	0	0	1	Chytridiomycota	Others	Others	Others	Others	OTU227
OTU329	21	64	19	18	12	3	0	1	2	2	0	0	0	0	0	0	0	0	0	0	0	0	0	0	0	0	0	0	0	0	3	1	10	3	1	5	1	2	1	1	Others	Others	Others	Others	Others	OTU329
OTU992	0	0	0	0	0	0	0	0	0	0	0	0	0	0	0	0	0	0	0	0	0	0	0	0	0	0	0	1	0	0	0	0	0	0	0	0	0	0	1	0	Basidiomycota	Tremellomycetes	Tremellales	Bulleribasidiaceae	Dioszegia	OTU992
OTU97	0	2	2	3	1	0	0	0	0	0	0	0	0	0	0	0	0	0	0	0	0	0	0	0	0	0	0	0	0	0	1	0	0	0	0	0	0	0	0	0	Basidiomycota	Agaricomycetes	Agaricales	Others	Others	OTU97
OTU2097	0	0	3	0	0	1	0	1	0	0	0	10	0	0	7	0	0	0	0	0	0	0	0	0	0	3	0	0	1	0	0	0	2	1	0	0	0	0	0	0	Others	Others	Others	Others	Others	OTU2097
OTU2291	0	0	0	3	0	0	0	0	0	0	0	0	0	0	0	0	0	0	0	0	0	0	0	0	0	0	0	0	0	0	26	95	104	71	4	2	8	9	8	0	Chytridiomycota	Rhizophlyctidomycetes	Rhizophlyctidales	Rhizophlyctidaceae	Rhizophlyctis	OTU2291
OTU2095	0	0	0	0	2	0	0	0	0	0	0	0	0	0	0	0	0	0	0	0	0	0	0	0	0	0	0	0	0	0	0	0	0	0	0	0	0	0	0	0	Ascomycota	Sordariomycetes	Sordariales	Others	Others	OTU2095
OTU2092	0	0	0	0	0	0	0	0	0	0	0	1	1	2	0	0	0	0	0	0	0	0	0	0	0	3	0	0	0	0	0	0	0	0	0	0	0	0	0	0	Others	Others	Others	Others	Others	OTU2092
OTU399	0	0	0	0	0	0	0	0	1	0	5	25	14	1	41	2	8	0	5	2	0	0	0	0	0	0	0	0	0	0	0	0	0	0	0	0	0	0	0	0	Basidiomycota	Agaricomycetes	Agaricales	Bolbitiaceae	Conocybe	OTU399
OTU279	0	0	0	0	1	0	0	0	0	0	0	0	0	0	0	0	0	0	0	0	0	0	0	0	0	0	0	0	0	0	0	0	0	0	0	0	0	0	0	0	Ascomycota	Sordariomycetes	Melanosporales	Ceratostomataceae	Others	OTU279
OTU1605	0	0	0	0	0	0	0	0	0	0	0	0	0	0	0	0	0	0	1	0	0	0	0	0	0	0	0	0	0	0	0	0	0	0	0	0	0	0	0	0	Others	Others	Others	Others	Others	OTU1605
OTU2063	21	20	20	25	18	1	1	0	1	0	11	9	13	16	7	4	9	13	6	11	11	6	7	10	13	8	4	5	5	6	24	12	17	26	8	2	0	0	4	6	Ascomycota	Sordariomycetes	Hypocreales	Nectriaceae	Others	OTU2063
OTU382	0	0	0	0	0	0	0	0	0	0	1	0	0	0	0	0	0	0	0	0	0	0	0	0	0	0	0	0	0	0	0	0	0	0	0	0	0	0	0	0	Ascomycota	Sordariomycetes	Sordariales	Lasiosphaeriaceae	Others	OTU382
OTU2476	0	0	2	0	0	0	0	0	0	0	0	0	0	0	0	0	0	0	0	0	0	0	0	0	0	0	0	0	0	0	0	0	0	0	0	0	0	1	0	0	Ascomycota	Dothideomycetes	Pleosporales	Lentitheciaceae	Keissleriella	OTU2476
OTU2132	0	0	0	0	0	0	0	0	0	0	0	0	0	0	0	0	0	2	0	0	0	0	0	0	0	0	0	0	4	0	0	0	0	0	0	0	0	0	0	0	Ascomycota	Sordariomycetes	Hypocreales	Clavicipitaceae	Metarhizium	OTU2132
OTU2268	1	0	0	4	0	0	0	0	0	0	0	0	0	1	0	0	0	0	0	0	0	0	0	0	0	0	0	0	0	0	0	0	1	1	0	0	0	0	1	0	Ascomycota	Sordariomycetes	Hypocreales	Nectriaceae	Others	OTU2268
OTU1285	0	1	0	0	1	0	0	0	0	0	0	0	0	0	2	0	0	0	0	0	0	0	0	0	0	0	0	0	0	0	0	0	0	0	0	0	0	0	0	0	Others	Others	Others	Others	Others	OTU1285
OTU1287	0	0	0	0	0	0	0	0	0	0	0	0	0	0	0	3	1	0	0	2	0	0	0	0	0	1	0	0	0	4	0	0	0	0	0	0	0	0	0	0	Others	Others	Others	Others	Others	OTU1287
OTU2502	47	33	31	31	28	2	2	3	4	2	0	0	0	0	0	0	0	0	0	0	0	0	0	0	0	0	0	0	0	0	25	32	23	32	18	7	2	7	9	0	Ascomycota	Dothideomycetes	Pleosporales	Sporormiaceae	Preussia	OTU2502
OTU1086	0	0	0	0	0	0	0	0	0	0	0	1	3	8	2	6	1	1	1	3	0	0	1	0	4	4	4	5	3	4	0	0	0	0	0	0	0	0	0	0	Glomeromycota	Glomeromycetes	Glomerales	Claroideoglomeraceae	Claroideoglomus	OTU1086
OTU171	4	0	1	0	1	0	0	0	0	0	0	0	0	0	0	0	0	0	0	0	0	0	0	0	0	0	0	0	0	0	0	0	1	0	0	0	0	0	0	0	Mortierellomycota	Mortierellomycetes	Mortierellales	Mortierellaceae	Mortierella	OTU171
OTU2406	0	5	56	1	1	0	0	1	0	0	0	0	0	0	0	1	0	0	2	1	0	0	0	0	0	0	0	0	0	0	3	1	6	10	10	0	0	0	2	1	Ascomycota	Saccharomycetes	Saccharomycetales	Saccharomycetales_fam_Incertae_sedis	Candida	OTU2406
OTU63	6	0	1	4	9	0	0	0	0	0	1	0	0	5	4	0	0	6	0	0	0	6	0	0	0	0	0	0	0	1	0	0	0	0	0	0	0	0	0	1	Chytridiomycota	Others	Others	Others	Others	OTU63
OTU2300	0	1	0	3	0	0	0	0	0	0	0	0	0	0	0	0	0	0	0	0	0	0	0	0	0	0	0	0	0	0	1	0	2	6	6	1	0	2	3	5	Ascomycota	Dothideomycetes	Pleosporales	Phaeosphaeriaceae	Phaeosphaeriopsis	OTU2300
OTU85	1	0	0	0	0	0	0	0	0	0	0	0	0	0	0	0	0	0	0	0	0	0	0	0	0	0	0	0	0	0	0	1	0	1	0	0	0	0	0	0	Ascomycota	Sordariomycetes	Microascales	Microascaceae	Microascus	OTU85
OTU68	2	1	0	1	6	0	0	0	0	0	0	0	0	0	0	0	0	0	0	0	0	0	0	0	0	0	0	0	0	0	2	0	0	0	1	0	5	2	3	1	Chytridiomycota	Others	Others	Others	Others	OTU68
OTU2336	0	0	0	2	1	0	0	0	0	0	0	0	0	0	0	0	0	0	0	0	0	0	0	0	0	0	0	0	0	0	2	2	6	1	5	1	0	0	1	1	Ascomycota	Sordariomycetes	Sordariales	Lasiosphaeriaceae	Jugulospora	OTU2336
OTU333	17	60	52	23	24	63	125	173	186	157	370	11	2	66	3	2338	16968	3056	2536	6709	2	13	0	7	6	10060	16812	7534	14234	12753	153	157	168	159	104	1383	1082	1152	1215	1399	Olpidiomycota	Olpidiomycetes	Olpidiales	Olpidiaceae	Others	OTU333
OTU334	0	0	0	0	0	0	3	0	0	0	0	0	0	0	0	4	22	18	13	15	0	0	0	0	0	26	98	18	41	66	0	0	0	1	0	5	2	6	4	0	Olpidiomycota	Olpidiomycetes	Olpidiales	Olpidiaceae	Others	OTU334
OTU532	0	0	0	0	0	0	0	0	0	0	0	5	1	2	5	0	0	0	0	0	0	0	0	0	0	0	0	0	0	0	0	0	0	0	0	0	0	0	1	0	Others	Others	Others	Others	Others	OTU532
OTU687	0	1	2	0	0	0	0	0	0	0	4	9	2	2	5	0	1	1	1	0	2	1	0	0	9	0	0	0	1	0	0	0	0	0	0	0	0	0	0	0	Ascomycota	Sordariomycetes	Hypocreales	Clavicipitaceae	Metarhizium	OTU687
OTU2521	0	0	0	0	0	0	0	0	0	0	0	0	0	0	0	0	0	0	0	0	0	0	0	0	0	0	0	0	0	0	1	3	0	4	0	1	1	0	9	1	Chytridiomycota	Lobulomycetes	Others	Others	Others	OTU2521
OTU267	143	67	155	204	216	11	16	7	7	7	13	16	12	4	4	15	27	16	13	15	42	8	4	3	16	10	2	9	5	9	189	257	199	208	269	45	65	89	73	190	Ascomycota	Sordariomycetes	Hypocreales	Nectriaceae	Fusarium	OTU267
OTU1020	1	0	1	0	0	0	0	0	1	1	0	0	0	0	0	2	0	0	1	0	0	0	0	0	0	18	0	17	6	6	0	8	7	3	2	0	2	0	2	1	Basidiomycota	Tremellomycetes	Tremellales	Bulleribasidiaceae	Hannaella	OTU1020
OTU1465	0	5	0	2	3	0	0	0	0	0	0	0	1	0	4	1	0	2	3	0	1	0	0	0	3	2	0	2	0	3	0	11	1	1	2	0	0	0	0	1	Others	Others	Others	Others	Others	OTU1465
OTU348	0	2	0	0	0	0	0	0	0	0	0	0	0	0	0	0	0	0	0	0	0	0	0	0	0	0	0	0	0	0	1	0	0	0	0	0	0	1	0	0	Ascomycota	Sordariomycetes	Others	Others	Others	OTU348
OTU2126	0	0	0	0	0	0	0	0	0	0	0	0	0	0	0	0	0	0	0	0	0	0	0	0	0	0	0	2	0	1	0	0	0	0	0	0	0	0	0	0	Ascomycota	Saccharomycetes	Saccharomycetales	Trichomonascaceae	Trichomonascus	OTU2126
OTU2312	0	0	0	0	0	0	0	0	0	0	0	0	0	0	0	0	0	0	0	0	0	0	0	0	0	0	0	0	0	0	4	1	0	6	2	0	0	2	1	1	Zoopagomycota	Zoopagomycetes	Zoopagales	Zoopagaceae	Acaulopage	OTU2312
OTU1751	0	0	0	0	0	0	0	0	0	0	0	0	0	0	0	0	0	0	0	0	0	0	0	0	0	0	0	0	0	0	0	2	2	2	0	2	3	0	0	0	Mortierellomycota	Mortierellomycetes	Mortierellales	Mortierellaceae	Mortierella	OTU1751
OTU927	0	0	0	0	0	0	0	0	0	0	0	0	0	0	0	1	0	0	0	0	0	0	0	0	0	0	0	0	0	0	0	0	0	0	0	0	0	0	0	0	Basidiomycota	Agaricomycetes	Agaricales	Psathyrellaceae	Coprinellus	OTU927
OTU859	2	1	0	0	0	0	0	0	0	0	0	0	0	1	0	0	0	0	0	0	0	0	1	0	1	0	0	0	0	0	0	0	0	0	0	0	0	0	0	0	Ascomycota	Eurotiomycetes	Eurotiales	Trichocomaceae	Thermomyces	OTU859
OTU2397	28	156	37	69	27	3	13	17	24	20	0	0	2	0	0	0	0	0	0	0	0	0	0	0	0	0	0	0	0	0	43	103	88	25	77	62	114	58	330	108	Ascomycota	Dothideomycetes	Capnodiales	Mycosphaerellaceae	Cercospora	OTU2397
OTU988	0	0	0	0	0	0	0	0	0	0	1	1	1	5	4	0	0	1	0	0	0	0	0	0	0	0	0	0	0	0	0	0	0	0	0	0	0	0	0	0	Ascomycota	Sordariomycetes	Hypocreales	Nectriaceae	Volutella	OTU988
OTU2140	0	0	0	0	0	0	0	1	0	0	0	0	0	0	0	0	0	0	0	0	0	0	0	0	0	2	0	1	0	5	0	0	0	0	0	1	0	0	0	0	Glomeromycota	Archaeosporomycetes	Archaeosporales	Archaeosporaceae	Archaeospora	OTU2140
OTU1121	0	0	0	0	0	0	0	0	0	0	0	0	0	0	0	0	0	0	0	0	0	0	0	0	0	0	0	0	1	0	0	0	0	0	0	0	0	0	0	0	Chytridiomycota	Others	Others	Others	Others	OTU1121
OTU1831	0	0	0	0	0	0	0	0	0	0	0	0	1	0	0	0	0	0	0	0	0	0	0	0	0	0	0	0	0	0	0	0	0	0	0	0	0	0	0	0	Basidiomycota	Others	Others	Others	Others	OTU1831
OTU1833	0	0	0	0	0	0	0	0	0	0	0	0	0	0	0	2	0	0	0	1	0	0	0	0	0	0	0	0	0	0	0	0	0	0	0	0	0	0	0	0	Basidiomycota	Others	Others	Others	Others	OTU1833
OTU396	0	2	0	0	0	0	0	1	0	0	0	0	0	0	0	0	0	0	0	0	0	0	0	0	0	0	0	0	0	0	5	0	31	0	0	0	0	0	0	0	Ascomycota	Leotiomycetes	Helotiales	Hyaloscyphaceae	Cistella	OTU396
OTU887	0	0	0	0	0	0	0	0	0	0	0	0	0	0	0	0	0	1	0	1	0	0	0	0	0	4	18	23	17	21	0	0	0	0	0	1	2	0	0	0	Basidiomycota	Tremellomycetes	Tremellales	Bulleribasidiaceae	Vishniacozyma	OTU887
OTU1733	0	0	0	0	0	0	0	0	0	0	0	0	0	0	0	0	0	0	1	0	0	0	0	0	0	0	0	0	0	0	0	0	0	0	0	0	0	0	0	0	Basidiomycota	Cystobasidiomycetes	Cystobasidiomycetes_ord_Incertae_sedis	Symmetrosporaceae	Symmetrospora	OTU1733
OTU2471	0	0	0	0	0	0	0	0	0	0	0	0	0	0	0	0	0	0	0	0	0	0	0	0	0	0	0	0	0	0	0	1	0	0	0	0	0	1	0	0	Ascomycota	Dothideomycetes	Pleosporales	Sporormiaceae	Preussia	OTU2471
OTU393	0	0	0	0	0	0	0	0	0	1	0	0	0	0	0	0	0	0	0	0	0	0	0	0	0	0	0	0	0	0	0	0	0	0	0	0	0	0	0	0	Ascomycota	Sordariomycetes	Hypocreales	Stachybotryaceae	Others	OTU393
OTU2514	10866	12143	11311	12429	11116	339	657	298	254	459	404	59	168	676	172	74	25	153	155	83	380	2664	3720	2793	1266	1177	703	390	677	1347	10898	6921	7048	13011	6411	1204	1310	3184	2339	1229	Ascomycota	Sordariomycetes	Sordariales	Chaetomiaceae	Chaetomium	OTU2514
OTU523	2	12	0	3	0	0	0	1	0	0	0	7	0	0	0	0	0	0	0	0	0	0	0	0	0	0	0	0	0	0	5	15	0	5	0	1	4	1	0	3	Ascomycota	Sordariomycetes	Sordariales	Lasiosphaeriaceae	Podospora	OTU523
OTU1815	0	0	0	0	0	0	0	0	0	0	0	2	1	0	0	0	1	0	0	0	0	0	0	0	0	0	0	0	0	0	0	0	0	0	0	0	0	0	0	0	Ascomycota	Sordariomycetes	Microascales	Microascaceae	Lophotrichus	OTU1815
OTU2266	1	2	0	4	0	3	0	0	0	2	0	0	0	0	0	0	0	0	0	0	0	0	0	0	0	0	0	0	0	0	4	1584	9	185	75	0	0	7	100	25	Chytridiomycota	Others	Others	Others	Others	OTU2266
OTU1747	0	0	0	0	0	0	2	1	13	1	2	0	0	0	0	3	0	1	0	0	0	0	0	0	0	0	3	4	5	1	0	0	0	0	0	0	1	0	0	0	Basidiomycota	Tremellomycetes	Tremellales	Bulleribasidiaceae	Dioszegia	OTU1747
OTU862	0	0	0	0	0	0	0	0	0	0	0	0	0	0	0	0	0	0	0	0	0	0	0	0	0	0	0	0	0	0	0	0	0	0	0	0	1	0	0	0	Basidiomycota	Others	Others	Others	Others	OTU862
OTU1951	0	0	0	0	0	0	0	0	0	0	0	0	0	0	0	0	0	0	0	0	0	0	0	0	0	0	0	1	0	1	0	0	0	0	0	0	0	0	0	0	Ascomycota	Dothideomycetes	Capnodiales	Cladosporiaceae	Rachicladosporium	OTU1951
OTU2392	0	0	0	0	0	0	0	0	0	0	0	0	0	0	0	0	0	0	0	0	0	0	0	0	0	0	0	0	0	0	2	3	0	0	9	0	0	0	0	0	Ascomycota	Saccharomycetes	Saccharomycetales	Metschnikowiaceae	Kodamaea	OTU2392
OTU2099	0	0	0	0	0	0	0	0	0	1	0	0	0	0	0	0	0	0	0	0	0	0	0	0	0	1	0	1	3	2	0	0	0	0	0	0	0	0	1	0	Glomeromycota	Archaeosporomycetes	Archaeosporales	Archaeosporaceae	Archaeospora	OTU2099
OTU608	0	0	2	0	3	2	4	2	4	2	0	0	0	0	0	2	0	0	0	0	0	0	0	0	0	0	0	0	0	0	0	0	0	0	0	2	0	1	0	2	Ascomycota	Dothideomycetes	Pleosporales	Others	Others	OTU608
OTU2285	49	21	48	23	36	0	0	3	2	1	0	0	16	11	3	1	0	1	2	0	0	0	0	0	0	0	0	0	0	0	42	50	69	52	36	8	8	7	11	12	Ascomycota	Sordariomycetes	Hypocreales	Nectriaceae	Thelonectria	OTU2285
OTU1098	2	2	4	2	3	0	1	0	0	0	4	0	6	9	30	1	0	1	1	4	5	0	0	0	1	0	0	4	0	0	0	0	0	3	1	0	2	1	0	0	Mortierellomycota	Mortierellomycetes	Mortierellales	Mortierellaceae	Mortierella	OTU1098
OTU1385	0	0	0	0	0	0	0	0	0	0	0	0	0	0	0	0	0	0	0	0	0	0	0	0	0	0	1	0	0	0	0	0	0	0	0	0	0	0	0	0	Ascomycota	Others	Others	Others	Others	OTU1385
OTU2252	0	0	0	0	0	0	0	0	0	1	0	0	0	0	0	0	0	0	0	0	0	0	0	0	0	0	0	0	0	0	0	4	0	0	0	0	0	0	0	0	Ascomycota	Sordariomycetes	Hypocreales	Bionectriaceae	Clonostachys	OTU2252
OTU1142	0	0	0	0	0	0	0	0	0	0	0	0	0	0	0	0	0	0	0	0	0	0	2	1	0	0	0	0	0	0	0	0	0	0	0	0	0	0	0	0	Ascomycota	Sordariomycetes	Hypocreales	Hypocreales_fam_Incertae_sedis	Trichothecium	OTU1142
OTU1915	0	0	0	0	0	0	0	0	0	0	0	2	0	0	1	0	0	0	0	0	0	1	0	0	0	0	0	0	0	0	0	0	0	0	0	0	0	0	0	0	Ascomycota	Others	Others	Others	Others	OTU1915
OTU1910	0	1	0	0	0	0	0	0	0	0	80	66	59	54	34	18	5	4	10	9	2	11	0	8	8	2	5	3	3	4	0	0	0	0	0	0	0	0	0	0	Ascomycota	Others	Others	Others	Others	OTU1910
OTU2318	0	0	0	1	1	0	0	0	0	0	0	0	0	0	0	0	0	0	0	0	0	0	0	0	0	0	0	0	0	0	1	0	2	0	0	0	0	0	0	0	Chytridiomycota	Others	Others	Others	Others	OTU2318
OTU1115	0	0	0	0	0	0	0	0	0	0	1	0	0	0	0	1	0	0	0	0	0	0	0	0	0	0	0	0	0	0	4	0	0	0	0	0	0	0	0	0	Chytridiomycota	Others	Others	Others	Others	OTU1115
OTU2314	0	0	0	0	0	0	0	0	0	0	0	0	0	0	0	0	0	0	0	0	0	0	0	0	0	0	0	0	0	0	2	1	3	0	0	0	0	0	0	0	Chytridiomycota	Others	Others	Others	Others	OTU2314
OTU2329	2	0	0	0	0	0	0	0	0	0	0	0	0	0	0	0	0	0	0	0	0	0	0	0	0	0	0	0	0	0	0	0	1	0	0	0	0	0	0	0	Glomeromycota	Others	Others	Others	Others	OTU2329
OTU2363	1	2	2	0	0	0	0	0	0	0	0	0	0	0	0	0	0	0	0	0	0	0	0	0	0	0	0	0	0	0	3	14	22	29	9	9	3	1	4	1	Others	Others	Others	Others	Others	OTU2363
OTU2362	0	0	0	0	0	0	0	0	0	0	0	0	0	0	0	0	0	0	0	0	0	0	0	0	0	0	0	0	0	0	0	0	0	2	0	0	0	0	0	0	Others	Others	Others	Others	Others	OTU2362
OTU1151	0	0	0	0	0	0	0	0	0	0	1	0	2	2	0	0	0	0	1	1	0	0	0	0	1	0	0	0	0	0	0	0	0	0	0	0	0	0	0	0	Mortierellomycota	Mortierellomycetes	Mortierellales	Mortierellaceae	Mortierella	OTU1151
OTU2367	0	0	0	0	0	0	0	0	0	0	0	0	0	0	0	0	0	0	0	0	0	0	0	0	0	0	0	0	0	0	0	0	0	2	0	0	0	0	0	0	Others	Others	Others	Others	Others	OTU2367
OTU2366	0	0	0	0	0	0	0	0	0	0	0	0	0	0	0	0	0	0	0	0	0	0	0	0	0	0	0	0	0	0	0	0	0	3	0	0	0	0	0	0	Others	Others	Others	Others	Others	OTU2366
OTU112	0	4	0	0	0	0	0	0	0	0	0	0	0	0	0	0	0	0	0	0	0	0	0	0	0	0	0	0	0	0	1	0	0	2	0	0	0	0	0	0	Ascomycota	Sordariomycetes	Hypocreales	Others	Others	OTU112
OTU1248	4	4	1	3	2	4	2	4	5	1	0	0	0	0	0	0	0	0	31	0	0	1	0	0	0	0	0	0	0	0	3	3	2	3	241	5	1	20	7	7	Glomeromycota	Glomeromycetes	Glomerales	Glomeraceae	Funneliformis	OTU1248
OTU1499	0	0	0	0	0	0	0	0	0	0	0	0	0	0	0	0	0	0	0	0	0	0	0	0	0	0	1	0	0	0	0	0	0	0	0	0	0	0	0	0	Ascomycota	Sordariomycetes	Others	Others	Others	OTU1499
OTU1736	0	0	0	0	0	0	0	0	0	0	0	0	0	0	0	0	0	0	0	0	0	0	0	0	0	3	2	0	0	1	0	0	0	0	0	0	0	0	0	0	Ascomycota	Pezizomycetes	Pezizales	Pyronemataceae	Pseudombrophila	OTU1736
OTU493	73	73	55	109	94	6	9	9	13	7	79	93	84	98	88	58	19	61	43	46	42	22	23	28	23	16	12	37	13	23	41	82	51	23	91	17	9	7	7	17	Ascomycota	Dothideomycetes	Pleosporales	Cucurbitariaceae	Pyrenochaetopsis	OTU493
OTU960	0	0	0	0	0	0	0	0	0	0	0	0	1	0	0	0	0	0	0	0	0	0	0	0	0	0	0	0	0	0	0	0	0	0	0	0	0	0	0	0	Ascomycota	Sordariomycetes	Xylariales	Others	Others	OTU960
OTU2167	1	0	0	0	1	0	0	0	0	0	0	0	0	0	0	0	0	0	0	0	0	0	0	0	0	0	0	0	0	0	0	0	0	0	0	0	0	0	0	0	Others	Others	Others	Others	Others	OTU2167
OTU2169	1	0	0	0	0	0	0	0	0	0	0	0	0	0	0	0	0	0	0	0	0	0	0	0	0	0	0	0	0	0	7	6	1	1	1	0	0	0	0	0	Others	Others	Others	Others	Others	OTU2169
OTU1419	0	0	0	1	0	0	1	0	0	0	0	0	0	0	0	0	0	0	0	0	0	0	0	0	0	0	0	0	0	0	0	0	0	0	0	0	0	0	0	0	Chytridiomycota	Rhizophydiomycetes	Rhizophydiales	Rhizophydiaceae	Rhizophydium	OTU1419
OTU6	1	0	0	0	0	0	0	0	0	0	0	0	0	0	0	0	0	0	0	0	0	0	0	0	0	0	0	0	0	0	0	2	0	0	0	0	0	0	0	0	Others	Others	Others	Others	Others	OTU6
OTU1277	0	0	0	0	0	0	0	0	0	0	0	0	0	0	0	0	0	0	0	0	0	0	0	0	1	0	0	0	0	0	0	0	0	0	0	0	0	0	0	0	Ascomycota	Sordariomycetes	Hypocreales	Clavicipitaceae	Metarhizium	OTU1277
OTU1047	0	0	0	0	0	0	0	0	0	0	0	1	0	1	0	0	0	0	0	0	0	0	0	0	0	0	0	0	0	0	0	0	0	0	0	0	0	0	0	0	Ascomycota	Others	Others	Others	Others	OTU1047
OTU67	4	0	0	0	0	0	0	0	0	0	0	0	0	0	0	0	0	0	0	0	0	0	0	0	0	0	0	0	0	0	4	0	0	0	0	0	0	0	0	0	Blastocladiomycota	Blastocladiomycetes	Blastocladiales	Catenariaceae	Others	OTU67
OTU1621	0	0	0	0	0	0	0	0	0	0	0	0	0	0	1	0	0	0	0	0	0	0	0	0	0	0	0	0	0	0	0	0	0	0	0	0	0	0	0	0	Ascomycota	Sordariomycetes	Hypocreales	Nectriaceae	Neonectria	OTU1621
OTU2311	1	0	1	0	0	0	0	0	0	0	0	0	0	0	0	0	0	0	0	1	0	0	0	0	0	0	0	0	0	1	6	8	26	1	1	3	3	5	1	3	Ascomycota	Eurotiomycetes	Eurotiales	Trichocomaceae	Talaromyces	OTU2311
OTU2004	0	0	0	0	0	0	0	0	0	0	0	0	0	0	0	0	0	0	0	0	11	17	13	19	20	0	0	0	0	0	0	0	0	0	0	0	0	0	0	0	Chytridiomycota	Others	Others	Others	Others	OTU2004
OTU821	0	0	0	0	0	0	0	0	0	0	0	0	0	1	0	0	0	0	1	0	0	0	0	0	0	0	0	0	0	0	0	0	0	0	0	0	0	0	0	0	Ascomycota	Dothideomycetes	Pleosporales	Lophiostomataceae	Others	OTU821
OTU126	0	2	0	0	0	0	0	0	0	0	0	0	0	0	0	0	0	0	0	0	0	0	0	0	0	0	0	0	0	0	0	0	2	0	0	0	0	0	0	0	Basidiomycota	Tremellomycetes	Tremellales	Tremellaceae	Cryptococcus_Tremellaceae	OTU126
OTU1281	0	0	0	0	0	0	0	0	0	0	0	0	0	1	0	0	0	0	0	0	0	0	0	0	0	0	0	1	0	0	0	0	0	0	0	0	0	0	0	0	Ascomycota	Saccharomycetes	Saccharomycetales	Phaffomycetaceae	Cyberlindnera	OTU1281
OTU2137	0	0	0	0	0	0	0	0	0	0	0	0	0	0	4	0	0	0	2	0	3	7	0	0	2	15	5	6	6	4	0	0	0	0	0	0	0	0	0	0	Chytridiomycota	Others	Others	Others	Others	OTU2137
OTU43	423	148	61	67	98	1	2	3	11	10	71	64	61	65	47	24	2	7	11	5	0	0	0	1	0	2	1	9	4	1	20	92	68	34	78	34	18	44	28	79	Ascomycota	Sordariomycetes	Others	Others	Others	OTU43
OTU1877	0	0	0	0	0	0	0	0	0	0	0	1	0	3	0	0	0	0	0	0	0	0	0	0	0	0	0	0	0	0	0	0	0	0	0	0	0	0	0	0	Ascomycota	Sordariomycetes	Others	Others	Others	OTU1877
OTU1666	0	0	0	0	0	0	0	0	0	0	0	0	0	0	0	0	0	2	3	0	0	1	1	0	0	1	0	0	0	1	0	0	0	0	0	0	0	0	0	0	Ascomycota	Sordariomycetes	Sordariales	Chaetomiaceae	Acrophialophora	OTU1666
OTU2066	0	0	0	1	0	0	0	0	0	0	0	0	0	0	0	0	0	0	0	0	0	0	0	0	1	0	0	0	0	0	0	1	0	0	0	0	0	0	0	0	Others	Others	Others	Others	Others	OTU2066
OTU1051	2	0	0	0	0	0	0	0	0	0	0	0	0	0	0	0	0	0	0	0	0	0	0	0	0	0	0	0	0	0	0	0	1	1	0	0	0	0	0	0	Others	Others	Others	Others	Others	OTU1051
OTU1119	0	0	0	0	0	3	4	3	1	1	0	0	0	0	0	0	0	0	0	0	0	0	0	0	0	0	0	0	0	0	0	0	0	0	0	1	0	0	0	0	Ascomycota	Sordariomycetes	Xylariales	Hyponectriaceae	Monographella	OTU1119
OTU2325	0	0	0	0	0	0	0	0	0	0	0	0	0	0	0	0	0	0	0	0	0	0	0	0	0	0	0	0	0	0	0	1	4	0	0	0	0	0	0	0	Ascomycota	Others	Others	Others	Others	OTU2325
OTU336	0	0	0	23	9	0	1	2	0	0	0	0	0	0	0	0	0	0	0	0	0	0	0	0	0	0	0	0	0	0	15	19	7	1	15	3	3	34	15	9	Ascomycota	Dothideomycetes	Pleosporales	Others	Others	OTU336
OTU424	0	0	0	0	0	0	0	0	0	0	0	0	0	0	0	0	0	0	0	0	0	1	0	0	0	1	0	0	0	0	0	0	0	0	0	0	0	0	0	0	Olpidiomycota	Olpidiomycetes	Olpidiales	Olpidiaceae	Olpidium	OTU424
OTU144	0	0	1	0	0	0	0	0	0	0	0	0	0	0	0	0	0	0	0	0	0	0	0	0	0	0	0	0	0	0	0	0	0	0	0	0	0	0	0	2	Ascomycota	Dothideomycetes	Pleosporales	Lentitheciaceae	Poaceascoma	OTU144
OTU1180	3	0	0	0	0	0	0	0	0	0	0	0	0	1	0	0	0	0	0	0	0	0	0	0	0	0	0	0	0	0	0	1	0	0	1	0	0	0	1	0	Others	Others	Others	Others	Others	OTU1180
OTU2381	0	0	0	0	0	0	0	0	0	0	0	0	0	0	0	0	0	0	0	0	0	0	0	0	0	0	0	0	0	0	1	0	1	0	1	0	0	0	0	0	Ascomycota	Sordariomycetes	Hypocreales	Hypocreales_fam_Incertae_sedis	Acremonium	OTU2381
OTU99	3	5	4	0	0	0	0	0	0	0	0	0	0	0	0	0	0	0	0	0	0	0	0	0	0	0	0	0	0	0	0	2	0	0	2	0	0	2	0	0	Chytridiomycota	Others	Others	Others	Others	OTU99
OTU1943	0	0	0	0	0	0	0	0	0	0	0	0	0	0	0	1	0	1	0	0	0	0	0	0	0	0	0	0	0	0	0	0	0	0	0	0	0	0	0	0	Zoopagomycota	Zoopagomycetes	Zoopagales	Piptocephalidaceae	Others	OTU1943
OTU970	4	0	0	0	0	0	0	0	0	0	0	0	0	0	0	0	0	0	0	0	0	0	0	0	0	0	0	0	0	0	0	0	0	0	0	0	0	0	0	0	Ascomycota	Sordariomycetes	Sordariales	Others	Others	OTU970
OTU1936	0	0	0	0	0	0	0	0	0	0	0	0	0	0	0	1105	27	0	0	3	0	0	0	1	0	0	0	0	0	0	0	0	0	0	0	0	2	0	0	0	Ascomycota	Dothideomycetes	Pleosporales	Leptosphaeriaceae	Leptosphaeria	OTU1936
OTU2427	1	0	11	0	0	0	0	0	0	0	0	0	0	0	0	0	0	0	0	0	0	0	0	0	0	0	0	0	0	0	5	7	8	5	4	1	0	0	0	0	Others	Others	Others	Others	Others	OTU2427
OTU564	0	0	0	1	0	0	0	0	0	1	0	0	0	0	0	10	2	26	12	15	0	0	0	0	0	2	4	4	2	3	0	0	0	0	0	0	0	0	0	0	Basidiomycota	Tremellomycetes	Filobasidiales	Filobasidiaceae	Filobasidium	OTU564
OTU275	0	0	0	0	3	0	0	0	0	0	0	0	0	0	0	0	0	0	0	0	0	0	0	0	0	0	0	0	0	0	0	0	0	0	1	0	0	0	0	0	Ascomycota	Sordariomycetes	Hypocreales	Others	Others	OTU275
OTU2239	0	0	0	0	0	0	0	0	0	0	0	0	0	0	0	0	0	0	0	0	0	0	0	0	0	0	0	0	0	0	0	4	0	0	0	0	0	0	0	0	Chytridiomycota	Rhizophlyctidomycetes	Rhizophlyctidales	Rhizophlyctidaceae	Rhizophlyctis	OTU2239
OTU1133	0	0	0	0	0	0	0	0	0	0	0	0	0	1	0	0	0	0	0	2	2	3	0	6	8	1	0	2	0	0	0	0	0	0	0	0	0	0	0	0	Chytridiomycota	Others	Others	Others	Others	OTU1133
OTU258	0	0	0	0	3	0	0	0	0	0	0	0	0	0	0	0	0	0	0	0	0	0	0	0	0	0	0	0	0	0	0	0	0	0	0	0	0	0	0	0	Others	Others	Others	Others	Others	OTU258
OTU793	0	0	0	0	0	0	0	0	0	0	1	12	9	3	4	0	1	1	0	0	1	0	1	2	0	2	0	0	0	0	0	0	0	0	0	0	0	0	0	0	Ascomycota	Sordariomycetes	Hypocreales	Clavicipitaceae	Metarhizium	OTU793
OTU257	0	4	2	3	5	0	0	0	0	0	0	0	0	2	0	0	0	0	0	0	0	0	0	0	0	0	0	0	0	0	1	1	0	1	0	0	0	0	0	2	Others	Others	Others	Others	Others	OTU257
OTU2468	0	0	0	0	0	0	0	0	0	0	0	0	0	0	0	0	0	0	0	0	0	0	0	0	0	0	0	0	0	0	0	0	0	2	1	0	3	0	0	2	Rozellomycota	Others	Others	Others	Others	OTU2468
OTU253	0	0	0	0	3	0	0	0	0	0	0	0	0	0	0	0	0	0	0	0	0	0	0	0	0	0	0	0	0	0	0	0	0	2	0	0	0	0	0	0	Others	Others	Others	Others	Others	OTU253
OTU2045	0	0	0	0	0	0	0	0	0	0	103	41	17	18	51	5	0	8	9	2	3	0	117	29	29	4	0	1	0	0	0	0	0	0	0	0	0	0	0	0	Ascomycota	Sordariomycetes	Hypocreales	Others	Others	OTU2045
OTU2106	0	0	0	0	0	0	0	0	0	0	0	0	0	0	0	0	0	0	0	0	0	0	1	0	1	0	2	0	0	1	0	0	0	0	0	0	0	0	0	0	Glomeromycota	Glomeromycetes	Glomerales	Claroideoglomeraceae	Claroideoglomus	OTU2106
OTU527	0	0	0	0	0	0	0	0	0	0	0	0	1	0	0	0	0	0	0	0	0	0	0	0	0	0	0	0	0	1	0	0	0	0	0	0	0	0	0	0	Chytridiomycota	Others	Others	Others	Others	OTU527
OTU1132	0	0	1	0	0	0	0	0	0	0	0	0	0	0	0	0	0	0	0	0	0	0	0	0	1	0	0	1	0	0	0	1	0	0	3	0	0	0	1	1	Ascomycota	Sordariomycetes	Glomerellales	Plectosphaerellaceae	Others	OTU1132
OTU1823	0	0	0	0	8	0	0	0	0	0	0	166	0	0	0	0	0	5	0	0	53	3	0	0	0	0	0	0	0	0	0	56	0	0	20	0	0	0	0	0	Basidiomycota	Agaricomycetes	Cantharellales	Ceratobasidiaceae	Waitea	OTU1823
OTU2048	0	0	0	0	0	0	0	0	0	0	0	0	0	0	0	0	0	0	0	0	0	0	0	2	0	0	0	0	0	0	0	0	0	0	0	0	0	0	0	0	Ascomycota	Sordariomycetes	Hypocreales	Others	Others	OTU2048
OTU1986	0	0	0	0	0	0	0	0	0	0	0	0	0	0	0	0	0	1	2	0	0	0	0	0	2	0	0	0	0	0	0	0	0	0	0	0	0	0	0	0	Others	Others	Others	Others	Others	OTU1986
OTU1987	0	0	0	0	0	0	0	0	0	0	0	0	0	0	0	3	1	1	5	0	0	0	0	1	0	0	0	0	0	1	0	0	0	0	0	0	0	0	0	0	Others	Others	Others	Others	Others	OTU1987
OTU72	5	1482	834	3	9	24	0	4	0	14	0	0	0	0	0	0	0	0	0	0	0	0	0	0	0	0	0	0	0	0	14	6	53	49	506	2	9	1	2	25	Ascomycota	Sordariomycetes	Hypocreales	Stachybotryaceae	Others	OTU72
OTU966	0	0	0	0	0	0	0	0	0	0	12	9	3	11	11	2	3	17	14	5	0	11	9	12	4	3	1	1	0	7	1	0	0	0	0	0	0	0	0	0	Ascomycota	Sordariomycetes	Sordariales	Chaetomiaceae	Chaetomium	OTU966
OTU2241	28	17	25	18	37	0	1	4	1	1	0	0	0	0	0	1	0	0	0	0	0	0	2	0	1	0	0	0	0	0	26	61	54	24	27	10	13	13	26	13	Ascomycota	Leotiomycetes	Thelebolales	Pseudeurotiaceae	Pseudeurotium	OTU2241
OTU904	0	0	2	0	1	0	0	3	5	0	1	0	1	2	4	3	2	4	5	2	0	0	0	0	4	1	2	15	0	0	4	4	5	0	1	1	6	3	1	1	Ascomycota	Dothideomycetes	Capnodiales	Cladosporiaceae	Cladosporium	OTU904
OTU76	0	1	0	2	0	0	0	0	0	0	0	0	0	0	0	0	0	0	0	0	0	0	0	0	0	0	0	0	0	0	0	0	0	0	3	0	0	0	0	0	Chytridiomycota	Others	Others	Others	Others	OTU76
OTU1798	1	0	0	0	0	0	0	0	0	0	0	1	0	0	0	0	0	0	0	0	0	0	0	0	0	0	0	0	0	0	0	0	1	0	0	0	0	0	0	0	Basidiomycota	Agaricomycetes	Agaricales	Lycoperdaceae	Calvatia	OTU1798
OTU1289	0	0	0	0	0	0	0	0	0	0	0	0	0	0	0	0	0	0	0	0	0	0	0	0	0	0	0	0	0	0	0	0	1	0	0	0	0	0	0	0	Ascomycota	Sordariomycetes	Hypocreales	Cordycipitaceae	Cordyceps	OTU1289
OTU2483	0	0	4	1	0	0	0	0	0	0	0	0	0	0	0	0	0	0	0	0	0	0	0	0	0	0	0	0	0	0	0	0	0	0	0	0	0	2	0	0	Rozellomycota	Others	Others	Others	Others	OTU2483
OTU1962	402	412	280	370	245	6	3	12	9	8	357	144	199	209	236	163	40	82	87	79	70	78	100	152	133	23	8	70	7	110	217	389	298	172	216	82	100	144	82	88	Ascomycota	Sordariomycetes	Microascales	Microascaceae	Lophotrichus	OTU1962
OTU1612	0	0	0	0	0	0	0	0	0	0	0	0	0	0	0	0	0	0	1	0	0	0	0	0	0	1	0	0	0	0	0	0	0	0	0	0	0	0	0	0	Others	Others	Others	Others	Others	OTU1612
OTU2482	0	0	0	0	0	0	0	0	0	0	0	0	0	0	0	0	0	0	0	0	0	0	0	0	0	0	0	0	0	0	0	0	0	0	0	0	0	1	0	0	Ascomycota	Sordariomycetes	Hypocreales	Nectriaceae	Fusicolla	OTU2482
OTU1723	0	0	0	0	0	0	0	0	0	0	3	0	0	2	0	0	0	0	0	0	0	0	0	0	0	0	0	0	0	0	0	0	0	0	0	0	0	0	0	0	Ascomycota	Dothideomycetes	Pleosporales	Phaeosphaeriaceae	Paraphoma	OTU1723
OTU1903	0	0	0	0	0	0	0	0	0	0	0	0	0	0	3	0	1	0	3	0	0	0	0	0	0	0	0	0	0	0	0	0	0	0	0	0	0	0	0	0	Ascomycota	Sordariomycetes	Xylariales	Microdochiaceae	Others	OTU1903
OTU2287	1	0	0	0	0	0	0	3	0	0	0	0	0	0	0	0	0	0	0	0	0	0	0	0	0	0	0	0	0	0	6	0	1	4	1	1	0	1	2	0	Others	Others	Others	Others	Others	OTU2287
OTU888	0	0	0	0	0	0	0	0	0	2	0	0	0	0	0	0	0	0	0	0	0	0	0	0	0	0	0	0	0	0	0	0	0	0	0	0	0	0	0	0	Ascomycota	Others	Others	Others	Others	OTU888
OTU889	0	0	0	0	0	0	0	0	0	0	24	2	8	26	7	2	1	1	3	6	4	2	1	9	8	3	2	2	5	7	0	0	0	0	0	0	0	0	0	0	Ascomycota	Others	Others	Others	Others	OTU889
OTU1292	0	0	0	0	0	0	0	0	0	0	1	0	0	0	5	0	0	0	0	5	0	0	1	5	20	2	2	0	0	0	0	0	1	0	0	0	0	0	0	0	Others	Others	Others	Others	Others	OTU1292
OTU2289	0	0	0	0	0	0	0	0	0	0	0	0	0	0	0	0	0	0	0	0	0	0	0	0	0	0	0	0	0	0	0	0	1	0	0	0	0	0	0	0	Others	Others	Others	Others	Others	OTU2289
OTU2416	0	0	0	0	1	0	0	0	0	0	0	0	0	0	0	0	0	0	0	0	0	0	0	0	0	0	0	0	0	0	0	0	0	0	3	0	1	0	0	0	Chytridiomycota	Others	Others	Others	Others	OTU2416
OTU2226	346	83	119	53	81	5	1	2	8	4	0	0	3	18	5	5	0	0	1	1	0	1	2	2	17	0	0	0	0	3	61	31	10	26	22	1	2	5	6	6	Ascomycota	Dothideomycetes	Pleosporales	Pleosporaceae	Bipolaris	OTU2226
OTU426	0	0	0	0	0	0	0	0	0	0	28	20	17	10	12	5	1	5	5	1	1	5	6	4	1	8	5	9	7	7	0	0	0	0	0	0	0	0	0	0	Ascomycota	Sordariomycetes	Xylariales	Others	Others	OTU426
OTU2275	0	0	0	0	0	0	0	0	0	0	0	0	0	0	0	0	0	0	0	0	0	0	0	0	0	0	0	0	0	0	0	0	2	0	0	0	0	0	0	0	Chytridiomycota	Others	Others	Others	Others	OTU2275
OTU2273	1	0	0	0	0	0	0	0	0	0	0	1	2	0	0	0	0	0	0	0	2	38	2	1	1	0	0	0	0	3	0	1	0	0	0	0	0	0	0	0	Chytridiomycota	Others	Others	Others	Others	OTU2273
OTU173	0	0	1	0	1	0	0	0	0	0	0	0	0	0	0	0	0	0	0	0	0	0	0	0	0	0	0	0	0	0	0	0	0	0	1	0	0	0	0	0	Others	Others	Others	Others	Others	OTU173
OTU1275	0	0	0	0	0	0	0	0	1	0	0	2	1	1	3	2	1	2	8	2	3	0	0	0	0	5	3	11	0	15	0	0	0	0	0	0	0	0	0	0	Glomeromycota	Glomeromycetes	Glomerales	Glomeraceae	Funneliformis	OTU1275
OTU2163	0	0	0	0	0	0	0	0	0	0	0	0	0	0	0	0	0	0	0	0	0	0	0	0	0	0	0	0	0	1	0	0	0	0	2	0	0	0	0	0	Chytridiomycota	Others	Others	Others	Others	OTU2163
OTU250	0	0	3	0	7	0	0	0	0	0	0	0	0	0	0	0	0	0	0	0	0	0	0	0	0	0	0	0	0	0	1	1	2	0	0	0	0	0	0	1	Ascomycota	Dothideomycetes	Minutisphaerales	Minutisphaeraceae	Minutisphaera	OTU250
OTU338	2	1	0	3	0	0	2	0	2	0	2	3	0	0	2	7	0	9	3	5	3	1	0	0	3	0	0	1	1	0	3	1	3	1	4	0	0	1	0	0	Ascomycota	Sordariomycetes	Hypocreales	Nectriaceae	Fusarium	OTU338
OTU1642	0	0	0	0	0	0	0	0	0	0	1	1	0	0	0	0	0	0	0	0	0	0	0	0	0	0	0	0	1	1	0	0	0	0	0	0	0	0	0	0	Ascomycota	Sordariomycetes	Hypocreales	Ophiocordycipitaceae	Ophiocordyceps	OTU1642
OTU204	13	4	16	2	7	0	1	0	0	0	0	0	0	0	0	0	0	0	0	0	0	0	0	0	0	0	0	0	0	0	1	0	0	4	4	0	0	0	0	0	Ascomycota	Eurotiomycetes	Eurotiales	Aspergillaceae	Aspergillus	OTU204
OTU1298	0	0	0	0	0	0	0	0	0	0	2	0	0	0	10	1	0	0	0	0	1	0	0	1	0	1	0	2	0	0	0	0	0	0	0	0	0	0	0	0	Basidiomycota	Agaricomycetes	Others	Others	Others	OTU1298
OTU314	0	0	0	0	0	0	0	0	0	0	0	0	0	0	0	0	0	0	0	0	0	0	0	0	0	0	0	0	0	0	0	0	0	0	0	2	1	0	0	0	Basidiomycota	Agaricostilbomycetes	Agaricostilbales	Chionosphaeraceae	Kurtzmanomyces	OTU314
OTU2075	0	0	0	0	0	0	0	0	0	0	0	0	0	0	0	0	0	0	0	0	18	11	0	9	20	0	0	0	0	0	0	0	0	0	0	0	0	0	0	0	Chytridiomycota	Chytridiomycetes	Chytridiales	Chytridiaceae	Phlyctochytrium	OTU2075
OTU84	0	1	0	0	0	0	0	0	0	0	0	0	0	0	0	0	0	0	0	0	0	0	0	0	0	0	0	0	0	0	1	0	0	0	0	0	0	0	0	0	Ascomycota	Dothideomycetes	Pleosporales	Massarinaceae	Others	OTU84
OTU483	0	0	0	0	0	0	0	0	0	0	0	0	0	0	0	0	0	0	0	0	0	0	2	1	0	0	0	0	0	0	0	0	0	0	0	0	0	0	0	0	Ascomycota	Sordariomycetes	Sordariales	Lasiosphaeriaceae	Cercophora	OTU483
OTU2041	0	0	0	0	0	0	0	0	0	0	0	0	0	0	0	0	0	0	0	0	0	0	1	0	0	0	0	0	0	0	0	0	0	0	0	0	0	0	0	0	Others	Others	Others	Others	Others	OTU2041
OTU830	0	1	1	0	0	0	3	0	5	0	3	7	9	5	10	6	3	5	16	24	0	0	0	0	2	21	6	54	13	29	0	0	0	0	0	0	0	0	1	0	Glomeromycota	Glomeromycetes	Glomerales	Glomeraceae	Funneliformis	OTU830
OTU2520	0	0	0	0	0	0	0	0	0	0	0	0	0	1	0	0	0	0	0	0	0	0	0	0	0	0	0	0	0	0	0	0	0	0	0	0	0	0	2	0	Ascomycota	Dothideomycetes	Pleosporales	Pleosporaceae	Setosphaeria	OTU2520
OTU2379	0	0	0	0	0	0	0	0	0	0	0	0	0	0	0	0	0	0	0	0	0	0	0	0	0	0	0	0	0	0	0	0	0	0	2	0	0	0	0	0	Ascomycota	Sordariomycetes	Sordariales	Lasiosphaeriaceae	Schizothecium	OTU2379
OTU1722	1	0	0	3	1	1	11	8	2	3	0	1	1	0	5	58	11	32	29	35	5	0	1	0	1	118	68	108	67	84	0	0	0	0	1	25	9	23	18	14	Basidiomycota	Tremellomycetes	Tremellales	Bulleribasidiaceae	Vishniacozyma	OTU1722
OTU2010	1	0	0	0	0	0	0	0	0	0	1	0	0	0	1	0	0	0	0	0	15	4	0	0	0	0	0	0	0	0	0	0	0	0	0	0	0	0	0	0	Chytridiomycota	Others	Others	Others	Others	OTU2010
OTU1139	0	0	0	0	0	0	0	0	0	0	0	0	0	0	0	0	0	1	0	0	1	0	0	0	0	0	0	0	0	0	0	0	0	0	0	0	0	0	0	0	Basidiomycota	Others	Others	Others	Others	OTU1139
OTU2296	0	0	0	0	0	0	0	0	0	0	0	0	0	0	0	0	0	0	0	0	0	0	0	0	0	0	0	0	0	0	0	0	10	2	6	0	0	0	0	0	Basidiomycota	Tremellomycetes	Tremellales	Rhynchogastremataceae	Papiliotrema	OTU2296
OTU2049	0	2	0	0	0	0	0	0	0	0	0	0	0	0	0	0	1	1	0	4	0	3	3	1	5	3	0	0	1	2	2	1	1	1	1	1	0	0	0	0	Others	Others	Others	Others	Others	OTU2049
OTU2399	0	0	0	0	0	0	0	0	0	0	0	0	0	0	0	0	0	0	0	0	0	0	0	0	0	0	0	0	0	0	0	0	1	0	0	0	0	0	0	0	Others	Others	Others	Others	Others	OTU2399
OTU2396	0	0	0	0	0	0	0	0	0	0	0	0	0	0	0	0	0	0	0	0	0	0	0	0	0	0	0	0	0	0	0	0	0	0	1	0	0	0	0	0	Others	Others	Others	Others	Others	OTU2396
OTU2394	82	80	147	72	59	1	0	2	3	3	0	0	0	0	0	2	0	0	0	0	0	0	0	0	0	0	0	0	0	0	121	303	178	117	66	50	16	45	32	37	Others	Others	Others	Others	Others	OTU2394
OTU1859	0	0	0	0	0	0	0	0	0	0	0	0	2	0	0	0	0	0	0	0	0	0	0	0	0	0	0	0	0	0	0	0	0	0	0	0	0	0	0	0	Ascomycota	Others	Others	Others	Others	OTU1859
OTU2390	0	0	0	0	0	0	0	0	0	0	0	0	0	0	0	0	0	0	0	0	0	0	0	0	0	0	0	0	0	0	0	1	0	0	1	0	0	0	0	0	Others	Others	Others	Others	Others	OTU2390
OTU2461	0	0	0	0	0	0	0	0	0	0	0	0	0	0	0	0	0	0	0	0	0	0	0	0	0	0	0	0	0	0	0	0	0	0	0	2	0	0	2	1	Chytridiomycota	Rhizophydiomycetes	Rhizophydiales	Rhizophydiaceae	Rhizophydium	OTU2461
OTU1863	0	0	0	0	0	0	0	0	0	0	0	0	6	0	4	0	0	0	0	0	0	0	0	0	0	0	0	0	0	0	0	0	0	0	0	0	0	0	0	0	Ascomycota	Pezizomycetes	Pezizales	Ascodesmidaceae	Cephaliophora	OTU1863
OTU71	1	0	2	0	0	0	0	0	0	1	0	0	0	0	0	0	0	0	0	0	0	0	0	0	0	0	0	0	0	0	0	0	0	0	0	0	0	1	1	0	Ascomycota	Dothideomycetes	Pleosporales	Phaeosphaeriaceae	Others	OTU71
OTU2221	0	4	0	0	0	1	0	0	0	0	0	0	0	0	0	0	0	0	0	0	0	0	0	0	0	0	0	0	0	0	21	1	0	2	0	0	2	3	2	1	Ascomycota	Pezizomycetes	Pezizales	Ascodesmidaceae	Eleutherascus	OTU2221
OTU1174	0	0	0	0	0	0	0	0	1	0	0	0	0	0	0	0	0	0	0	0	0	0	0	0	0	0	0	0	0	0	0	0	0	0	0	0	0	0	0	0	Basidiomycota	Microbotryomycetes	Sporidiobolales	Sporidiobolaceae	Rhodosporidiobolus	OTU1174
OTU2462	0	0	0	2	0	0	0	0	0	0	0	0	0	0	0	0	0	0	0	0	0	0	0	0	0	0	0	0	0	0	0	0	0	0	0	0	0	0	0	0	Rozellomycota	Others	Others	Others	Others	OTU2462
OTU330	126	220	211	197	473	37	60	154	47	43	0	1	0	1	1	0	0	0	0	0	0	0	0	3	1	2	0	0	0	0	1241	1432	1974	2493	1178	330	234	298	318	359	Others	Others	Others	Others	Others	OTU330
OTU1333	0	0	0	0	0	0	0	0	0	3	0	0	0	0	0	0	0	0	0	3	0	0	0	0	0	0	0	0	0	0	0	0	0	0	0	0	0	0	0	0	Ascomycota	Dothideomycetes	Pleosporales	Didymellaceae	Didymella	OTU1333
OTU226	0	0	0	3	0	0	0	0	0	0	0	0	0	0	0	0	0	0	0	0	0	0	0	0	0	0	0	0	0	0	0	0	0	0	0	0	0	0	0	0	Others	Others	Others	Others	Others	OTU226
OTU1958	62	91	75	103	81	7	4	8	4	9	622	525	346	423	455	456	152	431	466	651	203	195	179	285	262	135	73	144	79	154	150	259	264	188	184	98	67	60	81	75	Mortierellomycota	Mortierellomycetes	Mortierellales	Mortierellaceae	Mortierella	OTU1958
OTU135	5	0	0	0	0	0	0	0	0	0	0	0	0	0	0	0	0	0	0	0	0	0	0	0	0	0	0	0	0	0	0	0	0	0	0	0	0	0	0	0	Ascomycota	Dothideomycetes	Pleosporales	Pleosporaceae	Pithomyces	OTU135
OTU2084	0	0	1	0	0	0	0	0	0	0	0	0	0	1	0	0	0	0	0	0	0	0	0	0	0	1	0	0	0	0	0	0	0	0	0	0	0	0	0	0	Others	Others	Others	Others	Others	OTU2084
OTU2339	5	2	15	18	8	0	0	2	2	0	1	0	0	0	0	0	0	0	0	0	0	0	0	0	0	0	0	0	0	0	4	11	9	5	7	5	2	18	6	3	Ascomycota	Sordariomycetes	Myrmecridiales	Myrmecridiaceae	Myrmecridium	OTU2339
OTU1981	0	0	0	0	0	0	0	0	0	0	0	0	0	0	0	0	0	0	0	0	0	0	0	2	0	0	0	0	0	0	0	0	0	0	0	0	0	0	0	0	Ascomycota	Sordariomycetes	Hypocreales	Stachybotryaceae	Striatibotrys	OTU1981
OTU569	0	0	0	0	0	0	0	0	0	0	0	2	2	0	0	0	0	0	0	2	4	3	15	7	4	0	1	1	0	0	0	0	0	0	0	0	0	0	0	0	Ascomycota	Eurotiomycetes	Eurotiales	Aspergillaceae	Aspergillus	OTU569
OTU983	2	3	13	0	0	1	0	1	0	0	0	0	0	0	0	0	1	0	0	0	0	0	4	1	0	0	0	0	3	2	0	1	4	0	0	0	1	0	0	1	Ascomycota	Dothideomycetes	Pleosporales	Pleosporaceae	Curvularia	OTU983
OTU2370	0	0	0	0	1	0	0	0	0	0	0	0	0	0	0	0	0	0	0	0	0	0	0	0	0	0	0	0	0	0	0	1	3	3	0	0	0	0	0	0	Others	Others	Others	Others	Others	OTU2370
OTU2371	0	0	0	0	0	0	0	0	0	0	0	0	0	0	0	0	0	0	1	0	0	0	1	0	0	0	0	6	0	0	0	1	0	10	4	0	2	2	3	0	Others	Others	Others	Others	Others	OTU2371
OTU2374	0	0	0	1	3	0	0	0	0	0	0	0	0	0	0	0	0	0	0	0	0	0	0	0	0	0	0	0	0	0	1	2	0	0	1	0	0	0	0	0	Others	Others	Others	Others	Others	OTU2374
OTU2375	0	0	0	0	0	0	0	0	0	0	0	0	0	0	0	0	0	0	0	0	0	0	0	0	0	0	0	0	0	0	0	0	0	2	1	1	0	0	0	0	Others	Others	Others	Others	Others	OTU2375
OTU2376	1	2	3	0	1	0	0	0	0	0	0	0	1	0	0	0	0	0	0	0	0	0	0	0	0	0	0	0	0	0	0	0	2	0	1	0	0	0	0	0	Others	Others	Others	Others	Others	OTU2376
OTU1898	0	0	0	0	0	0	0	0	0	0	0	0	0	0	7	0	0	0	0	0	6	0	0	0	0	0	0	0	0	0	0	0	0	0	0	0	0	0	0	0	Chytridiomycota	Others	Others	Others	Others	OTU1898
OTU1048	0	0	0	0	0	0	0	0	0	0	0	0	0	0	0	0	0	0	0	0	0	0	0	0	0	1	0	0	0	1	0	0	0	0	0	0	0	0	0	0	Basidiomycota	Tremellomycetes	Filobasidiales	Filobasidiaceae	Naganishia	OTU1048
OTU2176	0	0	0	0	0	0	0	0	0	0	0	0	0	0	0	0	0	0	0	0	0	0	0	0	0	0	0	0	0	0	4	1	0	3	0	0	0	0	2	2	Others	Others	Others	Others	Others	OTU2176
OTU2170	0	0	0	0	0	0	0	0	0	0	0	0	0	0	0	0	0	0	0	0	0	0	0	0	0	0	0	0	0	0	2	1	0	0	0	0	0	0	0	0	Others	Others	Others	Others	Others	OTU2170
OTU547	0	0	0	0	0	0	0	0	0	0	0	0	0	0	0	0	0	0	1	0	1	0	0	0	0	2	1	1	0	2	0	0	0	0	0	0	0	0	0	0	Glomeromycota	Glomeromycetes	Glomerales	Glomeraceae	Funneliformis	OTU547
OTU2179	0	0	0	1	0	0	0	0	0	0	0	0	0	0	0	0	0	0	0	0	0	0	0	0	0	0	0	0	0	0	0	0	0	0	0	0	0	0	0	0	Others	Others	Others	Others	Others	OTU2179
OTU2083	0	0	0	0	0	0	0	0	0	0	0	0	0	0	0	0	0	0	0	0	0	0	0	0	0	1	0	0	0	0	0	0	0	0	0	0	0	0	0	0	Ascomycota	Sordariomycetes	Hypocreales	Nectriaceae	Others	OTU2083
OTU1744	0	0	0	0	0	0	0	0	0	0	0	3	0	0	0	0	0	0	0	0	0	0	0	0	0	0	0	0	0	0	0	0	0	0	0	0	0	0	0	0	Ascomycota	Dothideomycetes	Dothideomycetes_ord_Incertae_sedis	Eremomycetaceae	Others	OTU1744
OTU1361	0	0	0	0	0	0	0	0	0	0	4	0	3	0	5	3	0	3	8	0	0	0	0	0	0	0	0	0	0	0	0	0	0	0	0	0	0	0	0	0	Ascomycota	Eurotiomycetes	Eurotiales	Aspergillaceae	Aspergillus	OTU1361
OTU325	0	0	0	0	0	0	0	0	0	1	0	0	0	0	0	0	0	0	0	0	0	0	0	0	0	0	0	0	0	0	0	0	0	0	0	0	0	0	0	0	Basidiomycota	Agaricomycetes	Agaricales	Entolomataceae	Entoloma	OTU325
OTU1661	0	0	0	0	0	0	0	0	0	0	0	0	0	0	0	0	0	0	0	0	0	0	0	0	1	0	2	0	4	0	0	0	0	0	0	0	0	0	0	0	Others	Others	Others	Others	Others	OTU1661
OTU369	0	0	0	0	0	0	0	0	0	0	0	5	0	0	0	0	0	0	0	1	0	0	0	0	0	0	0	0	0	0	1	0	3	0	2	0	0	0	0	0	Ascomycota	Sordariomycetes	Xylariales	Diatrypaceae	Monosporascus	OTU369
OTU190	13	15	16	543	14	2	4	1	2	6	0	0	2	0	0	0	0	0	2	0	3	0	0	0	0	0	0	0	2	0	16	29	15	19	85	10	6	2	6	4	Chytridiomycota	Others	Others	Others	Others	OTU190
OTU1402	33	72	116	35	61	1	0	3	2	0	6	7	14	54	7	2	1	6	10	8	10	0	6	6	18	0	0	1	0	0	105	153	142	120	278	8	8	9	36	13	Ascomycota	Sordariomycetes	Glomerellales	Plectosphaerellaceae	Gibellulopsis	OTU1402
OTU2138	0	0	0	0	0	0	0	0	0	0	0	0	1	0	0	0	0	0	0	0	0	0	0	0	0	4	0	0	5	2	0	0	0	0	0	0	0	0	0	0	Ascomycota	Others	Others	Others	Others	OTU2138
OTU287	0	0	0	0	11	0	0	0	0	0	0	0	0	0	0	0	0	0	0	0	0	0	0	0	0	0	0	0	0	0	0	3	0	0	1	0	0	0	0	0	Chytridiomycota	Others	Others	Others	Others	OTU287
OTU1937	0	0	0	0	0	0	0	0	0	0	0	0	0	0	0	1	1	0	0	0	0	0	0	0	0	0	0	0	0	0	0	0	0	0	0	0	0	0	0	0	Ascomycota	Dothideomycetes	Pleosporales	Phaeosphaeriaceae	Leptospora	OTU1937
OTU2018	3	8	11	6	5	1	0	1	0	0	29	28	17	19	17	1	1	1	8	7	7	10	10	8	29	0	2	3	0	1	1	0	2	1	3	0	2	0	0	0	Zoopagomycota	Zoopagomycetes	Zoopagales	Piptocephalidaceae	Syncephalis	OTU2018
OTU1267	4	11	15	13	7	3	0	2	0	0	7	7	5	5	9	1	3	3	1	2	4	4	6	2	4	6	0	0	1	5	5	17	10	4	6	3	0	3	9	7	Ascomycota	Sordariomycetes	Hypocreales	Nectriaceae	Fusarium	OTU1267
OTU2385	0	0	0	0	0	0	0	0	0	0	0	0	0	0	0	0	0	0	0	0	0	0	0	0	0	0	0	0	0	0	0	0	0	1	0	0	0	0	0	0	Ascomycota	Sordariomycetes	Hypocreales	Hypocreaceae	Trichoderma	OTU2385
OTU2245	2	1	0	4	2	0	0	0	0	0	0	0	0	0	0	0	0	0	0	0	0	0	0	0	0	0	0	0	0	0	1	0	0	0	3	0	0	3	0	0	Ascomycota	Sordariomycetes	Hypocreales	Nectriaceae	Others	OTU2245
OTU1265	0	0	0	0	0	0	0	0	0	0	0	8	3	2	6	1	1	3	0	1	3	0	0	0	1	0	0	0	0	0	0	0	0	0	0	0	0	0	0	0	Others	Others	Others	Others	Others	OTU1265
OTU2541	0	0	0	0	0	0	0	0	0	0	0	0	0	0	0	0	0	0	0	0	0	0	0	0	0	0	0	0	0	0	0	0	0	0	0	0	0	0	0	1	Ascomycota	Saccharomycetes	Saccharomycetales	Dipodascaceae	Geotrichum	OTU2541
OTU496	0	0	0	0	0	0	0	0	0	0	0	0	0	0	0	1	0	0	0	0	0	0	0	0	0	0	0	0	0	0	0	0	0	0	0	0	0	0	0	0	Ascomycota	Eurotiomycetes	Chaetothyriales	Cyphellophoraceae	Cyphellophora	OTU496
OTU357	0	0	0	0	0	0	0	0	0	0	0	0	0	0	0	0	0	0	0	0	0	0	0	0	0	0	0	0	0	0	0	0	0	1	0	0	0	0	0	0	Ascomycota	Saccharomycetes	Saccharomycetales	Saccharomycetales_fam_Incertae_sedis	Candida	OTU357
OTU2085	0	1	0	0	0	0	0	0	0	0	6	15	9	18	8	2	0	31	7	37	3	0	10	3	6	59	22	10	42	8	0	0	0	0	0	0	0	0	0	1	Ascomycota	Pezizomycetes	Pezizales	Ascobolaceae	Ascobolus	OTU2085
OTU1207	0	0	0	0	0	0	0	0	0	0	0	0	52	0	320	0	0	0	8	0	0	0	0	0	0	0	0	0	0	0	0	0	0	0	0	0	0	0	0	0	Basidiomycota	Agaricomycetes	Agaricales	Psathyrellaceae	Coprinellus	OTU1207
OTU2496	4	0	0	0	0	0	1	0	2	0	0	0	1	0	0	0	0	1	0	0	0	0	0	0	1	0	0	0	0	0	6	0	2	1	16	2	1	4	3	0	Ascomycota	Dothideomycetes	Pleosporales	Phaeosphaeriaceae	Phaeosphaeriopsis	OTU2496
OTU1813	0	0	0	0	0	0	0	0	0	0	0	2	0	0	0	0	0	0	0	0	0	0	1	0	0	0	0	0	0	0	0	0	0	0	0	0	0	0	0	0	Ascomycota	Dothideomycetes	Pleosporales	Sporormiaceae	Others	OTU1813
OTU1620	0	0	0	0	0	0	0	0	0	0	0	3	0	0	0	0	0	0	0	0	0	0	0	0	0	1	2	1	1	0	0	0	0	0	0	0	0	0	0	0	Ascomycota	Dothideomycetes	Pleosporales	Cucurbitariaceae	Pyrenochaeta	OTU1620
OTU566	0	0	0	0	0	0	0	0	0	0	0	0	0	0	0	0	0	0	0	0	0	0	0	0	1	2	0	1	0	0	0	0	0	0	0	0	0	0	0	0	Glomeromycota	Glomeromycetes	Glomerales	Claroideoglomeraceae	Claroideoglomus	OTU566
OTU1245	0	0	0	0	0	0	0	0	0	0	0	0	0	0	0	0	0	0	0	0	0	0	0	0	0	3	0	0	0	0	0	0	0	0	0	0	0	0	0	0	Ascomycota	Sordariomycetes	Sordariales	Chaetomiaceae	Others	OTU1245
OTU659	2	0	2	1	1	0	0	0	0	0	3	4	1	13	5	1	0	0	1	2	2	1	0	1	6	0	1	2	0	2	1	0	0	0	1	0	1	0	0	0	Ascomycota	Sordariomycetes	Hypocreales	Nectriaceae	Neocosmospora	OTU659
OTU1266	0	0	0	0	0	0	0	0	0	0	0	0	0	0	0	2	0	0	0	0	0	0	0	0	0	0	0	0	0	0	0	0	0	0	0	0	0	0	0	0	Ascomycota	Sordariomycetes	Xylariales	Others	Others	OTU1266
OTU1403	0	0	0	0	6	0	0	0	0	0	0	8	2	7	1	0	0	9	0	1	2	0	2	0	0	0	0	0	0	0	2	25	0	2	1	0	0	4	1	1	Others	Others	Others	Others	Others	OTU1403
OTU355	0	1	4	0	0	0	0	0	0	0	0	0	0	0	0	0	0	0	0	0	0	0	0	0	0	0	0	0	0	0	2	5	0	0	1	1	1	0	1	0	Ascomycota	Saccharomycetes	Saccharomycetales	Saccharomycetales_fam_Incertae_sedis	Candida	OTU355
OTU2389	1	0	0	0	0	0	0	0	0	0	0	0	0	0	0	0	0	0	0	0	0	0	0	0	0	0	0	0	0	0	1	0	0	1	1	0	0	0	0	0	Others	Others	Others	Others	Others	OTU2389
OTU1437	0	0	0	0	0	0	0	0	0	0	0	0	0	0	0	0	0	0	1	3	0	0	0	1	0	0	0	1	0	0	0	0	0	0	2	8	3	1	1	5	Glomeromycota	Glomeromycetes	Glomerales	Claroideoglomeraceae	Claroideoglomus	OTU1437
OTU1979	0	0	0	0	0	0	0	0	0	0	0	0	0	0	0	0	0	0	2	0	0	0	0	0	0	0	0	0	0	0	0	0	0	0	0	0	0	0	0	0	Basidiomycota	Others	Others	Others	Others	OTU1979
OTU1636	0	1	0	0	0	0	0	0	0	0	0	1	2	0	0	2	1	5	17	11	0	0	0	0	0	0	0	0	0	0	0	0	0	0	0	0	0	0	0	0	Ascomycota	Sordariomycetes	Coniochaetales	Coniochaetaceae	Lecythophora	OTU1636
OTU294	7	15	13	7	4	0	0	0	0	0	0	0	0	0	0	0	0	0	0	0	0	0	0	0	0	0	0	0	0	0	0	0	2	3	0	0	0	0	0	3	Ascomycota	Eurotiomycetes	Eurotiales	Aspergillaceae	Aspergillus	OTU294
OTU972	7	0	33	0	2	0	0	0	1	1	0	1	6	10	2	5	0	5	3	4	10	7	10	18	62	2	7	6	3	7	37	9	20	19	36	15	41	24	35	32	Ascomycota	Sordariomycetes	Glomerellales	Others	Others	OTU972
OTU2135	0	0	0	0	0	0	0	0	0	0	0	0	0	0	0	0	0	0	0	0	0	0	0	0	0	0	0	0	1	2	0	0	0	0	0	0	0	0	0	0	Others	Others	Others	Others	Others	OTU2135
OTU1953	0	0	0	0	0	0	0	0	0	0	0	0	0	0	0	0	0	1	0	0	0	0	0	0	0	0	0	0	0	0	0	0	0	0	0	0	0	0	0	0	Ascomycota	Dothideomycetes	Capnodiales	Others	Others	OTU1953
OTU2419	0	0	0	0	0	0	0	0	0	0	0	0	0	0	0	0	0	0	0	0	0	0	0	0	0	0	0	0	0	0	0	0	0	3	1	0	0	0	0	0	Ascomycota	Sordariomycetes	Others	Others	Others	OTU2419
OTU1789	0	0	0	0	0	0	0	0	0	0	1	0	0	0	1	0	0	0	0	0	0	0	0	0	0	0	0	0	0	0	0	0	0	0	0	0	0	0	0	0	Basidiomycota	Agaricomycetes	Agaricales	Others	Others	OTU1789
OTU103	0	3	0	80	2	0	0	0	2	0	0	0	0	0	0	0	0	0	0	0	0	0	0	0	0	0	0	0	0	0	0	0	5	0	0	0	0	0	0	2	Ascomycota	Sordariomycetes	Others	Others	Others	OTU103
OTU2030	0	0	0	0	0	0	0	0	0	0	0	0	0	0	0	0	0	0	0	0	0	0	10	0	0	0	3	0	0	0	0	0	0	0	0	0	0	0	0	0	Ascomycota	Sordariomycetes	Hypocreales	Nectriaceae	Fusicolla	OTU2030
OTU2293	5	30	9	51	10	0	0	1	1	0	0	0	0	0	0	0	0	0	0	0	0	0	0	0	0	0	0	0	0	0	40	8	28	16	10	5	19	2	2	2	Ascomycota	Sordariomycetes	Others	Others	Others	OTU2293
OTU1992	0	0	0	0	0	0	0	0	0	0	0	0	0	0	0	0	0	0	0	2	0	0	0	0	0	0	0	0	0	0	0	0	0	0	0	0	0	0	0	0	Basidiomycota	Microbotryomycetes	Microbotryomycetes_ord_Incertae_sedis	Chrysozymaceae	Sampaiozyma	OTU1992
OTU763	0	2	1	0	0	8	6	15	22	12	0	0	0	0	0	0	0	0	0	0	0	0	0	1	0	0	0	0	0	0	0	0	0	0	0	28	24	11	12	18	Basidiomycota	Tremellomycetes	Cystofilobasidiales	Mrakiaceae	Udeniomyces	OTU763
OTU2404	0	0	0	0	0	0	0	0	0	0	0	0	0	0	0	0	0	0	0	0	0	0	0	0	0	0	0	0	0	0	1	3	15	1	2	0	0	0	0	0	Basidiomycota	Agaricomycetes	Agaricales	Nidulariaceae	Cyathus	OTU2404
OTU235	0	0	0	1	0	0	0	0	0	0	0	0	0	0	0	0	0	0	0	0	0	0	0	0	0	0	0	0	0	0	0	0	0	0	0	0	0	0	0	0	Basidiomycota	Agaricomycetes	Agaricales	Others	Others	OTU235
OTU2033	0	0	0	0	0	0	0	0	0	0	0	0	0	0	0	0	0	0	0	0	0	0	0	0	0	0	0	2	1	0	0	0	0	0	0	0	0	0	0	0	Glomeromycota	Glomeromycetes	Glomerales	Claroideoglomeraceae	Claroideoglomus	OTU2033
OTU15	25	27	10	15	21	0	1	0	0	1	0	0	0	0	0	0	0	0	0	0	0	0	0	0	0	0	0	0	0	0	10	8	10	8	2	0	0	1	0	2	Ascomycota	Sordariomycetes	Melanosporales	Ceratostomataceae	Microthecium	OTU15
OTU639	0	0	0	0	0	0	0	0	0	0	0	3	0	0	0	0	0	0	0	0	0	0	0	0	0	0	0	0	0	0	0	0	0	0	0	0	0	0	0	0	Ascomycota	Dothideomycetes	Pleosporales	Morosphaeriaceae	Acrocalymma	OTU639
OTU1190	0	0	0	0	0	0	0	0	0	0	0	0	0	0	0	35	0	0	0	2	0	0	0	0	0	0	0	0	0	4	0	0	0	0	0	0	0	0	0	0	Ascomycota	Sordariomycetes	Hypocreales	Nectriaceae	Fusarium	OTU1190
OTU1913	2	39	41	4	33	0	0	0	0	0	12993	14259	12301	13974	15843	7347	2753	7030	6880	7488	10907	8141	7545	6654	12371	3390	2424	4315	2581	4503	0	0	0	1	11	0	9	5	0	14	Mortierellomycota	Mortierellomycetes	Mortierellales	Mortierellaceae	Mortierella	OTU1913
OTU1457	0	1	0	0	0	0	0	0	0	0	1	0	0	0	0	0	0	0	0	0	0	0	0	0	0	0	0	0	0	0	0	0	2	1	0	0	0	2	0	1	Basidiomycota	Cystobasidiomycetes	Cystobasidiales	Cystobasidiaceae	Cystobasidium	OTU1457
OTU2469	0	0	0	0	0	0	0	0	0	0	0	0	0	0	0	0	0	0	0	0	0	0	0	0	0	0	0	0	0	0	0	1	0	0	0	0	1	0	0	0	Chytridiomycota	Others	Others	Others	Others	OTU2469
OTU1991	0	0	0	0	0	0	0	0	0	0	0	0	0	1	0	0	0	0	0	0	0	0	0	0	0	0	0	0	0	0	0	0	0	0	0	0	0	0	0	0	Ascomycota	Pezizomycetes	Pezizales	Pyronemataceae	Scutellinia	OTU1991
OTU1239	11	6	10	15	1	0	0	0	3	3	1	0	0	0	0	0	0	0	0	0	1	0	0	1	0	0	0	0	0	2	5	1	1	2	1	0	0	1	1	1	Ascomycota	Sordariomycetes	Hypocreales	Nectriaceae	Others	OTU1239
OTU1234	2	0	1	3	0	0	0	0	0	0	0	3	1	0	1	2	3	2	1	2	0	0	1	0	1	1	1	0	0	1	1	2	2	3	3	0	0	0	0	2	Ascomycota	Sordariomycetes	Hypocreales	Nectriaceae	Others	OTU1234
OTU2532	0	1	0	0	0	0	0	0	0	0	0	0	0	0	0	0	0	0	0	0	0	0	0	0	0	0	0	0	0	0	0	1	0	0	0	0	0	0	0	0	Ascomycota	Dothideomycetes	Capnodiales	Neodevriesiaceae	Neodevriesia	OTU2532
OTU822	71	64	67	57	89	17	31	38	37	28	3	7	4	1	5	14	7	13	17	11	0	0	2	1	3	6	0	4	0	1	40	28	82	25	37	30	33	89	44	104	Ascomycota	Sordariomycetes	Sordariales	Lasiosphaeriaceae	Schizothecium	OTU822
OTU600	0	0	0	0	0	0	0	0	0	0	0	0	0	0	0	0	0	0	0	0	0	0	0	0	0	0	0	0	2	0	0	0	0	0	0	0	0	0	0	0	Basidiomycota	Cystobasidiomycetes	Cystobasidiales	Cystobasidiaceae	Others	OTU600
OTU2341	0	0	0	0	0	0	0	0	0	0	0	0	0	0	0	0	0	0	0	0	0	0	0	0	0	0	0	0	0	0	0	0	0	2	0	1	0	0	0	2	Others	Others	Others	Others	Others	OTU2341
OTU2342	0	0	0	0	0	0	0	0	0	0	0	0	0	0	0	0	0	0	0	0	0	0	0	0	0	0	0	0	0	0	0	0	6	2	0	0	0	0	0	0	Others	Others	Others	Others	Others	OTU2342
OTU2349	0	0	0	0	0	0	0	0	0	0	0	0	0	0	0	0	0	0	0	0	0	0	0	0	0	0	0	0	0	0	0	0	0	2	0	0	0	0	0	0	Others	Others	Others	Others	Others	OTU2349
OTU2348	0	0	0	0	0	0	0	0	0	0	0	0	0	0	0	0	0	0	0	0	0	0	0	0	0	0	0	0	0	0	0	0	0	2	0	0	0	1	0	0	Others	Others	Others	Others	Others	OTU2348
OTU2188	0	0	0	0	0	0	0	0	0	0	0	0	0	0	0	0	0	0	0	0	0	0	0	0	0	0	0	0	0	0	1	0	0	4	0	0	0	0	0	0	Others	Others	Others	Others	Others	OTU2188
OTU2183	0	0	0	0	0	0	0	0	0	0	0	0	0	0	0	0	0	0	0	0	0	0	0	0	0	0	0	0	0	0	77	0	0	0	2	0	0	0	0	0	Others	Others	Others	Others	Others	OTU2183
OTU2182	0	0	0	0	0	0	0	0	0	0	0	0	0	0	0	0	0	0	0	0	0	0	0	0	0	0	0	0	0	0	1	1	2	0	0	0	1	4	0	0	Others	Others	Others	Others	Others	OTU2182
OTU1178	0	0	0	0	1	0	0	0	0	0	0	0	1	0	0	0	0	0	0	0	0	0	4	6	0	2	0	4	2	0	0	0	0	0	0	0	0	0	0	0	Ascomycota	Dothideomycetes	Pleosporales	Phaeosphaeriaceae	Phaeosphaeria	OTU1178
OTU1450	0	0	0	0	0	0	0	0	0	0	0	0	0	0	0	0	0	0	0	0	0	0	0	0	1	0	0	0	0	0	0	0	0	0	0	0	0	0	0	0	Glomeromycota	Glomeromycetes	Glomerales	Claroideoglomeraceae	Claroideoglomus	OTU1450
OTU1068	0	0	0	0	0	0	0	0	0	1	0	0	0	0	0	0	0	0	0	0	0	0	0	0	0	0	0	0	0	0	0	0	0	0	0	0	0	0	0	0	Ascomycota	Others	Others	Others	Others	OTU1068
OTU1846	0	0	0	0	0	0	0	0	0	0	0	0	1	0	0	0	0	0	0	0	0	0	0	0	0	0	0	0	0	0	0	0	0	0	0	0	0	0	0	0	Ascomycota	Others	Others	Others	Others	OTU1846
OTU179	4	5	6	5	12	0	0	0	0	0	0	0	0	0	0	0	0	0	0	0	0	0	0	0	0	0	0	0	0	0	22	11	8	17	7	5	8	5	9	8	Ascomycota	Sordariomycetes	Sordariales	Others	Others	OTU179
OTU327	0	0	0	0	14	0	0	0	0	2	0	0	0	0	0	0	0	0	0	0	0	0	0	0	0	0	0	0	0	0	0	0	0	0	0	0	0	0	0	1	Others	Others	Others	Others	Others	OTU327
OTU324	0	0	0	0	0	0	0	0	1	0	0	0	0	0	0	0	0	0	0	0	0	0	0	0	0	0	0	0	0	0	0	0	0	0	1	0	0	1	0	0	Others	Others	Others	Others	Others	OTU324
OTU1849	0	0	0	0	0	0	0	0	0	0	0	0	2	0	0	0	0	0	0	0	0	0	0	0	0	0	0	0	0	0	0	0	0	0	0	0	0	0	0	0	Ascomycota	Others	Others	Others	Others	OTU1849
OTU1624	0	1	0	0	0	0	0	0	0	0	0	0	0	0	0	0	0	0	0	0	0	0	0	0	0	0	0	0	0	0	0	0	0	0	0	0	0	0	0	0	Others	Others	Others	Others	Others	OTU1624
OTU506	0	0	0	0	0	0	0	0	0	0	0	0	2	0	0	3	0	1	0	1	0	0	0	2	0	0	0	0	0	0	0	0	0	0	0	0	0	0	0	0	Ascomycota	Sordariomycetes	Hypocreales	Nectriaceae	Fusarium	OTU506
OTU211	93	539	131	166	176	11	5	11	19	18	21	20	12	10	30	2	0	1	6	8	3	0	0	2	0	1	1	5	2	3	118	113	117	94	179	35	24	51	44	35	Ascomycota	Sordariomycetes	Hypocreales	Hypocreales_fam_Incertae_sedis	Acremonium	OTU211
OTU1805	0	0	0	0	0	0	0	0	0	0	0	2	0	0	0	0	0	0	0	0	0	0	0	0	0	0	0	0	0	0	0	0	0	0	0	0	0	0	0	0	Basidiomycota	Agaricomycetes	Agaricales	Bolbitiaceae	Conocybe	OTU1805
OTU710	0	0	0	0	0	0	0	0	0	0	13	24	27	25	13	4	19	15	6	7	4	3	6	5	48	1	3	4	20	1	0	0	0	0	0	0	0	0	0	0	Ascomycota	Dothideomycetes	Pleosporales	Sporormiaceae	Preussia	OTU710
OTU2054	29	20	36	22	54	0	0	0	0	0	192	211	160	105	236	77	48	100	99	140	595	350	252	215	277	160	59	95	62	134	0	1	0	20	1	0	1	0	4	3	Mortierellomycota	Mortierellomycetes	Mortierellales	Mortierellaceae	Mortierella	OTU2054
OTU122	0	2	0	0	0	0	0	0	0	0	0	0	0	0	0	0	0	0	0	0	0	0	0	0	0	0	0	0	0	0	0	0	0	0	0	0	0	0	0	0	Rozellomycota	Rozellomycotina_cls_Incertae_sedis	Branch02	Others	Others	OTU122
OTU1665	0	0	0	0	0	0	0	0	0	1	0	0	0	0	0	0	0	0	0	0	0	0	0	0	0	0	0	0	0	0	0	0	0	0	0	1	0	0	0	0	Ascomycota	Dothideomycetes	Pleosporales	Phaeosphaeriaceae	Others	OTU1665
OTU2231	3	0	0	1	0	0	0	0	0	0	0	0	0	0	0	0	0	0	0	0	0	0	0	0	0	0	0	0	0	0	0	3	0	0	0	1	0	0	0	0	Ascomycota	Dothideomycetes	Minutisphaerales	Minutisphaeraceae	Minutisphaera	OTU2231
OTU20	789	622	632	800	648	15	17	30	31	19	31	12	37	14	25	24	10	29	41	17	24	10	17	15	7	9	10	16	10	16	768	923	774	527	699	137	132	192	213	170	Ascomycota	Others	Others	Others	Others	OTU20
OTU2418	0	0	0	0	0	0	0	0	0	0	0	0	0	0	0	0	0	0	0	0	0	0	0	0	0	0	0	0	0	0	0	0	0	0	1	0	0	0	0	0	Others	Others	Others	Others	Others	OTU2418
OTU5	1	0	0	0	0	0	0	0	0	0	0	0	0	0	3	0	0	0	0	0	0	0	0	0	0	0	0	0	0	0	1	0	1	0	0	0	0	0	0	0	Ascomycota	Sordariomycetes	Sordariales	Others	Others	OTU5
OTU2410	0	0	0	0	0	0	0	0	0	0	0	0	0	0	0	0	0	0	0	0	0	0	0	0	0	0	0	0	0	0	1	0	1	0	2	0	0	0	0	1	Others	Others	Others	Others	Others	OTU2410
OTU1909	0	0	0	0	0	0	0	0	0	0	0	0	0	0	4	0	0	0	0	0	0	0	0	0	0	0	0	0	0	0	0	0	0	0	0	0	0	0	0	0	Ascomycota	Dothideomycetes	Pleosporales	Sporormiaceae	Preussia	OTU1909
OTU2417	0	0	0	0	0	0	0	0	0	0	0	0	0	0	0	0	0	0	0	0	0	0	0	0	0	0	0	0	0	0	0	0	0	0	2	0	0	0	0	0	Others	Others	Others	Others	Others	OTU2417
OTU153	6	2	6	0	0	1	0	0	0	0	0	0	0	0	0	0	0	0	0	0	0	0	0	0	0	0	0	0	0	0	0	0	3	0	0	0	2	3	0	0	Ascomycota	Dothideomycetes	Pleosporales	Pleosporaceae	Curvularia	OTU153
OTU2387	0	0	0	0	0	0	0	0	0	0	0	0	0	0	0	0	0	0	0	0	0	0	0	0	0	0	0	0	0	0	0	2	1	0	1	0	0	1	0	0	Ascomycota	Sordariomycetes	Others	Others	Others	OTU2387
OTU248	3	12	0	3	9	0	0	0	0	2	0	0	0	0	0	0	0	0	0	0	0	0	0	0	0	0	0	0	0	0	0	2	1	10	1	0	0	0	0	1	Others	Others	Others	Others	Others	OTU248
OTU247	0	0	0	0	1	0	0	0	0	0	0	0	0	0	0	0	0	0	0	0	0	0	0	0	0	0	0	0	0	0	0	0	0	6	0	0	0	0	0	0	Others	Others	Others	Others	Others	OTU247
OTU246	34	36	42	55	66	1	1	6	1	3	0	0	0	0	0	0	0	0	0	0	0	0	0	0	0	0	0	0	0	0	21	9	17	12	6	31	29	16	19	17	Others	Others	Others	Others	Others	OTU246
OTU1124	0	0	0	0	0	0	0	0	0	0	0	0	0	0	0	0	0	0	1	0	0	0	0	0	0	0	0	0	0	0	0	0	0	0	0	0	0	0	0	0	Ascomycota	Orbiliomycetes	Orbiliales	Orbiliaceae	Dactylella	OTU1124
OTU2166	0	0	0	1	0	0	0	0	0	0	0	0	0	0	0	0	0	0	0	0	0	0	0	0	0	0	0	0	0	0	1	0	1	0	0	0	0	0	0	0	Ascomycota	Pezizomycetes	Pezizales	Ascobolaceae	Ascobolus	OTU2166
OTU243	0	2	4	2	3	0	0	0	0	0	0	0	0	0	0	0	0	0	0	0	0	0	0	0	0	0	0	0	0	0	0	0	0	0	0	0	0	0	0	0	Others	Others	Others	Others	Others	OTU243
OTU2120	0	0	0	0	0	0	0	0	0	0	0	0	0	0	0	0	0	0	0	0	0	0	0	0	0	0	0	1	0	0	0	0	0	0	0	0	0	0	0	0	Ascomycota	Eurotiomycetes	Others	Others	Others	OTU2120
OTU1682	0	0	0	0	0	0	0	0	0	0	0	0	0	0	0	1	0	0	0	0	0	0	0	0	0	0	0	0	0	0	0	0	0	0	0	0	0	0	0	0	Ascomycota	Others	Others	Others	Others	OTU1682
OTU1312	0	0	0	0	0	0	0	0	0	0	0	0	0	0	1	0	0	0	0	0	0	0	0	0	0	0	0	0	0	0	0	0	0	0	0	0	0	0	0	0	Others	Others	Others	Others	Others	OTU1312
OTU1858	0	0	0	0	0	0	0	0	0	0	0	0	0	0	1	0	0	0	0	0	0	0	0	0	0	0	0	0	0	0	0	0	0	0	0	0	0	0	0	0	Kickxellomycota	Harpellomycetes	Harpellales	Legeriomycetaceae	Others	OTU1858
OTU1359	0	0	0	0	0	0	0	0	0	0	0	0	0	0	0	0	0	0	0	0	0	0	0	0	0	1	0	1	0	0	0	0	0	0	0	0	0	0	0	0	Glomeromycota	Glomeromycetes	Glomerales	Claroideoglomeraceae	Claroideoglomus	OTU1359
OTU2173	0	1	0	0	0	0	0	0	0	0	0	0	0	0	0	0	0	0	3	0	0	0	0	0	0	0	0	0	0	0	1	0	0	0	0	0	0	0	0	0	Basidiomycota	Microbotryomycetes	Sporidiobolales	Sporidiobolaceae	Sporobolomyces	OTU2173
OTU1870	0	0	0	0	0	0	0	0	0	0	0	0	0	3	0	0	0	0	0	0	0	0	0	0	0	0	0	0	0	0	0	0	0	0	0	0	0	0	0	0	Ascomycota	Dothideomycetes	Pleosporales	Biatriosporaceae	Biatriospora	OTU1870
OTU1524	0	0	0	0	0	0	0	0	0	0	0	0	0	4	0	0	0	0	0	0	0	0	0	0	0	0	0	0	0	0	0	0	0	0	0	0	0	0	0	0	Ascomycota	Eurotiomycetes	Onygenales	Onygenaceae	Auxarthron	OTU1524
OTU368	173	149	144	200	193	8	6	12	4	10	4	7	5	10	18	4	0	4	5	2	0	0	0	0	0	0	1	0	0	0	564	712	842	392	393	80	70	122	118	118	Ascomycota	Sordariomycetes	Sordariales	Lasiosphaeriaceae	Schizothecium	OTU368
OTU300	0	0	0	0	0	1	0	0	0	0	0	0	0	0	0	0	0	0	0	0	0	0	0	0	0	0	0	0	0	0	0	0	0	0	0	0	0	0	0	0	Others	Others	Others	Others	Others	OTU300
OTU1882	0	1	0	0	0	0	0	0	0	0	0	0	0	0	0	1	0	0	0	0	0	0	0	0	0	0	0	0	0	0	0	0	1	0	0	0	0	0	0	0	Others	Others	Others	Others	Others	OTU1882
OTU1881	0	0	0	0	0	0	0	0	0	0	0	0	1	10	0	0	0	0	0	0	0	0	0	0	0	0	0	0	0	0	0	0	0	0	0	0	0	0	0	0	Others	Others	Others	Others	Others	OTU1881
OTU332	45	8	11	31	23	0	2	4	0	2	0	0	0	0	0	0	0	0	0	0	0	0	0	0	0	0	0	0	0	0	39	81	133	63	26	21	26	6	16	11	Ascomycota	Leotiomycetes	Thelebolales	Pseudeurotiaceae	Pseudeurotium	OTU332
OTU1703	269	92	182	93	150	9	8	22	39	61	1	1	1	0	2	17	1	7	13	6	3	1	0	0	1	5	1	4	5	7	69	68	75	89	95	40	32	44	58	84	Ascomycota	Dothideomycetes	Capnodiales	Cladosporiaceae	Cladosporium	OTU1703
OTU642	2	6	7	0	3	0	0	0	0	3	0	0	0	0	0	0	0	0	0	0	0	0	0	0	0	0	1	0	0	0	5	6	2	7	8	2	4	2	2	24	Ascomycota	Sordariomycetes	Myrmecridiales	Myrmecridiaceae	Myrmecridium	OTU642
OTU51	72	162	77	71	24	3	8	12	9	16	7	28	63	5	31	2	0	0	0	1	1	0	0	0	0	2	0	1	0	2	36	49	74	143	102	33	75	44	25	113	Ascomycota	Sordariomycetes	Sordariales	Others	Others	OTU51
OTU2000	0	0	0	0	0	0	0	0	0	0	0	0	1	0	0	0	0	0	0	1	0	0	0	0	0	0	0	0	0	0	0	0	0	0	0	0	0	0	0	0	Ascomycota	Others	Others	Others	Others	OTU2000
OTU2343	0	0	0	1	0	0	0	0	0	0	0	1	0	0	1	0	0	0	0	1	0	0	0	0	0	0	0	0	0	0	0	0	0	3	0	0	0	0	0	1	Ascomycota	Pezizomycetes	Pezizales	Ascobolaceae	Ascobolus	OTU2343
OTU1170	0	0	0	0	0	0	0	0	0	0	0	0	1	0	0	1	0	0	0	0	0	0	0	1	1	0	0	0	1	2	0	0	0	0	0	0	0	0	0	0	Ascomycota	Dothideomycetes	Pleosporales	Phaeosphaeriaceae	Neosetophoma	OTU1170
OTU2160	0	0	0	0	0	0	0	0	0	0	0	0	0	0	0	0	0	0	0	0	0	0	0	0	0	0	0	0	0	0	0	0	0	0	1	0	0	0	0	0	Chytridiomycota	Lobulomycetes	Others	Others	Others	OTU2160
OTU139	0	0	1	0	0	0	0	0	0	0	0	0	0	0	0	0	0	0	0	0	0	0	0	0	0	0	0	0	0	0	0	0	0	0	0	0	0	0	0	0	Rozellomycota	Rozellomycotina_cls_Incertae_sedis	GS08	Others	Others	OTU139
OTU326	0	0	0	0	0	2	1	6	0	3	0	0	0	0	0	0	0	0	0	0	0	0	0	0	0	0	0	0	0	0	0	0	0	0	0	0	0	0	0	0	Mortierellomycota	Mortierellomycetes	Mortierellales	Mortierellaceae	Mortierella	OTU326
OTU591	0	0	0	0	0	0	0	0	0	0	3	0	0	0	0	0	0	0	0	0	0	0	0	0	0	0	0	0	0	0	0	0	0	2	0	0	0	0	0	0	Ascomycota	Sordariomycetes	Microascales	Microascaceae	Kernia	OTU591
OTU328	58	38	28	27	38	4	2	7	2	9	0	0	0	0	0	0	0	0	0	0	0	0	0	0	0	0	0	0	0	0	405	237	376	320	336	167	134	230	143	145	Rozellomycota	Others	Others	Others	Others	OTU328
OTU201	0	0	0	1	0	0	0	0	0	0	0	0	0	0	0	0	0	0	0	0	0	0	0	0	0	0	0	0	0	0	0	0	0	0	0	0	0	0	0	0	Ascomycota	Dothideomycetes	Pleosporales	Phaeosphaeriaceae	Chaetosphaeronema	OTU201
OTU754	0	0	0	0	0	5	10	32	14	0	0	0	0	0	0	0	0	0	0	0	0	0	0	3	0	1	0	0	0	0	6	1	1	1	0	15	0	0	0	4	Ascomycota	Dothideomycetes	Pleosporales	Phaeosphaeriaceae	Neosetophoma	OTU754
OTU2485	0	0	0	0	1	0	0	0	0	0	0	0	0	0	0	0	0	0	0	0	0	0	0	0	0	0	0	0	0	0	0	0	0	0	0	0	0	1	0	0	Ascomycota	Eurotiomycetes	Chaetothyriales	Trichomeriaceae	Others	OTU2485
OTU2459	356	369	195	384	531	9	13	48	9	11	23	38	39	35	17	12	1	8	27	7	3	3	0	14	3	13	0	44	9	5	260	349	162	175	247	11504	12852	6732	7850	5108	Ascomycota	Sordariomycetes	Hypocreales	Nectriaceae	Fusicolla	OTU2459
OTU1140	0	0	0	0	0	0	0	0	0	0	0	0	0	0	0	0	0	0	0	0	0	0	0	0	0	0	0	0	0	1	0	0	0	0	0	0	0	0	0	0	Ascomycota	Sordariomycetes	Hypocreales	Nectriaceae	Fusarium	OTU1140
OTU1766	0	0	0	0	0	0	0	0	0	0	0	2	0	0	1	0	0	0	0	2	0	0	0	0	0	0	0	0	0	0	0	0	0	0	0	0	0	0	0	0	Ascomycota	Dothideomycetes	Venturiales	Sympoventuriaceae	Scolecobasidium	OTU1766
OTU1974	0	0	0	0	0	0	0	0	0	0	0	0	0	0	0	0	0	0	3	0	0	0	0	0	0	0	0	0	0	0	0	0	0	0	0	0	0	0	0	0	Ascomycota	Sordariomycetes	Hypocreales	Cordycipitaceae	Simplicillium	OTU1974
OTU2452	5	4	4	9	0	0	0	0	2	0	0	1	3	6	7	0	1	0	0	0	1	0	0	0	0	2	1	2	3	2	11	8	13	47	5	2	0	1	2	0	Ascomycota	Sordariomycetes	Hypocreales	Hypocreaceae	Trichoderma	OTU2452
OTU1196	0	0	0	0	0	0	0	0	0	0	0	1	0	0	0	0	0	0	0	0	2	0	0	0	0	0	0	0	0	0	0	0	0	0	0	0	0	0	0	0	Ascomycota	Eurotiomycetes	Onygenales	Onygenales_fam_Incertae_sedis	Chrysosporium	OTU1196
OTU627	0	0	0	0	0	0	0	0	0	0	0	0	0	2	0	0	0	0	1	2	0	0	0	0	0	0	0	0	0	0	0	0	0	0	0	0	0	0	0	0	Ascomycota	Leotiomycetes	Thelebolales	Thelebolaceae	Thelebolus	OTU627
OTU2488	0	1	0	0	0	7	17	7	7	2	0	0	0	0	0	0	0	0	0	0	1	0	1	0	0	0	0	0	1	0	0	0	0	0	0	0	4	4	2	4	Ascomycota	Dothideomycetes	Pleosporales	Pleosporaceae	Alternaria	OTU2488
OTU582	0	0	0	0	0	0	0	0	0	0	0	4	0	1	0	0	0	0	0	0	0	2	0	0	0	0	0	0	0	0	0	2	0	0	0	0	2	0	0	0	Chytridiomycota	Spizellomycetes	Spizellomycetales	Powellomycetaceae	Powellomyces	OTU582
OTU1961	0	0	0	0	0	0	0	0	0	0	0	0	0	0	0	0	0	1	0	0	0	0	0	0	0	0	0	0	0	0	0	0	0	0	0	0	0	0	0	0	Basidiomycota	Others	Others	Others	Others	OTU1961
OTU2119	0	0	0	0	0	0	0	0	0	0	0	0	0	0	0	0	0	0	2	0	0	0	0	0	0	3	0	7	1	3	0	0	0	0	0	0	0	0	0	0	Glomeromycota	Glomeromycetes	Glomerales	Glomeraceae	Funneliformis	OTU2119
OTU647	0	0	0	0	0	0	0	0	0	0	0	0	0	0	0	0	0	0	0	0	0	0	0	0	0	0	0	0	1	0	0	0	0	0	0	0	0	0	0	0	Ascomycota	Leotiomycetes	Helotiales	Hyaloscyphaceae	Cistella	OTU647
OTU143	0	0	9	3	0	0	0	0	0	0	0	0	0	0	0	0	0	0	0	0	0	0	0	0	0	0	0	0	0	0	0	1	0	1	0	0	0	0	0	0	Glomeromycota	Glomeromycetes	Glomerales	Glomeraceae	Others	OTU143
OTU2345	1	0	0	0	0	1	0	0	0	0	0	0	0	0	0	0	0	0	0	0	0	0	0	0	0	0	0	0	0	0	0	1	0	0	1	0	0	0	0	0	Ascomycota	Dothideomycetes	Pleosporales	Sporormiaceae	Preussia	OTU2345
OTU124	0	2	0	0	0	0	0	0	0	0	0	0	0	0	0	0	0	0	0	0	0	0	0	0	0	0	0	0	0	0	0	0	0	0	0	0	0	0	0	0	Ascomycota	Dothideomycetes	Pleosporales	Didymosphaeriaceae	Spegazzinia	OTU124
OTU557	1	4	0	1	1	0	0	0	0	0	2	0	0	0	1	0	0	0	0	4	0	0	0	0	0	0	0	0	0	0	1	5	1	0	0	0	0	0	1	0	Ascomycota	Leotiomycetes	Thelebolales	Pseudeurotiaceae	Geomyces	OTU557
OTU722	0	0	0	0	0	1	0	0	0	1	0	0	0	0	0	1	0	1	0	0	0	0	0	0	0	0	0	0	0	0	0	0	0	0	0	0	0	2	0	0	Ascomycota	Dothideomycetes	Pleosporales	Cucurbitariaceae	Others	OTU722
OTU631	0	0	0	0	0	0	1	0	0	0	0	0	0	0	0	0	0	0	0	0	0	0	0	0	0	0	0	0	0	0	0	0	0	0	0	0	0	0	0	0	Ascomycota	Leotiomycetes	Erysiphales	Erysiphaceae	Podosphaera	OTU631
OTU13	3	2	1	10	18	0	0	0	0	0	0	0	0	0	0	0	0	0	0	0	0	0	0	0	0	0	0	0	0	0	16	3	3	3	0	1	0	1	0	0	Ascomycota	Eurotiomycetes	Eurotiales	Trichocomaceae	Talaromyces	OTU13
OTU2408	1	1	2	0	5	0	0	0	0	0	0	0	0	0	0	0	0	0	0	0	1	0	3	2	0	0	0	0	0	0	0	0	0	0	0	0	0	0	0	0	Ascomycota	Eurotiomycetes	Onygenales	Gymnoascaceae	Leucothecium	OTU2408
OTU2232	0	0	0	0	0	0	0	0	0	0	0	0	0	0	0	0	0	0	0	0	0	0	0	0	0	0	0	0	0	0	0	0	1	0	3	0	0	0	0	0	Chytridiomycota	Lobulomycetes	Others	Others	Others	OTU2232
OTU1091	0	0	0	0	0	0	0	0	0	0	0	0	0	0	2	2	0	7	3	0	0	2	0	0	0	0	0	0	0	0	0	0	0	0	0	0	0	0	0	0	Chytridiomycota	Others	Others	Others	Others	OTU1091
OTU906	0	0	0	0	0	0	0	0	0	0	1	0	0	0	0	0	0	0	0	0	0	0	0	0	0	0	0	0	0	0	0	6	0	2	0	0	0	0	0	0	Others	Others	Others	Others	Others	OTU906
OTU2315	42	1	10	5	0	3	2	3	3	1	0	0	0	0	0	0	0	0	0	0	0	0	0	0	0	0	0	0	0	0	6	19	6	16	7	6	10	5	24	15	Ascomycota	Dothideomycetes	Pleosporales	Phaeosphaeriaceae	Others	OTU2315
OTU1884	0	0	0	0	0	0	0	0	0	0	0	0	2	265	0	0	1	0	0	0	0	0	0	0	0	29	0	0	0	0	0	0	0	0	0	0	0	0	0	0	Mortierellomycota	Others	Others	Others	Others	OTU1884
OTU1879	0	0	0	0	0	0	0	0	0	0	0	0	0	1	0	2	0	1	0	0	0	0	1	0	0	0	0	0	0	0	0	0	0	0	0	0	0	0	0	0	Ascomycota	Others	Others	Others	Others	OTU1879
OTU1597	0	0	0	0	0	0	0	0	0	0	0	0	0	0	0	0	0	0	0	0	0	0	0	0	0	0	0	0	0	0	0	0	0	0	0	0	0	1	0	0	Ascomycota	Sordariomycetes	Sordariales	Chaetomiaceae	Chaetomium	OTU1597
OTU1872	0	0	0	0	0	0	0	0	0	0	0	2	3	8	8	0	0	0	0	0	0	0	0	0	0	0	0	0	1	1	0	0	0	0	0	0	0	0	0	0	Ascomycota	Others	Others	Others	Others	OTU1872
OTU1968	2	1	3	9	0	0	0	0	0	0	0	0	0	0	1	0	0	2	17	0	12	0	0	1	1	1	11	0	0	0	21	22	4	3	0	0	0	1	0	0	Chytridiomycota	Spizellomycetes	Spizellomycetales	Spizellomycetaceae	Spizellomyces	OTU1968
OTU1887	0	0	0	0	0	0	0	0	0	0	0	0	0	1	0	0	0	0	0	0	0	0	0	0	0	0	0	0	0	0	0	0	0	0	0	0	0	0	0	0	Ascomycota	Sordariomycetes	Xylariales	Xylariaceae	Nemania	OTU1887
OTU80	0	19	2	0	3	1	4	0	3	2	0	0	0	0	0	0	0	0	0	0	0	0	0	0	0	0	0	0	0	0	1	12	5	0	0	0	23	2	7	13	Ascomycota	Dothideomycetes	Pleosporales	Pleosporales_fam_Incertae_sedis	Dokmaia	OTU80
OTU2544	0	0	0	0	0	0	0	0	0	0	0	0	0	0	0	0	0	0	0	0	0	0	0	0	0	0	0	0	0	0	0	0	0	0	0	0	0	0	0	1	Zoopagomycota	Zoopagomycetes	Zoopagales	Zoopagaceae	Acaulopage	OTU2544
OTU980	0	0	0	0	0	0	0	0	0	0	0	0	0	0	0	0	0	0	0	0	0	0	0	0	0	0	0	0	0	0	0	0	0	0	0	2	0	0	0	0	Glomeromycota	Glomeromycetes	Glomerales	Glomeraceae	Glomus	OTU980
OTU108	5	6	15	16	9	1	0	0	2	1	0	0	0	0	0	0	0	0	0	0	0	0	0	1	0	0	0	0	0	0	5	10	16	4	35	18	33	11	30	81	Ascomycota	Eurotiomycetes	Chaetothyriales	Cyphellophoraceae	Cyphellophora	OTU108
OTU1570	1	0	0	0	0	0	0	0	0	1	18	14	6	5	1	0	0	2	3	2	1	0	3	8	8	4	0	0	4	3	0	0	0	0	4	1	0	1	2	0	Ascomycota	Sordariomycetes	Hypocreales	Bionectriaceae	Clonostachys	OTU1570
OTU2507	2	4	0	3	0	2	0	1	0	1	0	1	0	0	0	1	0	0	1	0	1	0	0	4	1	0	0	0	0	0	2	3	0	2	1	2	7	4	4	41	Ascomycota	Eurotiomycetes	Eurotiales	Aspergillaceae	Aspergillus	OTU2507
OTU1891	0	0	0	0	0	0	0	0	0	0	4	1	0	6	0	0	2	0	0	0	0	0	0	0	0	0	0	0	0	0	0	0	0	0	0	0	0	0	0	0	Others	Others	Others	Others	Others	OTU1891
OTU315	603	707	543	925	1117	113	110	241	250	77	0	0	0	0	0	0	0	0	0	0	0	0	1	3	3	0	0	0	0	0	1	10	30	9	3	0	0	0	0	0	Others	Others	Others	Others	Others	OTU315
OTU500	0	0	1	0	0	0	0	1	0	0	0	0	0	0	0	0	0	0	0	1	0	0	0	0	0	0	0	0	0	0	0	0	0	0	0	0	0	0	1	0	Ascomycota	Dothideomycetes	Capnodiales	Cladosporiaceae	Cladosporium	OTU500
OTU312	172	186	219	230	489	11	16	21	16	6	0	0	0	0	0	0	0	0	0	0	0	0	0	1	1	0	0	0	0	0	118	125	121	58	47	128	114	71	101	51	Others	Others	Others	Others	Others	OTU312
OTU1976	0	0	0	0	0	0	0	0	0	0	0	0	0	0	0	0	0	2	4	0	0	0	1	0	0	0	0	0	0	0	0	0	0	0	0	0	0	0	0	0	Ascomycota	Dothideomycetes	Pleosporales	Didymosphaeriaceae	Pseudopithomyces	OTU1976
OTU2378	1370	999	1395	1529	1313	139	155	123	486	249	225	117	149	172	139	283	516	532	223	281	971	646	536	887	694	391	175	366	453	452	2281	2018	2442	1644	3865	897	892	1004	1148	1315	Ascomycota	Sordariomycetes	Hypocreales	Nectriaceae	Gibberella	OTU2378
OTU2014	0	0	0	2	2	0	0	0	0	0	0	0	0	0	0	0	1	0	0	0	53	5	5	24	53	0	0	0	0	0	0	0	0	0	0	0	0	0	0	0	Chytridiomycota	Others	Others	Others	Others	OTU2014
OTU2267	10	1	0	0	0	0	0	1	1	1	0	0	0	0	0	0	0	0	0	0	0	0	0	0	0	0	0	0	0	0	13	18	3	10	11	5	1	5	1	6	Basidiomycota	Tremellomycetes	Tremellales	Tremellaceae	Auriculibuller	OTU2267
OTU1293	3	25	26	2	9	0	0	0	1	1	10	32	12	16	23	7	1	0	0	0	3	0	0	2	6	3	2	3	2	2	7	3	9	3	1	1	3	1	2	1	Ascomycota	Sordariomycetes	Others	Others	Others	OTU1293
OTU2057	1	11	12	0	0	0	0	0	0	0	1466	2845	4019	3539	383	736	1170	2878	2547	194	4918	7430	7990	9758	998	4570	3332	5159	4565	1518	0	0	0	0	0	1	1	2	0	3	Ascomycota	Sordariomycetes	Sordariales	Chaetomiaceae	Humicola	OTU2057
OTU1793	0	0	0	0	0	0	0	0	0	0	4	0	0	0	0	0	0	0	0	0	0	0	0	0	0	0	0	0	0	0	0	0	0	0	0	0	0	0	0	0	Ascomycota	Sordariomycetes	Hypocreales	Nectriaceae	Ilyonectria	OTU1793
OTU2475	1	0	2	0	0	1	0	0	0	1	0	0	0	0	0	0	0	0	0	0	0	0	0	0	0	0	0	0	0	0	0	0	0	0	2	3	3	75	4	4	Basidiomycota	Tremellomycetes	Tremellales	Bulleribasidiaceae	Hannaella	OTU2475
OTU736	0	0	0	2	0	0	0	0	0	0	0	0	0	0	0	0	0	0	0	0	0	0	0	0	0	0	0	0	0	0	0	0	0	0	0	0	0	0	0	0	Basidiomycota	Tremellomycetes	Cystofilobasidiales	Mrakiaceae	Udeniomyces	OTU736
OTU2444	5	3	0	14	10	0	0	0	0	0	11	44	13	7	15	5	0	6	7	0	1	0	0	0	2	1	0	0	0	0	20	31	7	16	7	3	0	1	5	27	Ascomycota	Eurotiomycetes	Eurotiales	Aspergillaceae	Aspergillus	OTU2444
OTU418	0	0	0	0	0	0	0	0	0	0	0	0	0	0	0	0	0	0	0	0	0	0	0	0	0	0	0	0	0	0	0	1	0	0	0	0	0	0	0	0	Ascomycota	Sordariomycetes	Glomerellales	Plectosphaerellaceae	Verticillium	OTU418
OTU780	0	0	0	0	0	0	0	0	0	0	0	0	0	0	0	0	0	1	0	0	2	0	1	1	0	0	0	0	0	0	0	0	0	0	0	0	0	0	0	0	Ascomycota	Leotiomycetes	Helotiales	Helotiaceae	Scytalidium	OTU780
OTU2351	0	0	0	0	0	0	0	0	0	0	0	0	0	0	0	0	0	0	0	0	0	0	0	0	0	0	0	0	0	0	1	0	0	7	0	0	0	0	0	0	Others	Others	Others	Others	Others	OTU2351
OTU1125	0	0	0	0	0	0	0	0	0	0	0	0	0	0	0	1	0	0	0	0	1	0	0	0	0	0	0	0	0	0	0	0	0	0	0	0	0	0	0	0	Others	Others	Others	Others	Others	OTU1125
OTU1138	0	0	0	0	0	0	0	0	0	0	3	0	0	0	0	0	0	0	0	0	0	0	0	0	0	0	0	0	0	0	0	0	0	0	0	0	0	4	0	0	Ascomycota	Dothideomycetes	Pleosporales	Phaeosphaeriaceae	Paraphoma	OTU1138
OTU2199	80	21	36	23	30	0	2	0	1	1	0	0	12	2	0	16	0	0	2	0	0	0	0	0	0	0	0	0	0	0	18	225	7	6	22	0	2	0	5	1	Others	Others	Others	Others	Others	OTU2199
OTU2168	12	3	2	6	7	1	0	0	0	1	0	0	0	0	0	0	0	0	0	0	0	0	0	0	0	0	0	0	0	0	21	73	30	74	8	2	4	1	1	7	Ascomycota	Pezizomycetes	Pezizales	Ascodesmidaceae	Cephaliophora	OTU2168
OTU2190	0	1	0	2	1	0	0	0	0	0	0	0	0	0	0	0	0	0	0	0	0	0	0	0	0	0	0	0	0	0	0	0	1	0	0	0	0	0	0	0	Others	Others	Others	Others	Others	OTU2190
OTU1475	0	0	0	0	0	0	0	0	0	0	0	0	0	0	0	0	0	0	0	1	0	0	0	0	0	1	0	0	0	0	0	0	0	0	0	0	0	0	0	0	Ascomycota	Others	Others	Others	Others	OTU1475
OTU2194	0	0	0	0	0	0	0	0	0	0	0	0	0	0	0	0	0	0	0	0	0	0	0	0	0	0	0	0	0	0	7	5	0	0	1	0	0	0	0	0	Others	Others	Others	Others	Others	OTU2194
OTU2195	0	2	1	0	0	0	0	0	0	0	0	0	0	0	0	0	0	0	0	0	0	0	0	0	0	0	0	0	0	0	2	1	0	1	0	0	0	0	0	0	Others	Others	Others	Others	Others	OTU2195
OTU2196	1	2	1	5	1	0	0	0	0	0	0	0	0	0	0	0	0	0	0	0	0	0	0	0	0	0	0	0	0	0	2	2	1	1	0	0	0	0	0	0	Others	Others	Others	Others	Others	OTU2196
OTU2197	0	0	0	0	0	0	0	0	0	0	0	0	0	0	0	0	0	0	0	0	0	0	0	0	0	0	0	0	0	0	21	6	0	0	0	0	0	0	9	0	Others	Others	Others	Others	Others	OTU2197
OTU1373	0	0	0	0	0	0	0	0	0	0	2	0	0	0	0	0	0	0	0	0	0	0	0	0	0	0	0	0	0	0	0	0	0	0	0	0	0	0	0	0	Ascomycota	Sordariomycetes	Glomerellales	Plectosphaerellaceae	Stachylidium	OTU1373
OTU1264	0	8	1	0	1	0	0	0	0	0	0	1	0	0	8	0	0	1	2	0	0	0	1	1	4	0	0	0	0	0	2	0	0	0	0	0	0	0	0	0	Chytridiomycota	Rhizophydiomycetes	Rhizophydiales	Alphamycetaceae	Others	OTU1264
OTU140	0	0	3	0	0	0	0	0	0	0	0	0	0	0	0	0	0	0	0	0	0	0	0	0	0	0	0	0	0	0	0	0	0	0	0	0	0	0	4	0	Ascomycota	Saccharomycetes	Saccharomycetales	Dipodascaceae	Others	OTU140
OTU346	0	0	0	5	0	2	15	13	24	16	0	0	0	0	0	3	5	2	3	1	0	0	0	0	0	4	2	7	3	3	0	0	0	2	0	9	1	4	7	11	Basidiomycota	Tremellomycetes	Tremellales	Bulleraceae	Bullera	OTU346
OTU795	0	0	0	0	0	0	0	0	0	0	0	0	1	0	6	0	0	0	0	0	1	0	2	1	3	2	3	2	0	0	0	0	0	0	0	0	0	0	0	0	Ascomycota	Others	Others	Others	Others	OTU795
OTU1122	6	11	14	1	5	82	59	54	40	57	1	1	1	1	0	10	4	18	9	10	14	5	6	2	9	10	9	7	7	5	2	2	7	3	9	40	36	60	18	31	Ascomycota	Dothideomycetes	Pleosporales	Pleosporaceae	Alternaria	OTU1122
OTU2524	0	0	0	0	0	0	0	0	0	0	0	0	0	0	0	0	0	0	0	0	0	0	0	0	0	0	0	0	0	0	1	0	0	0	0	1	0	0	7	0	Ascomycota	Sordariomycetes	Sordariales	Helminthosphaeriaceae	Endophragmiella	OTU2524
OTU1410	0	0	0	0	0	0	0	0	0	0	0	0	0	0	1	0	0	0	0	1	0	0	0	0	0	0	0	0	0	0	0	0	0	0	0	0	0	0	0	0	Others	Others	Others	Others	Others	OTU1410
OTU2093	0	1	1	9	0	0	1	1	2	2	0	1	0	0	0	0	1	5	6	0	0	0	0	0	0	12	3	3	1	2	3	4	3	2	2	2	2	6	0	2	Basidiomycota	Tremellomycetes	Tremellales	Bulleribasidiaceae	Hannaella	OTU2093
OTU2409	0	0	0	0	0	0	0	0	0	0	0	0	0	0	0	0	0	0	0	0	0	0	0	0	0	0	0	0	0	0	12	17	12	14	8	2	3	8	2	5	Others	Others	Others	Others	Others	OTU2409
OTU2407	0	0	0	0	0	0	0	0	0	0	0	0	0	0	0	0	0	0	0	0	0	0	0	0	0	0	0	0	0	0	4	5	1	3	5	1	0	0	0	0	Others	Others	Others	Others	Others	OTU2407
OTU1035	0	0	0	0	0	0	0	0	0	0	0	2	3	3	3	0	0	2	3	0	1	0	6	1	0	5	1	0	0	1	0	0	0	0	0	0	0	0	0	0	Ascomycota	Eurotiomycetes	Chaetothyriales	Herpotrichiellaceae	Coniosporium	OTU1035
OTU2405	0	0	0	0	0	0	0	0	0	0	0	0	0	0	0	0	0	0	0	0	0	0	0	0	0	0	0	0	0	0	0	0	2	0	1	0	0	0	0	0	Others	Others	Others	Others	Others	OTU2405
OTU2400	0	0	0	0	0	0	0	0	0	0	0	0	0	0	0	0	0	0	0	0	0	0	0	0	0	0	0	0	0	0	0	0	0	0	1	0	0	0	0	0	Others	Others	Others	Others	Others	OTU2400
OTU1876	0	0	0	0	0	0	0	0	0	0	0	0	0	4	0	0	0	0	0	0	0	0	0	0	0	0	0	0	0	0	0	0	0	0	0	0	0	0	0	0	Ascomycota	Sordariomycetes	Xylariales	Others	Others	OTU1876
OTU1739	0	0	0	0	0	0	2	0	0	0	0	0	0	0	3	13	15	57	17	26	0	0	0	0	0	27	20	62	12	27	4	0	0	0	0	0	2	0	0	1	Basidiomycota	Tremellomycetes	Tremellales	Bulleribasidiaceae	Vishniacozyma	OTU1739
OTU2080	0	0	0	0	0	0	0	0	0	0	0	0	2	4	2	0	0	0	1	0	0	0	16	0	9	2	0	10	3	0	0	0	0	0	0	0	0	0	0	0	Ascomycota	Sordariomycetes	Sordariales	Sordariales_fam_Incertae_sedis	Remersonia	OTU2080
OTU180	0	0	0	0	0	0	0	0	0	0	0	0	0	0	0	0	0	0	0	0	0	0	0	0	0	0	0	0	0	0	0	0	0	0	1	0	0	0	0	0	Chytridiomycota	Others	Others	Others	Others	OTU180
OTU189	0	6	0	23	0	0	0	0	0	0	0	0	0	0	0	0	0	0	0	0	0	0	0	0	0	0	0	0	0	0	0	67	0	0	32	0	0	0	0	0	Chytridiomycota	Others	Others	Others	Others	OTU189
OTU271	1	0	0	0	6	0	0	0	0	0	0	0	0	0	0	0	0	0	0	0	0	0	0	0	0	0	0	0	0	0	5	1	1	2	0	0	0	1	0	0	Others	Others	Others	Others	Others	OTU271
OTU273	0	0	0	0	3	0	0	0	0	0	0	0	0	0	0	0	0	0	0	0	0	0	0	0	0	0	0	0	0	0	0	0	1	0	0	0	0	0	0	0	Others	Others	Others	Others	Others	OTU273
OTU274	0	0	0	0	1	0	0	0	0	0	0	0	0	0	0	0	0	0	0	0	0	0	0	0	0	0	0	0	0	0	0	0	0	0	0	0	0	0	0	0	Others	Others	Others	Others	Others	OTU274
OTU1096	0	0	0	0	0	0	0	0	0	0	0	0	0	0	0	0	0	0	0	0	0	0	0	0	0	0	0	0	0	0	0	0	0	1	0	0	0	0	0	0	Others	Others	Others	Others	Others	OTU1096
OTU277	0	0	0	0	2	0	0	0	0	0	0	0	0	0	0	0	0	0	0	0	0	0	0	0	0	0	0	0	0	0	0	0	0	0	0	0	0	0	0	0	Others	Others	Others	Others	Others	OTU277
OTU297	1	0	0	1	38	0	0	0	0	0	0	0	0	0	0	0	0	0	0	0	0	0	0	0	0	0	0	0	0	0	4	0	0	0	0	7	2	3	11	16	Chytridiomycota	Others	Others	Others	Others	OTU297
OTU2121	0	0	0	0	0	0	0	0	0	0	1	0	0	2	0	0	0	0	0	0	0	0	0	0	0	0	0	0	0	0	0	0	0	0	0	0	0	0	0	0	Ascomycota	Others	Others	Others	Others	OTU2121
OTU1892	0	0	0	0	0	0	0	0	0	0	1	1	0	0	3	0	0	0	0	0	0	0	0	0	0	0	0	0	0	0	0	0	0	0	0	0	0	0	0	0	Zoopagomycota	Zoopagomycetes	Zoopagales	Piptocephalidaceae	Syncephalis	OTU1892
OTU1303	0	0	0	0	0	0	0	0	0	0	0	0	0	1	0	0	0	0	0	0	0	0	0	0	2	0	0	0	0	0	0	0	0	0	0	0	0	0	0	0	Others	Others	Others	Others	Others	OTU1303
OTU511	0	0	0	0	0	0	0	0	0	0	1	0	0	0	1	0	0	3	1	2	0	0	0	0	0	0	0	0	0	0	0	0	0	0	0	0	0	0	0	0	Ascomycota	Sordariomycetes	Xylariales	Diatrypaceae	Monosporascus	OTU511
OTU546	0	0	0	0	0	0	0	0	0	0	0	1	0	0	0	0	0	0	0	0	0	0	0	0	0	0	0	0	0	0	0	0	0	0	0	0	0	0	0	0	Ascomycota	Others	Others	Others	Others	OTU546
OTU117	0	1	0	0	0	0	0	0	0	0	0	0	0	0	0	0	0	0	0	0	0	0	0	0	0	0	0	0	0	0	0	0	0	0	0	0	0	0	0	0	Ascomycota	Sordariomycetes	Sordariales	Lasiosphaeriaceae	Others	OTU117
OTU2428	0	0	0	0	0	0	0	0	0	0	0	0	0	0	0	0	0	0	0	0	0	0	0	0	0	0	0	0	0	0	0	0	0	0	0	4	0	0	0	0	Ascomycota	Dothideomycetes	Capnodiales	Others	Others	OTU2428
OTU723	0	0	0	0	0	0	0	0	0	0	0	0	0	0	0	0	0	0	0	0	0	0	12	3	0	0	0	0	0	0	0	0	0	0	0	0	0	0	0	0	Chytridiomycota	Spizellomycetes	Spizellomycetales	Spizellomycetaceae	Spizellomyces	OTU723
OTU809	0	0	0	0	0	1	0	1	1	0	0	0	0	0	0	0	0	0	4	0	0	0	0	0	0	0	0	0	0	0	0	0	0	0	4	3	0	2	0	1	Glomeromycota	Glomeromycetes	Glomerales	Glomeraceae	Funneliformis	OTU809
OTU21	90	37	74	104	47	5	1	9	6	5	0	2	0	0	6	0	0	1	0	0	0	0	1	3	0	0	0	0	0	0	83	103	141	57	87	26	32	25	41	33	Ascomycota	Sordariomycetes	Trichosphaeriales	Trichosphaeriaceae	Nigrospora	OTU21
OTU599	0	0	0	0	0	0	1	1	2	0	0	0	0	0	0	5	0	0	4	0	0	0	0	0	0	3	0	1	1	1	0	0	0	0	0	7	4	2	2	2	Basidiomycota	Tremellomycetes	Tremellales	Bulleribasidiaceae	Vishniacozyma	OTU599
OTU635	0	0	0	0	0	0	0	0	0	0	0	1	0	0	0	0	0	0	0	1	1	0	1	0	0	0	0	0	0	0	0	0	0	0	0	0	0	0	0	0	Ascomycota	Dothideomycetes	Pleosporales	Others	Others	OTU635
OTU577	0	0	0	0	0	0	0	0	0	0	0	0	0	1	0	0	0	0	0	0	0	0	0	0	2	0	0	0	0	0	0	0	0	0	0	0	0	0	0	0	Ascomycota	Sordariomycetes	Hypocreales	Nectriaceae	Fusicolla	OTU577
OTU1602	2	4	3	6	5	1	1	1	0	0	2	0	2	0	1	40	25	60	48	40	1	0	4	1	2	0	0	1	2	0	11	7	2	3	7	3	1	7	6	3	Ascomycota	Sordariomycetes	Hypocreales	Nectriaceae	Fusarium	OTU1602
OTU597	1	0	0	0	0	0	1	2	4	4	0	1	5	0	0	39	10	27	38	29	0	0	0	0	0	85	39	77	13	68	0	0	4	0	0	2	0	4	2	8	Basidiomycota	Tremellomycetes	Tremellales	Bulleribasidiaceae	Vishniacozyma	OTU597
OTU1632	0	0	0	0	2	0	0	0	0	0	0	0	0	0	0	0	0	0	0	0	0	0	0	0	0	2	0	0	0	0	0	0	0	8	0	0	0	0	0	0	Chytridiomycota	Others	Others	Others	Others	OTU1632
OTU1772	0	0	0	0	0	0	0	0	0	0	3	5	0	3	2	0	0	0	1	0	0	0	0	0	0	0	0	0	0	0	0	0	0	0	0	0	0	0	0	0	Ascomycota	Dothideomycetes	Pleosporales	Sporormiaceae	Preussia	OTU1772
OTU1868	0	0	0	0	0	0	0	0	0	0	0	0	0	1	0	0	0	0	0	0	0	0	0	0	0	0	0	0	0	0	0	0	0	0	0	0	0	0	0	0	Ascomycota	Leotiomycetes	Erysiphales	Erysiphaceae	Erysiphe	OTU1868
OTU625	0	0	0	0	0	0	0	0	0	0	4	0	0	0	0	4	0	0	0	1	0	0	0	0	0	0	0	0	0	0	0	0	0	0	0	0	0	0	0	0	Mortierellomycota	Others	Others	Others	Others	OTU625
OTU620	0	0	0	0	0	0	0	0	0	0	0	0	0	0	0	0	0	0	0	0	0	0	0	0	0	1	0	2	0	0	0	0	0	2	0	0	0	0	0	0	Mortierellomycota	Others	Others	Others	Others	OTU620
OTU2043	0	0	0	0	0	0	0	0	0	0	0	0	0	0	0	0	0	0	0	0	0	0	0	3	0	0	0	0	0	0	0	0	0	0	0	0	0	0	0	0	Chytridiomycota	Chytridiomycetes	Chytridiales	Chytridiaceae	Phlyctochytrium	OTU2043
OTU1582	0	0	0	0	0	0	0	0	0	0	0	0	0	0	0	2	0	0	0	0	0	0	0	0	0	0	0	0	0	0	0	0	0	0	0	0	0	0	0	0	Basidiomycota	Tremellomycetes	Tremellales	Bulleribasidiaceae	Vishniacozyma	OTU1582
OTU175	0	0	1	0	1	1	0	0	0	0	0	0	0	0	0	0	0	0	0	0	0	0	1	0	0	0	0	0	0	0	0	3	0	0	1	0	0	0	0	0	Ascomycota	Sordariomycetes	Sordariales	Chaetomiaceae	Acrophialophora	OTU175
OTU375	0	3	5	0	4	1	2	3	6	1	0	0	0	0	0	0	0	0	0	0	0	0	0	0	0	0	0	0	0	0	6	9	2	0	2	5	1	6	8	7	Basidiomycota	Tremellomycetes	Tremellales	Tremellaceae	Cryptococcus_Tremellaceae	OTU375
OTU11	1	0	0	1	0	0	0	0	0	0	0	0	0	0	0	0	0	0	0	0	0	0	0	0	0	0	0	0	0	0	0	0	0	0	0	1	0	0	0	1	Others	Others	Others	Others	Others	OTU11
OTU10	5	1	1	0	0	0	0	0	0	0	0	0	0	0	0	0	0	0	0	0	0	0	0	0	0	0	0	0	0	0	1	4	1	0	0	0	0	0	0	0	Others	Others	Others	Others	Others	OTU10
OTU12	0	0	0	0	0	0	0	0	0	0	0	0	0	0	0	0	0	0	0	0	0	0	0	0	0	0	0	0	0	0	0	0	0	0	0	0	0	0	0	1	Others	Others	Others	Others	Others	OTU12
OTU132	0	2	0	0	0	0	0	0	0	0	0	0	0	0	0	0	0	0	0	0	0	0	0	0	0	0	0	0	0	0	0	0	0	0	0	0	0	0	0	0	Basidiomycota	Microbotryomycetes	Leucosporidiales	Leucosporidiaceae	Leucosporidium	OTU132
OTU17	23	10	8	7	8	0	0	0	0	0	25	17	13	9	23	5	4	0	7	8	6	3	3	6	11	2	0	2	0	4	2	5	1	4	10	2	0	2	0	0	Others	Others	Others	Others	Others	OTU17
OTU16	5	1	0	0	1	0	0	0	0	0	0	0	0	0	0	0	0	0	0	0	0	0	0	0	0	0	0	0	0	0	0	0	0	0	0	0	0	0	0	0	Others	Others	Others	Others	Others	OTU16
OTU2211	2	1	9	8	11	1	0	0	1	0	0	0	0	1	0	0	0	0	0	1	0	0	0	0	0	0	0	0	0	0	7	14	14	25	35	0	0	2	0	0	Chytridiomycota	Others	Others	Others	Others	OTU2211
OTU57	1	0	0	0	0	0	0	0	0	0	0	0	1	0	3	0	0	0	0	0	0	0	0	0	0	0	0	0	0	0	0	0	0	0	0	0	0	0	0	0	Basidiomycota	Agaricomycetes	Agaricales	Psathyrellaceae	Hormographiella	OTU57
OTU509	0	0	0	0	2	0	0	0	0	0	2	5	3	0	1	0	0	0	0	0	0	0	0	0	0	0	0	0	0	0	0	1	0	1	1	0	1	0	0	0	Basidiomycota	Microbotryomycetes	Microbotryomycetes_ord_Incertae_sedis	Chrysozymaceae	Udeniozyma	OTU509
OTU203	1	0	1	2	0	0	0	0	0	0	0	0	3	1	1	0	0	0	1	0	0	0	0	0	0	0	0	0	0	0	0	0	0	2	0	0	0	0	0	0	Ascomycota	Sordariomycetes	Hypocreales	Nectriaceae	Others	OTU203
OTU1713	0	0	0	0	0	0	0	0	0	0	0	0	0	0	0	0	0	0	0	0	0	0	0	0	0	0	1	0	0	3	0	0	0	0	0	0	0	0	0	0	Ascomycota	Dothideomycetes	Capnodiales	Cladosporiaceae	Rachicladosporium	OTU1713
OTU34	3	0	1	1	1	0	0	0	0	0	0	0	0	0	0	0	0	0	0	0	0	0	0	0	0	0	0	0	0	0	0	1	0	0	0	0	0	0	0	0	Ascomycota	Dothideomycetes	Venturiales	Sympoventuriaceae	Scolecobasidium	OTU34
OTU298	128	61	267	55	65	4	1	2	1	9	34	116	13	30	44	3	3	4	14	13	1	4	5	2	0	0	0	13	3	0	99	121	101	56	41	2	6	10	15	15	Ascomycota	Sordariomycetes	Sordariales	Others	Others	OTU298
OTU60	0	0	0	0	0	0	0	0	0	0	0	0	0	0	0	0	0	0	0	0	0	0	0	0	0	0	0	0	0	0	0	0	0	0	1	0	0	0	0	0	Ascomycota	Sordariomycetes	Sordariales	Chaetomiaceae	Zopfiella	OTU60
OTU1477	0	0	0	0	0	0	0	0	0	0	0	0	0	0	0	0	2	0	0	0	0	0	0	0	0	0	0	0	0	0	0	0	0	0	0	0	0	0	0	0	Ascomycota	Dothideomycetes	Pleosporales	Phaeosphaeriaceae	Others	OTU1477
OTU729	0	0	0	0	0	0	0	0	0	0	1	0	0	0	0	0	0	0	0	0	0	0	0	0	1	0	0	0	0	0	0	0	0	0	0	1	0	0	0	0	Chytridiomycota	Others	Others	Others	Others	OTU729
OTU693	0	0	0	0	0	0	0	0	0	0	0	0	0	0	0	0	0	1	0	0	0	0	0	0	0	1	2	4	0	1	0	0	0	0	0	0	0	0	0	1	Basidiomycota	Tremellomycetes	Tremellales	Bulleribasidiaceae	Dioszegia	OTU693
OTU2508	90	24	5	30	9	0	0	0	0	0	2	0	9	0	5	0	0	1	1	4	3	1	1	1	1	10	0	0	1	0	4	4	3	1	7	1	0	0	3	5	Ascomycota	Leotiomycetes	Thelebolales	Pseudeurotiaceae	Pseudogymnoascus	OTU2508
OTU1493	0	0	2	0	0	2	2	5	1	3	0	0	0	0	0	0	0	0	0	1	0	0	0	1	0	0	0	0	0	0	0	0	0	0	0	1	1	0	1	1	Ascomycota	Dothideomycetes	Others	Others	Others	OTU1493
OTU3	75	29	34	19	46	5	5	9	18	9	0	0	2	0	0	3	4	8	1	4	0	0	0	0	0	0	0	0	3	0	50	46	64	34	42	15	3	9	16	8	Basidiomycota	Tremellomycetes	Cystofilobasidiales	Mrakiaceae	Tausonia	OTU3
OTU252	0	0	1	0	2	0	0	0	0	0	0	0	0	0	0	0	0	0	0	0	0	0	0	0	0	0	0	0	0	0	0	0	0	1	1	0	0	0	0	0	Ascomycota	Others	Others	Others	Others	OTU252
OTU1340	0	0	0	0	0	0	0	0	0	0	0	0	0	0	0	3	6	6	2	2	0	0	0	0	0	5	8	4	4	6	0	0	0	0	0	1	2	2	1	1	Olpidiomycota	Olpidiomycetes	Olpidiales	Olpidiaceae	Others	OTU1340
OTU1895	0	0	0	0	0	0	0	0	0	0	16	10	1	0	5	2	0	0	2	0	0	0	0	0	0	0	0	0	0	0	0	0	0	0	0	0	0	0	0	0	Ascomycota	Sordariomycetes	Sordariales	Chaetomiaceae	Dichotomopilus	OTU1895
OTU749	0	1	4	0	2	0	33	49	63	47	44	67	57	35	69	91	48	73	69	219	59	9	21	57	77	111	43	172	106	159	2	5	0	0	1	1	2	5	3	2	Ascomycota	Sordariomycetes	Xylariales	Microdochiaceae	Microdochium	OTU749
OTU1822	0	0	0	0	0	0	0	0	0	0	0	3	0	0	0	0	0	0	0	0	0	0	0	0	0	0	0	0	0	0	0	0	0	0	0	0	0	0	0	0	Basidiomycota	Tremellomycetes	Tremellales	Cuniculitremaceae	Kockovaella	OTU1822
OTU2255	86	179	172	164	118	0	4	9	8	9	0	0	0	0	0	0	0	0	0	0	0	0	0	0	0	0	0	0	0	0	101	138	74	37	228	55	58	58	205	107	Ascomycota	Eurotiomycetes	Chaetothyriales	Cyphellophoraceae	Cyphellophora	OTU2255
OTU2225	0	0	0	0	0	0	0	0	0	0	0	0	0	0	0	0	0	0	0	0	0	0	0	0	0	0	0	0	0	0	10	2	0	0	1	0	0	0	1	0	Chytridiomycota	Lobulomycetes	Lobulomycetales	Others	Others	OTU2225
OTU818	0	0	0	0	0	0	0	0	0	0	0	1	0	0	0	0	0	1	4	0	0	0	0	0	0	0	0	0	0	0	0	0	0	0	0	0	0	0	0	0	Basidiomycota	Agaricomycetes	Agaricales	Bolbitiaceae	Panaeolus	OTU818
OTU1095	0	0	0	0	0	0	0	0	0	0	0	1	0	0	0	0	0	0	0	0	0	0	0	0	0	0	0	0	0	0	0	0	0	0	0	0	0	0	0	0	Ascomycota	Others	Others	Others	Others	OTU1095
OTU1425	3	0	0	1	0	0	0	0	0	0	0	0	0	0	0	0	0	0	0	0	0	0	0	0	0	0	0	0	0	0	0	1	0	0	0	0	0	0	0	0	Others	Others	Others	Others	Others	OTU1425
OTU289	0	0	0	0	0	0	0	0	0	0	0	0	0	0	0	0	0	0	0	0	0	0	0	0	1	0	0	0	0	0	0	0	0	1	0	0	1	0	0	0	Basidiomycota	Agaricomycetes	Agaricales	Psathyrellaceae	Coprinellus	OTU289
OTU1426	0	0	1	0	0	0	0	0	0	0	0	0	0	0	0	0	0	0	0	0	0	0	0	0	1	0	0	0	0	0	0	0	0	0	0	0	0	0	0	0	Others	Others	Others	Others	Others	OTU1426
OTU1855	0	0	0	0	0	0	0	0	0	0	1	1	5	1	5	1	0	1	0	1	0	0	4	0	3	0	1	0	0	0	0	0	0	0	0	0	0	0	0	0	Ascomycota	Pezizomycetes	Pezizales	Ascodesmidaceae	Cephaliophora	OTU1855
OTU1785	0	0	0	0	0	0	4	0	0	0	58	0	0	0	0	109	1	5	0	2	26	0	0	0	0	0	0	0	0	0	0	0	0	0	0	0	0	0	0	0	Basidiomycota	Agaricomycetes	Polyporales	Others	Others	OTU1785
OTU1639	0	0	0	0	0	0	0	0	0	0	3	12	6	0	10	5	0	5	8	1	0	2	6	0	6	0	0	0	0	0	0	0	0	0	0	0	0	0	0	0	Ascomycota	Sordariomycetes	Others	Others	Others	OTU1639
OTU1995	0	0	0	0	0	0	0	0	0	0	7	6	14	8	32	5	10	30	12	11	3	0	0	88	0	0	0	8	0	4	0	0	0	0	0	0	0	0	0	0	Ascomycota	Pezizomycetes	Pezizales	Ascodesmidaceae	Cephaliophora	OTU1995
OTU157	6	0	6	1	0	0	0	0	0	0	0	0	0	0	0	0	0	0	0	0	0	0	0	0	0	0	0	0	0	0	6	14	4	0	4	2	0	1	1	0	Ascomycota	Sordariomycetes	Glomerellales	Plectosphaerellaceae	Sodiomyces	OTU157
OTU266	0	0	0	3	427	0	0	0	0	0	0	0	0	0	0	0	0	0	0	0	0	0	0	0	0	0	0	0	0	0	10	0	3	0	0	0	0	1	0	0	Others	Others	Others	Others	Others	OTU266
OTU264	0	0	0	0	13	0	0	0	0	0	0	0	0	0	0	0	0	0	0	0	0	0	0	0	0	0	0	0	0	0	0	0	0	0	0	0	2	0	0	0	Others	Others	Others	Others	Others	OTU264
OTU263	0	0	0	0	3	0	0	0	0	0	0	0	0	0	0	0	0	0	0	0	0	0	0	0	0	0	0	0	0	0	0	0	0	0	0	0	0	0	0	0	Others	Others	Others	Others	Others	OTU263
OTU260	0	1	0	0	1	0	0	0	0	0	0	0	0	0	0	0	0	0	0	0	0	0	0	0	0	0	0	0	0	0	1	0	1	0	0	0	0	0	0	0	Others	Others	Others	Others	Others	OTU260
OTU2133	0	0	0	0	0	0	0	0	0	0	0	0	0	0	0	0	0	0	0	0	0	0	0	0	0	0	0	0	1	0	0	0	0	0	0	0	0	0	0	0	Basidiomycota	Agaricomycetes	Auriculariales	Auriculariaceae	Auricularia	OTU2133
OTU1334	0	0	0	0	0	0	0	0	0	0	1	0	0	0	0	0	0	0	0	0	0	0	0	0	0	0	0	0	0	0	0	0	0	0	0	0	0	0	0	0	Others	Others	Others	Others	Others	OTU1334
OTU1331	0	0	0	0	0	0	0	0	0	0	0	0	0	0	0	0	0	0	0	0	0	0	0	0	0	0	0	0	0	0	2	0	0	0	0	0	0	0	1	0	Others	Others	Others	Others	Others	OTU1331
OTU1850	0	0	0	0	0	0	0	0	0	0	0	1	6	2	3	0	0	0	0	0	0	0	0	0	0	0	0	0	0	0	0	0	0	0	0	0	0	0	0	0	Basidiomycota	Agaricomycetes	Cantharellales	Ceratobasidiaceae	Others	OTU1850
OTU996	28	27	34	14	55	4	1	3	6	9	8	9	5	10	12	7	1	2	0	7	28	0	43	6	7	6	7	8	7	3	11	5	26	10	7	10	19	8	8	9	Ascomycota	Sordariomycetes	Sordariales	Lasiosphaeriaceae	Schizothecium	OTU996
OTU1338	0	0	8	0	0	0	0	0	0	0	0	8	0	0	3	0	1	2	0	1	13	0	0	7	0	0	0	0	0	0	0	0	0	0	0	0	0	0	0	0	Others	Others	Others	Others	Others	OTU1338
OTU856	0	0	0	0	0	0	0	0	0	0	0	0	0	0	0	0	0	0	0	0	0	0	0	0	0	1	1	1	0	0	0	0	0	0	0	0	0	0	0	0	Ascomycota	Sordariomycetes	Xylariales	Microdochiaceae	Gyrothrix	OTU856
OTU2503	2	0	0	0	1	1	0	0	0	3	0	0	0	0	0	0	0	0	0	0	0	0	0	0	0	0	0	0	0	0	8	0	11	0	9	0	1	5	5	0	Others	Others	Others	Others	Others	OTU2503
OTU2501	1	4	0	0	0	0	0	0	0	0	0	0	0	0	0	0	0	0	0	0	0	0	0	0	0	0	0	0	0	0	0	0	0	0	0	0	2	20	4	11	Others	Others	Others	Others	Others	OTU2501
OTU676	0	0	0	0	0	0	0	0	0	1	0	0	0	0	0	0	0	0	0	0	0	0	0	0	0	0	0	0	0	0	0	0	0	0	0	0	0	0	0	0	Ascomycota	Dothideomycetes	Pleosporales	Didymosphaeriaceae	Paraphaeosphaeria	OTU676
OTU1030	1	1	0	6	0	0	0	0	0	0	0	0	2	2	0	0	0	1	1	0	0	0	0	0	0	0	0	0	0	0	0	2	1	2	0	0	0	0	1	0	Ascomycota	Sordariomycetes	Hypocreales	Nectriaceae	Others	OTU1030
OTU2229	711	645	823	944	876	37	25	35	42	37	134	160	254	225	189	33	9	71	66	43	58	57	44	50	78	18	11	39	10	25	466	738	513	383	583	399	163	175	289	222	Ascomycota	Sordariomycetes	Hypocreales	Nectriaceae	Neocosmospora	OTU2229
OTU487	0	0	0	1	0	0	0	0	0	0	0	0	0	0	0	0	0	0	0	0	0	0	0	0	0	0	0	0	0	0	0	0	0	0	0	0	0	0	0	0	Ascomycota	Sordariomycetes	Magnaporthales	Magnaporthaceae	Magnaporthiopsis	OTU487
OTU136	0	0	1	0	0	0	0	0	0	0	0	0	0	0	0	0	0	0	0	0	0	0	0	0	0	0	0	0	0	0	0	0	0	0	0	0	0	0	0	0	Basidiomycota	Cystobasidiomycetes	Erythrobasidiales	Erythrobasidiaceae	Erythrobasidium	OTU136
OTU787	0	0	0	0	0	0	0	0	0	0	0	1	0	0	0	0	0	0	0	0	0	0	0	0	0	0	0	0	0	0	0	0	0	0	0	0	0	0	0	0	Ascomycota	Others	Others	Others	Others	OTU787
OTU783	0	0	0	0	0	0	0	0	0	0	0	0	0	0	0	0	0	0	0	0	0	0	0	0	0	0	1	0	0	0	0	0	0	0	0	0	0	0	0	0	Ascomycota	Others	Others	Others	Others	OTU783
OTU2219	0	4	0	1	0	0	0	0	0	0	0	0	0	0	0	0	0	0	0	0	0	0	0	0	0	0	0	0	0	0	4	0	0	0	2	0	0	0	0	0	Others	Others	Others	Others	Others	OTU2219
OTU2218	0	0	0	0	0	0	0	0	0	0	0	0	0	0	0	0	0	0	0	0	0	0	0	0	0	0	0	0	0	0	2	0	0	0	0	0	0	0	0	0	Others	Others	Others	Others	Others	OTU2218
OTU1580	0	2	0	0	2	1	0	2	0	0	5	15	18	18	1	1	3	2	11	1	0	0	1	0	0	3	0	0	0	0	1	0	4	0	0	0	0	0	0	0	Ascomycota	Sordariomycetes	Hypocreales	Stachybotryaceae	Striaticonidium	OTU1580
OTU2538	0	0	0	0	0	0	0	0	0	0	0	0	0	0	0	0	0	0	0	0	0	0	0	0	0	0	0	0	0	0	7	0	0	0	0	0	0	0	0	2	Mortierellomycota	Others	Others	Others	Others	OTU2538
OTU2451	0	0	0	0	0	0	0	0	0	0	0	0	0	0	0	0	0	0	0	0	0	0	0	0	0	0	0	0	0	0	0	1	0	0	0	1	0	0	1	3	Ascomycota	Leotiomycetes	Helotiales	Helotiales_fam_Incertae_sedis	Chalara	OTU2451
OTU2210	0	0	0	0	0	0	0	0	0	0	0	0	0	0	0	0	0	0	0	0	0	0	0	0	0	0	0	0	0	0	1	0	0	0	0	0	0	0	0	1	Others	Others	Others	Others	Others	OTU2210
OTU2215	0	0	0	0	0	0	0	0	0	0	0	0	0	0	0	0	0	0	0	0	0	0	0	0	0	0	0	0	0	0	7	3	0	0	0	0	0	0	0	0	Others	Others	Others	Others	Others	OTU2215
OTU2430	5	18	32	16	0	4	1	1	13	2	0	0	0	1	0	0	0	0	0	0	0	0	0	0	0	0	0	0	0	0	19	36	32	25	138	11	26	227	19	29	Ascomycota	Dothideomycetes	Pleosporales	Pleosporaceae	Edenia	OTU2430
OTU2525	0	0	0	0	0	0	0	0	0	0	0	0	0	0	0	0	0	0	0	0	0	0	0	0	0	0	0	0	0	0	0	0	0	0	0	0	0	0	2	0	Ascomycota	Sordariomycetes	Glomerellales	Glomerellaceae	Colletotrichum	OTU2525
OTU417	0	0	0	0	0	0	1	0	0	0	1	0	0	0	1	0	0	0	0	0	0	0	1	0	0	0	0	0	0	0	0	0	1	0	0	0	0	0	0	0	Ascomycota	Sordariomycetes	Others	Others	Others	OTU417
OTU1640	0	1	0	0	0	0	0	0	0	0	0	0	0	0	0	0	0	0	0	2	0	0	0	0	0	1	0	1	1	2	0	2	0	0	1	0	0	0	0	0	Others	Others	Others	Others	Others	OTU1640
OTU411	0	0	0	0	0	0	24	17	22	14	2	0	7	26	1	1	0	2	0	5	0	0	0	3	2	2	1	0	0	0	0	0	0	0	0	0	0	0	0	0	Ascomycota	Sordariomycetes	Others	Others	Others	OTU411
OTU2478	0	0	0	0	0	0	0	1	0	0	0	0	0	0	0	0	0	0	0	0	0	0	0	0	0	0	0	0	0	0	0	0	0	0	0	0	0	1	0	0	Ascomycota	Eurotiomycetes	Eurotiales	Aspergillaceae	Aspergillus	OTU2478
OTU1670	0	0	1	0	0	0	0	0	0	0	0	0	0	0	0	1	0	0	0	0	0	0	0	0	0	0	0	0	0	0	0	0	0	0	0	0	0	0	0	0	Ascomycota	Dothideomycetes	Pleosporales	Lophiostomataceae	Biappendiculispora	OTU1670
OTU2113	0	0	0	0	0	0	0	0	0	0	0	0	0	0	0	0	0	0	0	0	0	0	0	0	0	0	0	2	0	0	0	0	0	0	0	0	0	0	0	0	Glomeromycota	Glomeromycetes	Glomerales	Glomeraceae	Others	OTU2113
OTU1930	1	0	0	0	0	0	0	0	0	0	1	3	1	1	0	2	0	0	1	0	0	0	0	3	0	4	4	35	13	3	0	0	0	0	0	0	0	1	0	0	Ascomycota	Sordariomycetes	Hypocreales	Hypocreales_fam_Incertae_sedis	Emericellopsis	OTU1930
OTU1797	0	0	0	0	0	0	0	0	0	0	2	0	0	0	2	0	0	0	0	0	0	0	0	0	0	0	0	0	0	0	0	0	0	0	0	0	0	0	0	0	Others	Others	Others	Others	Others	OTU1797
OTU1796	0	0	0	0	0	0	0	0	0	0	1	0	0	0	0	0	0	0	0	0	0	0	0	0	0	0	0	0	0	0	0	0	0	0	0	0	0	0	0	0	Others	Others	Others	Others	Others	OTU1796
OTU1764	0	4	31	21	11	0	2	2	1	1	0	0	0	0	9	21	0	2	5	0	2	0	0	0	5	4	5	4	1	2	0	0	3	3	0	1	4	3	4	5	Ascomycota	Dothideomycetes	Pleosporales	Didymosphaeriaceae	Pseudopithomyces	OTU1764
OTU1448	0	0	0	0	0	0	0	0	0	0	0	0	0	0	0	0	0	0	0	0	0	0	0	0	0	0	0	1	1	0	0	0	0	0	0	0	0	0	0	0	Glomeromycota	Glomeromycetes	Glomerales	Glomeraceae	Others	OTU1448
OTU1754	0	0	0	0	0	0	0	0	0	0	0	0	0	0	0	0	0	0	0	2	0	0	0	0	0	0	0	0	0	0	0	0	0	0	0	0	0	0	0	0	Basidiomycota	Tremellomycetes	Others	Others	Others	OTU1754
OTU308	0	2	0	2	0	0	1	0	0	0	0	0	0	0	0	0	0	0	0	0	0	0	0	0	0	0	0	0	0	0	0	0	0	0	0	0	0	0	0	0	Ascomycota	Dothideomycetes	Pleosporales	Others	Others	OTU308
OTU1541	0	0	0	1	0	0	0	0	0	0	0	0	0	0	0	0	0	0	0	0	0	0	0	0	0	0	0	0	0	0	0	0	0	0	0	0	0	0	0	0	Ascomycota	Sordariomycetes	Hypocreales	Hypocreales_fam_Incertae_sedis	Others	OTU1541
OTU466	0	0	0	0	0	0	1	1	1	1	23	14	10	9	4	10	2	32	31	21	1	1	0	0	1	5	1	5	4	6	1	0	0	0	0	0	0	0	0	0	Ascomycota	Dothideomycetes	Tubeufiales	Tubeufiaceae	Titaea	OTU466
OTU254	0	0	0	1	3	0	0	0	0	0	0	0	0	0	0	0	0	0	0	0	0	0	0	0	0	0	0	0	0	0	2	9	3	2	4	2	0	1	0	1	Basidiomycota	Microbotryomycetes	Kriegeriales	Kriegeriaceae	Others	OTU254
OTU1466	0	0	0	0	0	0	0	4	2	1	0	0	0	0	0	0	0	0	0	0	0	0	0	0	0	6	4	1	2	2	0	0	0	0	0	5	0	0	0	3	Basidiomycota	Tremellomycetes	Holtermanniales	Holtermanniales_fam_Incertae_sedis	Holtermanniella	OTU1466
OTU1864	0	0	0	0	0	0	0	0	0	0	0	0	0	0	2	0	0	0	0	1	0	0	0	5	0	3	0	0	0	0	0	0	0	0	0	0	0	0	0	0	Ascomycota	Eurotiomycetes	Chaetothyriales	Herpotrichiellaceae	Exophiala	OTU1864
OTU2533	2	1	0	0	1	0	0	0	0	0	0	0	0	0	0	0	0	0	0	0	1	0	0	0	0	0	0	0	0	0	0	0	0	0	0	4	3	0	3	2	Chytridiomycota	Others	Others	Others	Others	OTU2533
OTU851	0	0	0	0	0	0	0	0	0	0	0	0	0	0	0	0	0	0	1	0	0	0	0	0	0	0	0	0	0	0	0	0	0	0	0	0	0	0	0	0	Ascomycota	Sordariomycetes	Xylariales	Apiosporaceae	Apiospora	OTU851
OTU595	0	0	0	0	0	0	3	0	0	0	0	0	0	0	0	0	0	0	0	0	0	0	0	0	0	0	0	0	0	0	0	0	0	0	0	0	0	0	0	0	Ascomycota	Dothideomycetes	Pleosporales	Pleosporaceae	Alternaria	OTU595
OTU766	0	0	0	0	0	0	0	0	0	0	0	0	0	0	0	0	0	0	0	0	0	0	0	0	2	0	0	0	0	0	0	0	0	0	0	0	0	0	0	0	Ascomycota	Sordariomycetes	Hypocreales	Nectriaceae	Fusarium	OTU766
OTU1810	0	0	0	0	0	0	0	0	0	0	0	24	396	0	0	0	0	0	4	0	0	0	0	0	0	0	0	0	0	0	0	0	0	0	0	0	0	0	0	0	Basidiomycota	Agaricomycetes	Agaricales	Pluteaceae	Volvariella	OTU1810
OTU768	0	0	0	0	0	0	0	0	0	0	0	0	0	0	0	0	0	0	0	1	0	0	0	0	0	0	1	2	2	3	0	0	0	0	0	0	0	0	0	0	Basidiomycota	Tremellomycetes	Filobasidiales	Filobasidiaceae	Filobasidium	OTU768
OTU1871	0	0	0	0	0	0	0	0	0	0	0	0	0	14	1	0	0	0	0	0	0	0	0	0	0	0	0	0	0	0	0	0	0	0	0	0	0	0	0	0	Basidiomycota	Agaricomycetes	Agaricales	Bolbitiaceae	Conocybe	OTU1871
OTU86	1	2	1	3	5	1	0	0	0	0	16	3	8	1	20	1	0	0	0	0	2	2	1	1	4	2	5	9	0	3	0	0	0	3	0	0	1	2	4	6	Ascomycota	Sordariomycetes	Others	Others	Others	OTU86
OTU392	0	0	0	0	0	0	0	0	2	1	0	0	0	0	0	0	0	0	0	0	0	0	0	0	0	0	0	0	0	0	0	0	0	0	0	0	0	0	0	0	Basidiomycota	Agaricomycetes	Geastrales	Geastraceae	Others	OTU392
OTU2060	0	0	0	0	0	0	0	0	0	0	0	0	0	0	5	0	0	0	0	0	0	0	1	0	5	0	0	5	0	0	0	0	0	0	0	0	0	0	0	0	Ascomycota	Sordariomycetes	Hypocreales	Hypocreales_fam_Incertae_sedis	Acremonium	OTU2060
OTU421	0	0	0	0	0	0	1	1	1	1	6	4	4	26	6	3	0	2	0	10	0	4	0	0	0	16	1	2	2	4	0	0	0	0	0	0	0	0	0	0	Ascomycota	Sordariomycetes	Sordariales	Others	Others	OTU421
OTU491	0	0	0	0	1	0	0	0	0	0	0	1	0	0	0	0	0	0	0	0	1	0	0	1	0	0	0	0	0	0	0	0	0	0	0	0	0	0	0	0	Ascomycota	Dothideomycetes	Pleosporales	Cucurbitariaceae	Pyrenochaetopsis	OTU491
OTU926	0	0	0	0	0	0	0	0	0	0	0	0	1	0	0	0	0	0	0	0	0	3	1	3	3	0	0	0	0	0	0	0	0	0	0	0	0	0	0	0	Others	Others	Others	Others	Others	OTU926
OTU444	0	0	3	0	0	0	0	0	0	0	0	0	0	0	0	0	0	0	0	0	0	0	0	0	0	0	0	0	0	0	0	0	0	0	0	0	0	0	0	0	Glomeromycota	Glomeromycetes	Glomerales	Claroideoglomeraceae	Claroideoglomus	OTU444
OTU2193	0	0	0	0	0	0	0	0	0	0	0	0	0	0	0	0	0	0	0	0	0	0	0	0	0	0	0	0	0	0	1	0	0	0	0	0	0	0	0	0	Chytridiomycota	Others	Others	Others	Others	OTU2193
OTU2192	0	0	0	0	0	0	0	0	0	0	0	0	0	0	0	0	0	0	0	0	0	0	0	0	0	0	0	0	0	0	3	0	0	0	0	0	0	0	0	0	Chytridiomycota	Others	Others	Others	Others	OTU2192
OTU2442	0	0	0	3	3	0	0	0	0	0	0	0	0	0	0	0	0	0	0	0	0	0	0	0	0	0	0	0	0	0	0	0	0	0	0	0	0	0	0	0	Chytridiomycota	Others	Others	Others	Others	OTU2442
OTU1932	0	0	0	0	0	0	0	0	0	0	7	1	0	1	1	6	0	3	6	0	0	0	0	0	0	0	0	0	0	0	0	0	0	0	0	0	0	0	0	0	Others	Others	Others	Others	Others	OTU1932
OTU1931	0	0	0	0	0	0	0	0	0	0	0	0	0	0	0	12	0	0	0	0	0	0	0	0	0	0	0	0	0	0	0	0	0	0	0	0	0	0	0	0	Others	Others	Others	Others	Others	OTU1931
OTU672	0	0	0	0	0	0	0	0	0	0	0	0	0	0	0	0	0	0	0	0	0	0	0	0	0	0	0	0	1	0	4	31	2	5	1	0	0	0	0	0	Others	Others	Others	Others	Others	OTU672
OTU1955	0	0	0	0	0	0	0	0	0	0	1	0	1	1	0	0	0	0	0	0	0	0	0	0	0	0	0	0	0	0	0	0	0	0	0	0	0	0	0	0	Basidiomycota	Agaricomycetes	Agaricales	Bolbitiaceae	Conocybe	OTU1955
OTU2326	0	1	2	0	0	0	0	0	0	0	0	0	0	0	0	0	0	0	0	0	0	0	0	0	0	0	0	0	0	0	0	0	1	0	0	0	0	0	0	0	Others	Others	Others	Others	Others	OTU2326
OTU998	0	0	0	0	0	0	0	0	0	0	0	0	0	0	0	1	0	0	0	0	0	0	0	0	0	0	0	0	0	0	0	0	0	0	0	0	0	0	0	0	Basidiomycota	Tremellomycetes	Cystofilobasidiales	Mrakiaceae	Udeniomyces	OTU998
OTU2391	0	0	0	0	7	0	0	0	0	0	0	141	1	0	1	0	0	17	2	0	66	2	0	0	0	0	0	0	0	0	0	49	0	0	12	0	0	0	0	0	Basidiomycota	Agaricomycetes	Cantharellales	Ceratobasidiaceae	Waitea	OTU2391
OTU372	4	3	2	0	4	17	24	46	252	43	0	0	0	0	0	0	0	0	0	0	0	0	0	0	2	5	0	1	0	2	3	0	2	0	1	59	24	32	44	58	Basidiomycota	Microbotryomycetes	Sporidiobolales	Sporidiobolaceae	Others	OTU372
OTU1109	0	0	0	0	0	0	0	0	0	0	1	7	0	2	0	1	2	0	0	0	0	0	0	0	0	0	0	0	0	0	0	4	0	0	0	0	0	0	0	0	Ascomycota	Eurotiomycetes	Chaetothyriales	Herpotrichiellaceae	Exophiala	OTU1109
OTU2278	0	1	0	0	1	0	0	0	0	0	0	0	0	0	0	0	0	0	0	0	0	0	0	0	0	0	0	0	0	0	3	10	0	0	0	0	0	0	0	0	Basidiomycota	Cystobasidiomycetes	Cystobasidiomycetes_ord_Incertae_sedis	Symmetrosporaceae	Symmetrospora	OTU2278
OTU2005	2	2	0	0	1	0	0	0	0	0	1	3	2	0	1	0	1	0	0	3	87	12	24	15	30	0	0	0	0	0	0	0	0	0	0	0	0	0	0	0	Chytridiomycota	Others	Others	Others	Others	OTU2005
OTU131	2	0	0	0	0	0	0	0	0	0	0	0	0	0	0	0	0	0	0	0	0	0	0	0	0	0	0	0	0	0	0	0	0	0	0	0	0	0	0	0	Others	Others	Others	Others	Others	OTU131
OTU1865	0	0	0	0	0	0	0	0	0	0	0	0	1	0	0	0	0	0	0	0	0	0	0	0	0	0	0	0	0	0	0	0	0	0	0	0	0	0	0	0	Ascomycota	Others	Others	Others	Others	OTU1865
OTU1782	0	0	0	0	0	0	0	0	0	0	174	0	124	43	14	0	0	0	1	2	37	144	10	5	6	0	2	1	2	0	0	0	0	0	0	0	0	0	0	0	Mortierellomycota	Mortierellomycetes	Mortierellales	Mortierellaceae	Mortierella	OTU1782
OTU1646	0	0	0	0	0	0	0	0	0	0	0	0	0	0	0	0	0	0	0	0	1	0	0	0	0	0	0	0	0	0	0	0	0	0	0	0	0	0	0	0	Ascomycota	Others	Others	Others	Others	OTU1646
OTU109	0	2	0	0	0	1	0	0	0	2	0	0	0	0	0	0	0	0	0	0	0	0	0	0	0	0	0	0	0	0	0	0	0	0	0	0	0	0	0	0	Others	Others	Others	Others	Others	OTU109
OTU937	0	0	0	0	0	11	9	17	10	13	0	0	0	0	0	0	0	0	1	0	0	0	0	0	0	0	0	0	0	0	0	0	0	0	0	1	2	4	5	4	Ascomycota	Dothideomycetes	Pleosporales	Didymellaceae	Epicoccum	OTU937
OTU102	0	1	0	0	0	0	0	0	0	0	0	0	0	0	0	0	0	0	0	0	0	0	0	0	0	0	0	0	0	0	0	0	1	0	0	0	0	0	2	0	Others	Others	Others	Others	Others	OTU102
OTU100	1	4	0	0	0	0	0	0	0	0	0	0	0	0	0	0	0	0	0	0	0	0	0	0	0	0	0	0	0	0	0	0	0	0	1	0	0	0	0	0	Others	Others	Others	Others	Others	OTU100
OTU101	0	1	0	0	0	0	0	0	0	0	0	0	0	0	0	0	0	0	0	0	0	0	0	0	0	0	0	0	0	0	0	0	0	0	0	0	0	0	0	0	Others	Others	Others	Others	Others	OTU101
OTU107	1	3	1	0	3	0	0	0	0	0	0	0	0	0	0	0	0	0	0	0	0	0	0	0	0	0	0	0	0	0	0	0	1	13	0	0	0	0	0	0	Others	Others	Others	Others	Others	OTU107
OTU104	2	1	0	0	0	0	0	0	0	0	0	0	0	0	0	0	0	0	0	0	0	0	0	0	0	0	0	0	0	0	0	0	0	0	0	0	0	0	0	0	Others	Others	Others	Others	Others	OTU104
OTU2032	0	0	0	0	0	0	0	0	0	0	0	0	0	0	0	1	0	1	0	0	0	0	0	0	0	1	0	0	0	0	0	0	0	0	0	0	0	0	0	0	Others	Others	Others	Others	Others	OTU2032
OTU2279	5	17	0	0	0	0	0	0	0	0	0	0	0	0	0	0	0	0	0	0	0	0	0	0	0	0	0	0	0	0	6	96	1	3	3	0	3	3	0	16	Ascomycota	Sordariomycetes	Others	Others	Others	OTU2279
OTU853	7	1	57	5	6	0	0	0	0	0	1	0	5	0	2	0	0	0	2	0	0	0	0	9	0	0	0	0	2	0	4	16	20	43	15	0	2	10	1	4	Chytridiomycota	Spizellomycetes	Spizellomycetales	Powellomycetaceae	Powellomyces	OTU853
OTU2034	0	0	0	0	0	0	0	0	0	0	0	0	0	0	0	0	0	0	0	0	0	0	1	0	0	0	0	0	0	0	0	0	0	0	0	0	0	0	0	0	Others	Others	Others	Others	Others	OTU2034
OTU2081	1	0	2	0	5	7	53	29	111	17	3	7	8	2	8	975	310	1240	807	795	19	11	18	31	14	2068	1219	2519	1359	2202	0	0	0	0	0	4	4	6	8	4	Basidiomycota	Tremellomycetes	Cystofilobasidiales	Cystofilobasidiaceae	Cystofilobasidium	OTU2081
OTU2038	0	0	0	0	0	0	0	0	0	0	1	0	0	2	1	0	0	0	0	0	0	0	2	0	0	0	0	0	0	0	0	0	0	0	0	0	0	0	0	0	Others	Others	Others	Others	Others	OTU2038
OTU1794	0	0	0	0	0	0	0	0	0	0	9	5	6	0	10	0	0	0	1	0	0	0	0	1	0	0	0	0	0	0	0	0	0	0	0	0	0	0	0	0	Kickxellomycota	Kickxellomycetes	Kickxellales	Kickxellaceae	Ramicandelaber	OTU1794
OTU1799	0	0	0	0	0	0	0	0	0	0	0	9	0	1	6	0	0	0	0	0	0	0	0	0	0	0	0	0	0	0	0	0	0	0	0	0	0	0	0	0	Ascomycota	Others	Others	Others	Others	OTU1799
OTU1696	0	0	0	0	0	0	0	0	0	0	0	0	0	0	0	1	0	2	0	1	0	0	0	4	0	0	0	0	2	0	0	0	2	0	0	0	0	0	0	0	Ascomycota	Dothideomycetes	Pleosporales	Didymellaceae	Others	OTU1696
OTU2515	0	0	0	0	0	0	0	0	0	0	0	0	0	0	0	0	0	0	0	0	0	0	0	0	0	0	0	0	0	0	0	3	11	2	2	0	1	0	5	0	Chytridiomycota	Spizellomycetes	Spizellomycetales	Powellomycetaceae	Powellomyces	OTU2515
OTU508	1	1	1	0	2	0	0	0	0	1	0	1	1	0	0	0	0	0	0	1	0	0	1	0	0	0	0	0	0	0	0	1	2	0	3	1	3	1	0	0	Ascomycota	Sordariomycetes	Sordariales	Lasiosphaeriaceae	Schizothecium	OTU508
OTU1252	0	0	0	0	0	0	0	0	0	0	2	0	0	0	1	1	1	0	2	2	0	0	2	0	0	2	1	0	2	2	0	0	0	0	0	0	0	0	0	0	Others	Others	Others	Others	Others	OTU1252
OTU463	25	14	22	24	27	3	2	1	2	0	13	8	11	9	4	6	8	3	5	10	15	13	9	9	21	4	0	6	9	5	22	39	63	27	39	5	7	4	11	8	Ascomycota	Sordariomycetes	Hypocreales	Nectriaceae	Gibberella	OTU463
OTU1366	0	0	0	0	0	0	0	0	0	0	0	0	0	2	0	0	0	0	0	0	0	0	0	15	0	0	0	0	0	0	0	0	0	0	0	0	0	0	0	0	Chytridiomycota	Spizellomycetes	Spizellomycetales	Spizellomycetaceae	Spizellomyces	OTU1366
OTU2523	7	23	3	12	3	0	0	0	8	2	0	0	0	0	0	3	0	3	0	0	0	0	0	0	0	0	0	1	0	0	14	12	12	8	15	39	12	97	43	135	Basidiomycota	Cystobasidiomycetes	Cystobasidiales	Cystobasidiaceae	Occultifur	OTU2523
OTU1259	1	0	1	0	0	0	0	0	0	0	0	0	0	0	0	0	0	0	0	0	0	0	0	0	0	0	0	0	0	0	1	0	0	0	0	0	0	0	0	0	Others	Others	Others	Others	Others	OTU1259
OTU728	0	1	0	0	7	0	0	0	0	0	0	0	0	1	0	0	0	0	0	0	0	0	0	0	0	0	0	0	0	0	0	0	0	4	1	0	0	0	0	1	Ascomycota	Sordariomycetes	Sordariales	Chaetomiaceae	Myceliophthora	OTU728
OTU586	0	0	0	0	0	0	0	0	0	0	0	0	0	0	0	0	0	0	1	1	0	0	0	0	0	0	0	0	0	0	0	0	0	0	0	0	0	0	0	0	Kickxellomycota	Kickxellomycetes	Kickxellales	Kickxellaceae	Ramicandelaber	OTU586
OTU1762	4	3	10	1	8	0	0	0	0	0	0	3	2	1	3	4	0	0	0	0	0	0	0	0	0	0	0	0	1	0	13	4	10	8	3	0	0	0	1	0	Ascomycota	Sordariomycetes	Hypocreales	Stachybotryaceae	Stachybotrys	OTU1762
OTU81	4	1	27	0	4	0	0	0	0	0	0	2	0	0	0	0	0	0	0	0	0	0	0	0	0	0	0	0	0	0	3	9	7	1	4	0	0	0	0	2	Ascomycota	Saccharomycetes	Saccharomycetales	Saccharomycetales_fam_Incertae_sedis	Candida	OTU81
OTU2078	0	0	0	0	0	0	0	0	0	0	0	0	0	0	0	0	0	0	0	0	0	0	0	0	0	1	0	0	0	2	0	0	0	0	0	0	0	0	0	0	Ascomycota	Others	Others	Others	Others	OTU2078
OTU2079	0	0	0	0	0	0	0	0	0	0	0	0	0	2	1	3	0	0	1	0	0	0	0	1	0	0	0	0	0	0	0	0	0	0	0	0	0	0	0	0	Ascomycota	Others	Others	Others	Others	OTU2079
OTU1519	0	0	0	0	0	0	0	0	0	0	0	0	0	0	0	0	0	0	0	0	0	0	0	0	0	0	0	0	0	0	0	0	0	0	3	3	1	5	12	4	Ascomycota	Dothideomycetes	Pleosporales	Pleosporaceae	Pyrenophora	OTU1519
OTU587	0	1	0	0	1	0	0	0	0	1	0	0	1	0	0	0	0	0	0	0	0	0	0	0	0	0	0	0	0	0	0	0	0	0	0	0	1	0	0	0	Others	Others	Others	Others	Others	OTU587
OTU2067	0	0	0	0	0	0	0	0	0	0	0	0	0	0	0	0	0	0	0	0	0	0	0	0	4	0	0	0	0	0	0	0	0	0	0	0	0	0	0	0	Ascomycota	Dothideomycetes	Pleosporales	Lophiotremataceae	Lophiotrema	OTU2067
OTU2125	0	0	0	0	0	0	0	0	0	0	1	1	0	1	1	0	1	0	0	0	0	1	0	0	0	2	0	1	0	0	0	0	0	1	1	0	0	0	0	0	Ascomycota	Sordariomycetes	Hypocreales	Nectriaceae	Others	OTU2125
OTU588	0	0	0	0	0	0	0	0	0	0	0	0	0	0	0	0	0	0	0	0	0	0	0	0	0	1	0	0	0	0	1	7	3	0	3	1	1	1	0	0	Others	Others	Others	Others	Others	OTU588
OTU486	0	0	0	0	0	0	0	0	1	0	0	0	0	0	0	1	0	0	0	0	0	0	0	0	0	0	0	0	0	0	0	0	0	0	0	0	0	0	0	0	Ascomycota	Sordariomycetes	Xylariales	Microdochiaceae	Microdochium	OTU486
OTU431	0	0	0	0	0	0	5	2	1	6	10	8	39	1	23	14	0	1	8	8	22	25	1	12	1	8	20	3	12	6	0	0	0	0	0	0	0	0	0	0	Ascomycota	Sordariomycetes	Hypocreales	Others	Others	OTU431
OTU1980	0	0	0	0	0	0	0	0	0	0	0	0	0	0	0	0	0	0	4	0	0	0	0	0	0	0	0	0	0	0	0	0	0	0	0	0	0	0	0	0	Ascomycota	Dothideomycetes	Capnodiales	Others	Others	OTU1980
OTU29	1	5	0	0	0	0	0	0	0	0	0	0	0	0	0	0	0	0	0	0	0	0	0	0	0	0	0	0	0	0	0	0	0	0	0	0	0	0	0	1	Blastocladiomycota	Blastocladiomycetes	Blastocladiales	Physodermataceae	Paraphysoderma	OTU29
OTU2420	0	0	0	0	0	0	0	0	0	0	0	0	0	0	0	0	0	0	0	0	0	0	0	0	0	0	0	0	0	0	0	0	0	2	1	0	0	0	0	0	Basidiomycota	Agaricomycetes	Agaricales	Stephanosporaceae	Others	OTU2420
OTU2504	0	0	0	0	0	0	0	0	0	0	0	0	0	0	0	0	0	0	0	0	0	0	0	0	0	0	0	0	0	0	0	0	0	0	0	0	0	0	1	0	Ascomycota	Saccharomycetes	Saccharomycetales	Dipodascaceae	Others	OTU2504
OTU478	6	7	3	6	8	1	24	17	13	40	8	12	2	15	15	120	48	130	195	118	3	2	3	4	12	179	66	137	62	111	9	3	5	2	1	0	2	0	1	0	Ascomycota	Sordariomycetes	Hypocreales	Hypocreales_fam_Incertae_sedis	Others	OTU478
OTU293	3	2	2	81	5	0	0	1	0	0	0	0	0	0	0	0	0	0	0	0	0	0	0	0	0	0	0	0	0	0	0	0	0	0	0	0	0	0	0	0	Others	Others	Others	Others	Others	OTU293
OTU2509	0	0	1	3	0	0	0	0	0	0	0	0	0	0	0	0	0	0	0	0	0	0	0	0	0	0	0	0	0	0	0	0	0	0	0	0	0	1	8	0	Ascomycota	Saccharomycetes	Saccharomycetales	Dipodascaceae	Others	OTU2509
OTU295	20	17	13	17	47	0	2	1	1	2	0	0	0	0	0	0	0	0	0	0	0	0	0	1	0	0	0	0	0	0	13	13	17	6	3	14	5	7	9	6	Others	Others	Others	Others	Others	OTU295
OTU218	1	0	0	1	0	0	0	0	0	0	0	0	0	0	0	0	0	0	0	0	0	0	0	0	0	0	0	0	0	0	0	0	0	0	0	0	0	0	0	0	Ascomycota	Dothideomycetes	Capnodiales	Cladosporiaceae	Cladosporium	OTU218
OTU1327	0	0	0	0	0	0	0	0	0	0	0	0	0	0	0	0	0	0	0	0	0	0	0	0	0	1	0	0	0	0	0	0	0	0	0	0	0	0	0	0	Others	Others	Others	Others	Others	OTU1327
OTU899	0	0	0	0	0	0	0	0	0	0	0	8	0	0	0	0	0	0	0	0	3	0	0	0	2	0	0	0	0	0	0	0	0	0	0	0	0	0	0	0	Basidiomycota	Geminibasidiomycetes	Geminibasidiales	Geminibasidiaceae	Basidioascus	OTU899
OTU240	104	97	94	157	78	0	1	1	8	0	0	0	0	0	0	0	0	0	0	0	0	0	0	0	0	1	0	0	0	0	20	37	43	17	9	2	5	3	5	3	Ascomycota	Sordariomycetes	Others	Others	Others	OTU240
OTU1899	0	0	0	0	0	0	0	0	0	0	0	0	0	0	1	1	0	0	0	0	0	0	0	0	0	0	0	0	0	0	0	0	0	0	0	0	0	0	0	0	Ascomycota	Sordariomycetes	Sordariales	Chaetomiaceae	Others	OTU1899
OTU1978	0	0	0	0	0	0	0	0	0	0	0	0	0	0	0	0	1	0	1	0	5	0	0	38	4	4	55	7	5	37	0	0	0	0	0	0	0	0	0	0	Ascomycota	Pezizomycetes	Pezizales	Pezizaceae	Iodophanus	OTU1978
OTU397	0	0	0	0	0	0	6	12	7	7	0	0	0	0	0	0	0	0	0	0	0	0	0	0	1	0	0	0	0	0	0	0	0	0	0	0	1	0	0	0	Ascomycota	Sordariomycetes	Others	Others	Others	OTU397
OTU2316	2	1	3	0	0	0	0	0	0	0	0	0	0	0	0	0	0	0	0	0	0	0	0	0	0	0	0	0	0	0	0	0	6	0	0	0	1	1	1	1	Ascomycota	Sordariomycetes	Hypocreales	Hypocreales_fam_Incertae_sedis	Sarocladium	OTU2316
OTU156	0	3	43	3	0	0	0	0	0	0	0	0	0	0	0	0	0	0	0	0	0	0	0	0	0	0	0	0	0	0	0	0	0	0	0	0	0	0	0	0	Basidiomycota	Agaricomycetes	Agaricales	Others	Others	OTU156
OTU2235	0	0	0	0	0	0	0	0	0	0	0	0	0	0	0	0	0	0	0	0	0	0	0	0	0	0	0	0	0	0	0	5	0	8	0	0	0	0	0	0	Chytridiomycota	Others	Others	Others	Others	OTU2235
OTU388	0	0	0	0	0	0	0	0	0	0	0	0	0	0	0	0	0	0	0	0	1	0	0	0	0	0	0	0	0	0	0	0	0	0	0	0	0	0	0	0	Basidiomycota	Tremellomycetes	Tremellales	Trimorphomycetaceae	Saitozyma	OTU388
OTU726	0	0	0	0	0	0	0	0	0	0	0	0	0	0	0	0	0	0	0	0	0	0	0	0	0	0	0	2	0	0	0	0	0	0	0	0	0	0	0	0	Ascomycota	Dothideomycetes	Pleosporales	Leptosphaeriaceae	Alloleptosphaeria	OTU726
OTU551	0	0	0	0	0	0	0	0	0	0	0	0	0	0	0	0	0	0	0	1	0	0	0	0	0	0	0	0	0	0	0	0	0	0	0	0	0	0	0	0	Ascomycota	Dothideomycetes	Dothideales	Dothideaceae	Dothidea	OTU551
OTU1658	0	0	0	0	0	0	0	0	0	0	2	3	6	2	4	0	0	0	3	0	0	0	0	0	3	0	0	1	0	0	0	0	0	0	0	0	0	0	0	0	Others	Others	Others	Others	Others	OTU1658
OTU1654	0	1	0	0	0	0	0	0	0	0	0	0	0	0	0	0	0	0	0	0	0	2	1	0	0	0	0	0	0	1	0	10	0	0	0	0	0	0	0	0	Others	Others	Others	Others	Others	OTU1654
OTU425	2	3	1	2	4	0	0	1	0	0	3	5	1	0	2	0	1	0	4	1	2	3	1	0	1	0	0	1	0	0	3	1	0	0	3	1	0	0	0	0	Ascomycota	Eurotiomycetes	Eurotiales	Aspergillaceae	Penicillium	OTU425
OTU1652	0	0	1	0	0	0	0	0	0	0	1	0	0	0	0	0	0	0	0	0	0	0	0	0	0	0	0	0	0	0	1	0	0	0	0	0	0	0	0	0	Others	Others	Others	Others	Others	OTU1652
OTU2334	0	0	0	0	0	0	0	59	0	0	0	0	0	0	0	0	0	0	0	0	0	0	0	0	0	0	0	0	0	0	0	0	46	0	0	0	0	0	0	0	Basidiomycota	Agaricomycetes	Thelephorales	Thelephoraceae	Amaurodon	OTU2334
OTU146	0	0	38	0	0	0	0	0	0	0	0	3	0	0	0	0	0	0	0	0	0	0	0	0	0	0	0	0	0	0	0	0	0	0	0	0	0	0	0	0	Ascomycota	Sordariomycetes	Hypocreales	Stachybotryaceae	Stachybotrys	OTU146
OTU2490	1	0	0	0	0	0	0	0	0	0	0	0	0	0	0	0	0	0	0	0	0	0	0	0	0	0	0	0	0	0	0	0	0	0	0	0	0	3	0	0	Glomeromycota	Glomeromycetes	Glomerales	Claroideoglomeraceae	Claroideoglomus	OTU2490
OTU2021	0	0	0	0	0	0	0	0	0	0	0	0	0	0	0	0	0	0	0	1	0	1	0	0	0	0	0	0	0	0	2	0	1	0	0	0	0	0	0	0	Ascomycota	Sordariomycetes	Sordariales	Lasiosphaeriaceae	Apodus	OTU2021
OTU2542	0	0	0	0	0	0	0	0	0	0	0	0	0	0	0	0	0	0	0	0	0	0	0	0	0	0	0	0	0	0	0	0	0	0	4	0	0	0	0	1	Ascomycota	Sordariomycetes	Hypocreales	Hypocreales_fam_Incertae_sedis	Hapsidospora	OTU2542
OTU1786	0	0	0	0	0	0	0	0	0	0	2	0	1	1	0	0	0	0	0	0	0	0	0	0	0	0	0	0	0	0	0	0	0	0	0	0	0	0	0	0	Others	Others	Others	Others	Others	OTU1786
OTU1780	0	0	0	0	0	0	0	0	0	0	4	0	0	0	0	0	1	2	0	0	0	0	0	0	0	2	0	0	0	0	0	0	0	0	0	0	0	0	0	0	Others	Others	Others	Others	Others	OTU1780
OTU1781	0	0	0	0	0	0	0	0	0	0	3	0	0	0	0	0	0	0	0	0	0	0	0	0	0	0	0	0	0	0	0	0	0	0	0	0	0	0	0	0	Others	Others	Others	Others	Others	OTU1781
OTU1783	0	0	0	0	0	0	0	0	0	0	1	0	0	0	1	0	0	0	0	0	0	0	0	0	0	0	0	0	0	0	0	0	0	0	0	0	0	0	0	0	Others	Others	Others	Others	Others	OTU1783
OTU2201	0	0	0	0	0	0	0	0	0	0	0	0	0	0	3	0	0	0	0	0	0	0	2	0	0	0	0	0	0	0	2	0	0	0	0	0	0	0	0	0	Basidiomycota	Agaricomycetes	Agaricales	Psathyrellaceae	Coprinopsis	OTU2201
OTU1950	0	0	0	0	0	0	0	0	0	0	4	3	2	0	0	1	1	0	0	0	0	0	0	0	0	0	0	0	0	0	0	0	0	0	0	0	0	0	0	0	Ascomycota	Sordariomycetes	Sordariales	Others	Others	OTU1950
OTU2096	0	0	0	0	0	0	0	0	0	0	0	0	0	2	0	0	1	0	0	0	0	0	0	0	0	0	0	1	0	0	0	0	0	0	0	0	0	0	0	0	Ascomycota	Sordariomycetes	Sordariales	Chaetomiaceae	Dichotomopilus	OTU2096
OTU674	0	0	6	0	0	0	0	0	0	0	0	0	0	0	0	0	0	0	0	0	0	0	0	0	0	0	0	0	0	0	0	0	0	1	0	0	0	0	0	0	Ascomycota	Sordariomycetes	Sordariales	Sordariales_fam_Incertae_sedis	Papulaspora	OTU674
OTU1765	0	0	0	0	0	0	0	0	0	0	28	0	0	0	1	0	0	0	0	2	0	0	0	0	0	0	0	0	0	0	0	0	0	0	0	0	0	0	0	0	Ascomycota	Sordariomycetes	Microascales	Microascaceae	Acaulium	OTU1765
OTU924	0	1	2	0	0	0	0	0	0	0	0	0	0	0	0	0	0	0	0	0	0	0	0	0	0	0	0	0	0	0	0	0	0	0	0	0	0	0	0	0	Ascomycota	Dothideomycetes	Pleosporales	Didymellaceae	Boeremia	OTU924
OTU2494	0	1	1	1	1	0	0	0	0	0	0	0	0	0	0	0	0	0	0	0	0	1	0	0	0	0	0	0	0	1	1	0	0	0	0	7	5	5	5	3	Kickxellomycota	Others	Others	Others	Others	OTU2494
OTU110	3	12	2	4	4	0	0	0	0	0	4	6	0	1	7	0	0	0	0	1	0	0	0	0	0	0	0	0	0	0	2	1	0	1	0	0	0	0	0	0	Others	Others	Others	Others	Others	OTU110
OTU114	0	3	2	0	0	0	0	0	0	0	0	0	0	0	0	0	0	0	0	0	0	0	0	0	0	0	0	0	0	0	0	0	0	0	0	0	0	0	0	0	Others	Others	Others	Others	Others	OTU114
OTU61	5	1	10	3	9	0	0	0	0	0	0	0	0	0	0	0	0	0	0	0	0	0	0	0	0	0	0	0	0	0	3	13	7	10	1	0	0	0	0	0	Basidiomycota	Agaricomycetes	Agaricales	Others	Others	OTU61
OTU116	0	0	0	0	0	0	0	0	0	0	0	0	0	0	0	0	0	0	0	0	0	0	0	0	0	0	0	0	0	0	0	1	0	0	2	0	0	0	0	0	Others	Others	Others	Others	Others	OTU116
OTU1963	0	0	0	0	0	0	0	0	0	0	0	0	0	0	0	0	0	4	0	0	0	0	0	0	0	0	0	0	0	0	0	0	0	0	0	0	0	0	0	0	Ascomycota	Dothideomycetes	Pleosporales	Phaeosphaeriaceae	Setophaeosphaeria	OTU1963
OTU2022	0	0	0	0	0	0	0	0	0	0	24	49	33	65	50	9	0	5	2	7	798	565	453	348	1173	23	5	8	5	6	0	0	0	0	0	0	0	0	0	0	Others	Others	Others	Others	Others	OTU2022
OTU2025	0	0	0	0	0	0	0	0	0	0	20	0	5	0	5	0	0	0	0	7	0	4	0	6	0	0	0	0	0	1	0	0	0	0	0	0	0	0	0	0	Others	Others	Others	Others	Others	OTU2025
OTU2026	0	0	0	0	0	0	0	0	0	0	0	0	0	0	0	0	0	0	0	0	0	1	0	0	0	0	0	0	0	0	0	0	0	0	0	0	0	0	0	0	Others	Others	Others	Others	Others	OTU2026
OTU2028	0	0	0	0	0	0	0	0	0	0	0	1	1	2	0	0	1	1	0	1	1	2	0	0	0	0	0	0	0	0	0	0	0	0	0	0	0	0	0	0	Others	Others	Others	Others	Others	OTU2028
OTU2002	0	0	0	0	0	0	0	0	0	0	60	66	35	54	93	11	2	5	14	37	14	14	16	8	23	142	52	200	70	194	0	0	0	0	0	0	0	0	0	0	Mortierellomycota	Mortierellomycetes	Mortierellales	Mortierellaceae	Mortierella	OTU2002
OTU125	2	25	3	1	3	6	5	6	1	2	0	0	0	0	0	0	0	0	0	0	0	0	0	0	0	0	0	0	0	0	8	15	12	13	18	6	4	11	6	5	Ascomycota	Others	Others	Others	Others	OTU125
OTU2152	1	0	0	0	0	0	0	0	0	0	0	0	0	0	0	0	0	0	0	0	0	0	0	0	0	0	0	0	0	0	5	3	0	0	1	0	0	0	0	0	Mortierellomycota	Mortierellomycetes	Mortierellales	Mortierellaceae	Mortierella	OTU2152
OTU609	0	0	0	0	0	0	0	0	0	0	1	0	0	0	0	1	0	0	0	0	0	0	0	0	0	0	0	0	0	0	0	0	0	0	0	0	0	0	0	0	Ascomycota	Dothideomycetes	Pleosporales	Didymellaceae	Calophoma	OTU609
OTU2128	0	0	2	0	0	0	0	0	0	0	0	0	0	0	0	30	9	44	33	58	0	0	0	2	0	0	9	9	5	13	0	0	0	0	0	0	0	0	0	0	Basidiomycota	Microbotryomycetes	Sporidiobolales	Sporidiobolaceae	Rhodotorula	OTU2128
OTU1108	0	1	2	0	1	0	0	0	0	0	0	0	0	0	0	0	0	0	0	0	0	3	0	0	3	0	0	0	0	0	0	3	0	0	0	1	0	0	0	0	Ascomycota	Orbiliomycetes	Orbiliales	Orbiliales_fam_Incertae_sedis	Vermispora	OTU1108
OTU2184	26	6	0	4	14	0	0	0	0	0	0	0	0	0	0	0	0	0	0	0	0	0	0	0	0	0	0	0	0	0	8	12	1	0	0	7	3	5	41	7	Chytridiomycota	Others	Others	Others	Others	OTU2184
OTU151	91	83	70	136	77	3	5	19	11	10	0	2	0	0	0	0	0	0	1	0	0	0	2	1	0	0	0	1	0	0	67	63	92	40	52	33	16	19	32	20	Ascomycota	Dothideomycetes	Pleosporales	Pleosporaceae	Curvularia	OTU151
OTU485	0	0	0	0	0	0	0	0	0	0	7	2	0	1	5	2	0	0	0	2	0	0	0	0	0	0	0	0	0	0	0	0	0	0	0	0	0	0	0	0	Ascomycota	Dothideomycetes	Pleosporales	Lentitheciaceae	Poaceascoma	OTU485
OTU1412	0	0	0	0	0	0	0	0	0	0	0	0	0	0	0	4	0	0	0	0	2	4	3	1	0	22	0	6	0	0	0	0	0	0	0	0	0	0	0	0	Olpidiomycota	Olpidiomycetes	Olpidiales	Olpidiaceae	Others	OTU1412
OTU231	0	13	9	6	17	0	0	0	0	0	0	0	0	0	0	0	0	0	0	0	0	0	0	0	0	0	0	0	0	0	0	0	3	1	0	1	0	1	1	0	Ascomycota	Others	Others	Others	Others	OTU231
OTU567	0	0	0	0	0	0	0	1	0	0	0	0	0	0	0	0	0	0	0	0	0	0	0	0	0	0	0	0	0	0	0	0	0	0	0	0	0	0	0	0	Basidiomycota	Tremellomycetes	Tremellales	Bulleraceae	Genolevuria	OTU567
OTU1773	0	0	0	0	0	0	0	0	0	0	1	0	0	0	2	0	0	0	0	0	0	0	0	0	0	0	0	0	0	0	0	0	0	0	0	0	0	0	0	0	Ascomycota	Sordariomycetes	Hypocreales	Hypocreales_fam_Incertae_sedis	Sarocladium	OTU1773
OTU2500	2	0	0	0	0	0	0	0	0	0	0	0	0	0	0	0	0	0	0	0	0	0	0	0	0	0	0	0	0	0	0	0	0	0	0	0	0	2	4	0	Ascomycota	Sordariomycetes	Hypocreales	Cordycipitaceae	Lecanicillium	OTU2500
OTU270	0	0	0	0	2	0	0	0	0	0	0	0	0	0	0	0	0	0	0	0	0	0	0	0	0	0	0	0	0	0	0	0	0	0	0	0	0	0	0	0	Ascomycota	Eurotiomycetes	Chaetothyriales	Cyphellophoraceae	Cyphellophora	OTU270
OTU1745	0	0	0	0	0	0	0	0	0	0	1	0	0	0	0	0	0	0	0	0	0	0	0	5	0	0	0	0	0	0	0	0	0	0	0	0	0	0	0	0	Ascomycota	Sordariomycetes	Hypocreales	Stachybotryaceae	Achroiostachys	OTU1745
OTU2458	0	0	1	0	1	0	0	0	0	1	0	0	0	0	0	0	0	0	0	0	0	0	0	0	0	0	0	0	0	0	0	0	0	0	0	6	3	6	3	2	Chytridiomycota	Chytridiomycetes	Chytridiales	Chytridiaceae	Others	OTU2458
OTU2511	0	0	4	0	3	0	0	0	0	0	0	0	0	0	0	0	0	0	0	0	0	0	0	0	0	0	0	0	0	0	0	0	0	0	0	13	6	0	21	62	Others	Others	Others	Others	Others	OTU2511
OTU1933	0	0	0	0	0	0	0	0	0	0	34	68	78	88	19	14	27	56	63	3	87	144	129	168	29	69	59	118	102	29	0	0	0	0	0	0	1	0	0	0	Ascomycota	Sordariomycetes	Sordariales	Chaetomiaceae	Humicola	OTU1933
OTU893	37	11	45	6	24	2	2	5	5	2	10	12	23	22	30	23	11	9	15	21	5	0	1	10	22	14	9	8	7	15	13	34	23	14	23	7	7	17	12	8	Ascomycota	Dothideomycetes	Pleosporales	Periconiaceae	Periconia	OTU893
OTU1742	0	0	0	0	6	0	0	0	0	0	2	0	0	0	0	0	0	0	0	0	0	0	0	0	0	0	0	0	0	0	0	0	0	0	0	0	0	0	0	0	Ascomycota	Sordariomycetes	Hypocreales	Hypocreales_fam_Incertae_sedis	Acremonium	OTU1742
OTU2403	0	0	0	0	0	0	0	0	0	0	0	0	0	0	0	0	0	0	0	0	0	0	0	0	0	0	0	0	0	0	0	0	0	0	1	0	0	0	0	0	Rozellomycota	Others	Others	Others	Others	OTU2403
OTU944	0	0	0	0	0	0	0	0	0	0	0	0	0	0	0	0	1	0	0	0	0	0	0	0	0	0	0	1	0	0	0	0	0	0	0	0	0	0	0	0	Basidiomycota	Tremellomycetes	Tremellales	Bulleribasidiaceae	Dioszegia	OTU944
OTU2174	0	0	0	0	1	0	0	0	0	0	0	0	0	0	0	0	0	0	0	0	0	0	0	0	0	0	0	0	0	0	1	0	0	0	2	0	0	0	0	0	Ascomycota	Sordariomycetes	Hypocreales	Others	Others	OTU2174
OTU358	0	0	6	7	0	1	0	1	1	0	0	0	0	0	0	292	0	0	27	0	0	0	0	0	0	0	0	0	0	0	4	2	22	7	14	2	1	3	3	8	Ascomycota	Others	Others	Others	Others	OTU358
OTU1316	3	3	1	0	2	0	0	0	0	1	2	0	1	0	7	2	0	1	0	0	0	0	0	3	0	0	0	1	0	0	2	1	0	0	0	0	0	0	1	0	Ascomycota	Leotiomycetes	Erysiphales	Erysiphaceae	Blumeria	OTU1316
OTU222	0	0	0	5	1	0	0	0	0	0	0	1	2	6	1	1	0	0	3	0	0	0	0	0	0	0	0	0	0	0	0	0	0	0	0	0	0	0	0	0	Ascomycota	Sordariomycetes	Microascales	Microascaceae	Cephalotrichum	OTU222
OTU2046	0	2	0	2	0	0	0	0	0	0	0	0	1	1	0	0	0	0	0	0	1	2	0	3	0	0	0	0	0	0	3	0	0	0	0	0	0	0	0	0	Ascomycota	Sordariomycetes	Sordariales	Others	Others	OTU2046
OTU1753	0	0	0	0	0	0	0	0	0	0	0	0	0	0	0	4	3	3	2	9	0	0	0	0	2	1	1	3	3	1	4	0	0	0	0	0	0	0	0	0	Basidiomycota	Tremellomycetes	Cystofilobasidiales	Cystofilobasidiaceae	Cystofilobasidium	OTU1753
OTU2209	1	0	0	0	0	0	0	0	0	0	0	0	0	0	0	0	0	0	0	0	0	0	0	0	0	0	0	0	0	0	2	1	1	5	1	6	0	1	1	3	Others	Others	Others	Others	Others	OTU2209
OTU2200	0	0	0	0	0	0	0	0	0	0	0	0	0	0	0	0	0	0	0	0	0	0	0	0	0	0	0	0	0	0	2	1	2	0	0	0	0	0	0	0	Others	Others	Others	Others	Others	OTU2200
OTU734	0	0	0	0	0	0	0	0	0	0	0	0	0	0	0	0	0	0	0	1	0	0	0	0	0	0	0	0	0	0	0	0	0	0	0	0	0	0	0	0	Ascomycota	Sordariomycetes	Xylariales	Coniocessiaceae	Coniocessia	OTU734
OTU2203	0	0	0	0	0	0	0	0	0	0	0	0	0	0	0	0	0	0	0	0	0	0	0	0	0	0	0	0	0	0	1	0	0	0	1	0	0	0	0	0	Others	Others	Others	Others	Others	OTU2203
OTU2204	0	0	0	0	0	0	0	0	0	0	0	0	0	0	0	0	0	0	0	0	0	0	0	0	0	0	0	0	0	0	2	9	0	0	0	0	0	0	0	0	Others	Others	Others	Others	Others	OTU2204
OTU2205	0	0	0	0	0	0	0	0	0	0	0	0	0	0	0	0	0	0	0	0	0	0	0	0	0	0	0	0	0	0	28	25	6	12	2	10	0	0	0	0	Others	Others	Others	Others	Others	OTU2205
OTU2206	5	0	0	1	8	0	0	0	0	0	0	0	0	0	0	0	0	0	0	0	0	0	0	0	0	0	0	0	0	0	3	0	0	2	4	1	2	2	3	0	Others	Others	Others	Others	Others	OTU2206
OTU2240	0	0	0	0	0	0	0	0	0	0	0	0	0	0	0	0	0	0	0	0	0	0	0	0	0	0	0	0	0	0	0	1	0	0	0	0	0	0	0	0	Rozellomycota	Others	Others	Others	Others	OTU2240
OTU1093	0	0	0	0	0	0	0	0	0	0	0	0	0	0	0	0	0	0	0	0	0	0	0	0	2	0	0	0	0	0	0	0	0	0	0	0	0	0	0	0	Glomeromycota	Glomeromycetes	Glomerales	Claroideoglomeraceae	Claroideoglomus	OTU1093
OTU1628	0	0	0	0	0	0	0	0	0	0	0	0	0	0	0	0	0	0	0	0	0	0	0	0	0	0	0	2	1	0	0	0	0	0	0	0	0	0	0	0	Glomeromycota	Glomeromycetes	Glomerales	Others	Others	OTU1628
OTU389	0	0	0	0	0	0	5	3	0	1	1	8	8	4	1	0	1	7	10	0	1	4	0	1	0	11	9	7	4	3	0	0	0	0	0	0	0	0	0	0	Ascomycota	Dothideomycetes	Pleosporales	Phaeosphaeriaceae	Ophiosphaerella	OTU389
OTU42	1	0	0	0	0	0	0	0	0	0	0	0	0	0	0	0	0	0	0	0	0	0	0	0	0	0	0	0	0	0	0	0	0	0	0	0	0	0	0	0	Ascomycota	Sordariomycetes	Xylariales	Apiosporaceae	Arthrinium	OTU42
OTU1922	0	0	0	0	0	0	0	0	0	0	9	0	3	0	7	0	0	0	0	0	0	0	0	0	0	0	0	0	0	0	0	0	0	0	0	0	0	0	0	0	Others	Others	Others	Others	Others	OTU1922
OTU130	3	5	0	1	0	0	0	0	0	0	0	0	0	0	0	0	0	0	0	0	0	0	0	0	0	0	0	0	0	0	4	9	5	1	3	0	2	2	3	0	Others	Others	Others	Others	Others	OTU130
OTU1924	0	0	0	0	0	0	0	0	0	0	0	0	0	0	3	0	0	0	0	0	0	0	0	0	0	0	0	0	0	0	0	0	0	0	0	0	0	0	0	0	Others	Others	Others	Others	Others	OTU1924
OTU2344	4	3	2	3	10	0	0	0	0	0	0	2	0	0	0	0	0	0	0	0	0	0	0	0	0	0	0	0	0	0	13	0	45	1	10	0	1	0	1	0	Ascomycota	Eurotiomycetes	Eurotiales	Trichocomaceae	Talaromyces	OTU2344
OTU2098	303	207	272	364	578	9	20	18	18	16	925	771	877	668	751	890	501	498	694	686	822	792	654	889	1051	1582	1258	2369	1166	1176	354	261	321	271	230	53	54	80	97	65	Ascomycota	Sordariomycetes	Sordariales	Chaetomiaceae	Chaetomium	OTU2098
OTU2338	3	5	4	6	4	5	5	13	4	0	0	0	0	0	0	0	0	0	0	0	0	0	0	0	0	0	0	0	0	0	101	112	172	153	55	42	29	56	29	26	Others	Others	Others	Others	Others	OTU2338
OTU1867	0	0	0	0	0	0	0	0	0	0	9	4	17	21	13	0	1	2	2	0	1	0	0	0	0	0	0	1	3	0	0	0	0	0	0	0	0	0	0	0	Rozellomycota	Rozellomycotina_cls_Incertae_sedis	GS11	Others	Others	OTU1867
OTU2335	1	0	0	0	0	0	0	0	0	0	0	0	0	0	0	0	0	0	0	0	0	0	0	0	0	0	0	0	0	0	0	0	1	0	0	0	0	0	0	0	Others	Others	Others	Others	Others	OTU2335
OTU301	5	14	5	2	14	0	0	0	0	1	0	0	0	0	0	0	0	0	0	0	0	0	0	0	0	0	0	0	0	0	3	6	4	8	7	6	1	2	0	0	Chytridiomycota	Others	Others	Others	Others	OTU301
OTU2331	0	0	0	0	0	0	0	0	0	0	0	0	0	0	0	0	0	0	0	0	0	0	0	0	0	0	0	0	0	0	0	0	6	0	0	0	0	0	0	0	Others	Others	Others	Others	Others	OTU2331
OTU2332	0	0	0	0	0	0	0	0	0	0	0	0	0	0	0	0	0	0	0	0	0	0	0	0	0	0	0	0	0	0	1	1	1	1	0	0	0	0	0	0	Others	Others	Others	Others	Others	OTU2332
OTU657	0	0	0	0	0	0	0	0	0	0	2	0	0	0	0	0	0	0	0	0	0	0	0	0	0	0	0	0	0	0	0	0	0	0	0	0	0	0	0	1	Olpidiomycota	Olpidiomycetes	Olpidiales	Olpidiaceae	Others	OTU657
OTU2479	0	1	0	0	0	0	0	0	0	0	0	1	0	0	0	0	0	0	0	0	0	0	0	0	0	0	0	0	0	0	0	0	0	0	0	17	13	4	8	14	Basidiomycota	Agaricomycetes	Cantharellales	Ceratobasidiaceae	Thanatephorus	OTU2479
OTU309	18	5	18	0	3	1	1	0	5	2	0	0	0	0	0	0	0	0	0	0	3	0	0	5	0	0	0	0	0	0	4	0	0	6	0	0	0	2	8	0	Ascomycota	Dothideomycetes	Pleosporales	Didymellaceae	Others	OTU309
OTU1972	0	0	0	0	0	0	0	0	0	0	0	0	0	4	81	2	28	22	42	62	0	0	0	0	0	0	0	0	3	0	0	0	0	0	0	0	1	0	0	1	Ascomycota	Sordariomycetes	Sordariales	Lasiosphaeriaceae	Others	OTU1972
OTU138	0	0	2	0	0	0	0	0	0	0	0	0	0	2	0	6	0	3	5	3	0	0	1	0	2	0	0	0	0	0	1	0	0	0	0	0	0	0	0	0	Others	Others	Others	Others	Others	OTU138
OTU1704	0	0	0	0	0	0	0	0	0	0	0	0	0	0	0	0	0	1	0	0	0	0	0	0	0	0	0	0	0	0	0	0	0	0	0	0	0	0	0	0	Ascomycota	Sordariomycetes	Microascales	Microascaceae	Others	OTU1704
OTU473	0	0	0	0	0	0	0	0	0	0	0	0	0	0	1	0	0	1	0	1	0	0	0	0	0	1	0	1	1	0	0	0	0	0	0	0	0	0	0	0	Ascomycota	Dothideomycetes	Pleosporales	Didymosphaeriaceae	Laburnicola	OTU473
OTU1423	0	0	0	0	0	0	0	0	0	0	0	0	0	0	0	0	0	0	0	0	1	0	0	0	0	0	0	0	0	0	0	0	0	0	0	0	0	0	0	0	Ascomycota	Sordariomycetes	Sordariales	Chaetomiaceae	Corynascella	OTU1423
OTU2161	0	0	0	0	0	0	0	0	0	0	0	0	0	0	0	0	0	0	0	0	0	0	0	0	0	0	0	0	0	0	3	0	0	0	0	0	0	0	0	0	Others	Others	Others	Others	Others	OTU2161
OTU1804	0	0	0	0	0	0	0	0	0	0	0	2	0	0	0	0	0	0	0	0	0	0	0	0	0	0	0	0	0	0	0	0	0	0	0	0	0	0	0	0	Ascomycota	Others	Others	Others	Others	OTU1804
OTU665	0	0	0	0	0	0	0	0	0	0	0	0	0	0	0	0	1	0	0	0	0	0	0	0	0	0	0	0	0	0	0	0	0	0	0	0	0	0	0	0	Others	Others	Others	Others	Others	OTU665
OTU1996	0	0	0	0	0	0	0	0	0	0	0	0	0	0	0	0	0	0	0	2	0	0	0	0	0	0	0	0	0	0	0	0	0	0	0	0	0	0	0	0	Ascomycota	Dothideomycetes	Pleosporales	Lophiostomataceae	Sigarispora	OTU1996
OTU2164	0	0	0	0	0	0	0	0	0	0	0	0	0	0	0	0	0	0	0	0	0	0	0	0	0	0	0	0	0	0	1	0	0	0	0	0	0	0	1	0	Others	Others	Others	Others	Others	OTU2164
OTU1192	0	0	0	0	0	0	0	0	3	0	0	0	0	0	0	0	0	0	0	0	0	0	0	0	0	1	0	0	0	0	0	0	0	0	0	0	0	0	0	0	Ascomycota	Sordariomycetes	Others	Others	Others	OTU1192
OTU278	7	7	6	15	17	0	0	0	1	0	0	0	0	0	0	0	0	1	1	0	0	0	0	0	0	0	1	0	0	0	16	16	9	3	6	1	1	3	1	2	Ascomycota	Sordariomycetes	Others	Others	Others	OTU278
OTU1821	0	0	0	0	0	0	0	0	0	0	0	2	0	0	0	0	0	0	0	0	0	0	0	0	0	0	0	0	0	0	0	0	0	0	0	0	0	0	0	0	Ascomycota	Sordariomycetes	Hypocreales	Clavicipitaceae	Metapochonia	OTU1821
OTU1885	0	0	1	0	0	0	0	0	0	0	0	0	0	73	18	100	0	0	0	0	0	0	0	90	0	0	0	2	0	0	0	0	0	0	0	0	0	0	0	0	Ascomycota	Pezizomycetes	Pezizales	Pyronemataceae	Cheilymenia	OTU1885
OTU1066	0	0	0	0	0	0	0	0	0	0	3	0	0	0	6	0	0	0	0	0	0	0	3	0	1	0	0	0	0	1	0	0	0	0	0	0	0	0	0	0	Glomeromycota	Glomeromycetes	Diversisporales	Diversisporales_fam_Incertae_sedis	Entrophospora	OTU1066
OTU634	0	0	0	0	0	0	0	0	0	0	0	0	0	1	1	0	0	0	0	1	0	0	0	0	0	0	0	0	0	0	0	0	0	0	0	0	0	0	0	0	Ascomycota	Sordariomycetes	Hypocreales	Others	Others	OTU634
OTU1220	0	0	0	0	0	0	1	1	0	0	9	13	24	17	8	3	7	1	8	2	6	6	15	3	16	10	4	20	10	10	0	0	0	0	0	0	0	0	0	0	Ascomycota	Sordariomycetes	Xylariales	Others	Others	OTU1220
OTU1701	22	14	16	13	23	0	0	0	0	0	0	0	2	0	0	0	0	0	0	4	4	6	1	0	7	0	0	0	0	0	43	16	47	11	30	0	2	1	20	6	Ascomycota	Eurotiomycetes	Eurotiales	Trichocomaceae	Talaromyces	OTU1701
OTU209	1	0	3	4	1	0	0	0	0	0	0	0	0	0	0	0	0	0	1	0	0	0	0	0	0	0	0	0	0	0	2	4	0	0	3	0	0	0	0	1	Ascomycota	Eurotiomycetes	Eurotiales	Aspergillaceae	Aspergillus	OTU209
OTU77	2	1	1	1	0	0	0	0	0	0	0	0	0	0	0	0	0	0	0	0	0	0	0	0	0	0	0	0	0	0	0	0	0	0	0	0	0	0	0	0	Zoopagomycota	Zoopagomycetes	Zoopagales	Piptocephalidaceae	Syncephalis	OTU77
OTU428	0	3	1	3	1	0	0	0	0	1	69	12	2	0	40	110	81	114	62	129	3	2	2	0	1	0	0	0	0	2	3	1	0	3	2	0	1	15	1	1	Ascomycota	Sordariomycetes	Hypocreales	Nectriaceae	Others	OTU428
OTU695	0	0	0	0	0	0	0	0	0	1	0	0	0	0	0	0	0	0	0	0	0	0	0	0	0	0	0	0	0	0	0	0	0	0	0	0	0	0	0	0	Ascomycota	Sordariomycetes	Hypocreales	Nectriaceae	Rodentomyces	OTU695
OTU2213	0	0	0	0	0	0	0	0	0	0	0	0	0	0	0	0	0	0	0	0	0	0	0	0	0	0	0	0	0	0	3	0	0	0	0	0	0	0	0	0	Rozellomycota	Others	Others	Others	Others	OTU2213
OTU2526	0	0	0	0	2	0	0	0	0	0	0	0	0	0	0	0	0	0	0	0	0	0	0	0	0	0	0	0	0	0	0	0	1	0	0	0	0	0	2	2	Ascomycota	Sordariomycetes	Others	Others	Others	OTU2526
OTU302	1	3	0	1	5	1	0	0	0	0	0	0	0	0	0	0	0	0	0	0	0	0	0	0	0	0	0	0	0	0	0	0	0	0	0	0	0	0	0	0	Chytridiomycota	Lobulomycetes	Others	Others	Others	OTU302
OTU1244	0	0	0	0	0	0	0	0	0	0	3	0	0	0	0	0	0	0	0	0	0	0	0	3	2	0	1	0	0	2	0	0	0	0	0	0	0	0	0	0	Ascomycota	Sordariomycetes	Hypocreales	Clavicipitaceae	Others	OTU1244
OTU26	10	0	0	2	14	0	0	0	0	0	0	0	0	0	0	0	0	0	0	0	0	0	0	0	0	0	0	0	0	0	3	0	6	1	0	0	0	0	1	0	Ascomycota	Eurotiomycetes	Eurotiales	Trichocomaceae	Talaromyces	OTU26
OTU1853	0	0	0	0	0	0	0	0	0	0	0	0	3	0	0	0	0	0	0	0	0	0	0	0	0	0	0	0	0	0	0	0	0	0	0	0	0	0	0	0	Ascomycota	Leotiomycetes	Helotiales	Hyaloscyphaceae	Microscypha	OTU1853
OTU2191	7	11	17	15	6	2	2	2	3	2	0	3	9	1	0	0	0	0	0	0	0	0	0	0	0	0	0	0	0	0	6	9	22	8	10	8	2	5	11	8	Ascomycota	Sordariomycetes	Myrmecridiales	Myrmecridiaceae	Myrmecridium	OTU2191
OTU398	0	0	0	0	0	0	0	0	0	0	0	1	0	1	1	2	0	2	3	2	0	0	0	1	1	0	1	1	0	7	0	0	0	0	0	0	0	0	0	0	Ascomycota	Leotiomycetes	Helotiales	Others	Others	OTU398
OTU1572	0	0	0	0	0	12	3	11	9	12	0	0	0	0	0	0	2	0	0	0	0	0	0	0	1	0	0	3	4	2	0	0	0	0	0	7	7	10	6	12	Ascomycota	Dothideomycetes	Capnodiales	Cladosporiaceae	Cladosporium	OTU1572
OTU317	0	1	0	1	14	0	0	1	0	3	0	0	0	0	0	0	0	0	0	0	0	0	0	0	0	0	0	0	0	0	8	0	5	0	0	0	0	0	0	0	Ascomycota	Pezizomycetes	Pezizales	Pezizaceae	Iodophanus	OTU317
OTU2297	0	0	0	0	0	0	0	0	0	0	0	0	0	0	0	0	0	0	1	0	0	0	0	0	0	0	0	0	0	0	0	0	1	0	1	0	0	0	0	0	Ascomycota	Saccharomycetes	Saccharomycetales	Phaffomycetaceae	Wickerhamomyces	OTU2297
OTU1926	0	0	0	0	0	0	0	2	0	0	0	0	0	0	0	7	3	11	3	2	0	0	0	0	0	2	5	4	3	4	0	0	0	0	0	1	1	0	1	1	Basidiomycota	Tremellomycetes	Tremellales	Bulleribasidiaceae	Vishniacozyma	OTU1926
OTU2185	0	3	0	0	0	0	0	0	0	0	0	0	0	0	0	0	0	0	0	0	0	0	0	0	0	0	0	0	0	0	0	1	0	0	8	0	4	0	1	0	Ascomycota	Sordariomycetes	Others	Others	Others	OTU2185
OTU1842	0	0	0	0	2	0	0	0	0	0	0	0	2	1	0	6	0	0	1	0	2	0	0	0	0	4	0	0	0	0	0	0	0	0	0	0	0	0	0	0	Basidiomycota	Agaricomycetes	Cantharellales	Ceratobasidiaceae	Others	OTU1842
OTU36	37	8	7	23	15	0	0	0	0	0	0	0	0	0	0	0	0	0	0	0	0	0	0	0	0	0	0	0	0	0	7	5	1	3	4	0	0	0	0	0	Others	Others	Others	Others	Others	OTU36
OTU33	6	0	0	0	0	0	0	0	0	0	0	0	0	0	0	0	0	0	0	0	0	0	0	0	0	0	0	0	0	0	0	0	0	0	0	0	0	0	0	0	Others	Others	Others	Others	Others	OTU33
OTU94	0	1	0	0	0	0	0	0	0	0	0	0	0	0	0	0	0	0	0	0	0	0	0	0	0	0	0	0	0	0	1	0	0	0	4	0	0	0	0	0	Ascomycota	Sordariomycetes	Sordariales	Chaetomiaceae	Retroconis	OTU94
OTU1377	0	0	0	0	0	0	0	0	0	0	1	0	2	0	1	0	0	0	0	0	0	0	0	2	0	1	0	0	0	0	0	0	0	0	0	0	0	0	0	0	Basidiomycota	Agaricomycetes	Agaricales	Entolomataceae	Entoloma	OTU1377
OTU1735	0	0	3	2	2	0	0	0	0	0	72	101	94	110	105	52	16	25	47	34	13	7	5	11	7	19	4	11	5	15	0	3	0	0	0	0	0	0	0	0	Ascomycota	Sordariomycetes	Sordariales	Chaetomiaceae	Dichotomopilus	OTU1735
OTU1253	0	0	0	0	0	0	0	0	0	0	0	0	0	0	2	1	0	0	0	0	0	0	1	0	0	0	0	1	0	0	0	0	0	0	0	0	0	0	0	0	Ascomycota	Sordariomycetes	Hypocreales	Others	Others	OTU1253
OTU2009	0	0	0	0	0	0	0	0	0	0	0	1	0	0	2	0	0	0	3	2	67	75	46	42	80	1	0	0	0	0	0	0	0	0	0	0	0	0	0	0	Chytridiomycota	Others	Others	Others	Others	OTU2009
OTU1916	0	0	0	0	0	0	0	0	0	0	0	0	0	0	1	0	0	0	0	0	0	0	0	0	0	0	0	0	0	0	0	0	0	0	0	0	0	0	0	0	Others	Others	Others	Others	Others	OTU1916
OTU1911	0	0	0	0	0	0	0	0	0	0	0	0	0	0	2	0	0	0	0	0	0	0	0	0	0	0	0	0	0	0	0	0	0	0	0	0	0	0	0	0	Others	Others	Others	Others	Others	OTU1911
OTU1767	0	0	1	0	0	0	0	0	0	0	4	1	0	0	0	0	1	0	0	0	0	0	0	0	0	0	0	0	0	0	0	0	0	0	0	0	0	0	0	0	Ascomycota	Sordariomycetes	Microascales	Microascaceae	Acaulium	OTU1767
OTU1919	0	0	0	0	0	0	0	0	0	0	0	0	0	0	1	0	0	0	0	0	0	0	0	0	0	0	0	0	0	0	0	0	0	0	0	0	0	0	0	0	Others	Others	Others	Others	Others	OTU1919
OTU2425	0	0	0	0	0	0	0	0	0	0	0	0	0	0	0	0	0	0	0	0	0	0	0	0	0	0	0	0	0	0	0	2	0	0	2	0	0	0	0	0	Chytridiomycota	Others	Others	Others	Others	OTU2425
OTU205	0	0	0	0	0	0	0	0	0	0	0	0	0	0	0	0	0	0	0	0	0	0	0	0	0	0	0	0	0	1	0	0	0	0	0	0	0	0	0	0	Ascomycota	Others	Others	Others	Others	OTU205
OTU2512	1	3	3	0	1	0	0	0	0	0	0	0	0	0	0	0	0	0	0	0	0	0	0	0	0	0	0	0	0	0	1	3	0	1	0	2	0	5	1	2	Others	Others	Others	Others	Others	OTU2512
OTU414	0	0	0	0	0	0	0	0	0	0	0	1	0	1	0	0	0	1	0	0	0	0	0	5	0	0	0	0	0	0	0	0	0	0	0	0	0	0	0	0	Ascomycota	Leotiomycetes	Helotiales	Helotiales_fam_Incertae_sedis	Chalara	OTU414
OTU394	0	0	0	0	0	0	1	0	0	0	0	0	0	3	1	0	0	1	1	0	0	0	0	0	0	0	0	0	0	0	0	0	0	0	0	0	0	0	0	0	Ascomycota	Sordariomycetes	Sordariales	Lasiosphaeriaceae	Others	OTU394
OTU2305	0	0	0	0	0	0	0	0	0	0	0	0	0	0	0	0	0	0	0	0	0	0	0	0	0	0	0	0	0	0	0	2	1	0	0	0	0	0	0	0	Others	Others	Others	Others	Others	OTU2305
OTU2306	0	1	0	0	2	0	0	0	0	0	0	0	0	0	0	0	0	0	0	0	0	0	0	0	0	0	0	0	0	0	0	0	3	0	0	0	0	0	0	0	Others	Others	Others	Others	Others	OTU2306
OTU2309	0	0	0	0	0	0	0	0	0	0	0	0	0	0	0	0	0	0	0	0	0	0	0	0	0	0	0	0	0	0	0	0	4	0	0	0	0	0	0	0	Others	Others	Others	Others	Others	OTU2309
OTU2308	1	0	0	0	0	0	0	0	0	0	0	0	0	0	0	0	0	0	0	0	0	0	0	0	0	0	0	0	0	0	0	0	1	0	0	0	0	0	0	0	Others	Others	Others	Others	Others	OTU2308
OTU1445	0	0	0	1	0	0	0	0	0	0	0	1	0	0	0	0	0	0	3	0	0	0	0	0	0	0	0	1	2	1	0	0	0	0	0	0	0	0	0	0	Ascomycota	Dothideomycetes	Pleosporales	Didymellaceae	Leptosphaerulina	OTU1445
OTU1302	0	0	0	0	0	0	0	0	0	0	7	2	0	0	0	0	0	0	0	0	1	1	2	0	0	0	0	0	0	0	0	0	0	0	0	1	0	0	0	0	Ascomycota	Eurotiomycetes	Onygenales	Onygenales_fam_Incertae_sedis	Chrysosporium	OTU1302
OTU2537	0	0	0	0	0	0	0	0	0	0	0	0	0	0	0	0	0	0	0	0	0	0	0	0	0	0	0	0	0	0	0	0	0	1	0	0	0	0	1	1	Basidiomycota	Agaricostilbomycetes	Agaricostilbales	Chionosphaeraceae	Kurtzmanomyces	OTU2537
OTU1623	0	0	0	0	0	0	0	0	0	0	0	8	2	1	3	1	1	1	1	0	0	0	0	0	0	0	0	0	0	3	0	0	0	0	0	0	0	0	0	0	Ascomycota	Others	Others	Others	Others	OTU1623
OTU2539	0	0	3	0	0	0	0	0	0	0	0	0	0	0	0	0	0	0	0	0	0	0	0	0	0	0	0	0	0	0	2	0	0	1	0	0	0	0	2	0	Basidiomycota	Microbotryomycetes	Sporidiobolales	Sporidiobolaceae	Sporidiobolus	OTU2539
OTU1227	0	0	0	0	0	0	0	0	0	0	0	0	0	0	0	0	0	0	0	0	0	0	0	0	0	0	0	0	1	0	0	0	0	0	0	0	0	0	0	0	Basidiomycota	Microbotryomycetes	Sporidiobolales	Sporidiobolaceae	Sporidiobolus	OTU1227
OTU2313	0	0	0	0	0	0	0	0	0	0	0	0	0	0	0	0	0	0	0	0	0	0	0	0	0	0	0	0	0	0	0	3	15	1	0	0	0	0	0	0	Basidiomycota	Agaricomycetes	Agaricales	Bolbitiaceae	Conocybe	OTU2313
OTU1809	0	0	0	0	0	0	0	0	0	0	2	4	0	2	0	2	0	0	0	0	0	0	0	0	0	0	0	0	0	0	0	0	0	0	0	0	0	0	0	0	Ascomycota	Sordariomycetes	Hypocreales	Nectriaceae	Cylindrocarpon	OTU1809
OTU127	0	4	0	0	0	0	0	0	0	0	0	0	0	0	0	0	0	0	0	0	0	0	0	0	0	0	0	0	0	0	0	1	2	0	1	0	0	0	0	0	Others	Others	Others	Others	Others	OTU127
OTU120	0	1	0	0	0	0	0	0	0	0	0	0	0	0	0	0	0	0	0	0	0	0	0	0	0	0	0	0	0	0	0	0	0	0	0	0	0	0	0	0	Others	Others	Others	Others	Others	OTU120
OTU2016	0	0	0	0	0	0	0	0	0	0	0	0	0	0	0	0	0	0	0	0	1	0	0	0	0	0	0	0	0	1	0	0	0	0	0	0	0	0	0	0	Others	Others	Others	Others	Others	OTU2016
OTU2013	0	0	0	0	0	0	0	0	0	0	0	0	0	0	0	0	0	0	0	0	3	0	0	0	2	0	0	0	0	0	0	0	0	0	0	0	0	0	0	0	Others	Others	Others	Others	Others	OTU2013
OTU2012	8	7	1	7	6	0	0	0	0	1	2	2	3	13	0	0	1	0	0	0	4	0	4	0	0	0	0	0	0	3	0	0	0	4	7	0	0	0	1	0	Others	Others	Others	Others	Others	OTU2012
OTU238	0	0	0	1	0	0	0	0	0	0	0	0	0	0	0	0	0	0	0	0	0	0	0	0	0	0	0	0	0	0	2	0	0	0	0	0	0	0	0	0	Ascomycota	Sordariomycetes	Hypocreales	Nectriaceae	Others	OTU238
OTU1787	0	0	0	0	0	0	0	0	0	0	4	0	0	0	0	0	0	0	0	0	0	0	0	0	0	0	0	0	0	0	0	0	0	0	0	0	0	0	0	0	Basidiomycota	Agaricomycetes	Polyporales	Ganodermataceae	Perenniporia	OTU1787
OTU2222	0	0	0	0	0	0	0	0	0	0	0	0	0	0	0	0	0	0	0	0	0	0	0	0	0	0	0	0	0	0	0	3	0	0	0	0	0	0	0	0	Ascomycota	Others	Others	Others	Others	OTU2222
OTU2073	0	0	0	0	0	0	0	0	0	0	0	0	0	0	0	0	0	0	0	0	0	2	0	0	12	0	0	0	0	0	0	0	0	0	0	0	0	0	0	0	Basidiomycota	Wallemiomycetes	Wallemiales	Wallemiaceae	Wallemia	OTU2073
OTU1946	0	0	0	0	0	0	0	0	0	0	0	0	0	0	0	1	0	0	0	0	0	0	0	0	0	0	0	0	0	0	0	0	0	0	0	0	0	0	0	0	Ascomycota	Sordariomycetes	Sordariales	Others	Others	OTU1946
OTU1890	0	0	0	0	0	0	0	0	0	0	0	0	0	4	0	0	0	0	0	0	0	0	0	0	0	0	1	0	0	0	0	0	0	0	0	0	0	0	0	0	Ascomycota	Sordariomycetes	Sordariales	Chaetomiaceae	Chaetomium	OTU1890
OTU37	9	0	0	0	0	0	0	1	1	0	0	0	0	0	0	0	0	0	0	0	0	0	0	0	0	0	0	0	0	0	0	0	0	0	0	0	0	0	1	0	Ascomycota	Dothideomycetes	Pleosporales	Phaeosphaeriaceae	Leptospora	OTU37
OTU448	0	0	0	0	0	0	0	0	0	0	0	0	0	0	0	0	0	0	0	0	0	0	0	0	0	0	0	0	0	0	0	0	0	0	0	3	0	1	2	14	Others	Others	Others	Others	Others	OTU448
OTU2069	0	0	0	3	0	0	0	0	0	0	2	5	16	113	2	5	13	122	9	67	141	411	284	182	820	3	36	105	432	20	0	0	0	0	0	0	0	0	0	0	Mortierellomycota	Others	Others	Others	Others	OTU2069
OTU743	0	0	0	0	0	15	12	2	26	13	0	0	0	0	0	0	0	0	0	12	0	0	0	0	0	0	0	0	0	0	0	5	0	0	0	1	2	3	3	0	Ascomycota	Dothideomycetes	Pleosporales	Didymellaceae	Didymella	OTU743
OTU661	0	0	0	0	0	0	0	0	0	0	0	3	0	0	0	0	0	0	0	0	0	0	0	0	0	0	1	0	0	0	0	0	0	0	0	0	0	0	0	0	Ascomycota	Eurotiomycetes	Chaetothyriales	Others	Others	OTU661
OTU281	0	0	0	0	2	0	0	0	0	0	0	0	0	0	0	0	0	0	0	0	0	0	0	0	0	0	0	0	0	0	0	0	0	0	0	0	0	0	0	0	Others	Others	Others	Others	Others	OTU281
OTU280	0	0	0	0	3	0	0	0	0	0	0	0	0	0	1	0	0	0	0	0	0	0	0	0	0	0	0	0	0	0	0	26	8	0	5	0	1	0	4	0	Others	Others	Others	Others	Others	OTU280
OTU285	0	1	0	0	1	0	0	0	0	0	0	2	0	0	0	0	0	0	0	0	2	0	0	0	0	0	0	0	0	0	0	0	0	0	0	0	0	0	0	0	Others	Others	Others	Others	Others	OTU285
OTU284	2	1	0	0	0	0	0	0	0	0	0	0	0	0	0	0	0	0	0	0	0	0	0	0	0	0	0	0	0	0	2	0	1	0	0	0	0	0	0	0	Others	Others	Others	Others	Others	OTU284
OTU286	0	1	0	0	4	0	0	0	0	0	0	0	0	0	0	0	0	0	0	0	0	0	0	0	0	0	0	0	0	0	0	0	0	0	0	0	0	0	0	0	Others	Others	Others	Others	Others	OTU286
OTU1326	0	0	0	0	0	0	0	0	0	0	0	0	0	0	0	0	0	0	0	0	0	0	0	0	0	0	0	0	0	0	0	1	0	0	0	0	0	0	0	0	Ascomycota	Dothideomycetes	Pleosporales	Others	Others	OTU1326
OTU1358	1	8	7	5	6	0	1	0	1	2	0	0	0	0	0	0	0	0	0	0	0	0	0	0	0	0	0	0	0	0	5	5	0	1	0	0	3	2	4	0	Others	Others	Others	Others	Others	OTU1358
OTU1356	0	0	0	0	0	0	0	0	0	0	0	0	0	0	0	0	0	0	0	0	0	0	0	0	0	0	0	0	0	0	0	0	0	0	1	0	0	0	0	0	Others	Others	Others	Others	Others	OTU1356
OTU1355	0	0	0	0	0	0	0	0	0	0	0	0	0	0	0	0	0	0	0	0	0	0	0	0	0	1	1	0	2	2	0	1	0	0	0	0	0	0	0	0	Others	Others	Others	Others	Others	OTU1355
OTU2528	0	4	1	0	0	0	0	0	0	0	0	0	0	0	0	0	0	0	0	0	0	0	0	0	0	0	0	0	0	0	4	0	0	5	0	75	60	17	236	473	Others	Others	Others	Others	Others	OTU2528
OTU1157	0	0	0	0	0	0	0	0	0	0	0	0	0	0	0	0	0	0	3	0	0	0	0	0	0	0	0	3	0	0	0	0	0	0	0	0	0	0	0	0	Basidiomycota	Tremellomycetes	Tremellales	Bulleribasidiaceae	Vishniacozyma	OTU1157
OTU2330	73	26	11	50	49	2	2	6	6	6	0	0	0	1	0	0	0	0	1	0	0	1	0	0	4	3	1	1	0	1	76	75	292	96	40	23	26	32	16	18	Ascomycota	Dothideomycetes	Pleosporales	Sporormiaceae	Preussia	OTU2330
OTU2522	9	6	7	14	4	0	0	0	0	0	0	1	0	0	0	0	0	0	0	0	0	0	0	0	0	0	0	0	0	0	2	6	5	7	0	1	0	1	0	1	Others	Others	Others	Others	Others	OTU2522
OTU96	0	4	0	0	0	0	0	0	0	0	0	0	0	0	0	0	0	0	0	0	0	0	0	0	0	0	0	0	0	0	0	0	0	0	0	0	0	0	0	0	Rozellomycota	Others	Others	Others	Others	OTU96
OTU1778	0	0	0	0	0	0	0	0	0	0	1	0	0	0	0	0	0	0	0	0	0	0	0	0	0	1	0	0	0	0	0	0	0	0	0	0	0	0	0	0	Ascomycota	Sordariomycetes	Others	Others	Others	OTU1778
OTU59	0	2	0	0	0	0	0	0	0	0	0	0	0	0	0	0	0	0	0	1	0	0	0	0	0	0	0	0	0	0	1	1	0	0	0	0	0	0	0	0	Mortierellomycota	Mortierellomycetes	Mortierellales	Mortierellaceae	Mortierella	OTU59
OTU555	0	0	0	0	0	0	0	0	0	0	0	0	0	0	0	1	0	1	0	0	0	0	0	0	0	0	0	0	0	0	0	0	0	0	0	0	0	0	0	0	Ascomycota	Sordariomycetes	Hypocreales	Others	Others	OTU555
OTU1770	0	0	0	0	0	0	0	0	0	0	1	0	0	0	0	0	0	0	0	0	0	0	0	0	0	0	0	0	0	0	0	0	0	0	0	0	0	2	0	0	Ascomycota	Sordariomycetes	Others	Others	Others	OTU1770
OTU456	0	0	0	0	0	0	0	0	0	0	0	0	0	0	0	1	0	2	1	0	0	0	0	0	1	1	7	0	0	2	0	0	0	0	0	0	0	0	0	0	Ascomycota	Sordariomycetes	Sordariales	Chaetomiaceae	Others	OTU456
OTU1939	0	0	0	0	0	0	0	0	0	0	0	0	0	0	0	2	0	0	0	0	0	0	0	0	0	0	0	0	0	0	0	0	0	0	0	0	0	0	0	0	Ascomycota	Dothideomycetes	Capnodiales	Teratosphaeriaceae	Capnocheirides	OTU1939
OTU2284	0	0	0	0	0	0	0	0	0	0	0	0	0	0	0	0	0	0	0	0	0	0	0	0	0	0	0	0	0	0	0	0	1	0	0	0	0	0	0	0	Glomeromycota	Paraglomeromycetes	Paraglomerales	Others	Others	OTU2284
OTU2047	0	0	0	0	0	0	0	0	0	0	0	0	0	0	0	0	0	0	0	0	0	0	2	2	0	1	0	0	0	0	0	0	0	0	0	0	0	0	0	0	Ascomycota	Others	Others	Others	Others	OTU2047
OTU1819	355	261	346	221	242	11	2	12	10	7	43	34	133	126	90	156	60	456	123	259	41	97	0	25	66	23	5	19	12	12	99	217	174	124	38	46	45	35	45	50	Mortierellomycota	Mortierellomycetes	Mortierellales	Mortierellaceae	Mortierella	OTU1819
OTU2347	1	0	0	0	0	0	0	0	0	0	0	0	0	0	0	0	0	0	0	0	0	0	0	0	0	0	0	0	0	0	0	0	0	0	0	0	0	1	0	0	Ascomycota	Sordariomycetes	Hypocreales	Others	Others	OTU2347
OTU2238	0	0	0	0	0	0	0	0	0	0	0	0	0	0	0	0	0	0	0	0	0	0	0	0	0	0	0	0	0	0	0	2	0	0	0	0	0	0	0	0	Others	Others	Others	Others	Others	OTU2238
OTU23	4	0	1	3	4	0	0	0	0	0	0	0	0	0	0	0	0	0	0	0	0	0	0	0	0	0	0	0	0	0	0	0	1	0	0	0	0	0	0	0	Ascomycota	Eurotiomycetes	Eurotiales	Trichocomaceae	Talaromyces	OTU23
OTU2237	0	0	0	0	0	0	0	0	0	0	0	0	0	0	0	0	0	0	0	0	0	1	0	0	0	0	0	0	0	0	0	0	0	0	0	1	0	2	0	0	Others	Others	Others	Others	Others	OTU2237
OTU2236	0	0	0	0	0	0	0	0	0	0	0	0	0	0	0	0	0	0	0	0	0	0	0	0	0	0	0	0	0	0	0	1	0	0	0	0	0	0	0	0	Others	Others	Others	Others	Others	OTU2236
OTU2233	0	0	0	0	0	0	0	0	0	0	0	0	0	0	0	0	0	0	0	0	0	0	0	0	0	0	0	0	0	0	0	12	0	0	0	0	0	0	0	0	Others	Others	Others	Others	Others	OTU2233
OTU261	1	0	0	0	2	0	0	0	0	0	0	0	0	0	0	0	0	0	0	0	0	0	0	0	0	0	0	0	0	0	0	0	4	0	0	0	0	1	0	0	Ascomycota	Sordariomycetes	Others	Others	Others	OTU261
OTU2355	1	0	3	0	0	0	0	0	0	0	0	0	0	0	0	0	0	0	0	0	0	0	0	0	0	0	0	0	0	0	0	6	0	1	4	0	0	1	0	1	Ascomycota	Sordariomycetes	Savoryellales	Savoryellaceae	Savoryella	OTU2355
OTU808	0	0	0	0	0	0	0	0	0	0	0	0	1	0	2	0	0	0	0	0	0	0	0	0	0	0	0	0	0	0	0	0	0	0	0	0	0	0	0	0	Ascomycota	Others	Others	Others	Others	OTU808
OTU362	0	0	0	0	0	0	0	0	0	0	0	0	0	2	0	0	0	0	0	0	0	0	0	0	0	0	0	0	0	0	0	0	0	0	0	0	0	0	0	0	Mortierellomycota	Mortierellomycetes	Mortierellales	Mortierellaceae	Mortierella	OTU362
OTU831	0	0	0	3	0	0	0	0	0	0	5	10	1	0	21	3	0	2	0	2	0	0	2	0	0	3	3	0	0	1	0	0	3	0	0	0	0	0	0	0	Mortierellomycota	Mortierellomycetes	Mortierellales	Mortierellaceae	Mortierella	OTU831
OTU2144	0	0	0	0	0	0	0	0	0	0	2	1	1	3	0	0	0	1	0	2	0	0	0	0	0	0	0	0	0	3	0	0	0	0	0	0	0	0	0	0	Ascomycota	Sordariomycetes	Sordariales	Lasiosphaeriaceae	Apiosordaria	OTU2144
OTU2536	72	78	134	109	102	1	1	3	5	2	1	16	0	0	5	0	0	0	0	5	0	0	0	0	0	0	0	3	0	0	16	127	30	7	25	71	58	5	31	329	Ascomycota	Sordariomycetes	Others	Others	Others	OTU2536
OTU643	13	1	3	0	2	0	0	1	0	0	0	0	0	0	0	0	0	0	0	0	0	0	0	0	0	0	0	0	0	0	4	1	4	0	7	1	1	1	0	0	Ascomycota	Sordariomycetes	Others	Others	Others	OTU643
OTU2414	0	0	0	0	0	0	0	0	0	0	0	0	0	0	0	0	0	0	0	0	0	0	0	0	0	0	0	0	0	0	0	0	3	0	2	0	0	0	0	2	Ascomycota	Sordariomycetes	Sordariales	Lasiosphaeriaceae	Cladorrhinum	OTU2414
OTU2202	0	1	1	0	0	1	1	0	1	0	0	0	0	0	0	0	0	0	0	0	0	0	0	0	0	0	0	0	0	0	9	1	4	3	4	3	0	0	2	1	Others	Others	Others	Others	Others	OTU2202
OTU1182	0	0	0	0	0	0	0	0	0	0	0	0	0	0	0	11	0	1	3	0	0	0	0	0	0	2	0	12	1	0	0	0	0	0	0	0	0	1	1	0	Ascomycota	Dothideomycetes	Pleosporales	Phaeosphaeriaceae	Setophaeosphaeria	OTU1182
OTU2447	0	0	0	0	0	0	0	0	0	0	0	0	0	0	0	0	0	0	0	0	0	0	0	0	0	0	0	0	0	0	0	0	0	0	0	1	0	0	0	0	Ascomycota	Sordariomycetes	Others	Others	Others	OTU2447
OTU2446	2	0	0	0	0	0	0	0	0	0	0	0	0	0	0	0	0	0	0	0	0	0	0	0	0	0	0	0	0	0	0	0	0	0	1	1	0	2	0	0	Ascomycota	Sordariomycetes	Others	Others	Others	OTU2446
OTU2465	0	0	0	0	0	0	0	0	0	0	0	0	0	0	0	0	0	0	0	0	0	0	0	0	0	0	0	0	0	0	0	0	6	0	0	0	1	0	0	0	Ascomycota	Sordariomycetes	Trichosphaeriales	Trichosphaeriaceae	Nigrospora	OTU2465
OTU616	0	0	0	0	0	0	0	0	0	0	2	1	0	0	0	0	0	0	0	0	0	0	0	0	0	0	0	0	0	0	0	0	0	0	0	0	0	0	0	0	Others	Others	Others	Others	Others	OTU616
OTU2460	0	0	1	0	0	0	0	0	0	0	0	0	0	0	0	0	0	0	0	0	0	0	0	2	0	0	0	0	0	0	0	0	0	0	0	2	219	1	2	8	Basidiomycota	Agaricomycetes	Russulales	Peniophoraceae	Subulicystidium	OTU2460
OTU619	0	0	0	0	0	0	0	0	0	0	0	0	0	0	0	0	0	0	0	0	4	0	0	0	0	0	0	0	0	0	0	0	0	0	0	0	0	0	0	0	Others	Others	Others	Others	Others	OTU619
OTU2089	0	0	0	0	0	0	0	0	0	0	0	0	0	0	0	0	0	0	0	0	0	0	0	0	0	1	1	1	0	0	0	0	0	0	0	0	0	0	0	0	Glomeromycota	Glomeromycetes	Glomerales	Glomeraceae	Others	OTU2089
OTU163	0	0	2	1	0	0	0	0	0	0	0	0	0	0	0	0	0	0	0	0	0	0	0	0	0	0	0	0	0	0	0	0	0	0	0	0	0	0	0	0	Others	Others	Others	Others	Others	OTU163
OTU2265	45	32	38	53	47	0	1	1	0	3	0	0	0	0	0	0	0	0	0	0	0	0	0	0	0	0	0	0	0	0	25	25	7	15	17	4	3	7	5	2	Ascomycota	Sordariomycetes	Sordariales	Chaetomiaceae	Zopfiella	OTU2265
OTU2234	0	0	0	0	0	0	0	0	0	0	0	0	0	0	0	0	0	0	0	0	0	0	0	0	0	0	0	0	0	0	0	3	0	0	0	0	0	0	0	0	Basidiomycota	Agaricomycetes	Agaricales	Others	Others	OTU2234
OTU1353	0	0	0	0	0	0	0	0	0	0	0	2	1	0	0	0	0	0	0	2	1	0	2	1	1	2	1	2	0	1	0	0	0	0	0	0	0	0	0	0	Chytridiomycota	Others	Others	Others	Others	OTU1353
OTU1201	0	0	0	0	0	0	0	0	0	0	2	7	14	18	1	0	0	1	0	1	0	0	0	0	0	0	0	0	0	0	0	0	0	0	0	0	0	0	0	0	Basidiomycota	Agaricomycetes	Agaricales	Tricholomataceae	Arrhenia	OTU1201
OTU158	0	0	1	0	0	0	0	0	0	0	0	0	0	0	0	0	0	0	0	0	0	0	0	0	0	0	0	0	0	0	0	0	0	0	0	0	0	0	0	0	Glomeromycota	Glomeromycetes	Glomerales	Glomeraceae	Funneliformis	OTU158
OTU1949	0	0	0	0	1	0	0	2	0	0	0	0	0	0	0	2	3	6	4	6	0	0	0	0	0	8	0	18	1	4	0	0	0	0	0	4	3	3	6	4	Basidiomycota	Cystobasidiomycetes	Cystobasidiomycetes_ord_Incertae_sedis	Symmetrosporaceae	Symmetrospora	OTU1949
OTU1545	0	0	0	0	0	0	0	0	0	0	0	2	1	0	0	0	0	0	0	0	0	6	0	0	0	0	0	0	0	0	0	0	0	0	0	0	0	0	0	0	Basidiomycota	Agaricomycetes	Agaricales	Bolbitiaceae	Conocybe	OTU1545
OTU1512	0	0	0	0	0	0	0	0	0	0	0	0	0	0	1	0	0	0	0	0	20	1	5	2	9	0	0	0	0	1	0	0	0	0	0	0	0	0	0	0	Chytridiomycota	Others	Others	Others	Others	OTU1512
OTU415	1	2	4	4	2	0	10	13	15	22	12	0	11	5	90	1901	950	1980	1301	1142	16	14	17	8	7	0	0	1	0	6	4	2	1	2	2	1	3	3	0	2	Ascomycota	Sordariomycetes	Hypocreales	Nectriaceae	Gibberella	OTU415
OTU1896	0	0	0	0	0	0	0	0	0	0	0	0	0	0	1	0	0	0	0	0	0	0	0	0	0	0	0	0	0	0	0	0	0	0	0	0	0	0	0	0	Ascomycota	Others	Others	Others	Others	OTU1896
OTU1800	0	0	0	0	0	0	0	0	0	0	2	3	0	0	2	2	1	0	0	0	0	4	0	0	0	6	0	7	0	0	0	0	0	0	0	0	0	0	0	0	Ascomycota	Sordariomycetes	Glomerellales	Plectosphaerellaceae	Sodiomyces	OTU1800
OTU2082	0	0	0	0	0	0	0	0	0	0	0	1	0	0	0	0	0	0	0	0	3	0	0	0	1	1	0	1	0	0	0	0	0	0	0	0	0	0	0	0	Chytridiomycota	Others	Others	Others	Others	OTU2082
OTU1370	0	0	0	0	0	0	0	0	0	1	0	0	0	0	0	0	0	0	0	0	0	0	0	0	0	0	0	0	0	0	1	0	0	0	0	0	0	0	0	0	Ascomycota	Sordariomycetes	Sordariales	Chaetomiaceae	Melanocarpus	OTU1370
OTU78	0	5	0	0	1	0	0	0	0	0	3	0	0	0	0	1	0	0	0	0	0	0	0	0	0	0	0	0	0	0	0	0	0	0	0	0	0	5	0	0	Ascomycota	Sordariomycetes	Coniochaetales	Coniochaetaceae	Lecythophora	OTU78
OTU1921	0	0	0	0	0	0	0	0	0	0	0	0	0	0	2	1	0	0	0	2	0	0	0	0	0	0	0	0	0	0	0	0	2	0	0	0	0	0	0	0	Ascomycota	Sordariomycetes	Hypocreales	Nectriaceae	Fusarium	OTU1921
OTU1792	0	0	1	0	1	0	0	0	0	0	7	33	18	13	11	1	0	0	0	2	2	0	0	0	0	1	0	0	0	0	0	0	2	0	0	0	0	0	0	0	Ascomycota	Sordariomycetes	Hypocreales	Clavicipitaceae	Collarina	OTU1792
OTU2065	0	0	0	0	0	0	0	0	0	0	0	0	3	0	0	0	0	0	0	0	0	0	0	0	5	0	0	3	0	1	0	8	0	0	0	1	0	0	0	0	Ascomycota	Sordariomycetes	Others	Others	Others	OTU2065
OTU1351	2	0	0	0	2	1	0	0	0	0	0	3	0	0	0	0	0	0	0	0	0	0	0	0	0	0	0	0	0	0	52	54	55	54	41	2	0	2	2	3	Ascomycota	Dothideomycetes	Others	Others	Others	OTU1351
OTU2165	4	0	0	0	0	4	0	0	0	0	0	0	0	0	0	7	0	12	8	1	0	0	0	1	0	0	0	0	0	0	46	6	35	18	91	0	0	0	0	0	Ascomycota	Pezizomycetes	Pezizales	Pezizaceae	Others	OTU2165
OTU2534	0	0	0	0	0	0	0	0	0	0	0	0	0	0	0	0	0	0	0	0	0	0	0	0	0	0	0	0	0	0	0	0	0	0	0	0	1	0	0	1	Others	Others	Others	Others	Others	OTU2534
OTU2531	0	0	0	0	0	0	0	0	0	0	0	0	0	0	0	0	0	0	0	0	0	0	0	0	0	0	0	0	0	0	0	0	0	0	0	0	0	0	1	0	Others	Others	Others	Others	Others	OTU2531
OTU817	0	0	0	0	0	0	0	0	0	0	0	0	0	0	0	0	0	1	0	0	0	0	0	0	0	0	0	0	0	0	0	0	0	0	0	0	0	0	0	0	Ascomycota	Dothideomycetes	Capnodiales	Mycosphaerellaceae	Ramularia	OTU817
OTU2530	0	0	1	0	0	0	0	0	0	0	0	0	0	0	0	0	0	0	0	0	0	0	0	0	0	0	0	0	0	0	0	0	0	0	0	0	1	0	2	6	Ascomycota	Sordariomycetes	Sordariales	Lasiosphaeriaceae	Others	OTU2530
OTU365	0	0	2	0	1	0	0	0	0	0	1	0	0	0	1	0	0	0	0	0	0	0	0	1	2	0	0	0	0	0	0	1	1	1	2	0	0	1	0	1	Ascomycota	Sordariomycetes	Hypocreales	Nectriaceae	Fusarium	OTU365
OTU2207	0	0	1	7	7	0	0	0	0	0	0	0	0	0	0	0	0	0	0	0	0	0	0	0	0	0	0	0	0	0	1	0	0	0	0	0	0	0	0	0	Ascomycota	Sordariomycetes	Others	Others	Others	OTU2207
OTU1242	1	0	0	0	0	0	0	0	0	0	0	0	0	1	0	1	0	1	0	0	0	0	0	0	0	0	0	0	0	2	0	0	0	0	0	1	0	0	0	0	Ascomycota	Dothideomycetes	Pleosporales	Phaeosphaeriaceae	Setophoma	OTU1242
OTU1	3	0	0	0	0	0	0	0	0	0	0	0	0	0	0	0	0	0	0	0	0	0	0	0	0	0	0	0	0	0	0	2	3	0	0	0	0	0	2	0	Basidiomycota	Tremellomycetes	Tremellales	Bulleribasidiaceae	Hannaella	OTU1
OTU345	139	43	9	37	81	53	117	106	253	107	58	14	4	103	3	750	292	192	137	165	156	22	0	45	187	175	486	145	158	196	2	18	19	11	45	146	149	122	145	58	Olpidiomycota	Olpidiomycetes	Olpidiales	Olpidiaceae	Olpidium	OTU345
OTU404	0	0	0	0	0	0	0	0	0	0	0	0	0	0	0	0	0	0	0	0	0	0	0	0	0	1	0	0	0	0	0	0	1	0	0	0	1	0	1	0	Ascomycota	Sordariomycetes	Myrmecridiales	Myrmecridiaceae	Myrmecridium	OTU404
OTU1942	0	0	0	0	0	0	0	0	0	0	0	0	0	0	0	1	0	0	0	0	0	0	0	0	0	0	0	0	0	0	0	0	0	0	0	0	0	0	0	0	Ascomycota	Dothideomycetes	Capnodiales	Mycosphaerellaceae	Ramularia	OTU1942
OTU2019	0	0	0	0	0	0	0	0	0	0	0	0	0	0	0	0	0	0	0	0	0	2	0	0	0	0	0	0	0	0	0	0	0	0	0	0	0	0	0	0	Ascomycota	Sordariomycetes	Sordariales	Chaetomiaceae	Others	OTU2019
OTU2223	0	0	0	0	0	0	0	0	0	0	0	0	0	0	0	0	0	0	0	0	0	0	0	0	0	0	0	0	0	0	0	2	0	0	0	0	0	0	0	0	Others	Others	Others	Others	Others	OTU2223
OTU2220	0	1	0	2	1	0	0	0	0	0	0	0	0	0	0	0	0	0	0	0	0	0	0	0	0	0	0	0	0	0	3	8	2	1	2	4	0	1	0	0	Others	Others	Others	Others	Others	OTU2220
OTU2156	2	0	0	0	4	0	0	0	0	0	0	0	0	0	0	0	0	0	0	0	0	0	0	0	0	0	0	0	0	0	2	0	0	0	0	0	0	0	0	0	Others	Others	Others	Others	Others	OTU2156
OTU2224	0	0	0	0	0	0	0	0	0	0	0	0	0	0	0	0	0	0	0	0	0	0	0	0	0	0	0	0	0	0	0	2	0	0	0	0	0	0	1	0	Others	Others	Others	Others	Others	OTU2224
OTU2228	0	0	0	0	0	0	0	0	0	0	0	0	0	0	0	0	0	0	0	0	0	0	0	0	0	0	0	0	0	0	0	1	0	0	0	0	0	0	0	0	Others	Others	Others	Others	Others	OTU2228
OTU2251	20	1	1	1	3	0	0	0	1	0	0	0	0	0	0	0	0	0	0	0	0	0	0	0	0	0	0	0	0	0	71	50	5	4	3	0	1	1	2	0	Chytridiomycota	Others	Others	Others	Others	OTU2251
OTU1908	0	0	0	0	0	0	0	0	0	0	2	0	0	0	0	0	0	0	0	0	0	0	0	0	0	0	0	0	0	0	0	0	0	0	0	0	0	0	0	0	Others	Others	Others	Others	Others	OTU1908
OTU471	0	0	0	0	0	0	0	0	0	0	0	0	0	0	0	0	0	0	0	0	0	0	0	0	0	0	0	0	0	0	0	0	0	0	0	1	0	0	0	0	Ascomycota	Eurotiomycetes	Eurotiales	Aspergillaceae	Penicillium	OTU471
OTU2076	0	0	0	0	0	0	0	0	0	0	637	223	167	860	339	96	5	136	15	50	24	329	167	109	984	5	3	72	50	27	0	0	0	0	0	0	0	0	0	1	Mortierellomycota	Others	Others	Others	Others	OTU2076
OTU1381	0	1	0	0	0	0	0	0	0	0	1	1	2	1	6	8	4	91	25	0	0	2	0	0	0	0	0	0	0	0	0	0	0	0	0	0	0	0	0	0	Ascomycota	Orbiliomycetes	Orbiliales	Orbiliaceae	Arthrobotrys	OTU1381
OTU1906	0	1	0	0	0	0	0	0	0	0	0	0	0	0	4	0	0	0	0	0	0	0	0	0	0	0	0	0	0	0	0	0	0	0	0	0	0	0	0	0	Others	Others	Others	Others	Others	OTU1906
OTU1467	4	1	2	0	2	1	2	0	1	3	1	0	2	0	0	15	12	26	43	24	2	0	0	1	1	1	0	1	3	3	3	8	6	2	3	1	2	2	0	3	Ascomycota	Sordariomycetes	Hypocreales	Nectriaceae	Others	OTU1467
OTU1905	0	0	0	0	0	0	0	0	0	0	0	2	0	0	1	0	0	0	0	0	0	0	0	0	0	0	0	0	0	0	0	0	0	0	0	0	0	0	0	0	Others	Others	Others	Others	Others	OTU1905
OTU2441	7	24	1	13	40	1	0	2	0	1	0	0	0	0	0	0	0	0	0	0	0	0	0	0	0	0	0	0	0	0	1	13	35	3	8	1	1	5	0	1	Ascomycota	Sordariomycetes	Sordariales	Lasiosphaeriaceae	Others	OTU2441
OTU1784	0	0	0	0	1	0	0	0	0	0	1	0	0	0	0	0	0	0	0	0	0	0	1	0	0	0	0	0	1	0	0	0	0	0	0	2	1	0	0	0	Ascomycota	Sordariomycetes	Sordariales	Helminthosphaeriaceae	Endophragmiella	OTU1784
OTU168	0	0	3	5	0	0	0	0	2	0	0	0	0	0	0	0	0	0	0	0	0	0	0	0	0	0	0	0	0	0	0	0	0	0	0	0	0	0	0	0	Olpidiomycota	Olpidiomycetes	Olpidiales	Olpidiaceae	Others	OTU168
OTU644	226	204	145	80	132	37	117	201	166	112	120	57	73	103	85	1320	714	1315	4681	2185	165	62	187	81	61	162	116	191	202	307	169	528	185	195	509	142	197	465	94	543	Ascomycota	Sordariomycetes	Hypocreales	Nectriaceae	Gibberella	OTU644
OTU2359	0	0	0	0	0	0	0	0	0	0	0	0	0	0	0	0	0	0	0	0	0	0	0	0	0	0	0	0	0	0	0	0	0	2	0	0	0	0	0	0	Basidiomycota	Agaricomycetes	Polyporales	Meruliaceae	Bjerkandera	OTU2359
OTU2189	0	0	0	0	0	0	0	0	0	0	0	0	0	0	0	0	0	0	0	0	0	0	0	0	0	0	0	0	0	0	2	0	0	0	0	0	0	0	0	0	Ascomycota	Others	Others	Others	Others	OTU2189
OTU353	4	35	26	4	2	23	7	18	0	13	0	0	0	0	1	0	0	0	0	0	0	0	0	0	0	0	0	0	0	0	330	53	188	265	357	11	11	11	35	12	Ascomycota	Dothideomycetes	Pleosporales	Others	Others	OTU353
OTU2426	0	0	0	0	1	0	0	0	0	0	0	0	0	0	0	0	0	0	0	0	0	0	0	0	0	0	0	0	0	0	1	0	0	0	1	0	0	0	0	0	Others	Others	Others	Others	Others	OTU2426
OTU331	632	461	927	226	410	160	132	301	330	624	74	42	43	42	53	765	140	308	290	335	127	91	95	79	118	409	144	355	301	231	252	390	362	344	637	237	220	291	385	562	Ascomycota	Dothideomycetes	Capnodiales	Cladosporiaceae	Cladosporium	OTU331
OTU1941	0	0	0	0	0	0	0	0	0	0	0	0	0	0	0	1	0	0	0	0	0	0	0	0	0	0	0	0	0	0	0	0	0	0	0	0	0	0	0	0	Basidiomycota	Tremellomycetes	Tremellales	Tremellaceae	Cryptococcus_Tremellaceae	OTU1941
OTU513	0	0	0	0	0	0	0	0	0	0	1	0	0	0	0	0	0	0	0	0	0	0	0	1	0	0	0	0	1	0	0	0	0	0	0	0	0	0	0	0	Ascomycota	Sordariomycetes	Others	Others	Others	OTU513
OTU2421	0	0	0	0	0	0	0	0	0	0	0	0	0	0	0	0	0	0	0	0	0	0	0	0	0	0	0	0	0	0	0	0	0	0	2	0	0	0	0	0	Others	Others	Others	Others	Others	OTU2421
OTU234	0	0	0	1	0	0	0	0	0	0	0	0	0	0	0	0	0	0	0	0	0	0	0	0	0	0	0	0	0	0	0	0	0	0	0	0	0	0	0	0	Ascomycota	Sordariomycetes	Pleurotheciales	Pleurotheciaceae	Phaeoisaria	OTU234
OTU2055	0	0	0	0	0	0	0	0	0	0	4	10	0	0	3	0	1	1	2	1	0	1	5	1	0	0	0	0	0	0	0	0	0	0	0	0	0	0	0	0	Ascomycota	Others	Others	Others	Others	OTU2055
OTU1128	0	0	0	0	0	0	0	0	0	0	1	0	0	0	0	0	0	0	0	0	0	0	0	0	0	0	0	0	0	0	0	1	1	0	0	0	0	0	0	0	Others	Others	Others	Others	Others	OTU1128
OTU1599	19	6	0	12	2	0	0	0	0	0	0	0	0	0	0	0	0	0	0	0	0	0	0	1	0	0	0	0	0	0	2	10	5	41	9	0	0	1	0	0	Chytridiomycota	Spizellomycetes	Spizellomycetales	Spizellomycetaceae	Spizellomyces	OTU1599
OTU1988	0	0	0	0	0	0	0	0	0	0	0	2	0	0	0	0	0	0	1	1	0	0	0	0	0	0	0	0	0	0	0	0	0	0	0	0	0	0	0	0	Ascomycota	Sordariomycetes	Coniochaetales	Others	Others	OTU1988
OTU87	35	55	86	1	7	10	5	1	0	3	0	0	3	0	0	0	0	1	0	0	0	0	1	20	2	1	2	1	0	2	2	4	10	16	4	9	6	6	1	1	Ascomycota	Sordariomycetes	Hypocreales	Hypocreales_fam_Incertae_sedis	Fusariella	OTU87
OTU2323	0	0	0	0	0	0	0	0	0	0	0	0	0	0	0	0	0	0	0	0	0	0	0	0	0	0	0	0	0	0	2	6	7	6	5	0	0	0	0	2	Ascomycota	Saccharomycetes	Saccharomycetales	Saccharomycetales_fam_Incertae_sedis	Candida	OTU2323
OTU370	0	3	7	7	4	22	64	74	87	104	0	0	0	1	0	0	0	0	0	3	0	1	1	1	0	2	0	0	1	0	0	0	0	0	0	5	7	11	25	11	Ascomycota	Sordariomycetes	Xylariales	Hyponectriaceae	Monographella	OTU370
OTU2101	0	0	0	0	0	0	0	0	0	0	0	0	0	0	0	0	0	0	0	0	0	0	0	0	0	0	15	0	0	0	0	0	0	0	0	0	0	0	0	0	Basidiomycota	Agaricomycetes	Agaricales	Psathyrellaceae	Coprinopsis	OTU2101
OTU462	0	0	0	0	0	0	0	0	0	0	0	0	0	0	0	0	0	0	2	0	0	0	0	0	0	0	0	0	0	0	0	0	0	0	0	0	0	0	0	0	Ascomycota	Sordariomycetes	Others	Others	Others	OTU462
OTU1481	0	0	0	0	1	0	0	0	1	0	0	0	0	0	0	0	0	0	0	0	0	0	0	0	0	0	0	0	0	0	0	0	0	0	0	0	0	0	0	0	Ascomycota	Sordariomycetes	Hypocreales	Hypocreales_fam_Incertae_sedis	Fusariella	OTU1481
OTU2411	9	8	0	196	25	0	0	0	2	0	0	0	0	0	0	0	0	0	0	0	0	0	0	0	17	1	0	0	0	0	10	184	155	296	146	16	20	15	6	32	Chytridiomycota	Rhizophlyctidomycetes	Rhizophlyctidales	Rhizophlyctidaceae	Rhizophlyctis	OTU2411
OTU2413	0	1	0	0	0	0	0	0	0	0	0	0	0	0	0	0	0	0	0	0	0	0	0	0	0	0	0	0	0	0	0	1	1	0	29	0	0	0	0	0	Chytridiomycota	Rhizophlyctidomycetes	Rhizophlyctidales	Rhizophlyctidaceae	Rhizophlyctis	OTU2413
OTU1388	0	0	0	0	0	0	0	0	0	0	0	0	0	0	0	0	0	0	0	0	0	0	0	1	0	0	0	0	0	0	0	0	0	0	0	0	0	0	0	0	Ascomycota	Pezizomycetes	Pezizales	Sarcosomataceae	Plectania	OTU1388
OTU1956	0	0	0	0	0	0	0	0	0	0	2	0	0	0	1	0	0	13	0	0	0	0	0	3	0	0	0	0	0	0	0	0	0	0	0	0	0	0	0	0	Ascomycota	Sordariomycetes	Microascales	Microascaceae	Pseudallescheria	OTU1956
OTU255	0	0	1	1	3	0	0	0	0	0	0	0	0	0	0	0	0	0	0	0	0	0	0	0	0	0	0	0	0	0	0	1	0	0	2	0	0	0	0	0	Chytridiomycota	Others	Others	Others	Others	OTU255
OTU1938	0	0	0	0	0	0	0	0	0	0	0	0	1	0	0	1	0	0	0	0	0	0	0	0	0	0	0	0	0	0	0	0	0	0	0	0	0	0	0	0	Ascomycota	Eurotiomycetes	Onygenales	Onygenaceae	Aphanoascus	OTU1938
OTU2181	0	0	0	0	0	0	0	0	0	0	0	0	0	0	0	0	0	0	0	0	0	0	0	0	0	0	0	0	0	0	2	0	0	0	6	0	0	0	0	0	Ascomycota	Dothideomycetes	Pleosporales	Dictyosporiaceae	Pseudocoleophoma	OTU2181
OTU2310	55	9	6	19	0	0	1	0	5	3	0	0	0	0	0	0	0	0	0	0	0	0	0	0	0	0	0	0	0	0	43	72	35	23	27	18	7	9	20	12	Basidiomycota	Tremellomycetes	Tremellales	Tremellaceae	Cryptococcus_Tremellaceae	OTU2310
OTU244	33	19	17	73	25	0	2	0	1	0	0	0	0	0	0	0	0	0	0	0	0	0	0	0	0	1	0	0	0	0	80	168	99	97	75	47	25	23	44	29	Ascomycota	Sordariomycetes	Sordariales	Lasiosphaeriaceae	Jugulospora	OTU244
OTU149	0	0	2	0	0	0	0	0	0	0	0	0	0	0	0	0	0	0	0	0	0	0	0	0	0	0	0	0	0	0	0	0	0	0	0	0	0	0	0	0	Ascomycota	Dothideomycetes	Pleosporales	Sporormiaceae	Westerdykella	OTU149
OTU1934	0	0	0	0	0	0	0	0	0	0	0	0	0	0	0	4	0	0	0	0	0	0	0	0	0	0	0	0	0	0	0	0	0	0	0	0	0	0	0	0	Ascomycota	Sordariomycetes	Hypocreales	Nectriaceae	Fusarium	OTU1934
OTU903	0	0	0	0	0	0	0	0	0	0	0	0	0	0	0	0	0	0	0	0	0	0	0	0	0	0	0	1	0	0	0	0	0	0	0	0	0	0	0	0	Basidiomycota	Cystobasidiomycetes	Others	Others	Others	OTU903
OTU242	42	11	30	37	563	1	0	0	0	1	0	0	0	0	0	0	0	0	0	0	0	0	0	57	0	0	0	0	0	0	0	3	0	0	2	0	0	0	0	0	Ascomycota	Sordariomycetes	Sordariales	Chaetomiaceae	Chaetomium	OTU242
OTU1008	0	0	0	0	0	0	0	0	0	0	0	0	0	0	1	0	0	0	0	0	0	0	0	0	0	0	0	0	0	0	0	0	0	0	0	0	0	0	0	0	Others	Others	Others	Others	Others	OTU1008
OTU268	0	0	0	0	2	0	0	0	0	0	0	0	0	0	0	0	0	0	0	0	0	0	0	0	0	0	0	0	0	0	0	0	0	0	0	0	0	0	0	0	Glomeromycota	Glomeromycetes	Glomerales	Glomeraceae	Others	OTU268
OTU580	0	0	0	0	0	0	0	0	0	0	0	0	0	1	0	0	0	0	0	0	0	0	0	0	0	0	0	0	0	0	0	0	0	0	0	0	0	0	0	0	Basidiomycota	Agaricomycetes	Corticiales	Corticiaceae	Laetisaria	OTU580
OTU2445	9	10	19	27	12	0	0	1	0	0	0	0	0	0	0	0	0	0	0	0	0	0	0	0	0	0	0	0	0	0	11	1	13	11	6	20	18	34	21	31	Basidiobolomycota	Others	Others	Others	Others	OTU2445
OTU951	0	0	0	0	0	0	0	0	0	0	0	0	0	0	0	0	0	0	0	0	0	0	0	0	0	0	0	0	0	0	1	1	0	1	1	0	0	1	0	0	Others	Others	Others	Others	Others	OTU951
OTU1917	0	2	1	0	0	0	0	0	0	0	5	4	3	5	3	1	0	2	1	1	2	1	0	0	2	0	1	1	0	1	0	1	1	2	3	0	0	0	0	0	Ascomycota	Sordariomycetes	Hypocreales	Nectriaceae	Others	OTU1917
OTU891	0	0	0	0	0	0	0	0	0	0	0	0	1	0	1	0	0	1	0	0	0	0	0	0	0	0	0	0	0	0	0	1	0	1	0	1	0	0	0	0	Ascomycota	Sordariomycetes	Glomerellales	Plectosphaerellaceae	Gibellulopsis	OTU891
OTU2543	0	0	0	0	0	0	0	0	0	0	0	0	0	0	0	0	0	0	0	0	0	0	0	0	0	0	0	0	0	0	0	0	0	1	2	0	0	0	0	0	Chytridiomycota	Others	Others	Others	Others	OTU2543
OTU1834	0	0	0	0	0	1	8	2	2	8	3	31	2319	9	0	0	0	0	0	0	0	0	0	0	0	0	0	0	0	0	0	0	0	0	0	0	1	0	0	0	Mortierellomycota	Others	Others	Others	Others	OTU1834
OTU1552	0	0	0	0	0	0	0	0	0	0	0	0	0	0	0	0	0	0	0	0	0	0	0	0	0	0	0	0	0	0	0	0	1	0	0	0	0	0	0	0	Others	Others	Others	Others	Others	OTU1552
OTU961	0	0	0	0	0	0	0	0	13	0	0	0	0	0	0	0	0	0	0	0	0	0	0	0	0	0	0	0	0	0	0	8	0	0	0	0	0	0	0	0	Basidiomycota	Agaricomycetes	Agaricales	Psathyrellaceae	Coprinopsis	OTU961
OTU2350	1	0	1	1	0	0	0	0	0	0	0	0	0	0	0	0	0	0	0	0	0	0	0	0	0	0	0	0	0	0	1	0	1	2	1	0	0	0	0	0	Basidiomycota	Microbotryomycetes	Others	Others	Others	OTU2350
OTU1016	0	0	0	0	0	0	0	0	0	0	0	1	0	2	0	0	0	0	0	4	0	0	0	0	0	2	1	4	0	7	0	0	0	0	0	0	0	0	0	0	Glomeromycota	Glomeromycetes	Glomerales	Glomeraceae	Funneliformis	OTU1016
OTU1960	0	0	0	0	0	0	0	1	0	0	0	0	0	0	2	1	0	2	0	1	1	0	0	4	1	1	0	1	0	1	0	0	0	0	0	0	0	0	0	0	Ascomycota	Others	Others	Others	Others	OTU1960
OTU1625	0	0	0	0	0	0	0	0	0	0	0	0	0	0	10	0	0	0	0	0	0	0	0	0	0	0	1	233	0	0	0	0	0	0	0	0	0	0	0	0	Ascomycota	Pezizomycetes	Pezizales	Pyronemataceae	Others	OTU1625
OTU1563	0	0	0	0	0	0	0	0	0	0	0	0	0	0	0	0	0	0	0	0	0	0	0	0	1	0	0	0	0	0	0	0	0	0	0	0	0	0	0	0	Chytridiomycota	Others	Others	Others	Others	OTU1563
OTU432	0	1	0	0	0	0	0	0	1	0	162	83	51	73	80	36	4	36	17	25	5	10	9	11	32	1	1	8	9	5	0	0	0	0	0	0	0	0	0	0	Ascomycota	Sordariomycetes	Sordariales	Lasiosphaeriaceae	Schizothecium	OTU432
OTU1857	0	0	0	0	0	0	0	0	0	0	102	252	270	97	242	60	34	83	269	173	120	125	87	405	229	160	63	215	46	114	0	0	0	0	0	0	0	0	0	1	Mortierellomycota	Mortierellomycetes	Mortierellales	Mortierellaceae	Mortierella	OTU1857
OTU2094	0	0	0	0	0	0	0	0	0	0	0	0	0	0	0	0	0	0	0	0	0	0	0	0	0	6	1	1	0	0	0	0	0	0	0	0	0	0	0	0	Chytridiomycota	Others	Others	Others	Others	OTU2094
OTU2090	0	0	0	0	0	0	0	0	0	0	1	1	0	1	0	0	0	0	0	0	2	0	0	2	1	0	0	0	0	0	0	0	0	0	0	0	0	0	0	0	Chytridiomycota	Others	Others	Others	Others	OTU2090
OTU2091	0	0	0	0	0	0	0	0	0	0	0	0	0	0	0	0	0	0	2	0	0	0	0	0	0	1	0	2	0	0	0	0	0	0	0	0	0	0	0	0	Chytridiomycota	Others	Others	Others	Others	OTU2091
OTU2276	0	0	0	0	0	0	0	0	0	0	0	0	0	0	0	0	0	0	0	0	0	0	0	0	0	0	0	0	0	0	0	14	0	0	0	0	0	0	0	0	Ascomycota	Dothideomycetes	Pleosporales	Sporormiaceae	Others	OTU2276
OTU49	0	0	0	2	0	0	0	0	0	0	0	0	0	0	0	0	0	0	0	0	0	0	0	0	0	0	0	0	0	0	0	0	0	0	0	0	0	0	0	0	Ascomycota	Eurotiomycetes	Eurotiales	Aspergillaceae	Aspergillus	OTU49
OTU2466	22	35	15	5	22	0	0	0	0	0	0	0	0	0	0	6	0	0	0	0	0	0	0	0	0	0	0	0	0	0	12	1	3	18	0	433	221	155	1316	3189	Mortierellomycota	Mortierellomycetes	Mortierellales	Mortierellaceae	Modicella	OTU2466
OTU1134	0	0	0	0	0	0	0	0	0	0	0	0	0	0	0	0	0	0	1	0	0	0	0	0	0	0	0	0	0	0	0	0	0	0	0	0	0	0	0	0	Ascomycota	Sordariomycetes	Hypocreales	Others	Others	OTU1134
OTU648	1984	1294	1461	1649	1675	141	77	90	261	81	676	781	657	661	726	1565	1241	1394	1367	1269	1230	981	748	1203	1192	786	491	330	460	692	2651	1765	2112	1665	2566	427	355	545	487	487	Ascomycota	Sordariomycetes	Hypocreales	Nectriaceae	Gibberella	OTU648
OTU1274	0	0	0	0	0	0	0	0	0	0	2	13	8	9	6	1	0	0	2	1	0	0	0	0	2	0	0	0	0	0	0	0	0	0	0	0	0	0	0	0	Ascomycota	Sordariomycetes	Hypocreales	Hypocreaceae	Trichoderma	OTU1274
OTU2008	0	0	0	0	0	0	0	0	0	0	0	0	0	0	0	0	0	0	0	0	5	0	0	0	0	0	0	1	0	0	0	0	0	0	0	0	0	0	0	0	Others	Others	Others	Others	Others	OTU2008
OTU1878	0	0	0	0	0	0	0	0	0	0	0	0	0	2	0	0	0	0	0	0	1	0	0	0	0	0	0	0	0	0	0	0	0	0	0	0	0	0	0	0	Ascomycota	Dothideomycetes	Pleosporales	Didymosphaeriaceae	Paraconiothyrium	OTU1878
OTU137	0	1	1	0	0	0	0	0	0	0	0	0	0	0	0	0	0	0	0	0	0	0	0	0	0	0	0	0	0	0	0	0	0	0	0	0	0	0	0	1	Others	Others	Others	Others	Others	OTU137
OTU134	0	3	0	0	0	0	0	0	0	0	0	0	0	0	0	0	0	0	0	0	0	0	0	0	0	0	0	0	0	0	0	0	0	0	0	0	0	0	0	0	Others	Others	Others	Others	Others	OTU134
OTU2001	2	1	0	1	2	0	0	0	0	0	0	0	0	0	0	0	0	1	0	5	0	0	0	0	0	15	1	8	2	15	0	1	0	0	0	0	0	0	5	0	Others	Others	Others	Others	Others	OTU2001
OTU354	96	16	16	26	10	5	11	21	33	8	0	0	0	0	2	3	0	4	3	0	0	1	0	0	0	2	0	6	0	3	48	41	79	35	96	38	17	49	109	82	Ascomycota	Dothideomycetes	Pleosporales	Phaeosphaeriaceae	Phaeosphaeria	OTU354
OTU2134	0	0	0	0	0	0	0	0	0	0	0	0	1	0	0	0	0	0	0	0	0	0	0	0	0	0	0	0	0	0	0	0	0	0	0	2	0	2	0	0	Basidiomycota	Cystobasidiomycetes	Cystobasidiomycetes_ord_Incertae_sedis	Buckleyzymaceae	Buckleyzyma	OTU2134
OTU1929	0	0	0	0	0	0	0	0	0	0	1	0	0	0	0	1	0	0	0	0	0	0	0	0	1	0	0	0	0	0	0	0	0	0	0	0	0	0	0	0	Kickxellomycota	Kickxellomycetes	Kickxellales	Kickxellaceae	Ramicandelaber	OTU1929
OTU1880	0	0	2	2	4	0	0	0	0	0	15	14	14	4	27	1	0	2	9	3	0	0	0	0	0	0	0	0	0	0	3	10	0	3	10	0	0	14	4	3	Ascomycota	Sordariomycetes	Others	Others	Others	OTU1880
OTU2327	0	0	0	0	1	0	0	27	0	0	0	0	0	0	0	0	0	0	0	0	0	0	0	0	0	0	0	0	0	0	0	0	38	2	0	0	0	0	0	0	Basidiomycota	Agaricomycetes	Thelephorales	Thelephoraceae	Amaurodon	OTU2327
OTU461	0	0	0	0	0	0	0	0	0	0	0	0	0	0	1	0	0	0	0	1	0	0	2	1	0	0	1	0	1	1	0	0	0	0	0	0	0	0	0	0	Ascomycota	Dothideomycetes	Pleosporales	Leptosphaeriaceae	Subplenodomus	OTU461
OTU464	0	0	0	0	0	0	0	0	0	0	0	0	0	0	0	0	0	0	0	0	2	0	0	0	0	0	0	0	0	0	0	0	0	0	0	0	0	0	0	0	Ascomycota	Dothideomycetes	Pleosporales	Leptosphaeriaceae	Subplenodomus	OTU464
OTU420	0	0	0	0	0	0	0	0	0	0	0	0	0	0	0	0	0	0	4	0	0	0	0	0	0	0	0	0	0	0	0	0	0	0	0	0	0	0	0	0	Ascomycota	Sordariomycetes	Hypocreales	Stachybotryaceae	Others	OTU420
OTU219	0	0	0	2	0	0	0	0	0	0	0	0	0	0	0	0	0	0	2	0	0	0	0	0	0	0	0	0	0	0	0	0	0	0	0	0	0	0	0	0	Ascomycota	Others	Others	Others	Others	OTU219
OTU1990	0	0	0	0	0	0	0	0	0	0	0	0	0	0	0	0	0	0	0	2	0	0	0	0	0	0	0	0	0	0	0	0	0	0	0	0	0	0	0	0	Basidiomycota	Agaricomycetes	Agaricales	Stephanosporaceae	Others	OTU1990
OTU458	4	0	2	10	0	0	1	0	0	0	1	1	0	0	1	4	1	4	0	29	0	0	0	0	2	2	0	1	1	0	0	0	0	0	1	0	0	0	1	0	Ascomycota	Eurotiomycetes	Onygenales	Gymnoascaceae	Arachniotus	OTU458
OTU1983	0	0	0	0	0	0	0	0	0	0	0	0	0	0	0	0	0	0	3	0	0	0	0	0	0	0	0	0	0	0	0	0	0	0	0	0	0	0	0	0	Ascomycota	Sordariomycetes	Coniochaetales	Coniochaetaceae	Coniochaeta	OTU1983
OTU1869	2	1	1	2	2	0	0	0	0	0	8	4	6	17	8	5	5	3	3	4	1	0	4	2	1	0	0	0	3	0	0	4	0	0	2	0	1	0	0	1	Ascomycota	Sordariomycetes	Hypocreales	Nectriaceae	Neocosmospora	OTU1869
OTU742	1	0	0	0	1	0	0	0	0	1	0	0	0	0	2	5	1	6	4	1	1	0	0	2	1	0	0	0	0	0	0	0	0	1	1	0	0	1	0	0	Ascomycota	Sordariomycetes	Hypocreales	Nectriaceae	Others	OTU742
OTU2217	0	0	0	0	0	0	0	0	0	0	0	0	0	0	0	0	0	0	0	0	0	0	0	0	0	0	0	0	0	0	5	0	0	0	0	0	0	0	0	0	Rozellomycota	Others	Others	Others	Others	OTU2217
OTU520	4	5	1	1	0	0	1	0	2	0	0	0	1	0	0	0	1	0	0	0	4	0	0	0	0	2	1	0	0	21	5	34	18	4	26	2	7	3	7	7	Ascomycota	Sordariomycetes	Sordariales	Lasiosphaeriaceae	Others	OTU520
OTU427	0	0	0	0	0	0	0	0	0	0	0	0	0	0	0	1	0	0	1	0	0	0	0	0	0	1	0	0	0	0	0	0	0	0	0	1	0	0	0	0	Others	Others	Others	Others	Others	OTU427
OTU1087	0	0	0	0	0	0	0	0	1	0	0	0	0	0	0	0	0	0	0	0	0	0	0	0	0	0	0	0	0	0	0	0	0	0	0	0	0	0	0	0	Basidiomycota	Agaricomycetes	Agaricales	Psathyrellaceae	Others	OTU1087
OTU1692	0	13	6	0	4	0	0	0	0	1	144	174	49	75	195	2	2	0	150	9	31	21	15	4	39	113	69	109	145	137	0	4	0	0	1	9	6	12	4	3	Mortierellomycota	Mortierellomycetes	Mortierellales	Mortierellaceae	Mortierella	OTU1692
OTU1626	0	0	0	0	0	0	0	0	0	0	0	0	2	0	0	0	0	0	0	0	0	0	0	0	0	0	0	0	0	0	0	0	0	0	0	0	0	0	0	0	Ascomycota	Sordariomycetes	Hypocreales	Hypocreaceae	Monocillium	OTU1626
OTU2307	0	0	2	0	0	0	0	0	0	0	0	0	0	0	0	0	0	0	0	0	0	0	0	0	0	0	0	0	0	0	7	3	9	1	4	0	0	0	1	1	Basidiomycota	Microbotryomycetes	Kriegeriales	Kriegeriaceae	Others	OTU2307
OTU53	1	1	3	3	1	0	0	0	0	0	0	0	0	0	0	0	0	0	0	0	0	0	0	0	0	0	0	0	0	0	0	0	0	0	0	0	0	0	0	0	Others	Others	Others	Others	Others	OTU53
OTU902	0	0	0	0	0	0	0	0	0	0	0	0	0	0	0	0	0	0	0	1	0	0	0	0	0	0	0	0	0	0	0	0	0	0	0	0	0	0	0	0	Ascomycota	Taphrinomycetes	Taphrinales	Taphrinaceae	Taphrina	OTU902
OTU1474	0	0	0	0	0	0	0	0	0	0	5	6	5	1	2	0	1	0	2	0	2	4	1	0	0	3	0	1	0	0	0	0	0	0	0	0	0	0	0	0	Ascomycota	Leotiomycetes	Helotiales	Helotiaceae	Tetracladium	OTU1474
OTU341	1	0	0	0	0	0	0	1	1	0	0	0	0	3	0	9	0	2	0	0	0	0	0	1	0	0	1	0	0	2	0	0	0	0	0	0	3	0	1	0	Olpidiomycota	Olpidiomycetes	Olpidiales	Olpidiaceae	Olpidium	OTU341
OTU1311	0	0	1	0	0	0	0	0	0	0	0	0	0	0	0	0	0	0	0	0	0	0	0	0	0	0	0	0	0	17	0	0	0	0	0	0	0	0	0	0	Basidiomycota	Agaricomycetes	Agaricales	Others	Others	OTU1311
OTU349	0	0	0	0	0	0	0	0	1	0	0	0	0	0	0	0	4	2	1	1	0	0	0	0	0	0	7	2	4	1	0	0	0	0	0	2	0	0	0	0	Olpidiomycota	Olpidiomycetes	Olpidiales	Olpidiaceae	Olpidium	OTU349
OTU1372	0	0	0	0	0	3	4	2	7	5	0	1	0	1	0	0	0	0	2	0	0	0	0	0	0	0	0	4	1	1	0	0	0	0	0	29	21	32	31	20	Others	Others	Others	Others	Others	OTU1372
OTU1374	0	0	0	0	0	0	0	0	0	0	0	1	0	1	0	0	0	0	0	0	0	0	0	0	0	0	0	0	0	0	0	0	0	0	0	0	0	0	0	0	Others	Others	Others	Others	Others	OTU1374
OTU1596	0	0	0	0	0	0	0	0	0	0	0	0	0	2	0	0	0	0	0	0	0	0	0	0	0	0	0	0	0	0	0	0	0	0	0	0	0	0	0	0	Ascomycota	Sordariomycetes	Hypocreales	Cordycipitaceae	Beauveria	OTU1596
OTU251	0	1	0	0	1	0	0	0	0	0	0	0	0	0	0	0	0	0	0	0	0	0	0	0	0	0	0	0	0	0	0	0	1	0	0	0	0	0	1	10	Ascomycota	Dothideomycetes	Capnodiales	Neodevriesiaceae	Neodevriesia	OTU251
OTU1379	0	0	0	0	0	1	0	0	1	3	0	0	0	0	1	0	0	0	1	0	0	1	0	0	0	1	0	0	0	1	0	0	0	0	0	0	1	0	0	0	Others	Others	Others	Others	Others	OTU1379
OTU2058	0	2	5	0	0	0	0	0	0	0	273	455	349	390	151	93	72	90	82	61	181	123	213	156	90	65	67	100	46	35	0	0	0	0	0	0	1	1	0	0	Basidiomycota	Tremellomycetes	Filobasidiales	Piskurozymaceae	Solicoccozyma	OTU2058
OTU2506	1	17	1	146	30	0	0	0	0	0	0	0	0	34	0	0	0	0	0	0	0	0	0	0	0	0	0	0	0	0	82	34	301	46	143	45	41	11	14	16	Ascomycota	Sordariomycetes	Sordariales	Lasiosphaeriaceae	Others	OTU2506
OTU1044	33	59	77	169	73	0	0	1	1	2	10	9	2	6	3	5	0	0	0	2	3	0	1	5	0	0	0	2	2	0	113	3	8	11	14	4	1	6	5	3	Ascomycota	Sordariomycetes	Hypocreales	Hypocreales_fam_Incertae_sedis	Emericellopsis	OTU1044
OTU1154	0	1	1	1	1	0	1	0	0	0	0	0	0	0	0	0	0	0	0	0	0	0	0	0	0	0	0	0	0	0	0	0	1	0	2	1	1	0	2	1	Ascomycota	Sordariomycetes	Others	Others	Others	OTU1154
OTU31	1	0	0	0	0	0	0	0	0	0	0	0	0	0	0	0	0	0	0	0	0	0	0	0	0	0	0	0	0	0	0	1	0	0	0	0	0	0	0	0	Ascomycota	Sordariomycetes	Sordariales	Others	Others	OTU31
OTU2491	1	0	0	0	0	0	1	0	0	0	0	0	0	0	0	0	0	0	0	0	0	0	0	0	0	0	0	0	0	0	0	0	0	0	0	0	0	44	0	0	Others	Others	Others	Others	Others	OTU2491
OTU2493	0	36	3	0	0	0	1	0	0	0	0	0	0	0	0	0	0	0	0	0	0	0	0	0	0	0	0	0	0	0	0	0	0	0	0	0	0	2	0	0	Others	Others	Others	Others	Others	OTU2493
OTU2321	2	0	0	0	0	0	0	0	0	1	0	0	0	0	0	0	0	0	0	0	0	0	0	0	0	0	0	0	0	0	0	0	0	0	0	0	0	0	0	0	Basidiomycota	Agaricomycetes	Others	Others	Others	OTU2321
OTU259	3	18	16	22	61	0	0	0	0	0	0	10	10	3	0	8	1	0	6	1	4	27	0	0	23	0	0	2	1	0	0	5	49	1	0	0	0	0	0	0	Ascomycota	Dothideomycetes	Pleosporales	Sporormiaceae	Preussia	OTU259
OTU55	3	0	0	0	0	0	0	0	0	0	0	0	0	0	0	0	0	0	0	0	0	0	0	0	0	0	0	0	0	0	0	0	0	0	0	0	0	0	0	0	Others	Others	Others	Others	Others	OTU55
OTU54	2	0	0	0	0	0	0	0	0	0	0	0	0	0	0	0	0	0	0	0	0	0	0	0	0	0	0	0	0	0	0	0	1	0	0	0	0	0	0	0	Others	Others	Others	Others	Others	OTU54
OTU56	3	0	0	0	0	0	0	0	0	0	0	0	0	0	0	0	0	0	0	0	0	0	0	0	0	0	0	0	0	0	0	0	0	0	0	0	0	0	0	0	Others	Others	Others	Others	Others	OTU56
OTU2398	72	11	4	1	4	1	0	0	1	2	0	0	0	0	0	0	0	0	0	0	0	0	0	0	0	0	0	0	0	0	6	2	3	1	7	0	2	6	0	1	Ascomycota	Dothideomycetes	Pleosporales	Others	Others	OTU2398
OTU52	23	6	4	8	11	0	0	0	0	0	0	0	0	0	0	0	0	0	0	0	0	0	0	0	0	0	0	0	0	0	0	0	3	1	0	0	0	0	0	0	Others	Others	Others	Others	Others	OTU52
OTU2457	1	0	0	1	0	0	0	0	0	0	0	0	0	0	0	0	0	0	0	0	0	0	0	0	0	0	0	0	0	0	0	0	0	0	2	0	0	0	0	0	Basidiomycota	Ustilaginomycetes	Ustilaginales	Ustilaginaceae	Pseudozyma	OTU2457
OTU58	2	0	0	0	1	0	0	0	0	0	0	0	0	0	0	0	0	0	0	0	0	0	0	0	0	0	0	0	0	0	0	0	0	0	0	0	0	0	0	0	Others	Others	Others	Others	Others	OTU58
OTU115	0	1	0	0	0	0	0	0	0	0	0	0	0	0	0	0	0	0	0	0	0	0	0	0	0	0	0	0	0	0	0	0	0	0	0	0	0	0	0	0	Ascomycota	Dothideomycetes	Pleosporales	Lentitheciaceae	Setoseptoria	OTU115
OTU1614	0	0	0	0	0	0	0	0	0	0	4	1	2	0	2	0	0	0	0	4	0	1	0	0	1	0	0	0	0	0	0	0	0	0	0	0	0	0	0	0	Ascomycota	Eurotiomycetes	Eurotiales	Aspergillaceae	Aspergillus	OTU1614
OTU2304	10	9	13	23	1	0	0	0	1	1	0	0	0	0	0	0	0	0	0	0	0	0	0	0	0	0	0	0	0	0	7	16	8	6	7	1	1	3	1	6	Ascomycota	Eurotiomycetes	Eurotiales	Trichocomaceae	Talaromyces	OTU2304
OTU2456	0	2	3	23	6	22	5	42	50	6	0	0	0	0	0	0	0	0	0	4	0	0	0	0	0	0	0	0	0	0	4	8	21	4	5	0	3	3	15	5	Ascomycota	Leotiomycetes	Helotiales	Helotiaceae	Articulospora	OTU2456
OTU1657	0	0	0	0	0	0	0	0	0	0	0	0	0	0	2	0	0	0	0	0	0	0	0	0	0	0	0	0	0	0	0	0	0	0	0	0	0	0	0	0	Ascomycota	Sordariomycetes	Glomerellales	Glomerellaceae	Colletotrichum	OTU1657
OTU1952	0	10	0	0	3	0	0	0	0	0	2	3	6	2	1	5	1	2	0	0	1	0	0	0	5	5	0	2	1	3	2	0	0	0	0	2	0	0	0	0	Ascomycota	Sordariomycetes	Sordariales	Lasiosphaeriaceae	Zygopleurage	OTU1952
OTU316	0	0	0	0	0	0	0	0	1	1	0	0	0	0	0	0	0	0	0	0	0	0	0	0	0	0	0	0	0	0	0	0	0	0	0	0	0	0	0	0	Basidiomycota	Agaricomycetes	Auriculariales	Others	Others	OTU316
OTU282	1	0	0	1	1	0	0	0	2	1	1	3	0	1	2	0	0	0	0	0	0	0	0	0	0	1	1	0	0	0	0	1	1	0	0	5	1	2	2	6	Glomeromycota	Glomeromycetes	Diversisporales	Diversisporaceae	Others	OTU282
OTU2127	0	0	0	0	0	0	0	0	0	0	0	0	0	0	0	0	0	0	0	0	0	0	0	0	0	0	0	2	0	0	0	0	0	0	0	0	0	0	0	0	Ascomycota	Sordariomycetes	Xylariales	Xylariaceae	Podosordaria	OTU2127
OTU1758	0	0	0	0	0	0	0	0	0	0	0	0	0	0	0	0	0	0	0	0	0	0	0	0	0	0	0	0	2	0	0	0	0	0	0	0	0	0	0	0	Others	Others	Others	Others	Others	OTU1758
OTU241	9	0	6	2	2	1	0	0	3	1	1	0	0	0	7	0	0	0	0	1	0	3	0	0	1	0	0	0	0	0	5	8	5	11	6	0	1	2	0	1	Blastocladiomycota	Blastocladiomycetes	Blastocladiales	Physodermataceae	Paraphysoderma	OTU241
OTU165	0	0	8	0	0	0	0	0	0	0	0	0	0	0	0	0	0	0	0	0	0	0	0	0	0	0	0	0	0	0	0	0	0	0	0	0	0	0	0	0	Basidiomycota	Agaricomycetes	Cantharellales	Ceratobasidiaceae	Ceratobasidium	OTU165
OTU1206	0	0	0	0	0	0	0	0	0	0	0	0	0	0	0	0	1	0	0	0	0	0	0	0	0	0	0	0	0	0	2	0	0	0	0	0	0	0	0	0	Others	Others	Others	Others	Others	OTU1206
OTU823	0	0	0	0	0	0	0	0	0	0	0	0	0	0	0	0	0	0	0	0	0	0	1	0	0	0	0	0	0	0	0	0	0	0	0	0	0	0	0	0	Ascomycota	Eurotiomycetes	Onygenales	Onygenaceae	Auxarthron	OTU823
OTU1202	266	265	314	420	355	11	22	12	19	12	390	346	419	280	238	191	169	167	193	203	299	214	181	228	493	186	50	159	114	128	348	438	409	315	566	53	65	52	59	93	Ascomycota	Sordariomycetes	Hypocreales	Nectriaceae	Fusarium	OTU1202
OTU318	1420	534	857	179	296	8094	7361	7672	3556	7188	124	219	184	95	106	1192	404	1095	965	600	1276	603	1214	546	608	870	564	1285	691	435	117	375	502	121	429	3837	3650	5113	2258	3715	Ascomycota	Dothideomycetes	Pleosporales	Pleosporaceae	Alternaria	OTU318
OTU655	0	0	0	0	0	0	1	0	0	1	0	0	1	0	0	3	1	0	1	1	0	0	0	0	0	3	1	1	3	4	0	0	0	0	0	1	0	0	0	0	Basidiomycota	Tremellomycetes	Tremellales	Bulleribasidiaceae	Vishniacozyma	OTU655
OTU321	0	0	0	0	0	0	0	0	1	0	0	0	0	0	0	0	0	0	0	0	0	0	0	0	0	0	0	0	0	0	0	0	0	0	0	0	1	0	0	0	Glomeromycota	Glomeromycetes	Glomerales	Claroideoglomeraceae	Claroideoglomus	OTU321
OTU1808	0	0	0	0	0	0	0	0	0	0	0	182	0	1	1	0	0	0	0	0	0	0	0	0	0	0	0	0	0	0	0	0	0	0	0	0	0	0	0	0	Mortierellomycota	Others	Others	Others	Others	OTU1808
OTU1186	0	0	0	0	0	0	0	0	0	0	9	5	9	0	20	0	1	0	0	0	0	0	0	0	0	0	0	0	0	0	0	0	0	0	0	0	0	0	0	0	Basidiomycota	Others	Others	Others	Others	OTU1186
OTU453	0	0	0	0	0	0	0	2	1	2	0	0	0	0	0	0	0	0	0	0	0	0	0	0	1	0	0	0	0	0	0	0	0	0	0	0	0	0	0	0	Ascomycota	Sordariomycetes	Sordariales	Lasiosphaeriaceae	Podospora	OTU453
OTU510	0	0	0	0	0	0	0	0	0	0	18	0	3	9	23	0	0	7	9	1	1	7	7	1	2	2	6	0	2	3	0	0	0	0	0	0	0	1	0	0	Ascomycota	Dothideomycetes	Pleosporales	Phaeosphaeriaceae	Others	OTU510
OTU1927	0	0	0	0	0	0	0	0	0	0	0	0	0	6	0	1	0	0	0	0	0	0	0	0	0	0	0	0	0	0	0	0	0	7	0	0	0	0	0	0	Ascomycota	Dothideomycetes	Pleosporales	Pleosporales_fam_Incertae_sedis	Phaeomycocentrospora	OTU1927
OTU174	0	0	5	0	0	0	0	0	0	0	0	0	0	0	0	0	0	0	0	0	0	0	0	0	0	0	0	0	0	0	2	0	0	0	1	0	0	0	0	2	Ascomycota	Others	Others	Others	Others	OTU174
OTU984	0	0	0	0	0	0	0	0	0	0	0	0	0	0	1	0	0	0	0	0	0	0	0	0	0	0	0	0	0	0	0	0	0	0	0	0	0	0	0	0	Others	Others	Others	Others	Others	OTU984
OTU208	19	17	10	49	9	0	0	0	1	0	2	3	1	0	0	0	0	1	0	1	0	0	1	0	0	0	0	0	0	0	10	8	13	2	2	1	2	4	3	0	Ascomycota	Eurotiomycetes	Onygenales	Onygenales_fam_Incertae_sedis	Chrysosporium	OTU208
OTU2212	0	1	0	0	1	0	0	0	0	0	0	0	0	1	0	0	0	0	0	0	0	0	0	0	0	0	0	0	0	0	1	0	0	0	0	0	0	0	0	0	Ascomycota	Sordariomycetes	Hypocreales	Stachybotryaceae	Others	OTU2212
OTU2271	0	0	4	3	0	0	0	0	0	1	0	0	0	0	0	0	0	0	0	0	0	0	0	0	0	0	0	0	0	0	0	32	5	3	12	0	1	0	0	1	Ascomycota	Sordariomycetes	Sordariales	Lasiosphaeriaceae	Schizothecium	OTU2271
OTU2393	0	1	0	0	0	0	0	0	0	0	0	0	0	0	0	0	0	0	0	0	0	0	0	0	0	0	0	0	0	0	0	0	0	0	0	0	0	0	0	0	Chytridiomycota	Others	Others	Others	Others	OTU2393
OTU2354	0	0	0	0	0	0	0	0	0	0	0	0	0	0	0	0	0	0	0	0	0	0	0	0	0	0	0	0	0	0	0	0	0	2	0	0	0	0	0	0	Chytridiomycota	Rhizophlyctidomycetes	Rhizophlyctidales	Rhizophlyctidaceae	Rhizophlyctis	OTU2354
OTU1900	0	0	0	0	0	0	0	0	0	0	0	0	0	0	1	0	0	0	0	0	0	0	0	0	0	0	0	0	0	0	0	1	0	0	0	0	0	0	0	0	Ascomycota	Sordariomycetes	Hypocreales	Nectriaceae	Fusarium	OTU1900
OTU1100	0	0	0	0	0	0	0	0	0	0	0	0	0	0	0	0	0	0	1	0	0	0	0	0	0	0	0	0	0	0	0	0	0	0	0	0	0	0	0	0	Basidiomycota	Agaricomycetes	Agaricales	Bolbitiaceae	Conocybe	OTU1100
OTU2492	0	0	1	1	1	0	0	0	0	1	0	0	0	0	0	0	0	0	0	0	0	0	0	0	0	0	0	0	0	0	0	1	2	8	10	0	0	3	0	0	Ascomycota	Dothideomycetes	Pleosporales	Sporormiaceae	Sporormia	OTU2492
OTU1663	0	0	0	0	0	0	0	0	0	0	0	0	1	0	0	11	0	0	2	0	0	0	0	0	6	0	0	0	0	0	0	0	0	0	0	0	0	0	0	0	Mortierellomycota	Others	Others	Others	Others	OTU1663
OTU2257	0	0	0	0	0	0	0	0	0	0	0	0	0	0	0	0	0	0	0	0	0	0	0	0	0	0	0	0	0	0	0	2	1	0	1	0	0	0	0	0	Others	Others	Others	Others	Others	OTU2257
OTU1779	0	0	0	0	0	0	0	0	0	0	2	0	0	0	0	0	0	0	0	0	0	0	0	3	0	0	0	0	0	0	0	0	0	0	0	0	0	0	0	0	Ascomycota	Others	Others	Others	Others	OTU1779
OTU2253	0	0	0	0	0	0	0	0	0	0	0	0	0	0	0	0	0	0	0	0	0	0	0	0	0	0	0	0	0	0	2	1	0	0	0	0	0	0	0	0	Others	Others	Others	Others	Others	OTU2253
OTU41	5	10	6	0	1	0	0	0	0	0	0	0	0	0	0	0	0	0	0	0	0	0	0	0	0	0	0	0	0	0	0	0	0	2	0	1	0	0	1	0	Rozellomycota	Others	Others	Others	Others	OTU41
OTU2250	12	8	9	2	4	0	0	0	0	0	0	0	0	0	0	0	0	0	0	0	0	0	0	0	0	0	0	0	0	0	24	44	44	17	11	1	4	2	2	0	Others	Others	Others	Others	Others	OTU2250
OTU14	1	1	0	1	0	0	0	0	0	0	0	0	0	0	0	0	0	0	0	0	0	0	0	0	0	0	0	0	0	0	0	0	4	0	0	0	0	0	0	0	Basidiomycota	Agaricomycetes	Others	Others	Others	OTU14
OTU150	16	33	24	80	26	0	0	3	0	2	14	14	11	6	7	4	1	2	3	4	1	0	0	0	1	0	0	3	1	1	48	9	5	4	9	0	3	1	3	4	Ascomycota	Sordariomycetes	Hypocreales	Hypocreales_fam_Incertae_sedis	Emericellopsis	OTU150
OTU2258	0	0	0	0	0	0	0	0	0	0	0	0	0	0	0	0	0	0	0	0	0	0	0	0	0	0	0	0	0	0	0	4	0	3	0	1	0	0	0	0	Others	Others	Others	Others	Others	OTU2258
OTU814	0	0	0	0	0	0	0	0	0	0	0	0	0	0	4	0	0	0	0	0	0	0	0	0	0	0	0	0	0	0	0	0	0	0	0	0	0	0	0	0	Ascomycota	Eurotiomycetes	Others	Others	Others	OTU814
OTU2155	0	0	0	0	0	0	0	0	0	0	0	0	0	0	0	0	0	0	0	0	0	0	0	0	0	0	0	0	0	0	3	0	0	0	0	0	0	0	0	0	Chytridiomycota	Others	Others	Others	Others	OTU2155
OTU685	0	0	0	0	0	0	0	0	0	0	7	0	0	0	0	0	0	0	0	0	0	0	0	0	0	0	0	0	0	0	0	0	0	0	0	0	0	0	0	0	Ascomycota	Eurotiomycetes	Eurotiales	Trichocomaceae	Sagenomella	OTU685
OTU2153	0	0	4	3	1	0	0	0	0	0	0	0	0	0	0	0	0	0	0	0	1	0	0	0	0	0	0	0	0	0	2	2	2	1	2	1	1	1	2	0	Chytridiomycota	Others	Others	Others	Others	OTU2153
OTU162	0	0	6	0	1	0	1	1	0	0	0	0	0	0	0	0	0	0	0	0	0	0	0	0	0	0	0	0	0	0	1	1	1	2	2	0	1	0	0	0	Ascomycota	Saccharomycetes	Saccharomycetales	Saccharomycetales_fam_Incertae_sedis	Candida	OTU162
OTU2402	0	3	0	1	0	0	0	1	0	0	0	0	0	0	0	0	0	0	0	0	0	0	0	0	0	0	0	0	0	0	1	8	4	1	2	0	0	0	0	0	Chytridiomycota	Others	Others	Others	Others	OTU2402
OTU1977	1	0	0	0	0	0	0	1	0	1	1	5	2	0	2	0	0	0	0	0	1	1	0	0	0	0	0	0	0	0	3	17	4	8	8	0	0	0	0	0	Others	Others	Others	Others	Others	OTU1977
OTU1282	0	0	0	0	0	0	0	0	0	0	0	1	0	0	0	0	1	0	0	0	0	0	0	0	0	0	0	0	0	3	0	0	0	0	0	0	0	0	0	0	Ascomycota	Others	Others	Others	Others	OTU1282
OTU1973	0	0	0	0	0	0	0	0	0	0	0	0	0	0	0	2	0	3	5	0	0	0	0	0	0	0	0	0	0	0	0	0	0	0	0	0	0	0	0	0	Others	Others	Others	Others	Others	OTU1973
OTU2129	0	0	0	0	0	0	0	0	0	0	0	0	0	0	0	0	0	0	0	0	0	0	0	0	0	0	0	0	1	0	0	0	0	0	0	0	0	0	0	0	Ascomycota	Eurotiomycetes	Chaetothyriales	Chaetothyriales_fam_Incertae_sedis	Strelitziana	OTU2129
OTU1795	4	12	2	4	9	0	0	1	0	0	6	4	1	12	1	4	1	5	5	2	0	0	1	0	0	1	4	0	0	0	6	1	6	0	0	1	1	1	0	1	Mortierellomycota	Mortierellomycetes	Mortierellales	Mortierellaceae	Mortierella	OTU1795
OTU2535	0	0	0	2	0	0	0	0	0	0	0	0	0	0	0	0	0	0	0	0	0	0	0	0	0	0	0	0	0	0	0	1	0	0	0	0	0	0	0	19	Basidiomycota	Agaricomycetes	Agaricales	Typhulaceae	Typhula	OTU2535
OTU2037	0	0	0	0	0	0	0	0	0	0	0	0	0	0	0	0	0	0	0	0	0	0	1	0	0	0	0	0	0	0	0	0	0	0	0	0	0	0	0	0	Ascomycota	Sordariomycetes	Hypocreales	Others	Others	OTU2037
OTU1967	0	0	0	0	0	0	0	0	0	0	0	0	0	0	0	0	0	0	2	0	0	0	0	0	0	0	0	0	0	0	0	0	0	0	0	0	0	0	0	0	Ascomycota	Sordariomycetes	Others	Others	Others	OTU1967
OTU786	0	0	0	0	0	0	0	0	0	0	0	0	0	0	0	0	0	0	0	0	0	0	0	0	0	0	0	0	0	1	0	0	0	0	0	0	0	0	0	0	Ascomycota	Sordariomycetes	Hypocreales	Nectriaceae	Fusicolla	OTU786
OTU1757	0	0	0	0	0	0	0	0	0	0	0	0	0	0	0	0	0	0	0	0	0	0	0	0	0	0	0	1	0	0	0	0	0	0	0	0	0	0	0	0	Ascomycota	Dothideomycetes	Pleosporales	Pleosporaceae	Comoclathris	OTU1757
OTU1229	0	16	3	0	1	0	0	5	0	0	0	0	1	0	0	13	19	109	150	10	0	0	0	0	0	0	1	2	1	0	1	1	4	3	2	2	1	5	0	0	Ascomycota	Sordariomycetes	Hypocreales	Hypocreales_fam_Incertae_sedis	Sarocladium	OTU1229
OTU1954	0	0	0	0	0	0	0	0	0	0	0	0	0	0	0	0	0	2	0	0	0	0	0	0	0	0	0	0	0	0	0	0	0	0	0	0	0	0	0	0	Ascomycota	Eurotiomycetes	Eurotiales	Aspergillaceae	Penicillium	OTU1954
OTU2320	0	5	0	0	0	0	0	0	3	3	0	0	0	0	0	0	0	0	0	0	0	0	0	0	0	0	0	0	0	0	6	9	30	5	2	11	12	11	14	15	Rozellomycota	Others	Others	Others	Others	OTU2320
OTU2147	0	0	0	0	0	0	0	0	1	0	0	0	0	0	0	0	0	1	3	0	0	0	0	0	0	28	14	28	14	82	0	0	0	0	0	4	0	9	1	9	Basidiomycota	Tremellomycetes	Tremellales	Bulleribasidiaceae	Vishniacozyma	OTU2147
OTU1802	0	0	0	0	0	0	0	0	0	0	0	2	0	0	0	0	0	0	0	0	0	0	0	0	0	0	0	0	0	0	1	0	0	1	0	0	0	0	0	0	Others	Others	Others	Others	Others	OTU1802
OTU147	0	0	1	0	0	0	0	0	0	0	0	0	0	0	0	0	0	0	0	0	0	0	0	0	0	0	0	0	0	0	0	0	0	0	0	0	0	0	0	0	Others	Others	Others	Others	Others	OTU147
OTU145	0	0	1	0	0	0	0	0	0	0	0	0	0	0	0	0	0	0	0	0	0	0	0	0	0	0	0	0	0	0	0	0	0	1	0	0	0	0	0	0	Others	Others	Others	Others	Others	OTU145
OTU142	1	0	5	0	0	0	0	0	0	0	0	0	0	0	0	0	0	0	0	0	0	0	0	0	0	0	0	0	0	0	0	0	0	0	0	0	0	0	0	0	Others	Others	Others	Others	Others	OTU142
OTU475	0	0	0	0	0	0	0	0	0	0	0	0	0	0	1	0	0	0	0	0	0	0	1	0	0	3	0	0	0	0	0	0	0	0	0	0	0	0	0	0	Ascomycota	Dothideomycetes	Pleosporales	Lentitheciaceae	Darksidea	OTU475
OTU604	0	0	0	0	0	0	0	0	0	0	0	0	1	0	0	0	0	0	0	0	0	0	0	0	0	1	0	1	0	0	0	0	0	0	0	0	0	0	0	0	Basidiomycota	Agaricomycetes	Cantharellales	Ceratobasidiaceae	Waitea	OTU604
OTU2077	1	0	5	1	1	0	0	0	0	0	130	134	113	60	117	4	4	4	1	5	14	1	1	14	8	41	27	85	30	14	0	0	0	0	0	0	0	0	0	0	Others	Others	Others	Others	Others	OTU2077
OTU2071	0	0	0	0	0	0	0	0	0	0	0	0	0	0	2	0	0	0	0	0	8	6	3	1	16	2	0	0	0	0	0	0	0	0	0	0	0	0	0	0	Others	Others	Others	Others	Others	OTU2071
OTU2070	0	0	0	0	0	0	0	0	0	0	0	0	0	0	0	0	0	0	0	1	1	0	0	0	2	0	0	0	0	0	0	0	0	0	0	0	0	0	0	0	Others	Others	Others	Others	Others	OTU2070
OTU2356	0	0	0	0	0	0	0	0	0	0	0	0	0	0	0	0	0	0	0	0	0	0	0	0	0	0	0	0	0	0	0	0	0	6	0	0	0	0	0	0	Blastocladiomycota	Blastocladiomycetes	Blastocladiales	Catenariaceae	Catenaria	OTU2356
OTU1741	0	0	0	0	0	0	0	0	0	0	0	0	0	0	1	0	0	0	0	0	0	0	0	0	0	0	0	0	0	0	0	0	0	0	0	0	0	0	0	0	Others	Others	Others	Others	Others	OTU1741
OTU2123	0	0	0	0	0	0	0	0	0	0	0	0	0	0	0	0	0	0	0	1	0	0	0	0	0	0	0	2	0	1	0	0	0	0	0	0	0	0	0	0	Glomeromycota	Glomeromycetes	Glomerales	Claroideoglomeraceae	Claroideoglomus	OTU2123
OTU184	0	1	5	0	0	0	0	0	0	0	0	0	0	0	0	0	0	0	0	0	0	0	0	0	0	0	0	0	0	0	2	0	4	6	16	1	0	0	0	1	Ascomycota	Sordariomycetes	Hypocreales	Hypocreales_fam_Incertae_sedis	Others	OTU184
OTU2422	0	0	0	0	0	0	0	0	0	0	35	228	82	51	35	12	2	4	10	7	0	1	0	5	8	1	0	0	1	0	52	46	41	15	44	0	0	0	0	0	Ascomycota	Sordariomycetes	Sordariales	Chaetomiaceae	Chaetomium	OTU2422
OTU1907	83	69	73	171	75	3	4	2	8	20	9	22	132	225	160	3	0	4	14	7	0	3	0	0	0	0	0	1	1	1	99	102	120	88	52	21	24	11	11	35	Ascomycota	Sordariomycetes	Hypocreales	Nectriaceae	Neonectria	OTU1907
OTU2029	0	14	14	1	11	0	0	0	0	0	5	11	1	257	42	7	0	0	0	0	346	215	159	161	272	2	3	7	2	3	5	2	2	3	3	0	0	0	4	0	Chytridiomycota	Others	Others	Others	Others	OTU2029
OTU707	0	0	0	0	0	0	0	0	0	0	0	0	1	1	2	0	0	0	1	0	0	0	0	0	0	0	0	0	0	0	0	0	0	0	0	0	0	0	0	0	Others	Others	Others	Others	Others	OTU707
OTU702	1	1	0	0	5	0	0	0	0	0	0	0	0	0	0	0	0	0	0	0	0	1	0	0	0	0	0	0	0	0	0	3	0	0	0	0	0	0	0	0	Others	Others	Others	Others	Others	OTU702
OTU2436	3	1	1	2	4	0	0	0	0	0	0	0	0	0	5	0	0	0	1	0	1	0	0	0	0	0	0	0	0	0	1	3	1	0	1	51	52	31	32	24	Ascomycota	Sordariomycetes	Hypocreales	Nectriaceae	Fusicolla	OTU2436
OTU1498	0	1	0	0	1	0	0	0	0	0	9	4	8	1	4	3	0	0	0	0	0	0	1	0	0	1	0	0	0	0	3	0	0	1	6	1	0	0	0	0	Ascomycota	Sordariomycetes	Glomerellales	Plectosphaerellaceae	Gibellulopsis	OTU1498
OTU1897	0	0	0	0	0	0	0	0	0	0	0	0	0	0	3	0	0	0	0	0	0	0	0	0	0	0	0	0	0	0	0	0	0	0	0	0	0	0	0	0	Ascomycota	Eurotiomycetes	Onygenales	Onygenaceae	Others	OTU1897
OTU1169	0	0	0	0	0	0	0	0	0	0	0	0	0	0	0	0	0	0	0	0	0	0	0	0	0	0	0	0	0	0	0	0	0	0	1	0	0	0	0	0	Basidiomycota	Tremellomycetes	Tremellales	Bulleribasidiaceae	Hannaella	OTU1169
OTU390	33	82	29	44	27	1	4	4	8	11	0	0	0	0	0	0	0	0	0	0	0	0	0	0	1	0	0	0	0	0	0	14	48	2	11	7	6	35	5	10	Ascomycota	Dothideomycetes	Pleosporales	Sporormiaceae	Preussia	OTU390
OTU845	0	0	0	0	0	0	0	0	0	0	0	0	0	0	0	0	0	0	1	0	0	0	0	0	0	0	0	0	0	0	0	0	0	0	0	0	0	0	0	0	Ascomycota	Dothideomycetes	Pleosporales	Torulaceae	Torula	OTU845
OTU2227	80	58	22	12	7	3	0	1	9	2	0	0	0	0	0	0	0	0	0	0	0	0	0	0	0	0	0	0	0	0	7	20	46	7	49	6	10	0	7	12	Ascomycota	Dothideomycetes	Pleosporales	Didymellaceae	Epicoccum	OTU2227
OTU1693	0	0	0	0	0	0	0	0	0	0	0	0	0	0	0	0	0	0	0	0	0	0	0	0	0	0	0	0	0	0	0	0	1	0	0	0	0	1	0	0	Chytridiomycota	Rhizophlyctidomycetes	Rhizophlyctidales	Rhizophlyctidaceae	Rhizophlyctis	OTU1693
OTU1067	0	0	0	0	0	0	1	1	0	0	0	0	0	0	0	0	0	0	0	0	0	0	0	0	0	0	0	0	0	0	0	0	0	0	0	0	0	0	0	0	Ascomycota	Dothideomycetes	Pleosporales	Pleosporaceae	Pyrenophora	OTU1067
OTU1748	0	1	0	0	0	2	2	1	21	0	0	0	0	0	0	0	0	0	0	0	0	0	0	0	0	0	0	2	5	0	1	0	0	0	0	7	6	7	11	4	Basidiomycota	Tremellomycetes	Cystofilobasidiales	Mrakiaceae	Udeniomyces	OTU1748
OTU2303	0	0	2	0	0	0	0	0	0	0	0	0	0	0	0	0	0	0	0	0	0	0	0	0	0	0	0	0	0	0	0	3	1	0	1	0	0	0	0	3	Ascomycota	Dothideomycetes	Pleosporales	Pleosporaceae	Curvularia	OTU2303
OTU1567	0	0	0	0	0	0	0	0	0	0	1	0	0	0	0	0	0	0	0	0	0	0	0	0	0	0	0	0	0	0	0	0	0	0	0	0	0	0	0	0	Others	Others	Others	Others	Others	OTU1567
OTU169	3	0	53	12	2	0	0	0	6	3	0	0	0	0	0	0	0	0	0	0	0	0	0	0	0	0	0	0	0	0	1	0	15	0	0	0	0	0	0	0	Chytridiomycota	Spizellomycetes	Spizellomycetales	Spizellomycetaceae	Spizellomyces	OTU169
OTU1569	0	0	0	0	0	0	0	0	0	0	0	1	0	0	1	0	0	0	0	0	0	2	2	1	0	2	0	0	0	0	0	0	0	0	0	0	0	0	0	0	Others	Others	Others	Others	Others	OTU1569
OTU825	0	0	0	0	0	0	0	0	0	0	0	0	0	0	0	0	0	0	0	0	0	0	0	3	0	0	0	0	0	0	0	0	0	0	0	0	0	0	0	0	Ascomycota	Others	Others	Others	Others	OTU825
OTU1430	1	5	4	0	3	0	1	1	1	1	0	0	0	0	0	0	0	1	0	1	0	2	0	0	0	0	0	0	0	0	2	2	1	1	10	2	4	5	9	5	Ascomycota	Sordariomycetes	Hypocreales	Hypocreales_fam_Incertae_sedis	Sarocladium	OTU1430
OTU2131	0	0	0	0	0	0	0	0	0	0	0	0	0	0	0	0	0	0	1	0	0	0	0	0	0	0	0	0	1	0	0	0	0	0	0	0	0	0	0	0	Basidiomycota	Agaricomycetes	Agaricales	Tricholomataceae	Others	OTU2131
OTU2011	37	27	36	39	30	7	5	0	8	9	18	21	20	21	23	25	23	40	14	19	40	21	12	12	25	23	9	10	10	18	40	56	66	47	49	11	9	9	6	10	Ascomycota	Sordariomycetes	Hypocreales	Nectriaceae	Fusarium	OTU2011
OTU30	1	0	0	0	1	0	0	0	0	0	0	0	0	0	0	0	0	0	0	0	0	0	0	0	0	0	0	0	0	0	0	0	0	0	0	0	0	0	0	0	Others	Others	Others	Others	Others	OTU30
OTU196	0	0	0	3	10	0	0	0	0	0	0	0	0	0	0	0	0	0	0	0	0	0	0	0	0	0	0	0	0	0	0	3	2	0	0	0	0	0	0	1	Ascomycota	Sordariomycetes	Others	Others	Others	OTU196
OTU854	0	0	0	0	2	0	0	0	0	0	0	0	0	0	0	0	0	0	0	0	0	0	0	0	0	0	0	0	0	0	0	0	0	0	0	0	0	0	0	0	Ascomycota	Eurotiomycetes	Chaetothyriales	Trichomeriaceae	Bradymyces	OTU854
OTU2453	1	1	2	2	0	0	0	0	0	1	0	0	0	0	0	0	0	0	0	0	0	0	0	0	0	0	0	0	0	0	1	2	5	2	5	1	0	3	1	0	Ascomycota	Sordariomycetes	Coniochaetales	Coniochaetaceae	Others	OTU2453
OTU1296	0	0	0	0	0	0	0	0	0	0	0	0	0	1	0	0	0	0	0	0	0	0	0	0	0	0	0	0	0	0	0	0	0	0	0	0	0	0	0	0	Others	Others	Others	Others	Others	OTU1296
OTU1893	0	0	0	0	0	0	0	0	0	0	0	0	0	0	3	0	0	0	0	0	0	0	0	0	0	0	0	0	0	0	0	0	0	0	0	0	0	0	0	0	Mortierellomycota	Mortierellomycetes	Mortierellales	Mortierellaceae	Mortierella	OTU1893
OTU1270	16	10	12	14	3	2	0	1	3	0	17	38	13	31	83	28	4	13	5	2	0	5	2	2	7	0	2	0	3	2	6	10	15	5	3	10	7	3	0	3	Ascomycota	Sordariomycetes	Hypocreales	Bionectriaceae	Clonostachys	OTU1270
OTU484	0	0	0	0	0	0	0	0	3	0	0	0	0	0	0	3	2	0	1	0	1	0	0	0	0	0	1	0	0	0	0	0	0	0	0	0	0	1	0	0	Olpidiomycota	Olpidiomycetes	Olpidiales	Olpidiaceae	Olpidium	OTU484
OTU46	0	0	0	0	1	0	0	0	0	0	0	0	0	0	0	0	0	0	0	0	0	0	0	0	0	0	0	0	0	0	0	0	0	0	0	0	0	0	0	0	Others	Others	Others	Others	Others	OTU46
OTU47	2	0	0	0	0	0	0	0	0	0	0	0	0	0	0	0	0	0	0	0	0	0	0	0	0	0	0	0	0	0	0	0	0	0	0	0	0	0	0	0	Others	Others	Others	Others	Others	OTU47
OTU45	1	0	0	0	1	0	0	0	0	0	0	0	0	0	0	0	0	0	0	0	0	0	0	0	0	0	0	0	0	0	0	0	0	0	0	0	0	0	0	0	Others	Others	Others	Others	Others	OTU45
OTU40	50	49	22	44	127	1	4	1	1	8	0	0	0	0	0	0	0	0	0	0	0	0	0	0	0	0	0	0	0	0	12	7	154	4	57	0	24	30	43	0	Others	Others	Others	Others	Others	OTU40
OTU48	1	0	0	0	0	0	0	0	0	0	0	0	0	0	0	0	0	0	0	0	0	0	0	0	0	0	0	0	0	0	0	0	0	0	2	0	0	0	0	0	Others	Others	Others	Others	Others	OTU48
OTU863	0	0	0	0	0	0	0	0	0	0	0	0	0	0	2	0	0	0	0	0	0	0	0	0	0	0	0	0	0	0	0	0	0	0	0	0	0	0	0	0	Ascomycota	Sordariomycetes	Sordariales	Chaetomiaceae	Thielavia	OTU863
OTU1603	0	0	0	0	0	0	0	0	0	0	0	0	0	0	0	0	0	0	0	0	0	0	0	0	0	0	0	0	0	1	0	0	0	0	0	0	0	0	0	0	Basidiomycota	Agaricomycetes	Agaricales	Psathyrellaceae	Coprinopsis	OTU1603
OTU1656	0	0	0	0	0	0	0	0	0	0	0	0	2	0	0	0	0	0	0	0	0	0	0	0	0	0	0	0	0	0	0	0	0	0	0	0	0	0	0	0	Ascomycota	Pezizomycetes	Pezizales	Ascobolaceae	Ascobolus	OTU1656
OTU2319	0	3	17	0	0	0	0	1	1	0	0	0	0	0	0	0	0	0	0	0	0	0	0	0	0	0	0	0	0	0	3	1	3	0	2	0	0	0	0	0	Ascomycota	Dothideomycetes	Pleosporales	Pleosporaceae	Curvularia	OTU2319
OTU1984	0	0	0	0	0	0	0	0	0	0	0	0	0	0	0	0	1	0	4	0	0	0	0	0	0	0	0	0	0	0	0	0	0	0	0	1	0	0	0	0	Basidiomycota	Others	Others	Others	Others	OTU1984
OTU2518	0	0	3	0	0	1	0	0	0	0	0	0	0	0	0	0	0	1	0	0	0	0	0	0	0	0	0	0	1	0	0	0	0	0	0	0	0	0	3	0	Basidiomycota	Cystobasidiomycetes	Erythrobasidiales	Erythrobasidiaceae	Erythrobasidium	OTU2518
OTU1790	0	0	0	0	0	0	0	0	0	0	0	0	0	1	0	0	0	0	0	0	0	0	0	0	0	0	0	0	0	0	0	0	0	0	0	0	0	0	0	0	Ascomycota	Eurotiomycetes	Onygenales	Others	Others	OTU1790
OTU1496	0	0	0	0	0	0	0	0	0	0	0	0	0	0	0	2	1	0	0	0	0	0	0	0	1	0	1	2	2	1	0	0	0	0	0	0	0	0	0	0	Glomeromycota	Glomeromycetes	Glomerales	Claroideoglomeraceae	Claroideoglomus	OTU1496
OTU339	0	0	0	1	0	0	0	0	2	0	0	0	0	0	0	1	1	1	0	1	1	0	0	0	4	0	1	2	1	0	0	0	0	0	1	1	1	0	0	1	Olpidiomycota	Olpidiomycetes	Olpidiales	Olpidiaceae	Olpidium	OTU339
OTU342	4	5	8	1	2	169	154	308	463	197	0	1	2	0	0	184	54	266	129	158	12	0	0	4	12	113	64	165	59	110	4	3	6	0	6	114	81	92	104	134	Basidiomycota	Tremellomycetes	Filobasidiales	Filobasidiaceae	Filobasidium	OTU342
OTU1985	0	0	0	0	0	0	0	0	0	0	0	0	0	0	0	0	0	0	0	0	0	0	0	0	0	0	0	0	0	0	0	0	0	0	0	0	0	0	0	1	Ascomycota	Dothideomycetes	Tubeufiales	Wiesneriomycetaceae	Spissiomyces	OTU1985
OTU804	0	2	2	0	0	0	3	1	5	8	0	0	0	0	0	0	3	0	0	0	0	0	0	0	0	2	0	0	0	0	0	0	0	0	0	4	1	10	10	8	Ascomycota	Dothideomycetes	Pleosporales	Pleosporaceae	Stemphylium	OTU804
OTU1249	2	0	0	0	0	0	0	0	0	0	0	0	0	0	0	0	0	0	0	0	0	2	0	0	0	0	0	0	0	0	0	0	0	0	0	0	0	0	0	0	Basidiomycota	Agaricomycetes	Agaricales	Schizophyllaceae	Schizophyllum	OTU1249
OTU9	3	1	0	4	1	0	0	0	0	0	0	0	0	0	0	0	0	0	0	0	0	0	0	0	0	0	0	0	0	0	1	2	3	3	0	0	0	0	2	1	Others	Others	Others	Others	Others	OTU9
OTU8	20	0	0	0	0	0	0	0	0	0	0	0	0	0	1	0	0	0	0	0	0	0	0	0	0	0	0	0	0	0	0	0	0	0	0	0	1	0	0	0	Others	Others	Others	Others	Others	OTU8
OTU1812	0	0	0	0	0	0	0	0	0	0	0	3	0	0	0	0	0	0	0	0	0	0	0	0	0	0	0	0	0	0	0	0	0	0	0	0	0	0	0	0	Others	Others	Others	Others	Others	OTU1812
OTU1814	0	0	0	0	0	0	0	0	0	0	0	2	0	0	0	0	0	0	0	0	0	0	0	0	0	0	0	0	0	0	0	0	0	0	0	0	0	0	0	0	Others	Others	Others	Others	Others	OTU1814
OTU391	0	0	1	0	0	0	0	0	0	0	0	0	0	0	0	0	0	0	0	0	0	0	0	0	0	0	0	0	0	0	0	0	0	0	0	0	0	0	0	0	Others	Others	Others	Others	Others	OTU391
OTU1818	0	0	0	0	0	0	0	0	0	0	0	1	0	0	0	0	0	0	0	0	0	0	0	0	0	0	0	0	0	0	0	0	0	0	0	0	0	0	0	0	Others	Others	Others	Others	Others	OTU1818
OTU1851	0	0	0	0	0	0	0	0	0	0	0	0	0	0	0	0	0	0	1	0	0	0	0	0	0	0	0	0	0	1	0	0	0	0	0	0	0	0	1	0	Basidiomycota	Tremellomycetes	Cystofilobasidiales	Mrakiaceae	Tausonia	OTU1851
OTU4	3	2	4	0	0	1	0	0	0	1	0	0	0	0	0	0	0	0	0	0	0	0	0	0	0	0	0	0	0	0	4	0	0	0	0	0	0	0	1	0	Others	Others	Others	Others	Others	OTU4
OTU7	88	13	12	4	20	0	0	0	0	0	0	0	0	0	0	0	0	0	0	0	0	0	0	0	0	0	0	0	0	0	1	7	2	27	25	3	1	0	0	0	Others	Others	Others	Others	Others	OTU7
OTU1828	0	0	0	0	0	0	0	0	0	0	4	7	13	7	12	1	2	4	0	2	5	0	7	3	4	1	0	2	2	12	0	0	0	0	0	0	0	0	0	0	Ascomycota	Dothideomycetes	Pleosporales	Others	Others	OTU1828
OTU155	5	0	2	0	5	0	1	0	1	0	0	0	0	0	0	0	0	0	0	0	0	0	0	0	0	0	0	0	0	0	1	1	1	0	0	0	0	0	0	0	Others	Others	Others	Others	Others	OTU155
OTU154	31	29	8	23	15	0	0	0	0	0	0	0	0	0	0	0	0	0	0	0	0	0	0	0	0	0	0	0	0	0	0	4	1	0	0	0	0	0	0	0	Others	Others	Others	Others	Others	OTU154
OTU152	0	1	1	0	0	0	0	0	0	0	0	0	0	0	0	0	0	0	0	0	0	0	0	0	0	0	0	0	0	0	0	0	0	0	0	0	0	0	0	0	Others	Others	Others	Others	Others	OTU152
OTU1434	0	0	0	0	0	0	0	0	0	0	0	4	0	0	1	0	0	1	3	1	3	1	0	4	4	0	0	1	0	1	0	0	0	0	0	0	0	0	0	0	Ascomycota	Sordariomycetes	Coniochaetales	Others	Others	OTU1434
OTU2388	0	2	0	1	0	0	0	0	0	0	0	0	0	0	0	0	0	0	0	0	0	0	0	0	0	0	0	0	0	0	1	0	0	0	3	0	0	0	0	0	Chytridiomycota	Others	Others	Others	Others	OTU2388
OTU159	0	0	1	0	1	0	0	0	0	0	0	0	0	0	0	0	0	0	0	0	0	0	0	0	0	0	0	0	0	0	0	0	0	0	0	0	0	0	0	0	Others	Others	Others	Others	Others	OTU159
OTU2061	1	0	0	1	0	0	0	0	0	0	0	0	0	0	0	0	0	0	0	0	3	3	1	0	5	0	0	0	0	0	0	0	0	0	1	0	0	0	0	0	Others	Others	Others	Others	Others	OTU2061
OTU2062	0	0	0	0	0	0	0	0	0	0	0	0	0	0	0	0	0	0	0	0	0	0	0	0	4	0	0	0	0	0	0	0	0	0	0	0	0	0	0	0	Others	Others	Others	Others	Others	OTU2062
OTU1854	0	0	0	2	0	0	1	1	1	0	14	81	376	66	0	122	179	383	176	93	1	0	3	0	25	1	80	3	40	2	0	0	0	0	0	0	1	0	0	3	Ascomycota	Sordariomycetes	Sordariales	Chaetomiaceae	Trichocladium	OTU1854
OTU2302	0	0	0	0	0	0	0	0	0	0	0	0	0	0	0	0	0	0	0	0	0	0	0	0	0	0	0	0	0	0	0	0	7	0	0	0	0	0	0	0	Ascomycota	Dothideomycetes	Capnodiales	Mycosphaerellaceae	Zymoseptoria	OTU2302
OTU2178	4	0	1	7	0	0	0	0	0	0	0	0	0	0	0	0	0	0	0	0	0	0	0	0	0	0	0	0	0	0	2	0	5	0	5	0	0	0	0	0	Blastocladiomycota	Blastocladiomycetes	Blastocladiales	Catenariaceae	Catenaria	OTU2178
OTU886	0	0	0	0	0	0	0	0	0	0	14	7	3	21	24	4	0	3	1	3	0	0	2	0	0	1	0	0	0	0	4	1	1	0	2	0	0	0	0	0	Ascomycota	Sordariomycetes	Sordariales	Lasiosphaeriaceae	Others	OTU886
OTU1959	3	0	0	0	0	0	1	0	0	0	0	0	0	0	0	3	0	1	1	3	0	0	0	0	0	0	0	0	0	0	0	0	0	0	0	0	0	0	0	0	Basidiomycota	Tremellomycetes	Filobasidiales	Filobasidiaceae	Naganishia	OTU1959
OTU442	0	0	0	0	0	0	0	0	0	0	0	0	0	0	0	0	0	1	0	0	0	0	0	0	0	0	0	0	0	0	0	0	0	0	0	0	0	0	0	0	Ascomycota	Sordariomycetes	Hypocreales	Nectriaceae	Fusarium	OTU442
OTU2110	0	0	0	0	0	0	0	0	0	0	0	0	0	0	0	0	0	0	0	0	0	0	0	0	0	1	0	1	0	0	0	0	0	0	0	0	0	0	0	0	Others	Others	Others	Others	Others	OTU2110
OTU2064	0	0	0	0	0	0	0	0	0	0	0	0	3	0	2	0	0	0	0	0	0	0	0	0	73	3	0	0	25	5	0	0	0	0	0	0	0	0	0	0	Ascomycota	Sordariomycetes	Sordariales	Lasiosphaeriaceae	Cladorrhinum	OTU2064
OTU2317	0	0	0	0	0	0	0	0	0	0	0	0	0	0	0	0	0	0	0	0	0	0	0	0	0	0	0	0	0	0	0	0	82	0	0	0	0	0	0	0	Ascomycota	Sordariomycetes	Others	Others	Others	OTU2317
OTU2115	0	0	0	0	0	0	0	0	0	0	0	0	0	0	0	0	0	0	0	0	0	0	0	0	0	0	0	2	0	0	0	0	0	0	0	0	0	0	0	0	Others	Others	Others	Others	Others	OTU2115
OTU216	6	5	19	15	6	0	0	0	0	0	0	0	0	0	0	0	0	0	0	0	0	0	0	0	0	0	0	0	0	0	0	0	0	1	0	0	0	0	0	0	Mortierellomycota	Mortierellomycetes	Mortierellales	Mortierellaceae	Mortierella	OTU216
OTU2117	0	0	0	0	0	0	0	0	0	0	0	0	0	0	0	0	0	0	0	0	0	0	0	0	0	0	0	1	0	0	0	0	0	0	0	0	0	0	0	0	Others	Others	Others	Others	Others	OTU2117
OTU2118	0	0	0	0	0	0	0	0	0	0	0	0	0	0	0	0	0	0	0	0	1	0	0	0	0	0	0	0	0	0	0	0	1	0	0	0	0	0	0	0	Others	Others	Others	Others	Others	OTU2118
OTU568	63	83	47	55	55	2	2	4	5	0	2	0	0	0	1	2	0	0	0	0	0	0	1	0	3	0	0	0	3	0	14	72	30	24	110	5	9	30	15	11	Ascomycota	Sordariomycetes	Hypocreales	Hypocreales_fam_Incertae_sedis	Acremonium	OTU568
OTU1390	0	0	0	0	0	0	0	0	0	0	0	0	0	0	0	1	0	0	0	0	0	0	0	0	0	0	0	0	0	0	1	0	0	0	1	0	0	0	0	0	Ascomycota	Sordariomycetes	Xylariales	Diatrypaceae	Eutypella	OTU1390
OTU1367	0	0	0	0	0	0	0	0	0	0	0	0	0	0	0	0	0	0	0	0	0	0	0	0	0	0	0	1	0	0	0	0	0	1	0	0	0	0	0	0	Others	Others	Others	Others	Others	OTU1367
OTU1365	0	0	0	0	0	0	0	0	0	0	20	86	64	23	276	57	5	48	58	9	51	2	6	18	35	3	7	7	4	3	0	0	0	0	0	0	0	0	0	0	Others	Others	Others	Others	Others	OTU1365
OTU757	2	1	1	5	0	0	0	0	2	0	0	0	0	0	1	0	0	0	0	0	0	0	0	0	0	0	0	0	0	0	4	3	7	6	5	1	0	0	1	0	Ascomycota	Dothideomycetes	Pleosporales	Massarinaceae	Stagonospora	OTU757
OTU1321	0	0	0	0	0	0	0	0	0	0	0	0	0	0	0	0	0	0	0	0	0	0	0	0	0	0	0	0	0	0	0	0	0	2	0	0	0	0	0	0	Ascomycota	Sordariomycetes	Hypocreales	Nectriaceae	Fusicolla	OTU1321
OTU561	0	0	0	0	0	0	0	0	0	0	0	1	0	0	0	0	0	0	0	0	0	0	0	0	0	0	0	0	0	0	0	0	0	0	0	0	0	0	0	0	Others	Others	Others	Others	Others	OTU561
OTU2519	16	6	0	0	0	0	0	0	0	0	0	0	0	0	0	0	0	0	0	0	0	0	0	0	0	0	0	0	0	0	16	44	28	6	23	5	7	11	6	16	Ascomycota	Sordariomycetes	Sordariales	Lasiosphaeriaceae	Others	OTU2519
OTU1194	0	0	0	0	0	0	0	0	0	0	0	0	4	0	0	0	0	0	0	0	0	0	0	0	0	0	0	0	0	0	0	0	0	0	0	0	0	0	0	0	Mortierellomycota	Others	Others	Others	Others	OTU1194
OTU2435	0	0	4	0	4	0	1	0	0	0	0	0	0	0	0	0	0	0	0	0	0	0	0	0	0	0	0	0	0	0	1	2	2	3	2	1	0	1	4	0	Ascomycota	Sordariomycetes	Microascales	Others	Others	OTU2435
OTU291	34	52	10	11	129	0	1	1	0	0	0	0	1	0	0	0	0	0	0	0	0	0	0	0	0	0	0	0	0	0	6	4	4	1	8	1	0	1	5	3	Ascomycota	Sordariomycetes	Hypocreales	Hypocreaceae	Trichoderma	OTU291
OTU2487	0	0	0	0	0	0	0	0	0	0	0	0	0	0	0	0	0	0	0	0	0	0	0	0	0	0	0	0	0	0	0	0	0	0	0	0	0	1	0	0	Others	Others	Others	Others	Others	OTU2487
OTU1761	0	0	0	0	0	0	0	0	0	0	0	0	0	0	0	0	0	2	0	0	0	0	0	0	0	0	0	0	0	0	0	0	0	0	0	0	0	0	0	0	Basidiomycota	Tremellomycetes	Tremellales	Bulleribasidiaceae	Vishniacozyma	OTU1761
OTU2036	0	0	0	0	0	0	0	0	0	0	0	0	0	1	0	0	0	0	1	0	0	2	0	0	0	1	1	1	0	0	0	0	0	0	0	0	0	0	0	0	Ascomycota	Sordariomycetes	Sordariales	Chaetomiaceae	Others	OTU2036
OTU2247	0	0	0	0	0	0	0	0	0	0	0	0	0	0	0	0	0	0	0	0	0	0	0	0	0	0	0	0	0	0	0	1	0	0	0	0	0	0	0	0	Others	Others	Others	Others	Others	OTU2247
OTU2415	0	0	0	0	0	0	0	0	0	0	0	0	0	0	0	0	0	0	0	0	0	0	0	0	0	0	0	0	0	0	0	0	0	0	2	0	0	0	0	0	Basidiomycota	Tremellomycetes	Tremellales	Others	Others	OTU2415
OTU2249	0	0	0	0	1	0	0	0	0	0	0	0	0	0	0	0	0	0	0	0	0	0	0	0	0	0	0	0	0	0	3	4	0	0	0	0	0	2	0	0	Others	Others	Others	Others	Others	OTU2249
OTU1964	0	0	0	0	0	0	0	0	0	0	0	0	0	0	1	0	0	1	0	0	0	0	0	0	0	0	0	0	0	0	0	0	0	0	0	0	0	0	0	0	Others	Others	Others	Others	Others	OTU1964
OTU1965	0	0	0	0	0	0	0	0	0	0	0	0	0	0	0	0	0	8	0	0	0	0	0	0	0	0	0	0	0	0	0	0	0	0	0	0	0	0	0	0	Others	Others	Others	Others	Others	OTU1965
OTU1860	0	0	0	0	0	0	0	0	0	0	0	0	7	0	1	0	0	0	0	0	0	0	2	0	0	0	0	0	0	0	0	0	0	0	0	0	0	0	0	0	Mortierellomycota	Mortierellomycetes	Mortierellales	Mortierellaceae	Mortierella	OTU1860
OTU1527	59	365	27	10	14	15	5	8	30	10	405	281	284	217	216	132	58	143	108	146	7	18	39	22	27	33	19	23	32	22	70	126	147	66	63	54	79	49	216	88	Ascomycota	Sordariomycetes	Sordariales	Lasiosphaeriaceae	Schizothecium	OTU1527
OTU2172	0	0	0	0	0	0	0	0	0	0	0	0	0	0	0	0	0	0	0	0	0	0	0	0	0	0	0	0	0	0	1	0	0	1	0	0	0	0	0	0	Ascomycota	Sordariomycetes	Sordariales	Others	Others	OTU2172
OTU307	50	145	148	87	182	18509	18673	17109	20322	16637	13	7	27	34	410	383	89	184	164	330	129	4	112	145	167	283	105	240	396	189	48	31	62	5	71	2833	2677	3519	3408	3241	Ascomycota	Dothideomycetes	Pleosporales	Didymellaceae	Epicoccum	OTU307
OTU2439	0	0	0	8	5	0	0	1	0	1	15	10	0	14	1	0	0	0	0	0	0	0	0	0	0	0	0	0	0	0	0	0	4	9	1	6	3	2	6	9	Ascomycota	Others	Others	Others	Others	OTU2439
OTU1045	0	0	0	0	0	0	0	1	0	0	0	0	0	0	0	2	2	0	0	0	0	0	0	0	0	2	0	0	0	1	0	0	1	0	1	1	0	0	0	0	Basidiomycota	Cystobasidiomycetes	Cystobasidiomycetes_ord_Incertae_sedis	Symmetrosporaceae	Symmetrospora	OTU1045
OTU79	2	1	2	2	0	0	0	1	0	0	0	0	0	0	0	0	0	0	0	0	0	0	0	0	0	0	0	0	0	0	1	2	0	0	0	0	0	0	0	0	Others	Others	Others	Others	Others	OTU79
OTU1468	0	0	0	0	1	0	0	0	0	0	0	0	0	0	0	0	0	0	0	0	0	0	0	0	1	0	0	0	0	0	0	0	0	0	0	0	0	0	0	0	Ascomycota	Sordariomycetes	Hypocreales	Nectriaceae	Fusarium	OTU1468
OTU539	1	6	18	3	5	0	0	0	0	0	2	0	2	3	2	0	1	0	0	0	0	0	1	0	0	0	0	0	0	0	0	5	0	2	5	3	3	3	1	7	Mucoromycota	Mucoromycetes	Mucorales	Rhizopodaceae	Rhizopus	OTU539
OTU70	0	3	0	0	0	0	0	0	0	0	0	0	0	0	0	0	0	0	0	0	0	0	0	0	0	0	0	0	0	0	0	0	0	0	0	0	0	0	0	0	Others	Others	Others	Others	Others	OTU70
OTU75	1	2	3	7	5	0	0	0	0	0	0	0	0	0	0	0	0	0	0	0	0	0	0	0	0	0	0	0	0	0	2	0	0	0	0	0	0	1	0	0	Others	Others	Others	Others	Others	OTU75
OTU25	15	0	0	0	0	0	0	0	0	0	0	0	0	0	0	0	0	0	0	0	0	0	0	0	0	0	0	0	0	0	0	0	0	0	0	0	0	0	0	0	Ascomycota	Sordariomycetes	Others	Others	Others	OTU25
OTU1690	0	0	0	0	0	0	0	0	0	0	0	0	0	0	0	0	0	0	0	0	0	0	0	0	0	0	0	0	0	0	0	0	0	0	0	2	0	1	0	1	Basidiomycota	Tremellomycetes	Cystofilobasidiales	Cystofilobasidiaceae	Cystofilobasidium	OTU1690
OTU350	5	2	1	5	2	0	0	2	5	1	0	0	0	0	0	0	0	0	0	1	0	0	0	0	0	0	0	0	0	0	23	28	25	13	34	10	5	5	12	19	Ascomycota	Sordariomycetes	Sordariales	Lasiosphaeriaceae	Schizothecium	OTU350
OTU2214	1	0	0	0	0	0	0	0	0	0	0	0	0	0	0	0	0	0	0	0	0	0	0	0	0	0	0	0	0	0	2	0	0	0	0	0	0	0	0	0	Chytridiomycota	Others	Others	Others	Others	OTU2214
OTU920	1	0	0	0	0	0	0	0	0	0	0	0	0	2	0	0	0	0	0	0	0	0	0	0	0	0	0	0	0	0	0	0	0	0	0	0	0	0	0	0	Ascomycota	Dothideomycetes	Pleosporales	Pleosporaceae	Alternaria	OTU920
OTU400	0	0	0	0	0	0	0	0	0	0	0	0	0	0	0	1	0	1	0	0	0	0	0	0	0	0	1	3	0	0	0	0	0	0	0	0	0	0	0	0	Mortierellomycota	Mortierellomycetes	Mortierellales	Mortierellaceae	Mortierella	OTU400
OTU2486	4	3	1	0	2	0	1	0	1	0	0	1	1	2	1	3	0	3	5	1	1	4	0	1	2	1	0	0	0	1	6	2	1	4	8	1	0	1	1	1	Ascomycota	Sordariomycetes	Hypocreales	Nectriaceae	Others	OTU2486
OTU202	1	0	0	0	0	0	0	0	0	0	0	0	0	0	0	0	0	0	0	0	0	0	0	0	0	0	0	0	0	0	0	0	0	0	0	0	0	0	0	0	Chytridiomycota	Others	Others	Others	Others	OTU202
OTU1811	0	0	0	0	0	0	0	0	0	0	0	1	0	1	0	0	0	0	0	0	0	0	0	0	0	0	0	0	0	0	0	0	0	0	0	0	0	0	0	0	Ascomycota	Sordariomycetes	Hypocreales	Ophiocordycipitaceae	Purpureocillium	OTU1811
OTU1232	0	0	0	0	1	0	0	0	0	0	0	0	0	0	1	0	0	0	0	0	0	0	0	0	0	0	0	0	0	0	0	0	0	0	0	0	0	0	0	0	Ascomycota	Dothideomycetes	Capnodiales	Cladosporiaceae	Cladosporium	OTU1232
OTU422	0	0	0	0	0	0	1	0	0	0	0	0	0	0	0	0	0	0	0	0	0	0	0	0	0	0	1	0	0	1	0	0	0	0	0	0	0	0	0	0	Ascomycota	Sordariomycetes	Hypocreales	Hypocreales_fam_Incertae_sedis	Others	OTU422
OTU697	0	0	0	0	0	0	0	0	0	0	0	0	0	0	0	1	0	0	0	0	0	0	0	0	0	0	0	0	0	0	0	0	0	0	0	0	0	0	0	0	Ascomycota	Sordariomycetes	Sordariales	Lasiosphaeriaceae	Zygopleurage	OTU697
OTU1775	0	0	0	0	0	0	0	0	0	0	19	2	7	0	2	6	0	2	2	0	3	0	0	0	0	0	0	0	0	0	0	0	0	0	0	0	0	0	0	0	Others	Others	Others	Others	Others	OTU1775
OTU1774	0	0	0	0	0	0	0	0	0	0	3	0	6	0	0	0	0	0	0	0	0	0	0	0	0	0	0	0	0	0	0	0	0	0	0	0	0	0	0	0	Others	Others	Others	Others	Others	OTU1774
OTU1776	0	0	0	0	0	0	0	0	0	0	3	4	4	4	1	1	1	0	4	1	6	2	4	7	3	0	3	3	0	11	0	0	0	0	0	0	0	0	0	0	Others	Others	Others	Others	Others	OTU1776
OTU834	0	0	0	0	0	0	0	0	0	0	7	20	10	9	6	7	0	1	2	4	6	0	1	0	2	1	0	0	0	0	0	0	0	0	0	0	0	0	0	0	Ascomycota	Others	Others	Others	Others	OTU834
OTU632	0	1	0	0	0	3	0	0	1	1	0	0	0	0	0	0	0	0	0	1	0	0	0	0	0	0	3	0	0	0	0	0	0	0	1	1	0	0	0	0	Ascomycota	Dothideomycetes	Pleosporales	Didymellaceae	Epicoccum	OTU632
OTU1888	0	0	0	0	0	0	0	0	0	0	0	0	0	1	0	0	0	0	0	0	0	0	0	0	0	0	0	0	0	0	0	0	0	0	0	0	0	0	0	0	Ascomycota	Sordariomycetes	Coniochaetales	Others	Others	OTU1888
OTU538	1	0	0	3	0	0	0	0	1	0	0	0	0	0	0	0	0	0	0	0	0	0	0	0	1	0	0	0	0	0	2	0	0	0	0	0	0	0	0	0	Ascomycota	Dothideomycetes	Pleosporales	Periconiaceae	Periconia	OTU538
OTU91	1	1	0	1	0	0	0	0	0	0	0	0	0	0	0	0	0	0	0	0	0	0	0	0	0	0	0	0	0	0	0	0	0	0	0	0	0	0	0	0	Others	Others	Others	Others	Others	OTU91
OTU2301	0	0	1	1	0	0	0	0	0	0	0	0	0	0	0	0	0	0	0	0	0	0	0	0	0	0	0	0	0	0	0	4	10	0	0	0	2	0	0	0	Chytridiomycota	Lobulomycetes	Others	Others	Others	OTU2301
OTU1392	0	0	0	0	0	0	0	0	0	0	0	0	0	0	0	0	0	0	0	0	0	0	0	0	0	0	0	0	0	13	0	0	0	0	0	0	0	0	0	0	Ascomycota	Sordariomycetes	Sordariales	Lasiosphaeriaceae	Cercophora	OTU1392
OTU562	0	0	0	0	0	0	0	0	0	0	0	0	0	0	0	0	0	0	0	0	0	0	0	0	0	0	0	1	0	0	0	0	0	0	0	0	0	0	0	0	Basidiomycota	Agaricostilbomycetes	Agaricostilbales	Kondoaceae	Kondoa	OTU562
OTU716	0	0	0	0	0	0	0	0	0	0	0	0	3	0	0	0	0	0	0	0	0	0	0	0	0	0	0	0	0	0	0	0	0	0	0	0	0	0	0	0	Others	Others	Others	Others	Others	OTU716
OTU1947	0	0	0	0	0	0	0	0	0	0	2	0	0	0	0	0	1	0	0	0	0	0	0	0	0	0	0	2	0	0	0	0	0	0	0	0	0	0	0	0	Ascomycota	Sordariomycetes	Sordariales	Lasiosphaeriaceae	Podospora	OTU1947
OTU2429	0	0	0	0	0	0	0	0	0	0	0	0	0	0	0	0	0	0	0	0	0	0	0	0	0	0	0	0	0	0	0	0	0	0	0	7	5	1	1	0	Ascomycota	Sordariomycetes	Hypocreales	Nectriaceae	Fusicolla	OTU2429
OTU141	0	0	30	6	0	0	0	0	0	0	0	1	0	0	0	0	0	0	0	0	0	0	0	0	0	0	0	0	0	0	1	0	0	0	1	0	0	0	0	1	Ascomycota	Sordariomycetes	Hypocreales	Hypocreales_fam_Incertae_sedis	Acremonium	OTU141
OTU2186	0	0	0	0	0	0	0	0	0	0	0	0	0	0	0	0	0	0	0	0	0	0	0	0	0	0	0	0	0	0	2	5	1	0	0	0	0	0	0	0	Ascomycota	Sordariomycetes	Hypocreales	Hypocreales_fam_Incertae_sedis	Acremonium	OTU2186
OTU684	0	0	0	0	0	0	0	0	0	0	0	0	0	0	0	0	0	0	0	0	0	2	0	0	0	0	0	1	0	0	0	0	0	0	0	0	0	0	0	0	Ascomycota	Leotiomycetes	Helotiales	Helotiales_fam_Incertae_sedis	Amphobotrys	OTU684
OTU95	0	1	0	1	0	0	0	0	0	0	0	0	0	0	0	0	0	0	0	0	0	0	0	0	0	0	0	0	0	0	0	0	0	0	1	1	0	0	0	0	Ascomycota	Sordariomycetes	Microascales	Halosphaeriaceae	Cirrenalia	OTU95
OTU2216	2	2	1	6	0	0	0	0	0	0	0	0	0	0	0	0	0	0	0	0	0	0	0	0	0	0	0	0	0	0	24	20	10	20	12	1	3	1	0	0	Chytridiomycota	GS13	Others	Others	Others	OTU2216
OTU2364	0	1	0	0	1	0	0	0	0	0	0	1	1	0	1	0	0	0	0	0	1	0	0	0	0	0	0	0	0	0	0	0	0	42	0	0	0	0	0	0	Chytridiomycota	Others	Others	Others	Others	OTU2364
OTU215	0	0	0	6	0	0	0	0	0	0	0	0	0	0	0	0	0	0	0	0	0	0	0	0	0	0	0	0	0	0	0	0	0	0	0	0	0	0	0	0	Ascomycota	Sordariomycetes	Hypocreales	Stachybotryaceae	Stachybotrys	OTU215
OTU868	0	0	0	0	0	0	0	0	0	0	0	0	0	0	0	0	0	0	0	1	0	0	0	0	1	0	0	0	0	0	0	0	0	0	0	0	0	0	0	0	Ascomycota	Sordariomycetes	Glomerellales	Others	Others	OTU868
OTU283	0	0	2	1	3	0	0	0	0	0	0	0	0	0	0	0	0	0	0	0	0	0	0	0	0	0	0	0	0	0	0	0	0	0	0	0	0	0	0	0	Kickxellomycota	GS19	GS19	Others	Others	OTU283
OTU2489	0	0	0	0	0	0	0	0	0	0	0	0	0	0	0	0	0	0	0	0	0	0	0	0	0	0	0	0	0	0	0	0	0	0	0	0	0	3	2	0	Ascomycota	Dothideomycetes	Pleosporales	Pleosporaceae	Pyrenophora	OTU2489
OTU1544	0	0	0	0	0	0	0	0	0	0	0	0	0	0	0	0	0	0	0	0	1	0	0	1	0	0	0	0	0	0	0	0	0	0	0	0	0	0	0	0	Chytridiomycota	Others	Others	Others	Others	OTU1544
OTU344	1315	1040	1226	1063	1474	101	93	121	174	141	0	0	2	1	0	0	0	0	0	1	0	0	0	5	5	0	0	0	0	0	759	1321	1253	544	1004	485	701	865	1051	977	Ascomycota	Sordariomycetes	Sordariales	Lasiosphaeriaceae	Schizothecium	OTU344
OTU1003	1	0	0	0	0	0	0	0	0	0	0	0	0	0	0	0	0	0	0	0	0	0	0	0	0	0	0	0	0	0	0	0	0	0	0	0	0	1	1	0	Ascomycota	Dothideomycetes	Pleosporales	Torulaceae	Torula	OTU1003
OTU2529	0	0	2	0	0	0	0	0	0	0	0	0	0	0	0	0	1	0	0	0	0	0	0	0	0	0	0	0	0	0	0	3	0	0	1	0	0	0	0	5	Ascomycota	Sordariomycetes	Sordariales	Lasiosphaeriaceae	Cercophora	OTU2529
OTU303	0	0	0	0	0	2	0	0	0	0	0	0	0	0	0	0	0	0	0	0	0	0	0	0	0	0	0	0	1	0	0	0	0	0	0	0	0	0	0	0	Ascomycota	Sordariomycetes	Sordariales	Chaetomiaceae	Achaetomium	OTU303
OTU1550	1	0	0	0	0	0	0	0	0	0	0	0	0	0	0	0	0	0	0	0	0	0	0	0	0	0	0	0	0	0	5	1	3	4	0	0	0	0	0	0	Chytridiomycota	Spizellomycetes	Spizellomycetales	Powellomycetaceae	Others	OTU1550
OTU371	5	7	5	1	3	2	4	13	6	8	0	2	0	0	2	7	0	1	7	5	0	1	0	1	3	3	5	4	15	8	9	11	25	8	2	44	55	74	57	118	Ascomycota	Leotiomycetes	Helotiales	Hyaloscyphaceae	Cistella	OTU371
OTU1659	0	0	0	0	0	0	0	0	0	0	0	0	0	0	0	0	0	0	0	0	0	0	0	2	0	0	0	0	0	0	0	0	0	0	0	0	0	0	0	0	Ascomycota	Sordariomycetes	Sordariales	Chaetomiaceae	Myceliophthora	OTU1659
OTU537	0	0	0	0	0	0	0	0	0	0	0	0	0	0	0	0	0	0	0	0	0	0	0	0	0	48	0	0	0	23	0	0	0	0	0	0	0	0	0	0	Mortierellomycota	Mortierellomycetes	Mortierellales	Mortierellaceae	Mortierella	OTU537
OTU1500	34	24	49	30	38	0	2	0	0	0	5	18	7	16	8	3	0	2	4	1	4	1	1	18	5	2	2	2	2	3	20	16	60	18	24	8	11	11	6	15	Ascomycota	Sordariomycetes	Hypocreales	Hypocreales_fam_Incertae_sedis	Acremonium	OTU1500
OTU2270	0	0	0	0	0	0	0	0	0	0	0	0	0	0	0	0	0	0	0	0	0	0	0	0	0	0	0	0	0	0	0	1	0	0	0	0	0	0	0	0	Others	Others	Others	Others	Others	OTU2270
OTU2272	0	0	0	0	0	0	0	0	0	0	0	0	0	0	1	0	0	0	0	0	0	0	0	0	0	0	0	0	0	0	49	79	94	45	43	24	10	17	22	15	Others	Others	Others	Others	Others	OTU2272
OTU2277	1	0	0	1	1	0	0	0	0	0	0	0	0	0	0	0	0	0	0	0	0	0	0	0	0	0	0	0	0	0	510	435	153	36	844	7	40	38	30	4	Others	Others	Others	Others	Others	OTU2277
OTU2180	0	9	0	6	0	0	0	0	2	1	0	0	0	0	0	0	1	0	0	0	0	0	0	0	0	0	0	0	0	0	11	5	12	6	19	1	0	3	4	0	Ascomycota	Dothideomycetes	Pleosporales	Cucurbitariaceae	Pyrenochaetopsis	OTU2180
OTU1944	0	0	0	0	0	0	6	0	0	0	78	0	0	0	0	61	4	1	0	0	2	0	0	0	1	0	0	0	0	0	0	0	0	0	0	0	0	0	0	0	Basidiomycota	Agaricomycetes	Polyporales	Others	Others	OTU1944
OTU883	0	0	0	0	0	0	0	0	0	0	0	3	0	0	0	0	0	0	0	0	0	0	0	0	0	0	0	0	0	0	0	0	0	0	0	0	0	0	0	0	Ascomycota	Leotiomycetes	Erysiphales	Erysiphaceae	Golovinomyces	OTU883
OTU2259	1	0	0	0	0	0	0	0	0	0	0	0	0	0	0	0	0	0	0	0	0	0	0	0	0	0	0	0	0	0	0	0	0	0	0	0	0	0	0	0	Ascomycota	Sordariomycetes	Sordariales	Lasiosphaeriaceae	Others	OTU2259
OTU717	0	0	0	0	0	0	0	0	0	0	0	0	1	0	0	0	0	0	0	1	0	0	0	0	0	0	0	0	0	0	0	0	0	0	0	0	0	0	0	0	Ascomycota	Sordariomycetes	Xylariales	Diatrypaceae	Diatrypella	OTU717
OTU624	12	0	5	0	1	0	0	0	6	1	0	0	0	0	0	3	0	0	0	0	0	0	0	0	0	0	0	0	0	0	2	5	26	28	6	3	0	9	10	6	Ascomycota	Dothideomycetes	Pleosporales	Phaeosphaeriaceae	Others	OTU624
OTU1263	0	3	0	0	0	0	0	0	0	0	0	0	1	0	2	0	0	0	0	0	0	0	0	0	0	0	0	2	0	0	0	0	0	1	0	0	0	0	0	0	Basidiomycota	Agaricomycetes	Agaricales	Psathyrellaceae	Coprinellus	OTU1263
OTU521	1	0	0	0	0	0	0	0	0	0	0	0	0	0	0	0	0	0	0	0	0	0	0	0	0	0	0	0	0	0	0	0	1	0	0	0	0	0	0	0	Ascomycota	Sordariomycetes	Magnaporthales	Magnaporthaceae	Gaeumannomyces	OTU521
OTU2373	0	6	3	0	0	0	0	1	0	0	0	0	0	0	0	0	0	0	0	0	0	0	0	0	0	0	0	0	0	0	5	3	0	1	0	2	0	0	0	0	Ascomycota	Others	Others	Others	Others	OTU2373
OTU2175	227	143	152	158	141	4	3	11	8	4	35	8	19	20	10	0	0	3	2	0	56	60	13	1	4	17	17	31	9	37	257	152	148	183	139	18	12	18	20	21	Ascomycota	Sordariomycetes	Sordariales	Chaetomiaceae	Trichocladium	OTU2175
OTU1825	0	0	0	0	0	0	0	0	0	0	6	3	10	1	5	0	0	0	0	0	0	0	0	0	0	0	0	0	0	0	0	0	0	0	0	0	0	0	0	0	Others	Others	Others	Others	Others	OTU1825
OTU1824	0	0	0	0	0	0	0	0	0	0	0	1	0	0	0	0	0	0	0	0	0	0	0	0	0	0	0	0	0	0	0	0	0	0	0	0	0	0	0	0	Others	Others	Others	Others	Others	OTU1824
OTU1826	0	0	0	0	0	0	0	0	0	0	0	4	3	2	4	0	0	0	0	0	0	0	0	0	0	0	0	0	0	0	0	0	0	0	0	0	0	0	0	0	Others	Others	Others	Others	Others	OTU1826
OTU1820	0	0	0	0	0	0	0	0	0	0	19	40	26	11	30	5	1	4	3	0	12	1	7	0	2	0	2	6	0	0	0	0	0	0	0	0	0	0	0	0	Others	Others	Others	Others	Others	OTU1820
OTU745	0	0	0	0	0	0	0	2	0	1	0	0	0	0	0	3	1	6	1	0	0	0	0	0	0	1	2	3	2	0	0	0	0	0	0	0	0	0	0	0	Basidiomycota	Tremellomycetes	Cystofilobasidiales	Mrakiaceae	Mrakia	OTU745
OTU2292	8	5	3	7	0	0	0	0	0	0	0	0	0	0	0	0	0	0	0	0	0	0	0	0	0	0	0	0	0	0	1	1	0	0	3	0	0	0	0	0	Others	Others	Others	Others	Others	OTU2292
OTU2290	34	35	37	68	127	1	0	10	1	5	0	0	0	0	0	0	0	0	0	0	0	0	0	0	2	0	0	0	0	0	26	27	26	14	10	53	36	26	33	22	Others	Others	Others	Others	Others	OTU2290
OTU1935	0	4	7	4	3	0	0	0	0	0	2	0	2	11	2	1482	1532	1788	1060	1501	0	0	0	1	0	15	22	35	8	32	0	1	1	0	0	1	3	1	0	2	Chytridiomycota	Others	Others	Others	Others	OTU1935
OTU2294	1	0	1	2	1	0	0	0	0	0	0	0	0	0	0	0	0	0	0	0	0	0	0	0	0	0	0	0	0	0	1	1	0	0	0	0	0	0	0	0	Others	Others	Others	Others	Others	OTU2294
OTU161	1	1	2	5	0	0	0	0	0	0	0	0	0	0	0	0	0	0	0	0	0	0	0	0	0	0	0	0	0	0	0	0	0	0	0	0	0	0	1	0	Others	Others	Others	Others	Others	OTU161
OTU2299	0	0	0	0	0	0	0	0	0	0	3	0	2	0	0	0	0	0	0	0	0	0	0	0	0	0	0	0	0	0	4	28	3	11	5	0	0	0	0	0	Others	Others	Others	Others	Others	OTU2299
OTU2298	7	5	1	4	7	0	1	0	0	0	0	0	0	0	0	0	1	0	0	0	0	0	0	0	0	0	0	0	1	0	12	11	11	5	11	3	1	2	5	5	Others	Others	Others	Others	Others	OTU2298
OTU164	7	0	19	0	1	0	0	0	0	0	0	0	0	0	0	0	0	0	0	0	0	0	0	0	0	0	0	0	0	0	0	0	0	0	0	3	0	0	0	1	Others	Others	Others	Others	Others	OTU164
OTU166	0	0	1	0	0	0	0	0	0	0	0	0	0	0	0	0	0	0	0	0	0	0	0	0	0	0	0	0	0	0	0	0	0	0	1	1	0	0	0	0	Others	Others	Others	Others	Others	OTU166
OTU2051	0	0	0	0	0	0	0	0	0	0	0	8	3	1	0	3	0	0	2	0	4	4	0	8	35	0	1	1	1	2	0	0	0	0	0	0	0	0	0	0	Others	Others	Others	Others	Others	OTU2051
OTU2053	0	0	0	0	0	0	0	0	0	0	224	332	238	473	300	18	10	12	28	27	1398	1190	1471	683	1484	22	20	40	15	37	0	0	0	0	0	0	0	0	0	0	Others	Others	Others	Others	Others	OTU2053
OTU1179	0	0	0	0	0	0	0	0	0	0	0	0	0	0	0	0	0	0	0	0	0	0	0	0	0	0	0	0	0	0	0	1	0	0	0	0	0	2	0	0	Ascomycota	Dothideomycetes	Pleosporales	Arthopyreniaceae	Others	OTU1179
OTU90	0	1	0	0	0	0	0	0	0	0	0	0	0	0	0	0	0	0	0	0	0	0	0	0	0	0	0	0	0	0	0	0	0	0	0	0	0	0	0	0	Mortierellomycota	Mortierellomycetes	Mortierellales	Mortierellaceae	Mortierella	OTU90
OTU1839	1	0	0	0	0	0	0	0	0	0	2	0	1	0	3	0	1	0	0	2	0	0	0	0	0	0	0	0	0	0	0	0	0	1	0	0	0	1	0	0	Ascomycota	Others	Others	Others	Others	OTU1839
OTU2448	25	10	37	10	8	0	1	6	3	2	0	0	0	0	0	0	0	0	0	0	0	0	0	1	0	0	0	0	0	0	47	64	108	54	47	5	0	2	2	10	Basidiomycota	Tremellomycetes	Tremellales	Trimorphomycetaceae	Saitozyma	OTU2448
OTU630	0	0	0	0	0	0	0	0	0	0	0	1	0	0	0	0	0	0	0	0	0	0	0	0	0	0	0	0	0	0	0	0	0	0	0	0	0	0	0	0	Ascomycota	Dothideomycetes	Pleosporales	Lentitheciaceae	Others	OTU630
OTU1835	0	0	0	0	0	0	0	0	0	0	0	0	5	0	0	0	0	0	0	0	0	0	0	0	0	0	0	0	0	0	0	0	0	0	0	0	0	0	0	0	Ascomycota	Others	Others	Others	Others	OTU1835
OTU2031	0	0	0	0	0	0	0	0	0	0	21	11	21	8	0	0	0	2	0	5	0	6	25	11	33	14	26	10	5	27	0	0	0	0	0	0	0	0	0	0	Mortierellomycota	Mortierellomycetes	Mortierellales	Mortierellaceae	Mortierella	OTU2031
OTU123	0	42	2	0	0	0	0	0	0	0	0	3	0	0	0	1	0	0	0	0	0	0	0	0	0	0	0	0	0	0	0	0	0	0	0	0	0	0	0	0	Ascomycota	Dothideomycetes	Pleosporales	Sporormiaceae	Preussia	OTU123
OTU1554	0	0	0	0	0	0	0	0	0	0	0	0	0	0	0	1	0	0	0	0	0	0	0	0	0	0	0	0	0	0	0	0	0	0	0	0	0	0	0	0	Others	Others	Others	Others	Others	OTU1554
OTU1807	0	0	0	0	0	0	0	0	0	0	0	2	3	1	0	1	1	1	0	1	3	0	1	1	7	0	0	0	0	2	0	0	0	1	0	0	0	0	0	1	Chytridiomycota	Others	Others	Others	Others	OTU1807
OTU2498	5	5	4	2	12	28	41	49	68	25	0	0	0	0	0	0	0	0	0	2	8	0	0	0	0	0	0	0	0	0	0	4	10	0	1	287	256	259	539	228	Ascomycota	Leotiomycetes	Helotiales	Sclerotiniaceae	Botrytis	OTU2498
OTU544	1	0	0	0	0	0	0	0	0	0	2	0	0	8	2	1	0	0	0	1	0	1	0	5	0	0	0	0	0	0	0	0	0	0	0	0	0	0	0	0	Ascomycota	Pezizomycetes	Pezizales	Ascodesmidaceae	Eleutherascus	OTU544
OTU187	0	0	4	0	0	0	0	0	0	1	0	0	0	0	0	0	0	0	0	0	0	0	0	0	0	0	0	0	0	0	0	0	0	0	0	0	0	0	0	0	Ascomycota	Dothideomycetes	Capnodiales	Mycosphaerellaceae	Pseudocercospora	OTU187
OTU1399	0	0	0	0	0	0	0	0	0	0	0	0	0	0	0	0	0	0	0	0	0	0	0	0	0	0	0	0	0	0	0	1	0	0	1	0	0	0	0	0	Others	Others	Others	Others	Others	OTU1399
OTU656	25	5	4	7	5	6	0	1	3	0	87	155	32	35	48	24	9	15	20	12	54	49	25	30	40	15	12	13	9	12	3	7	7	6	8	2	3	9	5	3	Ascomycota	Dothideomycetes	Pleosporales	Phaeosphaeriaceae	Setophoma	OTU656
OTU28	6	0	0	0	0	0	0	0	0	0	0	0	0	0	0	0	0	0	0	0	0	0	0	0	0	0	0	0	0	0	4	0	0	0	0	1	1	0	2	6	Chytridiomycota	Others	Others	Others	Others	OTU28
OTU1397	0	0	0	0	0	0	0	0	0	0	0	0	0	14	0	0	0	0	0	0	14	0	0	0	0	8	0	0	0	1	0	0	0	0	0	0	0	0	0	0	Others	Others	Others	Others	Others	OTU1397
OTU2382	0	0	0	0	0	0	0	0	0	1	0	0	0	0	0	0	0	0	0	0	0	0	0	0	0	0	0	0	0	0	0	2	0	1	2	0	0	0	0	0	Ascomycota	Saccharomycetes	Saccharomycetales	Others	Others	OTU2382
OTU1700	0	0	0	0	0	0	0	0	0	0	0	0	0	0	0	4	0	0	0	1	1	0	0	0	0	0	0	0	0	1	0	0	0	0	0	0	0	0	0	0	Ascomycota	Dothideomycetes	Capnodiales	Cladosporiaceae	Cladosporium	OTU1700
OTU571	0	0	0	0	0	0	0	0	0	0	0	1	0	1	0	0	0	0	0	0	0	0	0	0	0	0	0	0	1	0	1	0	0	0	0	0	0	0	0	0	Others	Others	Others	Others	Others	OTU571
OTU570	0	0	0	0	0	0	0	0	0	0	0	1	0	0	0	0	0	0	0	0	0	0	0	0	0	0	0	0	0	0	0	1	0	0	0	0	0	1	0	0	Others	Others	Others	Others	Others	OTU570
OTU2423	0	0	0	3	6	0	0	0	0	0	0	0	2	0	0	0	0	0	0	0	0	0	0	0	0	0	0	0	0	0	1	0	0	0	0	0	0	0	0	0	Ascomycota	Sordariomycetes	Microascales	Others	Others	OTU2423
OTU111	4	5	4	1	1	0	0	0	0	0	0	0	0	0	0	0	0	0	0	0	0	0	0	0	0	0	0	0	0	0	0	0	0	0	0	0	0	0	0	0	Chytridiomycota	Others	Others	Others	Others	OTU111
OTU1611	3	1	0	7	1	0	0	1	0	0	1	7	2	0	0	0	0	0	0	0	0	0	0	0	0	0	0	0	0	0	0	0	0	1	0	0	0	3	0	5	Ascomycota	Sordariomycetes	Sordariales	Lasiosphaeriaceae	Cladorrhinum	OTU1611
OTU118	0	2	0	0	0	0	0	0	0	0	0	0	0	0	0	0	0	0	0	0	0	0	0	0	0	0	0	0	0	0	0	0	0	0	0	0	0	0	0	0	Chytridiomycota	Others	Others	Others	Others	OTU118
OTU2472	0	0	0	0	0	0	0	0	0	0	0	0	0	0	0	0	0	0	0	0	0	0	0	0	0	0	0	0	0	0	0	1	0	0	2	0	0	1	0	0	Others	Others	Others	Others	Others	OTU2472
OTU2470	0	0	0	3	0	0	0	0	0	0	0	0	0	0	0	0	0	0	0	0	0	0	0	0	0	0	0	0	0	0	1	4	1	1	0	1	0	0	2	0	Others	Others	Others	Others	Others	OTU2470
OTU2477	20	24	11	27	64	0	3	2	2	2	0	0	0	0	0	0	0	0	0	0	0	0	0	0	0	0	0	0	0	0	11	13	8	4	7	20	15	14	9	6	Others	Others	Others	Others	Others	OTU2477
OTU1788	0	0	0	0	1	0	0	0	0	0	1	0	1	0	3	0	0	1	0	1	0	0	0	0	0	0	0	0	0	0	0	0	0	0	0	0	0	0	0	0	Basidiomycota	Microbotryomycetes	Sporidiobolales	Sporidiobolaceae	Rhodotorula	OTU1788
OTU2256	0	0	0	0	1	0	0	0	0	0	0	0	0	0	0	0	0	0	0	0	0	0	0	0	0	0	0	0	0	0	0	6	1	0	0	0	0	0	0	0	Others	Others	Others	Others	Others	OTU2256
OTU986	2	0	0	0	3	0	0	0	0	0	0	0	0	0	0	0	0	0	0	0	1	0	0	0	0	0	0	1	0	1	0	0	0	2	0	0	4	0	0	1	Others	Others	Others	Others	Others	OTU986
OTU304	0	0	0	0	0	1	0	0	0	0	0	0	0	0	0	0	0	0	0	0	0	0	0	0	0	0	0	0	0	0	0	1	0	0	1	0	0	0	0	0	Ascomycota	Eurotiomycetes	Chaetothyriales	Herpotrichiellaceae	Exophiala	OTU304
OTU2208	0	0	0	0	0	0	0	0	0	0	0	0	0	0	0	0	0	0	0	0	0	0	0	0	0	0	0	0	0	0	2	0	0	0	0	0	0	0	0	0	Ascomycota	Sordariomycetes	Melanosporales	Others	Others	OTU2208
OTU2386	0	0	0	0	0	0	0	0	0	0	0	0	0	0	0	0	0	0	0	0	0	0	0	0	0	0	0	0	0	0	0	0	0	0	0	0	0	1	0	0	Ascomycota	Sordariomycetes	Boliniales	Boliniales_fam_Incertae_sedis	Paramicrothyrium	OTU2386
OTU2353	0	1	1	0	0	0	0	0	0	0	8	0	0	1	0	0	0	0	0	0	0	4	2	0	0	0	0	0	0	1	0	0	0	2	1	0	0	1	0	0	Ascomycota	Sordariomycetes	Microascales	Microascaceae	Acaulium	OTU2353
OTU1749	0	0	0	0	0	0	0	0	0	0	8	4	0	0	2	0	1	0	0	0	0	0	0	0	0	2	0	2	2	2	0	0	0	0	0	0	0	0	0	0	Ascomycota	Sordariomycetes	Hypocreales	Hypocreales_fam_Incertae_sedis	Stilbella	OTU1749
OTU1852	0	0	0	0	0	0	0	0	0	0	0	0	3	0	0	0	0	0	0	0	0	0	0	0	0	0	0	0	0	0	0	0	0	0	0	0	0	0	0	0	Ascomycota	Others	Others	Others	Others	OTU1852
OTU290	16	39	116	29	39	1	2	2	2	6	0	0	0	0	0	0	0	0	0	0	0	0	0	0	0	0	0	0	0	0	4	1	14	9	7	6	0	0	0	1	Ascomycota	Dothideomycetes	Pleosporales	Pleosporaceae	Cochliobolus	OTU290
OTU1711	0	0	0	0	0	0	1	0	1	0	0	0	0	0	0	0	0	0	0	0	0	0	0	0	0	0	0	0	0	0	0	0	0	0	0	0	0	0	0	0	Ascomycota	Dothideomycetes	Pleosporales	Didymellaceae	Others	OTU1711
OTU1777	0	0	0	0	0	0	0	0	0	0	4	0	0	0	0	0	0	0	0	0	0	0	0	0	0	0	0	0	0	0	0	0	0	0	0	0	0	0	0	0	Ascomycota	Sordariomycetes	Sordariales	Helminthosphaeriaceae	Endophragmiella	OTU1777
OTU2497	0	0	1	1	0	0	0	0	1	0	0	0	0	0	0	0	0	0	0	0	0	0	0	0	0	0	0	0	0	0	0	0	0	0	0	0	0	1	0	1	Ascomycota	Sordariomycetes	Hypocreales	Nectriaceae	Fusarium	OTU2497
OTU1997	0	0	0	0	0	0	0	0	0	0	0	0	0	0	0	0	0	0	0	2	0	0	0	0	0	0	0	0	0	0	0	0	0	0	0	0	0	0	0	0	Ascomycota	Others	Others	Others	Others	OTU1997
OTU69	2	4	7	1	0	0	0	2	0	0	0	0	0	0	0	0	0	0	0	0	0	0	0	0	0	0	0	0	0	0	1	0	0	1	1	0	0	0	0	0	Others	Others	Others	Others	Others	OTU69
OTU1511	0	0	0	0	0	0	0	0	0	0	0	0	0	0	0	0	0	0	0	0	0	0	1	0	0	0	0	0	0	1	0	0	0	0	0	0	0	0	0	0	Ascomycota	Leotiomycetes	Helotiales	Helotiaceae	Scytalidium	OTU1511
OTU64	1	0	0	0	0	0	0	0	0	0	0	0	0	0	0	0	0	0	0	1	0	0	0	0	0	0	0	0	0	0	0	1	0	0	0	0	0	0	0	0	Others	Others	Others	Others	Others	OTU64
OTU65	1	0	0	0	0	0	0	0	0	0	0	0	0	0	0	0	0	0	0	0	0	0	0	0	0	0	0	0	0	0	0	0	0	0	0	0	0	0	0	0	Others	Others	Others	Others	Others	OTU65
OTU1557	0	0	0	0	0	0	0	0	0	0	0	0	0	0	0	0	0	1	2	0	0	0	0	0	0	0	0	0	0	0	0	0	0	0	0	0	0	0	0	0	Ascomycota	Dothideomycetes	Pleosporales	Lophiotremataceae	Lophiotrema	OTU1557
OTU62	5	0	0	1	0	0	0	0	0	0	0	0	0	0	0	0	0	0	0	0	0	0	0	0	0	0	0	0	0	0	0	0	0	0	0	0	0	0	0	0	Others	Others	Others	Others	Others	OTU62
OTU380	78	773	1144	261	67	138	193	162	16	220	82	20	53	148	196	17	4	55	40	29	1	17	5	7	9	4	1	5	8	15	828	270	325	888	705	17	35	93	176	29	Ascomycota	Dothideomycetes	Pleosporales	Pleosporaceae	Bipolaris	OTU380
OTU2481	0	0	0	0	0	0	0	0	0	0	0	0	0	0	0	0	0	0	0	0	0	0	0	0	0	0	0	0	0	0	0	0	0	0	0	0	0	1	0	0	Ascomycota	Sordariomycetes	Others	Others	Others	OTU2481
OTU2017	0	0	0	0	0	0	0	0	0	0	10	13	21	17	14	10	7	15	7	11	12	18	13	2	9	8	3	8	5	12	0	0	0	0	0	0	0	0	0	0	Mortierellomycota	Mortierellomycetes	Mortierellales	Mortierellaceae	Mortierella	OTU2017
OTU1791	0	0	0	0	0	0	0	0	0	0	2	0	0	0	0	0	0	0	0	0	0	0	0	0	0	0	0	0	0	0	0	0	0	0	0	0	0	0	0	0	Ascomycota	Leotiomycetes	Helotiales	Myxotrichaceae	Oidiodendron	OTU1791
OTU2154	0	0	0	0	0	0	0	0	0	0	0	0	0	0	0	0	0	0	0	0	0	0	0	0	0	0	0	0	0	0	2	0	0	0	0	0	0	0	0	0	Chytridiomycota	Others	Others	Others	Others	OTU2154
OTU2473	0	0	0	0	0	0	0	0	0	0	0	0	0	0	0	0	0	0	0	0	0	0	0	0	0	0	0	0	0	0	0	0	0	0	2	0	0	0	0	0	Ascomycota	Eurotiomycetes	Eurotiales	Trichocomaceae	Talaromyces	OTU2473
OTU1503	0	0	0	0	0	0	0	0	0	0	0	0	0	0	0	2	0	0	0	0	0	0	0	0	0	0	0	0	0	0	0	0	0	0	0	0	0	0	0	0	Ascomycota	Dothideomycetes	Pleosporales	Didymellaceae	Neoascochyta	OTU1503
OTU2109	0	0	0	0	0	0	0	0	0	0	0	0	0	0	0	0	0	0	0	0	0	0	0	0	0	0	0	1	0	0	0	0	0	0	0	0	0	0	0	0	Ascomycota	Dothideomycetes	Pleosporales	Periconiaceae	Others	OTU2109
OTU2357	1	2	0	0	10	0	0	0	0	0	0	0	0	0	0	0	0	0	0	0	0	0	0	0	0	0	0	0	0	0	0	0	1	23	0	1	0	0	0	0	Chytridiomycota	Others	Others	Others	Others	OTU2357
OTU128	18	10	23	43	27	0	0	0	0	0	0	0	0	0	0	0	0	0	0	0	0	0	0	0	0	0	0	0	0	0	30	13	9	21	18	4	3	4	1	4	Ascomycota	Sordariomycetes	Hypocreales	Hypocreales_fam_Incertae_sedis	Ustilaginoidea	OTU128
OTU2198	0	0	1	0	0	0	0	0	0	0	0	0	0	0	0	0	0	0	0	0	0	0	0	0	0	0	0	0	0	0	1	1	0	0	0	0	0	0	0	0	Others	Others	Others	Others	Others	OTU2198
OTU2124	0	0	0	0	0	0	0	0	0	0	0	0	0	36	6	0	0	0	1	0	0	0	0	0	0	3	0	2	0	0	0	0	0	0	0	0	0	0	0	0	Others	Others	Others	Others	Others	OTU2124
OTU469	0	0	0	0	0	0	0	0	1	0	0	0	0	0	0	2	1	0	0	0	0	0	0	0	0	3	4	1	1	1	0	0	0	0	0	0	0	0	0	1	Olpidiomycota	Olpidiomycetes	Olpidiales	Olpidiaceae	Olpidium	OTU469
OTU2122	0	0	0	0	0	0	0	0	0	0	0	0	0	0	0	0	0	0	0	0	0	0	0	1	0	0	0	0	0	0	0	0	0	0	0	0	0	0	0	0	Others	Others	Others	Others	Others	OTU2122
OTU2280	2	0	6	3	2	0	0	0	0	0	0	0	0	0	0	0	0	0	0	0	0	0	0	0	0	0	0	0	0	0	9	6	8	2	30	0	0	3	0	1	Chytridiomycota	Others	Others	Others	Others	OTU2280
OTU2286	0	4	0	0	0	0	0	0	0	0	0	0	0	0	0	0	0	0	0	0	0	0	0	0	0	0	0	0	0	0	0	0	12	0	0	0	1	0	0	1	Chytridiomycota	Others	Others	Others	Others	OTU2286
OTU39	0	0	0	0	0	0	0	0	0	0	0	0	0	0	0	0	0	0	0	0	0	0	0	0	0	0	0	0	0	0	0	0	0	0	0	1	0	0	0	0	Ascomycota	Saccharomycetes	Saccharomycetales	Saccharomycetales_fam_Incertae_sedis	Candida	OTU39
OTU2510	19	8	14	23	24	2	0	1	1	0	0	0	0	0	0	0	0	0	0	0	0	0	0	0	0	0	0	0	0	0	8	10	40	6	17	6	6	3	16	3	Ascomycota	Leotiomycetes	Helotiales	Hyaloscyphaceae	Cistella	OTU2510
OTU387	5	3	42	10	20	0	3	6	6	5	12	15	24	20	9	12	0	6	13	5	22	1	4	17	10	1	0	0	1	2	5	1	10	0	3	0	0	0	0	0	Ascomycota	Leotiomycetes	Helotiales	Helotiaceae	Scytalidium	OTU387
OTU1553	0	0	0	0	0	0	0	0	0	0	0	0	0	0	0	0	0	0	0	0	0	0	0	0	0	2	3	6	1	6	0	0	0	0	0	0	0	0	0	0	Glomeromycota	Glomeromycetes	Glomerales	Glomeraceae	Funneliformis	OTU1553
OTU1847	0	0	0	0	0	0	0	0	0	0	5	9	1	1	3	0	0	0	0	0	0	0	0	0	0	0	0	0	0	0	0	0	0	0	0	0	0	0	0	0	Others	Others	Others	Others	Others	OTU1847
OTU1476	0	0	0	0	0	0	0	0	0	0	0	0	1	0	0	0	2	0	0	1	0	0	0	0	0	0	0	0	0	0	0	1	0	0	0	1	0	1	0	0	Ascomycota	Dothideomycetes	Pleosporales	Cucurbitariaceae	Pyrenochaetopsis	OTU1476
OTU183	24	16	44	39	5	0	1	0	0	0	0	0	0	0	0	0	0	0	0	0	0	0	0	0	0	0	0	0	0	0	3	120	0	0	0	0	2	1	1	1	Blastocladiomycota	Blastocladiomycetes	Blastocladiales	Catenariaceae	Catenophlyctis	OTU183
OTU2295	0	0	0	0	0	0	0	0	0	0	0	0	0	0	0	0	0	0	0	0	0	0	0	0	0	0	0	0	0	0	0	1	10	0	0	0	0	0	1	2	Chytridiomycota	Spizellomycetes	Spizellomycetales	Spizellomycetaceae	Spizellomyces	OTU2295
OTU182	0	4	2	0	0	0	0	0	0	0	0	0	0	0	0	0	0	0	0	0	0	0	0	0	0	0	0	0	0	0	0	0	0	0	0	0	0	0	0	0	Others	Others	Others	Others	Others	OTU182
OTU181	0	0	3	0	0	0	0	0	0	0	0	0	0	0	0	0	0	0	0	0	0	0	0	0	0	0	0	0	0	0	0	0	0	0	0	0	0	0	0	0	Others	Others	Others	Others	Others	OTU181
OTU185	0	0	1	1	5	0	0	0	1	0	0	0	0	0	0	0	0	0	0	0	0	0	0	0	0	0	0	0	0	0	0	1	2	1	0	0	0	1	0	0	Others	Others	Others	Others	Others	OTU185
OTU188	0	0	0	3	0	0	0	0	0	0	0	0	0	0	0	0	0	0	0	0	0	0	0	0	0	0	0	0	0	0	0	0	0	0	0	0	0	0	0	0	Others	Others	Others	Others	Others	OTU188
OTU1660	0	0	0	0	0	0	0	0	0	0	0	0	0	0	4	0	0	0	0	0	0	0	0	0	0	0	0	0	0	0	0	0	0	0	0	0	0	0	0	0	Ascomycota	Sordariomycetes	Coniochaetales	Others	Others	OTU1660
OTU1393	0	0	0	0	0	0	0	0	0	0	0	1	0	0	2	0	0	0	0	0	0	0	0	0	0	0	0	0	0	0	0	0	0	0	0	0	0	0	0	0	Ascomycota	Others	Others	Others	Others	OTU1393
OTU2171	0	3	0	0	0	0	0	0	0	0	0	2	0	0	0	0	0	0	1	0	0	0	0	0	0	0	0	0	1	2	38	0	2	86	2	1	24	53	131	5	Mortierellomycota	Others	Others	Others	Others	OTU2171
OTU2023	0	0	0	0	0	0	0	0	0	0	0	0	0	0	0	0	0	0	0	0	0	1	0	0	0	0	0	0	0	0	0	0	0	0	0	0	0	0	0	0	Ascomycota	Sordariomycetes	Others	Others	Others	OTU2023
OTU1873	0	0	0	0	0	0	0	0	0	0	1	2	2	7	1	0	0	0	0	0	0	0	0	0	0	0	0	0	0	0	0	0	0	0	0	0	0	0	0	0	Others	Others	Others	Others	Others	OTU1873
OTU2401	0	0	0	0	0	0	0	0	0	0	0	0	0	0	0	0	0	0	0	0	0	0	0	0	0	0	0	0	0	0	0	0	0	0	3	0	0	0	0	0	Ascomycota	Sordariomycetes	Hypocreales	Nectriaceae	Rectifusarium	OTU2401
OTU670	9	25	50	2	5	1	1	0	1	0	119	100	283	91	183	70	24	25	44	59	299	414	158	208	259	81	31	55	34	16	6	51	17	9	26	18	4	3	8	7	Ascomycota	Sordariomycetes	Hypocreales	Nectriaceae	Gibberella	OTU670
OTU1866	0	0	0	0	0	0	0	0	0	0	0	0	1	0	0	0	0	0	0	0	0	0	0	0	0	0	0	0	0	0	0	0	0	0	0	0	0	0	0	0	Basidiomycota	Agaricomycetes	Agaricales	Bolbitiaceae	Conocybe	OTU1866
OTU2454	0	0	0	0	1	15	7	23	23	9	0	0	0	0	0	0	0	0	0	0	0	0	0	0	0	0	0	0	0	0	0	0	1	0	1	27	23	21	10	12	Basidiomycota	Tremellomycetes	Cystofilobasidiales	Mrakiaceae	Udeniomyces	OTU2454
OTU1698	0	0	0	0	0	0	0	0	0	0	0	0	0	0	0	0	0	3	0	0	0	0	0	0	0	0	0	0	0	0	0	0	0	0	0	0	0	0	0	0	Basidiomycota	Tremellomycetes	Tremellales	Bulleribasidiaceae	Dioszegia	OTU1698
OTU129	2	1	7	2	1	0	0	0	0	0	0	0	0	0	0	0	0	0	0	0	0	0	0	0	0	0	0	0	0	0	0	1	0	1	3	0	1	0	0	0	Others	Others	Others	Others	Others	OTU129
