# Supplementary material for: Host genotype-specific rhizosphere fungus enhances drought resistance in wheat
Source: Microbiome. 2024 Mar 4;12:44. doi: 10.1186/s40168-024-01770-8 (PMC10910722; doi:10.1186/s40168-024-01770-8)
Supplement: Supplementary file 5 — Additional file 4. [file 40168_2024_1770_MOESM4_ESM.xls]

#Pathway	SQ_YH_1	SQ_CS_3	YL_YH_2	SQ_CS_2	YL_YH_3	YL_YH_1	YL_CS_1	SQ_YH_3	SQ_YH_2	YL_CS_3	YL_CS_2	SQ_CS_1	Total	Description	Pathwaymap
ko04062	10	4	0	0	0	0	0	10	12	8	0	2	46	Chemokine signaling pathway	http://www.genome.jp/kegg-bin/show_pathway?ko04062+K03083+K09408+K04392
ko04066	22592	22616	14822	22848	16390	13900	15782	21954	21936	15880	15172	18004	221896	HIF-1 signaling pathway	http://www.genome.jp/kegg-bin/show_pathway?ko04066+K01689+K00162+K00134+K00161+K02991+K04527+K02677+K00844+K01103+K03259
ko04064	150	304	318	240	476	372	350	98	106	262	312	196	3184	NF-kappa B signaling pathway	http://www.genome.jp/kegg-bin/show_pathway?ko04064+K04733+K11987+K16060+K04730+K04725
ko00010	184868	185848	120156	190204	134990	117510	133454	180064	178552	134560	126736	149060	1836002	Glycolysis / Gluconeogenesis	http://www.genome.jp/kegg-bin/show_pathway?ko00010+K00382+K00174+K01785+K11645+K00918+K01895+K00128+K01689+K15634+K01623+K15778+K01222+K00162+K00134+K00627+K00121+K00161+K01596+K00850+K13953+K00114+K02446+K01810+K01624+K00163+K01835+K00927+K00873+K00845+K21071+K15916+K01610+K01792+K15633+K00175+K03737+K01803+K01834+K00016+K00886+K03841+K13954+K00172+K00170+K00001+K11532+K13810+K00138+K01086+K0122…
ko04068	11618	12096	8574	12002	10182	8522	10636	10542	11066	10598	10036	9942	125814	FoxO signaling pathway	http://www.genome.jp/kegg-bin/show_pathway?ko04068+K04564+K01596+K03781+K11434+K13303+K09408+K04527
ko04144	270	586	448	424	660	668	558	218	198	424	516	458	5428	Endocytosis	http://www.genome.jp/kegg-bin/show_pathway?ko04144+K01115+K03283+K12200+K10396+K18441+K18442+K15053+K07937+K00889+K12492+K19367+K17919+K10591+K12194+K12484+K01528+K04646
ko04145	140	208	80	178	80	96	94	90	116	112	86	124	1404	Phagosome	http://www.genome.jp/kegg-bin/show_pathway?ko04145+K10413+K06560+K04659+K10956+K10062+K07374+K06484+K07375+K07342+K02145+K05692+K01365+K00921+K00914+K16857+K02147+K08057+K02155+K08054+K02146+K02144+K02150+K04392
ko04146	47076	47062	32088	48114	37182	31708	37118	44888	44826	37598	35562	37830	481052	Peroxisome	http://www.genome.jp/kegg-bin/show_pathway?ko04146+K04564+K11517+K01796+K01897+K00273+K03781+K00031+K00803+K00232+K04565+K00830+K08764+K12261+K01640+K00477+K03426+K00869+K13356+K01578+K00106+K00624+K13237+K00306+K13338+K12405+K13339+K08726+K08746+K17879+K07514+K13346+K15628+K12663+K11187+K07513+K13342+K13344+K11147+K07753+K13355+K00649+K00272
ko04140	124	190	122	170	126	96	130	114	106	98	82	126	1484	Autophagy - animal	http://www.genome.jp/kegg-bin/show_pathway?ko04140+K03237+K01363+K10802+K08334+K07359+K16186+K01365+K08803+K08337+K00914+K07204+K08860+K08852+K17907+K04382
ko04141	9272	9336	7376	9572	7932	7062	8122	8878	8718	8002	7546	7660	99476	Protein processing in endoplasmic reticulum	http://www.genome.jp/kegg-bin/show_pathway?ko04141+K13993+K13525+K04079+K01230+K03237+K10085+K07151+K11718+K03283+K09503+K10839+K10601+K01456+K10956+K09523+K14005+K09490+K14007+K07342+K09508+K08653+K14016+K08057+K10082+K08860+K09517+K01228+K08852+K08054+K06689+K09518+K09507+K05546+K03347
ko04142	6876	7650	7106	8050	8446	7048	8178	6704	7166	8080	7832	6444	89580	Lysosome	http://www.genome.jp/kegg-bin/show_pathway?ko04142+K01186+K12373+K01444+K01195+K01201+K01202+K01565+K01192+K01137+K01205+K14379+K01363+K01158+K01134+K12392+K01373+K01136+K13444+K06129+K12385+K01365+K01132+K12397+K01279+K01052+K01366+K02155+K21398+K02146+K02144+K12389+K12316+K10532+K01074+K04646+K12382+K13289
ko03040	56	184	168	158	200	146	386	86	64	362	292	146	2248	Spliceosome	http://www.genome.jp/kegg-bin/show_pathway?ko03040+K12813+K12880+K03283+K12879+K12815+K12811+K12828+K12741+K12855+K12878+K12733+K12856+K12830+K12859+K12868+K12823+K12854+K12818+K06063+K12864+K12857+K12829+K12852
ko02060	9728	10486	7014	10720	8062	6996	8742	9596	9730	8804	8312	8428	106618	Phosphotransferase system (PTS)	http://www.genome.jp/kegg-bin/show_pathway?ko02060+K08483+K02803+K02821+K02769+K02768+K02806+K02793+K08484+K02802+K02799+K02761+K02778+K02777+K02783+K02822+K02782+K02804+K02818+K02796+K02798+K02795+K02781+K19507+K03475+K02755+K02744+K02760+K02800+K02775+K02774+K02784+K02809+K02773+K02794+K20116
ko00513	2622	3130	2498	3418	2926	2444	2868	2532	2656	2536	2680	2654	32964	Various types of N-glycan biosynthesis	http://www.genome.jp/kegg-bin/show_pathway?ko00513+K12373+K01230+K01231+K07151+K03842+K03847+K07441+K03843+K05531+K05535+K14459
ko00512	0	0	0	0	0	0	0	8	0	0	0	0	8	Mucin type O-glycan biosynthesis	http://www.genome.jp/kegg-bin/show_pathway?ko00512+K00710
ko00511	15362	16084	20466	17082	25144	20780	23580	14432	15062	23110	22302	13730	227134	Other glycan degradation	http://www.genome.jp/kegg-bin/show_pathway?ko00511+K01186+K15923+K12373+K01206+K01444+K01191+K01190+K01201+K01192+K01227+K17108+K14459+K12111
ko00510	4122	4004	2640	4356	2856	2574	2932	3944	3730	2792	2672	3116	39738	N-Glycan biosynthesis	http://www.genome.jp/kegg-bin/show_pathway?ko00510+K00721+K01230+K01231+K07151+K03842+K01001+K03847+K07441+K03843+K03850+K00737+K01228+K05546+K00729
ko00515	2	26	0	62	0	4	6	6	10	12	0	22	150	Mannose type O-glycan biosynthesis	http://www.genome.jp/kegg-bin/show_pathway?ko00515+K00728
ko00514	98	104	48	150	54	52	52	84	106	52	26	108	934	Other types of O-glycan biosynthesis	http://www.genome.jp/kegg-bin/show_pathway?ko00514+K09667+K00728+K20781+K13667
ko00450	69370	68504	47074	69872	53196	47212	52718	66624	66616	53888	50726	55936	701736	Selenocompound metabolism	http://www.genome.jp/kegg-bin/show_pathway?ko00450+K00384+K00958+K11717+K00548+K00549+K00957+K00955+K01760+K01042+K01758+K01874+K01739+K00956+K01008+K14155+K12529+K01761+K12527+K12528+K08247+K13811+K07309+K00562
ko00300	59490	60338	42722	61774	48372	41720	49282	58590	58872	49296	46328	47502	624286	Lysine biosynthesis	http://www.genome.jp/kegg-bin/show_pathway?ko00300+K01714+K01778+K00003+K01929+K01586+K10206+K01928+K05825+K00928+K05830+K00821+K00133+K00674+K00215+K01439+K00290+K12524+K05827+K14267+K05831+K12526+K16793+K05828+K03340+K15792+K10978+K05829+K05826+K00143+K05823+K01655+K01705+K10977+K16792+K05822+K00841+K05824+K00293+K00825
ko00261	30976	30568	22480	31854	25366	21842	24708	30390	30810	25228	23252	24722	322196	Monobactam biosynthesis	http://www.genome.jp/kegg-bin/show_pathway?ko00261+K01714+K00958+K00957+K00955+K00928+K00956+K00133+K00215+K12524+K16422+K12526+K05375+K16423+K16421+K13811+K19110+K19113
ko00260	149426	148550	106608	154446	119384	104010	120442	145280	144308	121046	112588	121076	1547164	Glycine, serine and threonine metabolism	http://www.genome.jp/kegg-bin/show_pathway?ko00260+K00382+K00303+K01754+K00283+K01733+K00003+K00058+K15634+K17103+K00544+K13745+K00273+K01620+K00605+K00108+K00928+K01697+K00831+K15785+K00281+K01758+K00274+K02204+K01695+K00600+K00830+K00133+K00872+K06001+K01696+K00282+K15633+K00130+K02437+K00639+K01834+K01752+K00302+K01753+K00276+K01079+K11529+K12524+K12972+K00305+K00060+K00301+K15635+K00865+K0083…
ko04668	40	44	92	64	100	118	158	60	64	116	114	30	1000	TNF signaling pathway	http://www.genome.jp/kegg-bin/show_pathway?ko04668+K07763+K11987+K16060+K15637
ko04664	16	4	4	6	6	2	4	8	4	8	4	8	74	Fc epsilon RI signaling pathway	http://www.genome.jp/kegg-bin/show_pathway?ko04664+K02677+K04392+K00461
ko04666	32	42	98	36	118	164	194	30	14	146	152	44	1070	Fc gamma R-mediated phagocytosis	http://www.genome.jp/kegg-bin/show_pathway?ko04666+K01115+K00889+K02677+K04392+K05765
ko04660	2	4	0	0	0	0	0	6	10	22	4	2	50	T cell receptor signaling pathway	http://www.genome.jp/kegg-bin/show_pathway?ko04660+K07364+K03083+K06268
ko00061	81134	79416	53324	83018	60126	51566	60388	79254	78886	61272	58480	64262	811126	Fatty acid biosynthesis	http://www.genome.jp/kegg-bin/show_pathway?ko00061+K00059+K01961+K00209+K00647+K01897+K00208+K01962+K09458+K11263+K03921+K00648+K02372+K00645+K02078+K10780+K01963+K18472+K00665+K02371+K02160+K01716+K16363+K11533+K15013+K01071+K18473+K00667+K00668+K11262
ko04662	10	8	2	0	2	0	0	10	14	0	4	6	56	B cell receptor signaling pathway	http://www.genome.jp/kegg-bin/show_pathway?ko04662+K03083+K06467+K06268+K04392
ko05323	170	206	262	246	294	224	298	154	128	280	262	168	2692	Rheumatoid arthritis	http://www.genome.jp/kegg-bin/show_pathway?ko05323+K14379+K02145+K01365+K02147+K02155+K02146+K02144+K02150+K01388
ko05322	490	384	474	328	594	534	720	384	502	670	584	294	5958	Systemic lupus erythematosus	http://www.genome.jp/kegg-bin/show_pathway?ko05322+K11089+K11254+K11253+K11251+K11252
ko04964	9690	9300	6400	9502	7436	6610	7202	9124	9226	7106	6866	7636	96098	Proximal tubule bicarbonate reclamation	http://www.genome.jp/kegg-bin/show_pathway?ko04964+K01596+K00261+K01425+K00025+K01539
ko04962	38	18	10	10	22	4	12	12	8	26	26	10	196	Vasopressin-regulated water reabsorption	http://www.genome.jp/kegg-bin/show_pathway?ko04962+K10413+K06027+K09866
ko04960	12	10	8	26	12	12	10	36	18	8	6	16	174	Aldosterone-regulated sodium reabsorption	http://www.genome.jp/kegg-bin/show_pathway?ko04960+K01539+K04527+K02677
ko04961	14	10	8	26	12	12	10	36	18	14	6	16	182	Endocrine and other factor-regulated calcium reabsorption	http://www.genome.jp/kegg-bin/show_pathway?ko04961+K01539+K02677+K01528+K04646
ko04380	154	158	242	178	266	220	282	138	112	284	256	146	2436	Osteoclast differentiation	http://www.genome.jp/kegg-bin/show_pathway?ko04380+K07364+K14379+K06268+K04392
ko01051	11662	11242	8362	11464	9082	8086	9450	11214	10968	9598	8990	8706	118824	Biosynthesis of ansamycins	http://www.genome.jp/kegg-bin/show_pathway?ko01051+K00615+K16037+K15670+K16020+K15467+K15673+K16022+K16039+K16026+K16027+K16028+K15671+K16017
ko00941	314	298	218	272	278	206	258	280	270	260	288	222	3164	Flavonoid biosynthesis	http://www.genome.jp/kegg-bin/show_pathway?ko00941+K00588+K00487+K09754+K13065
ko01053	1778	1638	1374	1860	1582	1246	1312	1494	1518	1228	1220	1288	17538	Biosynthesis of siderophore group nonribosomal peptides	http://www.genome.jp/kegg-bin/show_pathway?ko01053+K04782+K02552+K04780+K02363+K02361+K01252+K00216+K12240+K04786+K02364+K04788+K04789+K04787+K04784+K15653+K04781+K02362+K12239+K01851+K04793
ko00943	884	798	328	856	440	344	338	960	848	284	300	626	7006	Isoflavonoid biosynthesis	http://www.genome.jp/kegg-bin/show_pathway?ko00943+K05281
ko01055	6866	6556	4652	7278	5428	4868	5426	6582	6316	5522	5012	5420	69926	Biosynthesis of vancomycin group antibiotics	http://www.genome.jp/kegg-bin/show_pathway?ko01055+K01710+K16444+K16422+K16435+K16431+K16436+K16423+K16438+K16421+K16440+K16437+K16426+K16424+K16428+K16427+K16429
ko01054	1398	1298	1346	1534	1516	1304	1890	1452	1392	1826	1826	1126	17908	Nonribosomal peptide structures	http://www.genome.jp/kegg-bin/show_pathway?ko01054+K01779+K16095+K15661+K15668+K15655+K15666+K15667+K15654+K16125+K15664+K15663+K15662+K16112+K16106+K16122+K16110+K16118+K16111+K16097+K16130+K16126+K16124+K15665+K16117+K16127+K16123
ko01057	462	536	318	422	464	362	284	548	414	358	336	366	4870	Biosynthesis of type II polyketide products	http://www.genome.jp/kegg-bin/show_pathway?ko01057+K05555+K14257+K15928+K21297+K15942+K19569+K14250+K15886+K15972+K15937+K14633+K05556+K14253+K14627+K15948+K14251+K21301+K19566+K15955+K14252+K15950+K15927
ko01056	64	68	148	72	232	166	80	72	48	66	106	58	1180	Biosynthesis of type II polyketide backbone	http://www.genome.jp/kegg-bin/show_pathway?ko01056+K05551+K05552+K12420+K15886+K05554+K05553
ko01059	1812	2162	1778	2306	2190	2048	1540	1856	1700	1670	2070	1632	22764	Biosynthesis of enediyne antibiotics	http://www.genome.jp/kegg-bin/show_pathway?ko01059+K15314+K20420+K15320+K21159+K21162+K21163+K21185+K21165+K21166+K21164+K21214+K15315+K16431+K20421+K21161+K21224+K21210+K21225+K20423+K21172+K21211+K21191+K21178+K21263+K21193+K21221+K21255+K21167+K21174+K21180+K21189+K21184+K21256+K20422+K21260+K21186+K21181+K21182+K21188+K21160
ko04360	14	14	0	10	0	4	2	14	14	4	4	12	92	Axon guidance	http://www.genome.jp/kegg-bin/show_pathway?ko04360+K03083+K02677+K06268+K06225+K04392+K05765+K06272
ko05219	1716	1858	1128	1926	1006	1092	1108	1822	1654	1180	1076	1532	17098	Bladder cancer	http://www.genome.jp/kegg-bin/show_pathway?ko05219+K00758+K08803+K16857+K01388
ko05217	46	6	0	2	0	0	0	14	64	2	0	2	136	Basal cell carcinoma	http://www.genome.jp/kegg-bin/show_pathway?ko05217+K03083+K06228+K06225
ko05216	2	8	0	0	0	0	0	0	0	0	0	0	10	Thyroid cancer	http://www.genome.jp/kegg-bin/show_pathway?ko05216+K09291
ko05215	1724	1678	1312	1828	1420	1126	1738	1762	1694	1620	1470	1466	18838	Prostate cancer	http://www.genome.jp/kegg-bin/show_pathway?ko05215+K04079+K03083
ko05214	14	26	24	12	22	24	12	14	14	18	18	10	208	Glioma	http://www.genome.jp/kegg-bin/show_pathway?ko05214+K02183+K02677
ko05213	26	42	28	54	62	62	32	14	30	42	46	52	490	Endometrial cancer	http://www.genome.jp/kegg-bin/show_pathway?ko05213+K08734+K03083+K09408+K06272
ko05212	118	140	98	122	120	106	102	80	58	62	64	96	1166	Pancreatic cancer	http://www.genome.jp/kegg-bin/show_pathway?ko05212+K04482+K04392
ko05211	4460	4564	3484	4652	3892	3104	3768	4048	4314	3690	3448	3414	46838	Renal cell carcinoma	http://www.genome.jp/kegg-bin/show_pathway?ko05211+K01679+K04392
ko05210	2158	1838	2130	1932	2460	2018	3642	1970	1958	3988	3600	1650	29344	Colorectal cancer	http://www.genome.jp/kegg-bin/show_pathway?ko05210+K08738+K08734+K08737+K03083+K08736+K08735+K04392
ko05034	3418	3260	2446	3682	2636	2304	2804	3408	3560	2904	2706	2670	35798	Alcoholism	http://www.genome.jp/kegg-bin/show_pathway?ko05034+K00274+K01593+K11254+K11253+K11407+K11418+K02183+K11251+K11252+K07359+K06067+K06269+K11409+K00501
ko05033	0	0	0	0	2	0	0	0	0	0	0	0	2	Nicotine addiction	http://www.genome.jp/kegg-bin/show_pathway?ko05033+K15015
ko05032	4	4	0	8	2	0	2	2	8	4	0	4	38	Morphine addiction	http://www.genome.jp/kegg-bin/show_pathway?ko05032+K18438+K15015+K02677+K13298
ko05031	3310	3188	2414	3636	2596	2272	2744	3324	3406	2864	2684	2616	35054	Amphetamine addiction	http://www.genome.jp/kegg-bin/show_pathway?ko05031+K00274+K01593+K02183+K06269+K02677+K06268+K00501
ko05030	3288	3164	2390	3628	2574	2248	2732	3316	3398	2846	2660	2616	34860	Cocaine addiction	http://www.genome.jp/kegg-bin/show_pathway?ko05030+K00274+K01593+K15839+K00501
ko05134	32780	31772	25768	32480	28938	24980	30646	31718	31474	31302	28734	26322	356914	Legionellosis	http://www.genome.jp/kegg-bin/show_pathway?ko05134+K04077+K00239+K02406+K13525+K08738+K03596+K03283+K03197+K03231+K07937+K02084+K03233
ko05132	3688	3666	2532	4360	2778	2524	3794	3660	3536	3718	3440	3194	40890	Salmonella infection	http://www.genome.jp/kegg-bin/show_pathway?ko05132+K02406+K03385+K10413+K13771+K05916+K12266+K05759+K08598+K12265+K05692+K12264+K10407+K13287+K04392
ko05133	4352	5218	4166	6236	4898	5022	5754	4128	4226	4916	4866	4652	58434	Pertussis	http://www.genome.jp/kegg-bin/show_pathway?ko05133+K07347+K12340+K15125+K04733+K11004+K07679+K07326+K07690+K11003+K04730+K07389+K06484+K02183+K07345+K12973+K05765
ko05130	24	70	24	28	12	16	14	20	14	40	16	14	292	Pathogenic Escherichia coli infection	http://www.genome.jp/kegg-bin/show_pathway?ko05130+K07374+K07375+K05692+K02677+K12790+K11294
ko05131	22	2	12	16	16	2	14	10	8	20	4	10	136	Shigellosis	http://www.genome.jp/kegg-bin/show_pathway?ko05131+K05759+K06484+K13708+K05692+K13287+K04392
ko00633	28524	28406	14882	28214	16426	14418	16304	27636	27350	16920	15952	21840	256872	Nitrotoluene degradation	http://www.genome.jp/kegg-bin/show_pathway?ko00633+K03520+K03518+K06281+K10680+K03519+K06282+K00172+K00170+K00169+K14578+K14581+K00171+K11180+K00196+K00198+K11181+K10678+K10679
ko00630	186770	186956	131800	189912	147096	129536	147934	181026	181434	149982	140310	150210	1922966	Glyoxylate and dicarboxylate metabolism	http://www.genome.jp/kegg-bin/show_pathway?ko00630+K00382+K01965+K01091+K01848+K00123+K00283+K01647+K01637+K11472+K00104+K00124+K01577+K00626+K01915+K11517+K01681+K03781+K14446+K03780+K00605+K08691+K01432+K14447+K01638+K11473+K00281+K11263+K00122+K00600+K11942+K00830+K01966+K01601+K00282+K00284+K01625+K01847+K05606+K02437+K00024+K03418+K11529+K07246+K00042+K12972+K01816+K01433+K01569+K14449+K0012…
ko03460	1440	3342	2632	2452	4264	3730	2382	902	1284	1868	2198	2660	29154	Fanconi anemia pathway	http://www.genome.jp/kegg-bin/show_pathway?ko03460+K10901+K08734+K07466+K10848+K10858+K10896+K04482+K03165+K06640+K15361+K02350+K16618
ko00730	35148	35024	25500	36466	28768	24952	30264	34584	33946	31444	29118	28170	373384	Thiamine metabolism	http://www.genome.jp/kegg-bin/show_pathway?ko00730+K03146+K06949+K00939+K03147+K14153+K04487+K00946+K00941+K00788+K01662+K01077+K03151+K03149+K03153+K21219+K03150+K00949+K03707+K00878+K01078+K10810+K20895+K20896+K14154+K06928+K18278+K07251+K03148
ko04514	0	4	6	0	2	0	12	0	2	4	6	4	40	Cell adhesion molecules (CAMs)	http://www.genome.jp/kegg-bin/show_pathway?ko04514+K06483+K06467
ko04512	24	6	34	28	28	28	44	20	20	120	40	22	414	ECM-receptor interaction	http://www.genome.jp/kegg-bin/show_pathway?ko04512+K04659+K06236+K06484+K06587+K06483+K06254+K16857+K08131+K06240+K06251
ko00281	20026	18840	11880	19264	13666	11494	14530	19352	19522	14576	13392	15172	191714	Geraniol degradation	http://www.genome.jp/kegg-bin/show_pathway?ko00281+K01692+K13775+K01782+K00632+K13774+K01640+K11731+K01825+K13777+K00257+K13778+K13779+K13776+K00022
ko00280	134712	132898	91924	136628	103614	89700	103784	130680	130228	106786	99966	106898	1367818	Valine, leucine and isoleucine degradation	http://www.genome.jp/kegg-bin/show_pathway?ko00280+K00382+K00249+K00020+K01965+K01848+K13766+K00128+K00626+K18661+K01968+K01969+K00826+K01692+K00248+K01782+K11381+K11263+K00167+K00253+K11942+K01966+K01907+K01847+K05606+K01028+K00166+K00263+K00140+K00822+K00632+K01029+K07250+K00271+K01641+K01640+K18472+K01027+K07508+K01849+K18660+K01825+K07515+K09699+K18662+K00186+K00827+K00187+K09478+K05607+K0751…
ko01230	470022	471278	330614	483716	372134	324442	375072	458014	457372	381118	357414	375846	4857042	Biosynthesis of amino acids	http://www.genome.jp/kegg-bin/show_pathway?ko01230+K01940+K00265+K00817+K11645+K01754+K01714+K01778+K01653+K01652+K01733+K00003+K01738+K00058+K01647+K00014+K00030+K01689+K15634+K01586+K01623+K10206+K01817+K01609+K01438+K00134+K00500+K01958+K01657+K01915+K01681+K00850+K00948+K13829+K00548+K00549+K00765+K00615+K00031+K01626+K00930+K01750+K01658+K00266+K00286+K01624+K01735+K01620+K00931+K14260+K0181…
ko00643	23166	22886	14874	23824	16680	14472	16942	22638	22514	16972	16278	18264	229510	Styrene degradation	http://www.genome.jp/kegg-bin/show_pathway?ko00643+K01426+K01721+K01039+K00451+K16171+K01502+K20807+K07104+K01555+K00146+K01040+K01026+K00446+K01501+K01800+K10216+K10438
ko00642	4668	4370	2844	4468	3290	2860	3570	4490	4624	3394	3258	3522	45358	Ethylbenzene degradation	http://www.genome.jp/kegg-bin/show_pathway?ko00642+K00632+K14578+K14581+K14750+K10701+K14747+K14748+K14751+K10700+K18092+K14749
ko00640	146322	145650	94194	149392	105912	92442	105948	143180	142184	108554	102048	117672	1453498	Propanoate metabolism	http://www.genome.jp/kegg-bin/show_pathway?ko00640+K00382+K00249+K01965+K01848+K01895+K01961+K00626+K01962+K01692+K01782+K11381+K11263+K00167+K11942+K01902+K01966+K01903+K00625+K01847+K05606+K00166+K00016+K00925+K00140+K00822+K00172+K00170+K08325+K00656+K13788+K07250+K01720+K00823+K01908+K18369+K00169+K01963+K18472+K01659+K09788+K01849+K02160+K19745+K01682+K01825+K03417+K01026+K20455+K07515+K0103…
ko02025	40828	43720	32484	48136	36450	32942	43776	39406	40414	41824	39812	35320	475112	Biofilm formation - Pseudomonas aeruginosa	http://www.genome.jp/kegg-bin/show_pathway?ko02025+K02660+K07689+K01768+K11891+K01657+K02405+K10914+K01658+K11912+K11893+K13487+K11901+K11900+K11444+K03651+K02658+K20974+K11913+K16011+K18101+K11907+K11890+K11903+K10941+K11902+K21019+K11895+K21011+K21025+K21021+K21006+K02659+K21023+K21012+K06598+K20975+K21000+K02657+K21024+K21009+K13488+K20997+K07678+K13490+K13491+K12990+K18304+K02398+K03563+K2101…
ko02024	258924	258990	177036	264872	200652	176974	208344	252832	253260	209018	198914	207056	2666872	Quorum sensing	http://www.genome.jp/kegg-bin/show_pathway?ko02024+K01997+K01996+K01999+K02035+K02033+K01995+K20276+K01998+K07715+K03070+K07667+K02034+K15582+K01657+K15583+K03106+K10914+K03100+K01897+K03073+K03075+K02031+K03071+K01626+K01658+K07177+K11752+K10823+K11749+K03210+K13075+K02032+K03110+K14645+K01114+K11216+K18139+K07666+K03217+K02055+K02052+K02053+K15580+K20274+K03076+K09936+K12257+K15581+K06998+K0149…
ko02026	31796	33470	22052	34190	25646	21918	26880	31546	31698	26638	25698	26288	337820	Biofilm formation - Escherichia coli	http://www.genome.jp/kegg-bin/show_pathway?ko02026+K00688+K00975+K01991+K07689+K00694+K03566+K02405+K10914+K04761+K11936+K00703+K06204+K07638+K05851+K14051+K07687+K11935+K03087+K07659+K03567+K02777+K18968+K11931+K07678+K02402+K02398+K03563+K02403+K07677+K04335+K21089+K11937+K07173+K21084+K07782+K21085+K21087+K21088+K04333+K07648
ko02020	245090	252510	179064	267192	202176	176080	225858	239976	243304	223442	210458	206082	2671232	Two-component system	http://www.genome.jp/kegg-bin/show_pathway?ko02020+K00575+K07693+K01644+K13598+K10001+K02313+K18093+K00406+K04771+K02660+K07689+K02040+K07646+K13599+K07715+K03413+K00626+K07667+K01113+K02406+K10255+K01915+K02405+K00404+K10914+K07787+K07778+K07712+K11103+K03776+K04751+K07675+K07652+K03406+K00027+K13924+K08738+K19661+K07793+K12340+K07658+K07789+K07649+K05874+K07657+K02667+K00066+K03407+K07642+K0248…
ko00120	1520	1442	1204	1468	1342	1156	1338	1664	1744	1406	1394	1284	16962	Primary bile acid biosynthesis	http://www.genome.jp/kegg-bin/show_pathway?ko00120+K01796+K08764+K01442+K12405
ko00121	520	506	280	510	414	314	460	458	550	452	448	386	5298	Secondary bile acid biosynthesis	http://www.genome.jp/kegg-bin/show_pathway?ko00121+K15868+K01442+K00076
ko03008	5264	5420	3446	5442	4136	3694	4748	4894	4998	4676	4408	4276	55402	Ribosome biogenesis in eukaryotes	http://www.genome.jp/kegg-bin/show_pathway?ko03008+K03685+K14564+K13288+K07178+K03538+K07179+K14568+K11131+K14536+K14574+K03264+K14573+K14575+K18532+K07562+K14537+K11130+K14571+K14570+K14556+K14572+K14557+K14569+K01164+K11108+K14558
ko03410	63072	62520	43044	63650	49210	42530	50164	60742	60650	50706	48026	50198	644512	Base excision repair	http://www.genome.jp/kegg-bin/show_pathway?ko03410+K01972+K03648+K01142+K10773+K02335+K10747+K03575+K01246+K05522+K04802+K01247+K10563+K03649+K07462+K01151+K03652+K13529+K03660+K02327+K04799+K10802+K10798+K10800+K10772+K20813+K02324
ko00020	162124	163414	105038	165372	118438	102680	116658	157158	159200	117372	110084	130900	1608438	Citrate cycle (TCA cycle)	http://www.genome.jp/kegg-bin/show_pathway?ko00020+K00382+K00174+K00164+K01647+K00030+K00239+K00162+K00627+K01958+K00161+K01681+K01596+K01676+K00031+K00163+K00658+K01679+K01610+K01902+K00245+K00244+K01903+K00175+K03737+K00024+K00172+K00170+K15230+K00242+K00240+K00169+K01959+K01677+K00246+K01960+K00241+K01682+K00177+K00116+K18118+K01678+K00176+K00247+K00171+K01648+K15231+K00025+K00026+K00234+K0189…
ko00340	58440	60172	42518	61998	47438	41534	49196	57028	56714	49988	47332	47914	620272	Histidine metabolism	http://www.genome.jp/kegg-bin/show_pathway?ko00340+K00817+K00128+K00765+K01712+K01814+K01468+K02500+K00013+K00274+K02501+K01745+K01693+K01089+K05603+K01479+K11755+K01458+K00603+K04486+K01496+K05602+K02502+K13990+K01523+K01593+K18911+K18912+K01590+K18649+K20246+K07008+K14152+K00129+K18913+K19787+K01437+K14755+K20247+K01663
ko04740	110	74	50	80	46	52	28	96	106	40	40	46	768	Olfactory transduction	http://www.genome.jp/kegg-bin/show_pathway?ko04740+K02183+K19477+K07376+K04257
ko04744	14	26	24	8	22	24	10	14	14	16	18	8	198	Phototransduction	http://www.genome.jp/kegg-bin/show_pathway?ko04744+K02183
ko04745	28	26	34	16	24	24	18	18	18	26	20	14	266	Phototransduction - fly	http://www.genome.jp/kegg-bin/show_pathway?ko04745+K02183+K05692+K02677
ko00460	35090	36122	27732	37090	31846	27930	30944	34764	34854	32340	29746	28856	387314	Cyanoamino acid metabolism	http://www.genome.jp/kegg-bin/show_pathway?ko00460+K05349+K00681+K05350+K00600+K01424+K01455+K01501+K01914+K18592+K10816+K10815+K01188+K13030+K13035+K10814
ko00780	39512	38850	26900	41202	30458	26310	32462	38820	38872	31842	30380	31090	406698	Biotin metabolism	http://www.genome.jp/kegg-bin/show_pathway?ko00780+K01012+K00059+K03524+K00647+K00208+K09458+K02372+K00833+K08351+K02170+K00652+K02169+K01935+K16593+K19563+K01906
ko00785	8036	7608	4896	7690	5714	5008	5844	7778	7404	6098	5696	6428	78200	Lipoic acid metabolism	http://www.genome.jp/kegg-bin/show_pathway?ko00785+K03644+K03801+K03800
ko00232	1062	1184	720	1144	914	884	802	1124	1018	828	782	888	11350	Caffeine metabolism	http://www.genome.jp/kegg-bin/show_pathway?ko00232+K00365+K16838+K00106
ko00230	296512	297514	213928	302948	239904	209306	244542	288386	289100	247608	231330	238300	3099378	Purine metabolism	http://www.genome.jp/kegg-bin/show_pathway?ko00230+K00088+K13481+K01951+K01939+K02343+K02338+K00962+K02342+K01768+K01524+K01589+K02341+K13482+K00525+K15778+K00602+K02335+K00958+K01515+K00939+K02340+K02337+K00948+K03043+K00856+K00957+K00764+K02428+K01952+K00955+K01835+K01756+K01945+K01081+K03040+K01430+K08289+K00759+K01923+K03060+K00873+K01525+K01428+K13483+K00942+K01933+K12319+K01488+K11178+K0095…
ko00231	8	22	0	4	0	0	0	6	6	0	0	4	50	Puromycin biosynthesis	http://www.genome.jp/kegg-bin/show_pathway?ko00231+K12632
ko00540	34254	33992	20582	35882	23062	19864	27132	33712	33144	26568	25018	28778	341988	Lipopolysaccharide biosynthesis	http://www.genome.jp/kegg-bin/show_pathway?ko00540+K07031+K00979+K02517+K00748+K02843+K02536+K02841+K03272+K01627+K00677+K00912+K03271+K02535+K02527+K03269+K02847+K03270+K06041+K11211+K02849+K02844+K03273+K03274+K19353+K16363+K21344+K15669+K21345+K12975+K02848+K02560
ko00332	4766	4612	3582	4808	4060	3444	4386	4510	4446	4318	4150	3560	50642	Carbapenem biosynthesis	http://www.genome.jp/kegg-bin/show_pathway?ko00332+K00931+K00147+K18572+K18582+K18562+K18583
ko00330	93204	92764	65350	97480	73344	63988	76314	91160	89560	76334	71814	74252	965564	Arginine and proline metabolism	http://www.genome.jp/kegg-bin/show_pathway?ko00330+K01474+K01473+K13821+K01470+K00128+K01485+K01480+K01585+K00273+K01426+K00797+K00318+K01750+K00286+K12658+K00931+K01583+K00673+K00274+K00294+K00147+K01476+K03343+K12256+K12251+K06447+K10536+K01259+K01611+K00812+K00819+K21061+K00657+K09471+K11358+K01484+K00472+K01581+K01584+K00824+K12254+K18123+K10794+K09472+K00137+K01777+K00840+K18384+K21062+K0031…
ko04080	914	960	374	918	402	362	424	916	766	404	326	664	7430	Neuroactive ligand-receptor interaction	http://www.genome.jp/kegg-bin/show_pathway?ko04080+K05770+K01312+K01315
ko04320	12	4	0	8	14	2	2	18	32	4	6	28	130	Dorso-ventral axis formation	http://www.genome.jp/kegg-bin/show_pathway?ko04320+K02599
ko04730	88	48	26	80	24	28	20	72	72	36	24	38	556	Long-term depression	http://www.genome.jp/kegg-bin/show_pathway?ko04730+K12319+K19477+K07376+K02677+K04382
ko04810	38	26	18	26	32	14	38	20	16	26	18	28	300	Regulation of actin cytoskeleton	http://www.genome.jp/kegg-bin/show_pathway?ko04810+K05759+K06484+K06587+K13708+K00889+K06483+K06269+K05692+K00921+K17457+K04392+K05765
ko05204	10962	11492	9448	11428	10806	9500	11988	11102	11102	12156	11378	9320	130682	Chemical carcinogenesis	http://www.genome.jp/kegg-bin/show_pathway?ko05204+K00799+K00121+K01014+K04097+K01253+K07424+K11987+K00129+K11822
ko04211	7206	8010	5774	7818	7068	5876	7270	6634	6864	7132	6760	6682	83094	Longevity regulating pathway	http://www.genome.jp/kegg-bin/show_pathway?ko04211+K04564+K03781+K11420+K09408+K07359+K04527+K07204+K03259
ko05206	2066	2328	1912	2192	2292	2036	2908	1740	1986	2388	2552	2022	26422	MicroRNAs in cancer	http://www.genome.jp/kegg-bin/show_pathway?ko05206+K05658+K00558+K01425+K11987+K12035+K06484+K02599+K17398+K11592+K02677+K16857+K07204+K11430
ko00240	221574	220542	157184	222874	177652	153962	180398	213800	214136	182112	170912	177854	2293000	Pyrimidine metabolism	http://www.genome.jp/kegg-bin/show_pathway?ko00240+K02343+K01956+K00384+K02338+K01937+K00962+K02342+K09020+K17828+K00945+K02341+K01955+K01485+K00525+K02335+K02340+K00560+K02337+K03043+K01465+K01081+K03040+K06016+K00254+K01494+K03060+K09903+K03046+K00762+K00876+K01520+K01489+K01464+K00857+K00609+K01431+K01119+K19794+K03006+K03787+K00207+K02825+K16329+K00756+K17722+K09019+K00940+K02322+K03783+K0159…
ko05200	8552	8282	7134	8630	8000	6468	9406	7944	8164	9482	8698	6676	97436	Pathways in cancer	http://www.genome.jp/kegg-bin/show_pathway?ko05200+K08738+K04079+K01679+K08734+K08737+K11987+K16060+K03083+K04496+K04482+K08736+K06067+K02677+K08803+K04725+K06228+K06240+K09291+K08735+K06225+K04392+K01388
ko04922	32248	31854	19760	32718	22404	19008	21888	31276	31016	22346	20930	25172	310620	Glucagon signaling pathway	http://www.genome.jp/kegg-bin/show_pathway?ko04922+K00688+K00162+K00161+K01596+K00873+K01834+K00016+K11434+K00693+K02183+K07190+K06268+K11262
ko04923	128	84	118	128	122	126	166	130	132	124	134	60	1452	Regulation of lipolysis in adipocytes	http://www.genome.jp/kegg-bin/show_pathway?ko04923+K11987+K19477+K07376+K04527+K01054
ko04920	24078	23948	15448	24232	17936	15516	17442	22872	23078	17786	17084	19238	238658	Adipocytokine signaling pathway	http://www.genome.jp/kegg-bin/show_pathway?ko04920+K01897+K01596+K15013+K07359
ko04921	228	216	286	222	290	284	290	232	244	274	216	158	2940	Oxytocin signaling pathway	http://www.genome.jp/kegg-bin/show_pathway?ko04921+K12319+K03234+K11987+K02183+K07359+K06269+K05692+K02677+K08794+K06268+K17457
ko05202	58	10	6	34	18	10	44	38	72	10	12	40	352	Transcriptional misregulation in cancer	http://www.genome.jp/kegg-bin/show_pathway?ko05202+K11253+K06067+K12823+K00069+K09633
ko04924	2130	2226	1862	1978	1730	1814	1868	2092	2112	1922	1718	1742	23194	Renin secretion	http://www.genome.jp/kegg-bin/show_pathway?ko04924+K01283+K12319+K01363+K02183+K19477+K06268
ko04925	14	26	24	12	22	24	14	14	14	18	18	10	210	Aldosterone synthesis and secretion	http://www.genome.jp/kegg-bin/show_pathway?ko04925+K02183+K02677+K08794
ko00930	15566	15092	9848	15324	11044	9348	11530	15480	15494	11434	10760	12020	152940	Caprolactam degradation	http://www.genome.jp/kegg-bin/show_pathway?ko00930+K01053+K01692+K01782+K14519+K18199+K14731+K03379+K00496+K06446+K01825+K07515+K07511+K17754+K07514+K19961+K00002+K19963+K01471+K19962+K00022
ko04550	2	4	0	0	0	0	0	6	10	0	0	2	24	Signaling pathways regulating pluripotency of stem cells	http://www.genome.jp/kegg-bin/show_pathway?ko04550+K03083
ko05100	1358	1194	464	1022	422	410	900	1308	1228	894	868	896	10964	Bacterial invasion of epithelial cells	http://www.genome.jp/kegg-bin/show_pathway?ko05100+K13735+K13730+K06484+K13708+K05692+K13287+K01528+K04646+K04392+K06272
ko03450	19822	18738	13262	19378	14462	12636	14664	18860	18828	14546	13798	15506	194500	Non-homologous end-joining	http://www.genome.jp/kegg-bin/show_pathway?ko03450+K01971+K10979+K04799+K10981+K10777
ko00760	68866	69206	47414	70190	54338	47066	54056	66282	67236	55782	52246	56050	708732	Nicotinate and nicotinamide metabolism	http://www.genome.jp/kegg-bin/show_pathway?ko00760+K01950+K00325+K00324+K00135+K00763+K03517+K00278+K01081+K19191+K00969+K00767+K03742+K03462+K18028+K01916+K00858+K08281+K03787+K03743+K01239+K13522+K00322+K03783+K03784+K20449+K19190+K20447+K18030+K01799+K18029+K20454+K03426+K00541+K19189+K04765+K11751+K20448+K08723+K06989+K00952+K15358+K19185+K19647+K20881+K13995+K08324+K20169+K15357+K14974+K1918…
ko00603	5054	5804	5756	6258	7044	5632	5842	4716	4904	5852	5946	4828	67636	Glycosphingolipid biosynthesis - globo and isoglobo series	http://www.genome.jp/kegg-bin/show_pathway?ko00603+K12373+K07407+K07406
ko00600	14102	14078	14756	14956	17488	15098	15322	13220	13714	15534	15098	11424	174790	Sphingolipid metabolism	http://www.genome.jp/kegg-bin/show_pathway?ko00600+K01186+K01130+K07407+K01190+K01201+K12349+K01202+K07406+K00720+K04712+K01134+K17108+K04708+K00654+K12354
ko00604	2256	2730	2176	2992	2698	2140	2546	2212	2282	2246	2406	2350	29034	Glycosphingolipid biosynthesis - ganglio series	http://www.genome.jp/kegg-bin/show_pathway?ko00604+K12373+K00725
ko04070	7938	8042	6002	8368	7220	5934	7070	8046	8092	6958	6810	6764	87244	Phosphatidylinositol signaling system	http://www.genome.jp/kegg-bin/show_pathway?ko04070+K00981+K01092+K18081+K00901+K18649+K00999+K02183+K00889+K19801+K02677+K00921+K00914+K10047+K07756
ko04071	482	352	442	346	424	442	446	488	346	342	374	288	4772	Sphingolipid signaling pathway	http://www.genome.jp/kegg-bin/show_pathway?ko04071+K12349+K01115+K04712+K11584+K02677+K00654+K04392+K04382
ko04072	540	574	446	590	560	572	742	568	514	636	594	490	6826	Phospholipase D signaling pathway	http://www.genome.jp/kegg-bin/show_pathway?ko04072+K00901+K01115+K18441+K07937+K00889+K04527+K02677+K01528
ko04075	594	1542	1262	1052	1970	1704	1198	256	382	844	1066	1190	13060	Plant hormone signal transduction	http://www.genome.jp/kegg-bin/show_pathway?ko04075+K14515+K14487+K13449+K14484+K14486+K14490+K14491+K14497
ko05144	22	6	16	22	4	20	10	16	18	14	12	16	176	Malaria	http://www.genome.jp/kegg-bin/show_pathway?ko05144+K04659+K16857
ko03070	76646	78634	61948	83002	70224	61538	79076	74442	75108	76006	71750	65662	874036	Bacterial secretion system	http://www.genome.jp/kegg-bin/show_pathway?ko03070+K03072+K02454+K11891+K03070+K03106+K03073+K03075+K03071+K03074+K03210+K12340+K03110+K03116+K03118+K02453+K11912+K02457+K02458+K03217+K02456+K03205+K11906+K03076+K12257+K02452+K03222+K02455+K11913+K03201+K02460+K11892+K11904+K03203+K03224+K11907+K11903+K02461+K03117+K03200+K02459+K03198+K03199+K02462+K03196+K03194+K11004+K03229+K03219+K03226+K0322…
ko00500	126746	131888	96318	132722	109736	97432	109614	123664	123854	112278	103974	105478	1373704	Starch and sucrose metabolism	http://www.genome.jp/kegg-bin/show_pathway?ko00500+K00688+K00975+K01193+K16055+K01194+K00702+K16148+K00963+K00694+K00697+K05343+K15778+K05349+K01222+K00847+K02438+K01187+K00705+K01810+K00700+K01835+K01214+K01236+K07405+K16149+K00845+K05350+K01179+K15916+K13057+K01087+K16147+K00978+K01176+K01182+K19668+K01178+K06044+K13810+K01223+K05342+K00703+K01212+K00690+K21574+K00693+K16150+K05988+K00692+K1614…
ko00062	444	508	308	416	450	418	416	460	390	330	364	420	4924	Fatty acid elongation	http://www.genome.jp/kegg-bin/show_pathway?ko00062+K07508+K07515+K15397+K07511+K01068+K10258+K01074+K00022
ko00270	120940	121502	84568	124218	96098	83000	95906	116186	118082	96530	90998	99504	1247532	Cysteine and methionine metabolism	http://www.genome.jp/kegg-bin/show_pathway?ko00270+K00641+K01919+K00003+K01738+K00547+K00772+K08968+K00544+K01011+K00548+K00549+K00797+K01251+K00826+K01760+K00558+K00928+K01697+K00789+K01740+K01758+K01739+K00133+K00640+K12960+K01505+K12339+K00024+K01752+K00016+K14155+K08963+K12524+K01611+K00812+K01920+K05396+K16844+K00832+K01761+K17950+K11358+K00651+K17989+K09758+K01243+K12526+K17217+K08964+K0896…
ko04672	0	0	4	0	0	0	12	0	0	4	6	0	26	Intestinal immune network for IgA production	http://www.genome.jp/kegg-bin/show_pathway?ko04672+K06483
ko04670	22	0	14	8	2	0	20	8	6	14	8	6	108	Leukocyte transendothelial migration	http://www.genome.jp/kegg-bin/show_pathway?ko04670+K06483+K05692+K02677+K04392
ko00071	92578	92338	61312	94374	69140	60414	70308	90614	89662	70942	66230	74314	932226	Fatty acid degradation	http://www.genome.jp/kegg-bin/show_pathway?ko00071+K00249+K06445+K00128+K07516+K00626+K00121+K14338+K01897+K13953+K00252+K01692+K00248+K01782+K00232+K00529+K13954+K05939+K00632+K00255+K00001+K00496+K07508+K01825+K04072+K18857+K07515+K10527+K00493+K05297+K09478+K15013+K07511+K13767+K09479+K07514+K01909+K07513+K00022
ko00072	23636	23764	17168	24682	18880	16326	18810	23072	23182	19508	17530	18744	245302	Synthesis and degradation of ketone bodies	http://www.genome.jp/kegg-bin/show_pathway?ko00072+K00626+K00019+K01028+K01029+K01641+K01640+K01027+K01574
ko00073	2	6	12	0	6	16	20	0	0	12	10	0	84	Cutin, suberine and wax biosynthesis	http://www.genome.jp/kegg-bin/show_pathway?ko00073+K13356
ko04919	1480	1626	1250	1758	1552	1262	1652	1458	1666	1792	1538	1410	18444	Thyroid hormone signaling pathway	http://www.genome.jp/kegg-bin/show_pathway?ko04919+K01114+K03083+K01539+K02599+K08187+K06067+K15159+K05692+K02677
ko04918	2510	2646	2126	2780	2420	2076	2582	2484	2386	2676	2644	2054	29384	Thyroid hormone synthesis	http://www.genome.jp/kegg-bin/show_pathway?ko04918+K00432+K00383+K17231+K01539+K09490+K02677+K08054
ko04913	48	42	96	60	104	100	146	62	62	104	108	32	964	Ovarian steroidogenesis	http://www.genome.jp/kegg-bin/show_pathway?ko04913+K11987+K04527+K00461
ko04912	34	48	120	42	126	198	204	34	26	172	168	40	1212	GnRH signaling pathway	http://www.genome.jp/kegg-bin/show_pathway?ko04912+K01115+K07763+K02183+K02677
ko04911	12	10	8	26	12	12	10	36	18	6	6	16	172	Insulin secretion	http://www.genome.jp/kegg-bin/show_pathway?ko04911+K01539+K02677
ko04910	15444	14968	9282	15348	10474	8966	10732	15058	14738	10710	9950	12158	147828	Insulin signaling pathway	http://www.genome.jp/kegg-bin/show_pathway?ko04910+K00688+K01596+K04739+K03841+K00693+K00665+K07192+K02991+K03083+K02183+K07190+K04527+K06269+K00844+K07204+K07195+K11262+K03259
ko04917	2132	2208	1496	2310	1560	1490	1460	2168	2054	1510	1406	1758	21552	Prolactin signaling pathway	http://www.genome.jp/kegg-bin/show_pathway?ko04917+K00965+K03083+K09408+K00501
ko04916	454	506	532	572	632	614	674	438	562	696	722	418	6820	Melanogenesis	http://www.genome.jp/kegg-bin/show_pathway?ko04916+K00505+K03083+K02183+K02677
ko04915	1740	1726	1352	1860	1454	1166	1794	1782	1708	1648	1522	1482	19234	Estrogen signaling pathway	http://www.genome.jp/kegg-bin/show_pathway?ko04915+K04079+K03283+K02183
ko04914	1722	1676	1320	1828	1428	1132	1740	1756	1684	1620	1474	1464	18844	Progesterone-mediated oocyte maturation	http://www.genome.jp/kegg-bin/show_pathway?ko04914+K04079+K02537+K08694+K03355
ko00430	34996	36860	24690	37366	27174	24746	26546	34984	34552	27634	25262	29436	364246	Taurine and hypotaurine metabolism	http://www.genome.jp/kegg-bin/show_pathway?ko00430+K00259+K15372+K00681+K15371+K19244+K00625+K03119+K00925+K13788+K01580+K03852+K00456+K18592+K00260+K03851+K15024
ko00970	169932	167220	118070	170914	133838	116170	135336	165296	165372	138562	129906	135706	1746322	Aminoacyl-tRNA biosynthesis	http://www.genome.jp/kegg-bin/show_pathway?ko00970+K01872+K01892+K01869+K01873+K02433+K02434+K01870+K01866+K01885+K01867+K01890+K01879+K01875+K01878+K00604+K01876+K01886+K01883+K01887+K01868+K01042+K04567+K01874+K01889+K01893+K01881+K01884+K04566+K01880+K14164+K02435+K03330+K09759+K09698+K09482
ko01040	28708	27638	18324	28794	20332	17552	21242	27500	27940	20996	19728	21994	280748	Biosynthesis of unsaturated fatty acids	http://www.genome.jp/kegg-bin/show_pathway?ko01040+K00059+K00507+K01782+K03921+K00232+K10806+K10805+K10804+K01825+K07515+K10256+K01068+K10258+K07513+K07753
ko04350	8	8	0	16	0	0	0	2	4	0	0	2	40	TGF-beta signaling pathway	http://www.genome.jp/kegg-bin/show_pathway?ko04350+K16857+K04382+K03347
ko04210	3394	3104	2962	3228	3218	2756	4388	3080	3048	4804	4346	2740	41068	Apoptosis	http://www.genome.jp/kegg-bin/show_pathway?ko04210+K08738+K01173+K03237+K01363+K10798+K16060+K01373+K07374+K08669+K02084+K05692+K01365+K04725+K08860+K01366+K08852
ko05205	2594	2676	1726	2548	2060	1798	2368	2526	2510	2474	2198	2090	27568	Proteoglycans in cancer	http://www.genome.jp/kegg-bin/show_pathway?ko05205+K03685+K02991+K10380+K06484+K06269+K05692+K01365+K02677+K12823+K16857+K07964+K17457+K06251+K06225+K04392
ko04212	35458	35644	26236	35598	30234	25746	30414	33936	34574	30594	28974	29666	377074	Longevity regulating pathway - worm	http://www.genome.jp/kegg-bin/show_pathway?ko04212+K04077+K04564+K04043+K03781+K01358+K00507+K13356+K10798+K13113+K09408+K04527+K14938
ko04213	32544	32766	23428	32562	26318	22554	27406	31298	31930	27970	26322	26828	341926	Longevity regulating pathway - multiple species	http://www.genome.jp/kegg-bin/show_pathway?ko04213+K03695+K04564+K01768+K03781+K04565+K03283+K09408+K06067+K04527+K07204
ko04214	3734	3524	3056	3742	3408	2948	4944	3604	3452	5274	4680	2894	45260	Apoptosis - fly	http://www.genome.jp/kegg-bin/show_pathway?ko04214+K08738+K03386+K05770+K10798+K08669+K03262+K02084+K06640+K04725+K08860
ko04215	2140	1808	2104	1874	2390	1968	3608	1956	1936	3970	3554	1610	28918	Apoptosis - multiple species	http://www.genome.jp/kegg-bin/show_pathway?ko04215+K08738+K16060+K08334+K08669+K02084+K04725
ko04216	20072	20078	12600	20278	14588	12640	14092	19344	19256	14390	13886	16058	197282	Ferroptosis	http://www.genome.jp/kegg-bin/show_pathway?ko04216+K01897+K00657+K08337+K21398+K11205
ko05203	8148	9208	6860	8706	8670	7744	7206	7280	7626	7094	6856	7294	92692	Viral carcinogenesis	http://www.genome.jp/kegg-bin/show_pathway?ko05203+K00873+K03141+K03136+K03062+K03124+K11594+K11254+K11407+K11418+K03120+K11252+K15306+K06067+K10610+K06630+K02216+K11409+K06063+K15979+K02146+K04392
ko05020	1076	1058	958	1254	1014	892	1170	1112	1170	1220	1034	906	12864	Prion diseases	http://www.genome.jp/kegg-bin/show_pathway?ko05020+K04565+K02599+K09490
ko05143	5202	5530	3788	5574	4178	3624	3932	4950	4954	4174	3802	4308	54016	African trypanosomiasis	http://www.genome.jp/kegg-bin/show_pathway?ko05143+K01354+K01392+K00463+K14475+K02677
ko05142	6256	6816	5140	6488	5518	5026	5206	5834	5930	5420	4944	5358	67936	Chagas disease (American trypanosomiasis)	http://www.genome.jp/kegg-bin/show_pathway?ko05142+K01354+K01283+K04733+K04730+K08057+K04382
ko05140	150	304	322	240	476	372	362	98	106	252	318	196	3196	Leishmaniasis	http://www.genome.jp/kegg-bin/show_pathway?ko05140+K04733+K11987+K04730+K06483
ko05146	3742	3874	2578	3944	3232	2754	2838	3500	3440	2978	2792	3024	38696	Amoebiasis	http://www.genome.jp/kegg-bin/show_pathway?ko05146+K01476+K13963+K06236+K19720+K02677+K06240
ko05145	2244	2100	2352	2082	2784	2248	3862	2008	2006	4132	3802	1790	31410	Toxoplasmosis	http://www.genome.jp/kegg-bin/show_pathway?ko05145+K08738+K04733+K03283+K13412+K16060+K04730+K04725+K06240+K00461
ko04022	138	102	74	114	64	68	44	130	110	84	60	70	1058	cGMP-PKG signaling pathway	http://www.genome.jp/kegg-bin/show_pathway?ko04022+K12319+K05853+K02183+K01539+K19477+K05863+K07376+K04527+K06269+K06268
ko00480	62896	64618	49524	65868	55722	49230	57606	61710	61450	58874	54902	52074	694474	Glutathione metabolism	http://www.genome.jp/kegg-bin/show_pathway?ko00480+K01919+K00799+K01255+K00681+K00033+K00031+K00797+K01256+K00036+K01469+K00432+K01270+K00383+K01920+K01581+K10808+K00434+K20838+K04097+K18592+K00032+K01460+K00682+K10807+K00310+K11140+K11205
ko00720	212566	209858	128594	212076	143066	124728	142258	204852	205262	144534	135950	167324	2031068	Carbon fixation pathways in prokaryotes	http://www.genome.jp/kegg-bin/show_pathway?ko00720+K00174+K01006+K01938+K01848+K01895+K01007+K03520+K01961+K00239+K00626+K01958+K01681+K03518+K01676+K00031+K01962+K08691+K01491+K00297+K01679+K15232+K01595+K01902+K00245+K00244+K01903+K00625+K01847+K05606+K00175+K03737+K03519+K00024+K00925+K00172+K00170+K05299+K13788+K15230+K00242+K00240+K14449+K00169+K01963+K01959+K01677+K01849+K02160+K00246+K0196…
ko04966	38	48	28	62	10	0	2	28	16	16	14	32	294	Collecting duct acid secretion	http://www.genome.jp/kegg-bin/show_pathway?ko04966+K06573+K02145+K02147+K02155+K02146+K02150
ko00290	73624	73596	51266	74388	57992	50370	56902	72056	72008	58776	55728	58710	755416	Valine, leucine and isoleucine biosynthesis	http://www.genome.jp/kegg-bin/show_pathway?ko00290+K01754+K01653+K01652+K14260+K00826+K00052+K01649+K01703+K01687+K00053+K00263+K01704+K09011+K00835+K17989+K11258+K01702
ko01220	44074	45258	26590	45508	29422	26120	30392	42936	43312	30504	28708	35358	428182	Degradation of aromatic compounds	http://www.genome.jp/kegg-bin/show_pathway?ko01220+K00141+K01053+K00121+K13953+K05921+K00481+K10217+K05710+K00529+K00449+K01857+K13954+K00448+K14519+K01666+K05713+K05712+K00001+K07537+K01055+K07104+K00483+K01617+K01607+K05550+K16901+K00480+K14731+K03379+K15763+K10219+K04073+K01856+K14727+K06912+K16049+K05784+K04072+K07543+K00455+K18074+K00446+K07544+K04113+K18068+K07539+K04105+K01821+K10676+K1806…
ko04139	48	44	24	32	48	62	54	16	22	38	68	54	510	Mitophagy - yeast	http://www.genome.jp/kegg-bin/show_pathway?ko04139+K08955+K00889+K11231+K02677+K11233+K17774+K11227+K17775
ko04138	3662	3760	2034	3582	2192	1928	2290	3452	3558	2352	2064	2996	33870	Autophagy - yeast	http://www.genome.jp/kegg-bin/show_pathway?ko04138+K06902+K03237+K17260+K08334+K20178+K06027+K01336+K20177+K08337+K00914+K07204+K00654+K20184+K17907+K07756+K04382
ko04137	8	18	6	14	4	4	6	16	14	20	14	10	134	Mitophagy - animal	http://www.genome.jp/kegg-bin/show_pathway?ko04137+K08334+K15637+K09408+K20168+K17987+K08860+K17907
ko04136	0	16	0	20	0	0	2	4	2	6	4	4	58	Autophagy - other	http://www.genome.jp/kegg-bin/show_pathway?ko04136+K08334+K08337+K00914+K07204+K17907+K04382
ko04130	0	8	2	2	2	10	6	0	2	2	6	2	42	SNARE interactions in vesicular transport	http://www.genome.jp/kegg-bin/show_pathway?ko04130+K08513+K08486
ko00650	144460	142834	90788	146438	100272	88052	100008	140390	139930	102210	95146	115820	1406348	Butanoate metabolism	http://www.genome.jp/kegg-bin/show_pathway?ko00650+K00174+K00074+K00132+K01653+K01652+K17829+K07516+K00209+K00135+K00239+K00626+K03821+K00019+K01692+K00248+K01782+K01715+K01039+K00245+K00244+K01907+K07518+K00175+K01028+K03737+K00172+K00170+K07246+K01029+K00656+K07250+K00242+K05973+K00823+K00240+K00169+K01641+K01640+K01027+K00023+K01040+K01580+K04073+K00246+K00241+K01799+K01825+K04072+K18118+K0751…
ko03030	84320	83256	59258	85100	68392	59412	70142	80336	81292	70696	67130	67098	876432	DNA replication	http://www.genome.jp/kegg-bin/show_pathway?ko03030+K02343+K02338+K03111+K01972+K02342+K02341+K02335+K02316+K10747+K02340+K02337+K04802+K02314+K03470+K03469+K02683+K02322+K02319+K04801+K10726+K02327+K03763+K02339+K02323+K18882+K07466+K04799+K03471+K04800+K02320+K10754+K02540+K10756+K02212+K02324+K10742
ko02030	36500	37338	34264	43860	38828	34456	47942	35292	35112	47140	44902	30604	466238	Bacterial chemotaxis	http://www.genome.jp/kegg-bin/show_pathway?ko02030+K00575+K10108+K03413+K10439+K03776+K03406+K13924+K02417+K05874+K03407+K03411+K02410+K03408+K03412+K03414+K03409+K02556+K02557+K03410+K12368+K03415+K02416+K05875+K10540
ko00030	101922	101264	70830	105990	79238	68952	79468	99788	98620	79980	75074	81206	1042332	Pentose phosphate pathway	http://www.genome.jp/kegg-bin/show_pathway?ko00030+K11645+K00918+K01690+K00117+K01623+K15778+K01053+K01621+K00850+K00948+K00033+K00615+K02446+K01810+K01624+K01835+K01807+K00036+K01808+K01057+K21071+K15916+K00851+K00852+K01625+K00616+K03841+K01839+K11529+K00034+K01619+K03738+K07404+K11532+K13810+K01086+K05774+K01783+K00874+K00895+K16370+K00090+K01622+K06152+K06151+K19243+K00115+K16306+K18978+K0404…
ko05418	17622	17734	13396	18400	15156	13278	16884	17266	17352	17066	16002	14808	194964	Fluid shear stress and atherosclerosis	http://www.genome.jp/kegg-bin/show_pathway?ko05418+K01940+K00799+K03671+K04079+K00355+K20607+K02183+K05692+K01365+K12160+K10456+K04392
ko01521	74	58	46	70	24	22	50	48	52	38	26	64	572	EGFR tyrosine kinase inhibitor resistance	http://www.genome.jp/kegg-bin/show_pathway?ko01521+K02991+K03083+K09408+K02677+K03259
ko05414	536	434	294	446	342	342	360	526	432	430	352	440	4934	Dilated cardiomyopathy	http://www.genome.jp/kegg-bin/show_pathway?ko05414+K12567+K06484+K06587+K06483+K05692
ko01523	19256	19482	14290	19818	16580	14116	16768	18502	18636	16546	16262	15258	205514	Antifolate resistance	http://www.genome.jp/kegg-bin/show_pathway?ko01523+K00602+K00560+K00297+K00600+K00287+K05666+K11787+K05673
ko05416	2142	1798	2108	1876	2390	1954	3612	1960	1934	3960	3548	1608	28890	Viral myocarditis	http://www.genome.jp/kegg-bin/show_pathway?ko05416+K08738+K17751+K05692+K04392
ko05410	2642	2624	2118	2396	2030	2124	2210	2580	2514	2318	2036	2160	27752	Hypertrophic cardiomyopathy (HCM)	http://www.genome.jp/kegg-bin/show_pathway?ko05410+K12567+K01283+K06484+K06587+K06483+K05692
ko05412	14	0	14	4	12	2	18	4	4	12	8	4	96	Arrhythmogenic right ventricular cardiomyopathy (ARVC)	http://www.genome.jp/kegg-bin/show_pathway?ko05412+K06484+K06587+K06483+K05692
ko02040	19180	21818	21818	23580	24282	21848	33138	19216	20018	32150	30074	16724	283846	Flagellar assembly	http://www.genome.jp/kegg-bin/show_pathway?ko02040+K02409+K02392+K02406+K02405+K02396+K02417+K02422+K02401+K02394+K02393+K02420+K02419+K02410+K02390+K02407+K02400+K02386+K02413+K02556+K02389+K02412+K02423+K02387+K02557+K02391+K02421+K02397+K02388+K02411+K02399+K02416+K02408+K02418+K02402+K02414+K02398+K02403+K21218+K13820
ko00940	18360	19102	16854	19926	20244	17218	18844	17950	18564	20120	18310	15412	220904	Phenylpropanoid biosynthesis	http://www.genome.jp/kegg-bin/show_pathway?ko00940+K05349+K03782+K05350+K01904+K03186+K00588+K10775+K00083+K00430+K00487+K20039+K01188+K09754+K13065
ko00472	1580	1478	1074	1552	1230	1034	1230	1540	1470	1294	1194	1316	15992	D-Arginine and D-ornithine metabolism	http://www.genome.jp/kegg-bin/show_pathway?ko00472+K00273+K19746+K00824+K19744+K17898
ko00473	13102	12614	8492	13146	9422	7972	9552	12506	12428	9912	8870	10120	128136	D-Alanine metabolism	http://www.genome.jp/kegg-bin/show_pathway?ko00473+K01921+K01775+K00824+K03367+K14188
ko04750	26	30	24	14	22	24	12	18	18	18	20	10	236	Inflammatory mediator regulation of TRP channels	http://www.genome.jp/kegg-bin/show_pathway?ko04750+K02183+K06269+K02677
ko01052	778	636	982	680	1308	1062	486	922	908	498	628	518	9406	Type I polyketide structures	http://www.genome.jp/kegg-bin/show_pathway?ko01052+K16037+K16398+K15642+K15670+K16416+K16384+K15467+K16397+K16401+K16406+K15673+K16417+K16411+K15641+K19204+K16388+K16022+K16387+K20788+K16412+K16396+K16385+K15643+K16408+K16407+K19203+K19205+K16410+K19208+K19207+K16026+K16027+K14371+K16420+K16028+K15671+K16386+K16405+K16001+K20787+K16394+K16413+K16380+K16409+K16399+K16402+K16393+K16382+K16395+K1637…
ko00944	694	950	1406	934	1566	1376	1514	674	732	1662	1554	808	13870	Flavone and flavonol biosynthesis	http://www.genome.jp/kegg-bin/show_pathway?ko00944+K01195
ko00945	326	302	220	278	304	210	262	282	272	260	290	226	3232	Stilbenoid, diarylheptanoid and gingerol biosynthesis	http://www.genome.jp/kegg-bin/show_pathway?ko00945+K00588+K00487+K09754+K16040+K13065
ko04640	0	12	6	2	12	0	12	2	2	4	6	4	62	Hematopoietic cell lineage	http://www.genome.jp/kegg-bin/show_pathway?ko04640+K06484+K06483+K06467+K11140
ko04310	56	158	90	102	180	110	94	48	70	76	96	98	1178	Wnt signaling pathway	http://www.genome.jp/kegg-bin/show_pathway?ko04310+K03068+K04506+K04505+K03083+K04496+K02677+K01397+K06268+K04392+K03347
ko04728	3322	3200	2430	3656	2606	2294	2762	3348	3432	2916	2716	2648	35330	Dopaminergic synapse	http://www.genome.jp/kegg-bin/show_pathway?ko04728+K00274+K01593+K00545+K10396+K11584+K03083+K02183+K06269+K02677+K04382+K00501
ko04724	16006	16020	12182	15870	13214	11860	13164	15244	15772	13370	12456	12950	168108	Glutamatergic synapse	http://www.genome.jp/kegg-bin/show_pathway?ko04724+K01915+K01425+K01115+K14207+K02677+K06268
ko04725	22	30	50	32	76	46	60	38	46	62	76	40	578	Cholinergic synapse	http://www.genome.jp/kegg-bin/show_pathway?ko04725+K14387+K01049+K02677
ko04726	3332	3198	2486	3684	2678	2348	2880	3368	3450	2950	2768	2640	35782	Serotonergic synapse	http://www.genome.jp/kegg-bin/show_pathway?ko04726+K00274+K01593+K11987+K02677+K00461
ko04727	16504	16556	12224	16462	13362	11886	13154	15682	16316	13352	12438	13386	171322	GABAergic synapse	http://www.genome.jp/kegg-bin/show_pathway?ko04727+K01915+K01425+K01580+K15376+K14207+K15015+K05034+K06027+K02677
ko04720	26	30	24	14	22	24	12	18	18	18	24	10	240	Long-term potentiation	http://www.genome.jp/kegg-bin/show_pathway?ko04720+K02183+K06269+K02677+K06268
ko04721	56	60	10	68	26	10	16	26	20	18	12	28	350	Synaptic vesicle cycle	http://www.genome.jp/kegg-bin/show_pathway?ko04721+K15015+K06027+K08486+K02145+K02147+K02155+K02146+K02144+K15292+K02150+K01528+K04646
ko04722	140	296	252	194	406	298	224	66	72	178	276	180	2582	Neurotrophin signaling pathway	http://www.genome.jp/kegg-bin/show_pathway?ko04722+K04733+K04505+K04730+K03083+K02183+K09408+K06630+K04392
ko04723	496	730	430	716	562	538	1012	514	546	1264	836	740	8384	Retrograde endocannabinoid signaling	http://www.genome.jp/kegg-bin/show_pathway?ko04723+K03883+K03943+K03879+K03881+K03935+K03880+K03878+K03936+K03934+K03884+K13985+K11987+K03882+K15015+K03953+K03940+K02677+K13700+K01054+K03942
ko05340	4860	4916	2986	5314	3232	3096	3422	4330	4442	3544	3204	3638	46984	Primary immunodeficiency	http://www.genome.jp/kegg-bin/show_pathway?ko05340+K03648+K01488
ko00680	157974	158668	97678	160026	107942	96198	108070	155280	153172	109928	102866	125422	1533224	Methane metabolism	http://www.genome.jp/kegg-bin/show_pathway?ko00680+K11645+K11779+K00918+K01895+K01007+K00123+K03520+K00058+K01689+K00124+K15634+K01623+K11212+K00121+K00850+K03518+K14083+K02446+K01624+K12234+K08691+K00831+K21071+K00122+K01070+K01595+K00600+K08097+K00830+K00320+K10945+K00625+K15633+K05979+K03519+K01834+K00024+K00925+K03841+K01079+K00172+K00170+K11529+K05299+K14941+K10713+K13788+K11532+K01086+K0014…
ko04940	11684	11852	8378	11692	9408	8084	9126	11448	11602	9338	8668	9960	121240	Type I diabetes mellitus	http://www.genome.jp/kegg-bin/show_pathway?ko04940+K04077+K01580
ko00920	66482	65528	46124	68486	51260	43664	53262	64888	64894	53812	50478	53696	682574	Sulfur metabolism	http://www.genome.jp/kegg-bin/show_pathway?ko00920+K02047+K02046+K01738+K17218+K01082+K17222+K00958+K01011+K02048+K00957+K20035+K00392+K00955+K08738+K00381+K02045+K01739+K00956+K17223+K00640+K00299+K21307+K15553+K20034+K03119+K12339+K17228+K00860+K17224+K00390+K00380+K06881+K17225+K00651+K21310+K21309+K17217+K17226+K21308+K16937+K17227+K10764+K20036+K08352+K00387+K15555+K04091+K15554+K10831+K1555…
ko04261	38	42	32	42	34	36	20	54	36	44	26	26	430	Adrenergic signaling in cardiomyocytes	http://www.genome.jp/kegg-bin/show_pathway?ko04261+K11584+K02183+K01539+K17751+K06269+K02677+K04382
ko04260	4150	4188	3484	4566	3906	3484	4068	3808	4216	4234	3960	3574	47638	Cardiac muscle contraction	http://www.genome.jp/kegg-bin/show_pathway?ko04260+K00413+K00411+K00412+K02261+K02256+K02262+K01539+K17751
ko04540	92	96	40	78	34	44	26	84	82	56	30	44	706	Gap junction	http://www.genome.jp/kegg-bin/show_pathway?ko04540+K12319+K07374+K19477+K07375+K07376+K02677
ko05110	248	434	294	474	260	286	360	270	322	416	336	416	4116	Vibrio cholerae infection	http://www.genome.jp/kegg-bin/show_pathway?ko05110+K08604+K10956+K07937+K10953+K07342+K02145+K05692+K02677+K10954+K02147+K02155+K02146+K02144+K02150
ko05111	42046	42750	32744	44696	37148	31884	42666	40944	41686	42086	39650	36102	474402	Biofilm formation - Vibrio cholerae	http://www.genome.jp/kegg-bin/show_pathway?ko05111+K01791+K07689+K02454+K02405+K10914+K16554+K03606+K01912+K10924+K02453+K00640+K02457+K02458+K02456+K02472+K02452+K02455+K02460+K10927+K03092+K10916+K10941+K02461+K02459+K02463+K03557+K05851+K02462+K03087+K02778+K02777+K03666+K10943+K05946+K08604+K10915+K07678+K10926+K03563+K10912+K12276+K20988+K20948+K07173+K20920+K10938+K10942+K20966+K10917+K1091…
ko00860	73304	75960	56192	78832	63446	56038	67066	71682	71650	68826	64678	59458	807132	Porphyrin and chlorophyll metabolism	http://www.genome.jp/kegg-bin/show_pathway?ko00860+K01845+K01599+K13542+K02301+K02224+K01719+K01885+K03405+K01698+K00228+K01772+K02227+K02225+K03404+K00798+K02230+K02492+K02232+K03403+K05895+K01195+K03394+K00595+K02302+K02188+K03594+K01749+K02259+K13540+K02234+K02233+K00231+K02228+K00768+K09883+K19221+K02231+K02496+K09882+K00643+K10960+K03795+K08100+K02303+K00230+K05370+K02304+K03428+K04040+K0593…
ko00196	118	1018	86	130	88	54	280	134	88	100	168	164	2428	Photosynthesis - antenna proteins	http://www.genome.jp/kegg-bin/show_pathway?ko00196+K02285+K02288+K08910+K08916+K08917+K05377+K02096+K02286+K02092+K08907+K08909+K08913+K08915+K05385+K05376+K08912+K08914+K02289+K02284+K05379+K05378+K05384+K02097+K02094+K02093+K02095+K05386+K08908+K02287
ko00195	28476	29550	20616	28806	23420	20630	23962	27760	27372	24390	22342	22860	300184	Photosynthesis	http://www.genome.jp/kegg-bin/show_pathway?ko00195+K02115+K02113+K02111+K02112+K02108+K02110+K02109+K02635+K02114+K08905+K02636+K08901+K02638+K02692+K02717+K03541+K02639+K02703+K02637+K02641+K02698+K02712+K02705+K02694+K02709+K02707+K02690+K02704+K03542+K08906+K02699+K02716+K02691+K02689+K02706+K02720+K02634+K02695+K02701+K02724+K02693+K02721+K02723+K14332
ko00190	206270	204874	140648	209548	159078	139048	161288	199612	201126	163534	153182	167376	2105584	Oxidative phosphorylation	http://www.genome.jp/kegg-bin/show_pathway?ko00190+K03885+K00331+K00341+K02277+K00333+K00406+K00335+K02301+K02274+K00336+K00937+K02276+K00239+K00343+K15987+K00404+K15408+K02275+K02115+K00332+K02113+K00339+K03890+K01507+K00330+K00337+K00338+K00340+K02111+K00425+K00245+K00244+K00329+K02112+K02118+K00334+K00342+K02258+K02108+K02110+K00405+K02259+K05577+K02109+K02300+K03883+K00242+K03891+K00413+K0024…
ko03440	96686	98772	71866	99426	83166	71378	84872	93332	92588	86132	79876	78872	1036966	Homologous recombination	http://www.genome.jp/kegg-bin/show_pathway?ko03440+K01159+K02343+K02338+K03111+K02342+K03629+K03550+K02341+K03551+K02335+K03582+K02340+K02337+K04066+K03553+K03581+K03655+K03583+K06187+K07462+K03584+K10901+K10875+K02327+K03763+K02339+K02686+K07466+K04482+K03165+K02317
ko00750	20604	20662	14500	21364	16602	14192	17040	20012	20298	17158	15820	16718	214970	Vitamin B6 metabolism	http://www.genome.jp/kegg-bin/show_pathway?ko00750+K01733+K06215+K00097+K00831+K00275+K08681+K00868+K18607+K03474+K05275+K03473+K03472+K18609+K18614+K18608+K18612+K18610+K18611
ko01212	129114	126276	85166	130978	95446	82260	97206	126002	125880	98354	92780	102836	1292298	Fatty acid metabolism	http://www.genome.jp/kegg-bin/show_pathway?ko01212+K00249+K00059+K06445+K01961+K07516+K00209+K00626+K00647+K01897+K00208+K01962+K01692+K09458+K00248+K00507+K01782+K11263+K03921+K00232+K00648+K02372+K00645+K00632+K00255+K10780+K01963+K18472+K00665+K07508+K02371+K02160+K01825+K07515+K01716+K16363+K10527+K11533+K09478+K15013+K07511+K10256+K13767+K09479+K18473+K00667+K07514+K00668+K10258+K07513+K1126…
ko01210	128406	128232	88414	130430	99992	87594	99104	125440	125818	101180	95042	101664	1311316	2-Oxocarboxylic acid metabolism	http://www.genome.jp/kegg-bin/show_pathway?ko01210+K01653+K01652+K01647+K00030+K01438+K01681+K00031+K00930+K14260+K05825+K00826+K00052+K00620+K01649+K00928+K01703+K05830+K00821+K00133+K00145+K01687+K00053+K00619+K01704+K05827+K14682+K09011+K00812+K11358+K05831+K00836+K01682+K16793+K05828+K00814+K00818+K10978+K05829+K05826+K19412+K00813+K01655+K01705+K14681+K11258+K01702+K10977+K16792+K05824+K1427…
ko00100	454	308	302	324	356	384	604	376	416	588	534	350	4996	Steroid biosynthesis	http://www.genome.jp/kegg-bin/show_pathway?ko00100+K00801+K05917+K01852+K00559+K00222+K00511+K00227+K01052+K09829
ko03060	59474	59482	44016	60498	49898	43448	50408	57252	57320	50222	47428	48206	627652	Protein export	http://www.genome.jp/kegg-bin/show_pathway?ko03060+K03072+K03070+K03106+K03100+K03073+K03075+K03071+K03101+K03074+K03210+K03110+K03116+K03118+K03217+K03076+K12257+K03117+K13280+K10956+K09490+K03105+K09647+K07342+K09648
ko00534	30	22	22	32	20	18	10	4	36	2	4	20	220	Glycosaminoglycan biosynthesis - heparan sulfate / heparin	http://www.genome.jp/kegg-bin/show_pathway?ko00534+K01793+K07809+K00771
ko00531	8196	8904	7124	9588	8392	6856	8096	8234	7976	7910	7610	7468	96354	Glycosaminoglycan degradation	http://www.genome.jp/kegg-bin/show_pathway?ko00531+K01207+K12373+K01195+K01565+K01137+K01205+K01197+K01136+K01132+K07964+K10532
ko00532	0	0	0	4	0	0	0	4	2	0	0	2	12	Glycosaminoglycan biosynthesis - chondroitin sulfate / dermatan sulfate	http://www.genome.jp/kegg-bin/show_pathway?ko00532+K07779+K00771
ko00360	70112	71410	50370	74126	57122	49190	58246	69620	69076	59360	55814	57832	742278	Phenylalanine metabolism	http://www.genome.jp/kegg-bin/show_pathway?ko00360+K00817+K00074+K02618+K00500+K00457+K15866+K01426+K03782+K02612+K02613+K02611+K01692+K01912+K00274+K02609+K00285+K05710+K00529+K02614+K18383+K02615+K00276+K01666+K05713+K05712+K02610+K00812+K01904+K00832+K00146+K11358+K00824+K04073+K01451+K00588+K01593+K02554+K10775+K00055+K05708+K18361+K00487+K00813+K00129+K18362+K18363+K05714+K15849+K18357+K0571…
ko00361	14552	14316	9698	14430	10726	9500	11280	14342	14198	11474	10530	11602	146648	Chlorocyclohexane and chlorobenzene degradation	http://www.genome.jp/kegg-bin/show_pathway?ko00361+K01061+K01561+K01560+K07104+K01856+K04098+K06912+K01563+K03391+K00446+K10676+K03381+K01860+K16246+K16242+K21607+K16243+K18089+K00217+K16245+K16244+K16249
ko00362	72278	71678	45122	74072	50238	44222	51530	70906	70484	51486	48400	58644	709060	Benzoate degradation	http://www.genome.jp/kegg-bin/show_pathway?ko00362+K00074+K07516+K00626+K10220+K00252+K01692+K01782+K00481+K10217+K10218+K10221+K04100+K00449+K01857+K16173+K00448+K00632+K01666+K01032+K07537+K01055+K07104+K01031+K01617+K01607+K05550+K04101+K04110+K10219+K01075+K14333+K04073+K01856+K04098+K14727+K01825+K05784+K00446+K04113+K07539+K04105+K01821+K16514+K02554+K04108+K04114+K05549+K07823+K03381+K0753…
ko00363	478	456	204	376	218	164	228	378	390	210	232	318	3652	Bisphenol degradation	http://www.genome.jp/kegg-bin/show_pathway?ko00363+K14520+K05913+K01045
ko00364	7678	7522	5322	7770	6026	5274	6548	7380	7366	6598	5994	6152	79630	Fluorobenzoate degradation	http://www.genome.jp/kegg-bin/show_pathway?ko00364+K01721+K01061+K20807+K05550+K01856+K05784+K03391+K05549+K03381+K05783+K01860+K00217
ko00365	1550	1468	684	1802	704	638	792	1468	1448	684	706	1092	13036	Furfural degradation	http://www.genome.jp/kegg-bin/show_pathway?ko00365+K16874+K16876+K16880+K16877+K16878+K16879+K16873+K16875
ko04622	846	2148	1722	1358	2480	2390	1452	488	744	1146	1442	1700	17916	RIG-I-like receptor signaling pathway	http://www.genome.jp/kegg-bin/show_pathway?ko04622+K11594+K00863
ko00040	34426	34794	28980	36282	33494	28476	32786	33748	34122	32852	31912	28716	390588	Pentose and glucuronate interconversions	http://www.genome.jp/kegg-bin/show_pathway?ko00040+K00854+K00008+K00963+K00853+K03082+K01051+K00012+K14259+K01804+K00040+K01812+K01786+K00880+K01685+K01195+K13877+K00007+K16190+K01783+K01820+K01805+K00065+K00848+K00041+K08323+K01728+K01686+K01815+K01730+K01629+K08092+K00594+K03080+K16850+K05351+K18106+K00039+K19588+K01184+K03331+K00078+K08322+K19551+K14275+K17818+K17743+K00875+K16849+K14273+K0000…
ko04658	12	4	0	8	14	2	2	22	34	4	10	28	140	Th1 and Th2 cell differentiation	http://www.genome.jp/kegg-bin/show_pathway?ko04658+K02599+K06052+K06268
ko04659	1722	1674	1312	1828	1420	1126	1738	1756	1684	1620	1474	1464	18818	Th17 cell differentiation	http://www.genome.jp/kegg-bin/show_pathway?ko04659+K04079+K06268
ko00401	13004	13710	9678	14196	11040	9248	11778	12746	12750	11968	10954	10940	142012	Novobiocin biosynthesis	http://www.genome.jp/kegg-bin/show_pathway?ko00401+K00817+K04517+K00812+K00832+K12714+K11358+K00210+K00220+K14187+K12722+K00813+K12713
ko00400	67758	69534	48816	72244	54956	48322	57674	66560	65842	59470	54800	54658	720634	Phenylalanine, tyrosine and tryptophan biosynthesis	http://www.genome.jp/kegg-bin/show_pathway?ko00400+K00817+K00014+K01817+K01609+K00500+K01657+K13829+K01626+K01658+K01735+K00891+K14170+K00800+K01695+K00766+K06001+K01696+K04518+K03786+K04517+K13832+K01736+K00812+K03856+K03785+K00832+K11358+K00210+K00220+K13498+K14187+K13503+K01694+K04093+K06208+K11646+K00211+K04516+K05359+K13497+K17749+K18240+K16306+K05358+K17748+K13853+K04092+K01713+K00813+K1565…
ko00402	6	6	0	4	0	0	0	8	2	0	2	0	28	Benzoxazinoid biosynthesis	http://www.genome.jp/kegg-bin/show_pathway?ko00402+K13222
ko00405	9420	8894	6476	9514	7464	6476	7538	9352	9180	7798	7118	7286	96516	Phenazine biosynthesis	http://www.genome.jp/kegg-bin/show_pathway?ko00405+K01657+K01658+K06998+K20940+K13063+K20262+K18003+K20260+K20261
ko00404	2216	2650	4200	2402	5064	4134	5212	2456	2658	5206	4974	2122	43294	Staurosporine biosynthesis	http://www.genome.jp/kegg-bin/show_pathway?ko00404+K14266+K14257+K20076+K20082+K16438+K20077+K19888+K20079+K20078+K20075+K19982+K19889
ko00960	12744	13378	9486	13856	11026	9178	11300	12636	12570	11330	10516	10840	138860	Tropane, piperidine and pyridine alkaloid biosynthesis	http://www.genome.jp/kegg-bin/show_pathway?ko00960+K00817+K00808+K00276+K00812+K00832+K11358+K19064+K01582+K08081+K13609+K00813+K19743+K15849+K14454
ko00966	6538	6404	4308	6616	5096	4364	5034	6264	6270	5086	4768	5516	66264	Glucosinolate biosynthesis	http://www.genome.jp/kegg-bin/show_pathway?ko00966+K01703
ko00965	2210	2314	1822	2684	2088	1932	2414	2238	2460	2350	2276	1956	26744	Betalain biosynthesis	http://www.genome.jp/kegg-bin/show_pathway?ko00965+K15777+K00505+K01593+K00545
ko04614	8792	8508	6952	7966	7144	6756	7638	8278	8424	7578	7218	6724	91978	Renin-angiotensin system	http://www.genome.jp/kegg-bin/show_pathway?ko04614+K01322+K01283+K01392+K01393+K01285+K11140+K13289
ko05230	26802	27012	18114	28000	20304	17258	19520	26106	25914	20264	18868	21346	269508	Central carbon metabolism in cancer	http://www.genome.jp/kegg-bin/show_pathway?ko05230+K00162+K00161+K00850+K00036+K00873+K01834+K01425+K11416+K00844
ko04610	2	4	8	12	28	10	24	8	16	14	12	2	140	Complement and coagulation cascades	http://www.genome.jp/kegg-bin/show_pathway?ko04610+K01344+K01315+K03902+K06251
ko04611	120	54	60	90	52	54	64	86	84	138	44	44	890	Platelet activation	http://www.genome.jp/kegg-bin/show_pathway?ko04611+K12319+K06236+K19720+K19477+K07376+K06269+K05692
ko04612	1728	1724	1348	1866	1462	1148	1804	1776	1700	1650	1514	1484	19204	Antigen processing and presentation	http://www.genome.jp/kegg-bin/show_pathway?ko04612+K04079+K03283+K01363+K01365+K08057+K09489+K08054
ko04341	184	336	284	220	522	434	280	74	164	166	196	294	3154	Hedgehog signaling pathway - fly	http://www.genome.jp/kegg-bin/show_pathway?ko04341+K10523+K03083+K06228+K06225+K03347
ko00984	5260	5140	4132	5204	4948	3880	4454	5174	5112	4810	4296	3992	56402	Steroid degradation	http://www.genome.jp/kegg-bin/show_pathway?ko00984+K05898+K16051+K05296+K03333+K15983+K18687+K16047+K16046+K16049+K15981+K16050+K15982+K16048+K01822+K16045
ko05010	12166	11814	10026	12538	11142	9710	12712	11478	11756	12930	12040	9868	138180	Alzheimer's disease	http://www.genome.jp/kegg-bin/show_pathway?ko05010+K00134+K08738+K00413+K02126+K00411+K00412+K03943+K02261+K01408+K02132+K03935+K04505+K02256+K03936+K02128+K03934+K02133+K02262+K05853+K03083+K02183+K02084+K03953+K03940+K00234+K02137+K03942+K06268+K08860+K08852+K02134+K02125
ko05012	6768	6784	6002	7144	6874	6018	8698	6220	6626	9534	8382	5960	85010	Parkinson's disease	http://www.genome.jp/kegg-bin/show_pathway?ko05012+K08738+K03883+K00413+K02126+K00411+K00412+K03943+K02261+K03879+K03881+K02132+K03935+K03880+K03878+K02256+K03936+K02128+K03934+K03884+K02133+K02262+K03882+K08669+K05863+K02084+K03953+K03940+K03178+K00234+K02137+K03942+K02134+K02125+K00501
ko00980	15512	16104	11450	16186	13308	11828	14376	15548	15352	14734	13810	12934	171142	Metabolism of xenobiotics by cytochrome P450	http://www.genome.jp/kegg-bin/show_pathway?ko00980+K00799+K00121+K13953+K00001+K04097+K01253+K00129+K00078+K11822
ko00981	10770	10496	8082	10880	8892	7652	9256	10586	10158	9300	8704	8644	113420	Insect hormone biosynthesis	http://www.genome.jp/kegg-bin/show_pathway?ko00981+K00128+K14938
ko00982	18218	18682	13536	19140	15590	13812	16808	18218	18120	17214	16088	15106	200532	Drug metabolism - cytochrome P450	http://www.genome.jp/kegg-bin/show_pathway?ko00982+K00799+K00121+K13953+K00274+K00001+K04097+K00485+K00129
ko00983	28256	29094	20238	29450	22384	19614	21328	27710	26992	21892	20610	22984	290552	Drug metabolism - other enzymes	http://www.genome.jp/kegg-bin/show_pathway?ko00983+K00088+K01951+K00876+K01489+K01464+K00857+K01431+K01195+K00207+K00760+K13421+K01519+K00758+K00757+K00106+K00569+K03927
ko05150	326	492	246	624	274	174	402	358	372	254	236	396	4154	Staphylococcus aureus infection	http://www.genome.jp/kegg-bin/show_pathway?ko05150+K14205+K03739+K14201+K03367+K14195+K14194+K01315+K14192+K03740+K14188
ko05152	28346	28038	21500	28226	24456	21110	25312	27540	27516	25852	24380	23346	305622	Tuberculosis	http://www.genome.jp/kegg-bin/show_pathway?ko05152+K04077+K02040+K04043+K08738+K14949+K04733+K14954+K14952+K21302+K06560+K04730+K02183+K02084+K00914+K14953+K06268+K02155+K02146+K02144+K14955
ko00710	72848	72766	50262	73604	55976	48640	55984	70910	69986	57232	53774	57958	739940	Carbon fixation in photosynthetic organisms	http://www.genome.jp/kegg-bin/show_pathway?ko00710+K01006+K11645+K00029+K01623+K00134+K01621+K00615+K02446+K01624+K01807+K00927+K01808+K01595+K01610+K01601+K01803+K00024+K03841+K11532+K01086+K01783+K00855+K00150+K05298+K01602+K00814+K04041+K00025+K00026+K00051+K01100+K14272+K14454
ko04710	0	6	0	0	0	0	2	0	0	6	0	0	14	Circadian rhythm	http://www.genome.jp/kegg-bin/show_pathway?ko04710+K02295+K03347
ko03320	40692	40374	26910	40690	30706	26200	30204	38744	39406	30948	29722	32358	406954	PPAR signaling pathway	http://www.genome.jp/kegg-bin/show_pathway?ko03320+K00249+K01897+K01596+K00507+K00232+K00864+K08764+K00255+K08770+K15013+K08745+K08746+K07514+K07513+K01388+K06272
ko04530	92	76	140	86	190	126	130	78	86	152	146	60	1362	Tight junction	http://www.genome.jp/kegg-bin/show_pathway?ko04530+K04802+K17260+K07374+K05692+K10591+K09489+K04392+K04382
ko00910	96304	96142	62586	97216	69360	60978	71124	93556	93654	72648	68102	77700	959370	Nitrogen metabolism	http://www.genome.jp/kegg-bin/show_pathway?ko00910+K00265+K15578+K01915+K00459+K00261+K01673+K00376+K00266+K15576+K00363+K00372+K15371+K00262+K00362+K00368+K02568+K10945+K00284+K00926+K15577+K00371+K04561+K03385+K00366+K00370+K00360+K02575+K01674+K00367+K01455+K15864+K02567+K01501+K00374+K15876+K05601+K10946+K01948+K00264+K10535+K15579+K00260+K01725+K02305+K10944+K10534+K17877+K02586+K02591+K02588
ko04122	30276	31214	20054	31800	22666	20082	23216	28988	29684	24576	22340	23598	308494	Sulfur relay system	http://www.genome.jp/kegg-bin/show_pathway?ko04122+K21148+K01011+K03636+K04487+K21142+K03637+K21147+K03154+K03639+K03151+K00566+K21029+K03635+K04085+K11179+K21028+K21140+K03831+K07235+K07236+K07237+K21232+K11996+K03148
ko04120	80	180	102	144	218	128	128	44	66	108	142	138	1478	Ubiquitin mediated proteolysis	http://www.genome.jp/kegg-bin/show_pathway?ko04120+K04506+K10601+K10592+K06688+K16060+K10581+K03178+K10573+K10610+K10589+K10591+K04725+K06689+K10588+K03355+K03361+K10456+K03347
ko03022	1846	2056	1570	1876	1790	1436	1666	1714	1744	1722	1534	1500	20454	Basal transcription factors	http://www.genome.jp/kegg-bin/show_pathway?ko03022+K10843+K03141+K03136+K03124+K10844+K03130+K03120+K03125
ko00660	43000	42480	29194	43200	32376	28286	32772	42450	41330	33398	31086	34628	434200	C5-Branched dibasic acid metabolism	http://www.genome.jp/kegg-bin/show_pathway?ko00660+K01653+K01652+K00052+K08691+K01703+K10218+K01902+K01903+K01704+K09011+K14449+K18288+K01846+K01575+K18290+K19268+K18289+K14471+K11258+K17724+K18292+K04835+K18291
ko03020	35750	35504	26672	35232	30204	26106	29636	34556	35012	29540	27826	28174	374212	RNA polymerase	http://www.genome.jp/kegg-bin/show_pathway?ko03020+K03043+K03040+K03060+K03046+K03006+K03047+K03049+K03041+K13797+K03002+K03010+K13798+K03053+K03042+K03014+K03048+K03058+K03050+K03051+K03023+K03012+K03056+K03059+K03021+K03044
ko00140	7196	7040	3922	7472	3882	3806	3776	6940	7100	3898	3884	5486	64402	Steroid hormone biosynthesis	http://www.genome.jp/kegg-bin/show_pathway?ko00140+K01130+K00038+K05296+K00545+K01822+K07424+K12343+K13370
ko03430	92294	90326	64348	91880	72582	63524	75828	89682	88852	77776	73186	72926	953204	Mismatch repair	http://www.genome.jp/kegg-bin/show_pathway?ko03430+K02343+K03602+K02338+K03111+K01972+K02342+K03555+K02341+K10747+K03657+K02340+K02337+K04802+K07456+K03572+K03601+K07462+K01141+K10857+K06223+K02327+K03763+K02339+K08734+K08737+K07466+K10858+K08736+K10754+K03573+K10756+K08735
ko04510	60	22	44	42	26	26	52	38	44	146	44	34	578	Focal adhesion	http://www.genome.jp/kegg-bin/show_pathway?ko04510+K04659+K16060+K06236+K03083+K06484+K06587+K13708+K06483+K06269+K05692+K02677+K04725+K16857+K08131+K06240+K17457+K06251+K04392+K06272
ko04016	18342	19756	12102	19864	14260	12678	14292	17404	17350	14136	13446	15934	189564	MAPK signaling pathway - plant	http://www.genome.jp/kegg-bin/show_pathway?ko04016+K17686+K03781+K14515+K00940+K20607+K20547+K13449+K02183+K20714+K13420+K14497
ko04014	46	50	120	36	124	178	196	38	26	168	164	38	1184	Ras signaling pathway	http://www.genome.jp/kegg-bin/show_pathway?ko04014+K10632+K01115+K02183+K04527+K02677+K04392
ko04015	44	28	36	28	28	26	26	26	26	34	22	20	344	Rap1 signaling pathway	http://www.genome.jp/kegg-bin/show_pathway?ko04015+K05759+K02183+K04527+K05692+K02677+K16857+K04392
ko04012	2	4	0	4	0	0	2	6	10	2	0	4	34	ErbB signaling pathway	http://www.genome.jp/kegg-bin/show_pathway?ko04012+K03083+K02677
ko04013	3024	3126	2522	2990	2934	2404	2936	2862	2856	2864	2642	2644	33804	MAPK signaling pathway - fly	http://www.genome.jp/kegg-bin/show_pathway?ko04013+K04564+K07364+K04506+K05759+K06689+K17608+K04392+K04382
ko04010	18	26	16	30	12	16	48	18	18	14	42	14	272	MAPK signaling pathway	http://www.genome.jp/kegg-bin/show_pathway?ko04010+K03283+K02677+K06268+K04460+K04392
ko04011	4130	4738	3078	4748	3848	3192	4226	3734	3968	4180	4112	3878	47832	MAPK signaling pathway - yeast	http://www.genome.jp/kegg-bin/show_pathway?ko04011+K03781+K00889+K06666+K11231+K02677+K02220+K11233+K06630+K10591+K11227+K02516+K11226+K11238
ko04391	20	2	26	14	32	8	20	6	4	26	66	8	232	Hippo signaling pathway - fly	http://www.genome.jp/kegg-bin/show_pathway?ko04391+K16669+K05692+K06630+K04382
ko04390	34	10	12	16	8	0	14	16	18	8	54	8	198	Hippo signaling pathway	http://www.genome.jp/kegg-bin/show_pathway?ko04390+K03083+K06269+K05692+K06630+K04382
ko04392	0	0	14	0	24	8	6	0	0	18	14	2	86	Hippo signaling pathway -multiple species	http://www.genome.jp/kegg-bin/show_pathway?ko04392+K16669
ko04152	11834	11592	7696	11436	8774	7424	9128	10838	11202	9254	8646	9482	117306	AMPK signaling pathway	http://www.genome.jp/kegg-bin/show_pathway?ko04152+K01596+K00850+K00507+K03841+K00021+K00693+K00665+K01578+K03234+K11584+K09408+K07359+K04527+K07204+K01103+K08272+K11262+K04382
ko04151	6268	6078	4452	6356	5060	4248	5434	5764	5962	5454	4998	5034	65108	PI3K-Akt signaling pathway	http://www.genome.jp/kegg-bin/show_pathway?ko04151+K01596+K04079+K00693+K02991+K04659+K06236+K11584+K03083+K06484+K06587+K13303+K09408+K06483+K04527+K02677+K06630+K16857+K07204+K08131+K06240+K06251+K03259+K04392+K04382
ko04150	104	102	56	146	32	22	60	64	68	50	42	84	830	mTOR signaling pathway	http://www.genome.jp/kegg-bin/show_pathway?ko04150+K03068+K02991+K20410+K03083+K04527+K02145+K16186+K02677+K02147+K07204+K20404+K08272+K02144+K20403+K02150+K03259
ko03050	2868	3404	2760	3356	3246	3020	2670	2696	2888	2818	2798	2670	35194	Proteasome	http://www.genome.jp/kegg-bin/show_pathway?ko03050+K03432+K03433+K13527+K03062+K03029+K03065+K02734+K03420+K02727+K03064+K03063+K02725+K03032
ko00564	59614	58396	39192	60710	44556	38224	47072	57330	58114	47280	43620	47698	601806	Glycerophospholipid metabolism	http://www.genome.jp/kegg-bin/show_pathway?ko00564+K07029+K00981+K17103+K00111+K01126+K00570+K06131+K01114+K03621+K01004+K00655+K08591+K00057+K17830+K05939+K08744+K00995+K01613+K00631+K03735+K03736+K13623+K06132+K00096+K04019+K17104+K00901+K01058+K14676+K13622+K01048+K17105+K01095+K01115+K00112+K00113+K18697+K00980+K00999+K00993+K19664+K16369+K01049+K06129+K00998+K13511+K05929+K13508+K13507+K0152…
ko00565	3650	3578	2846	3876	3322	2964	3488	3384	3632	3588	3282	2846	40456	Ether lipid metabolism	http://www.genome.jp/kegg-bin/show_pathway?ko00565+K00803+K01114+K01058+K01115+K00993
ko00562	25488	26810	19362	27050	22690	19190	20270	25060	25366	20864	20152	21192	273494	Inositol phosphate metabolism	http://www.genome.jp/kegg-bin/show_pathway?ko00562+K01083+K06606+K03335+K00010+K01114+K03338+K01803+K01092+K00140+K01858+K03336+K18081+K16044+K03337+K01771+K16043+K00469+K18649+K21302+K07281+K00999+K01093+K00889+K19801+K19517+K00921+K00914+K10047
ko00563	88	306	280	180	424	386	210	52	90	186	206	256	2664	Glycosylphosphatidylinositol (GPI)-anchor biosynthesis	http://www.genome.jp/kegg-bin/show_pathway?ko00563+K05289+K01127+K03860+K05286+K05285+K05288
ko00561	38610	39122	28960	40374	32456	27772	32698	37102	37532	32880	31268	31038	409812	Glycerolipid metabolism	http://www.genome.jp/kegg-bin/show_pathway?ko00561+K07029+K00128+K07407+K03621+K00864+K00655+K08591+K00635+K11529+K05878+K00631+K03429+K00865+K00901+K20024+K07406+K05879+K01046+K15918+K00863+K18851+K06118+K00005+K03715+K19003+K06116+K06119+K19002+K13508+K13507+K01054+K00002+K00629+K06121
ko00440	4866	4636	3484	5080	4230	3496	4672	4840	4886	4474	4458	3592	52714	Phosphonate and phosphinate metabolism	http://www.genome.jp/kegg-bin/show_pathway?ko00440+K19670+K03823+K06167+K05306+K01841+K09459+K05780+K06162+K03430+K06165+K06164+K06166+K06163+K21196+K21195+K12901+K00993+K09994+K12915+K12908+K00968
ko01524	21918	22086	15808	22610	17958	16094	20608	21472	21014	21238	19644	17994	238444	Platinum drug resistance	http://www.genome.jp/kegg-bin/show_pathway?ko01524+K17686+K00799+K08738+K03164+K08734+K08737+K05666+K16060+K08736+K02084+K04725+K02350+K08735+K14686
ko00250	160124	160472	114986	164618	129386	113282	128540	156544	155884	131490	123242	130302	1668870	Alanine, aspartate and glutamate metabolism	http://www.genome.jp/kegg-bin/show_pathway?ko00250+K01744+K01940+K00265+K00259+K01939+K01956+K13821+K01955+K01953+K00135+K01915+K00261+K00764+K00266+K14260+K01756+K00278+K15371+K01779+K00262+K00294+K19244+K00830+K01755+K00609+K00820+K01425+K01424+K07250+K00812+K00823+K11358+K01580+K09758+K00610+K05597+K01914+K01948+K00264+K16871+K00827+K00814+K00260+K11540+K14268+K08324+K00813+K14681+K11541+K0143…
ko00253	330	358	272	308	370	262	188	420	322	182	216	264	3492	Tetracycline biosynthesis	http://www.genome.jp/kegg-bin/show_pathway?ko00253+K14257+K05551+K05552+K21297+K12420+K14250+K14253+K14251+K21301+K14252+K05553
ko00254	0	2	0	24	2	0	0	2	0	0	0	4	34	Aflatoxin biosynthesis	http://www.genome.jp/kegg-bin/show_pathway?ko00254+K11262
ko04650	8	0	0	4	0	0	2	4	2	2	4	2	28	Natural killer cell mediated cytotoxicity	http://www.genome.jp/kegg-bin/show_pathway?ko04650+K02677+K06268+K04392
ko04657	1764	1716	1404	1890	1526	1234	1888	1824	1760	1734	1582	1494	19816	IL-17 signaling pathway	http://www.genome.jp/kegg-bin/show_pathway?ko04657+K04079+K11987+K03083+K07994+K19603+K01388
ko00311	10402	10160	7338	10570	7974	6818	8354	10266	10170	8598	7728	8146	106524	Penicillin and cephalosporin biosynthesis	http://www.genome.jp/kegg-bin/show_pathway?ko00311+K01434+K00273+K17836+K01060+K19200+K04127+K04128+K12748+K12743
ko00310	69564	69384	49356	71118	55544	48252	55372	68210	68104	56198	51586	56068	718756	Lysine degradation	http://www.genome.jp/kegg-bin/show_pathway?ko00310+K00164+K00128+K00135+K00626+K01843+K03897+K00252+K01692+K01782+K00658+K00290+K11420+K01844+K00824+K01582+K01825+K18012+K07515+K01034+K18013+K18014+K18011+K03896+K00471+K13609+K09188+K01035+K14268+K00473+K00143+K11433+K00474+K07511+K00306+K19743+K11422+K11419+K03895+K09189+K03894+K07514+K18201+K00293+K11423+K11430+K00825+K00022
ko04711	2	4	0	0	0	0	0	6	10	0	0	2	24	Circadian rhythm - fly	http://www.genome.jp/kegg-bin/show_pathway?ko04711+K03083
ko04931	22224	22392	15040	22598	16714	14066	16784	21984	21782	16918	15720	17688	223910	Insulin resistance	http://www.genome.jp/kegg-bin/show_pathway?ko04931+K00688+K01596+K00820+K00693+K11533+K09667+K15719+K03083+K08745+K04527+K08746+K06269+K14497
ko04713	106	88	50	94	46	52	30	92	90	52	42	48	790	Circadian entrainment	http://www.genome.jp/kegg-bin/show_pathway?ko04713+K12319+K02183+K19477+K07376+K02677+K11265
ko04712	2	68	4	0	4	4	0	2	0	2	2	0	88	Circadian rhythm - plant	http://www.genome.jp/kegg-bin/show_pathway?ko04712+K12133+K12118
ko04930	6252	5860	4170	6320	4772	4180	4798	6022	5972	4992	4442	4674	62454	Type II diabetes mellitus	http://www.genome.jp/kegg-bin/show_pathway?ko04930+K00873+K04527+K00844
ko04971	26	36	32	34	34	36	20	50	32	22	24	24	370	Gastric acid secretion	http://www.genome.jp/kegg-bin/show_pathway?ko04971+K02183+K01539+K02677
ko04970	114	82	60	104	62	70	38	122	104	56	48	58	918	Salivary secretion	http://www.genome.jp/kegg-bin/show_pathway?ko04970+K12319+K02183+K01539+K19477+K07376+K02677+K13915
ko04973	1000	1018	1060	1146	1200	1140	1426	1016	1054	1452	1324	986	13822	Carbohydrate digestion and absorption	http://www.genome.jp/kegg-bin/show_pathway?ko04973+K01176+K01539+K08171+K00844+K01229
ko04972	70	68	38	84	54	36	38	112	50	44	40	66	700	Pancreatic secretion	http://www.genome.jp/kegg-bin/show_pathway?ko04972+K01312+K08779+K05853+K01539+K02677+K01345+K04392
ko04974	3318	3356	2290	3272	2806	2338	2954	3282	3452	2864	2576	2818	35326	Protein digestion and absorption	http://www.genome.jp/kegg-bin/show_pathway?ko04974+K01278+K13868+K01312+K16628+K08779+K06236+K14207+K19720+K01539+K08187+K08133+K19721+K08132+K08131+K16630+K01285+K01345+K16629
ko04977	16	14	10	24	0	2	0	10	20	6	2	20	124	Vitamin digestion and absorption	http://www.genome.jp/kegg-bin/show_pathway?ko04977+K14616
ko04976	974	1176	562	1020	732	626	594	880	874	640	698	888	9664	Bile secretion	http://www.genome.jp/kegg-bin/show_pathway?ko04976+K05658+K00021+K01253+K05666+K05673+K01539+K11822+K09866+K09869
ko04978	180	154	104	160	104	110	124	194	206	120	140	156	1752	Mineral absorption	http://www.genome.jp/kegg-bin/show_pathway?ko04978+K07213+K01539+K14735+K21398+K14686
ko00950	9006	9166	7432	10202	8340	7216	8536	8994	9248	8838	8416	7672	103066	Isoquinoline alkaloid biosynthesis	http://www.genome.jp/kegg-bin/show_pathway?ko00950+K00274+K00276+K00812+K00832+K00505+K11358+K01593+K01592+K00813+K15849+K03334+K00422+K14454+K00501
ko00592	5982	5958	3878	5942	4420	3736	4480	5826	5892	4388	4182	4790	59474	alpha-Linolenic acid metabolism	http://www.genome.jp/kegg-bin/show_pathway?ko00592+K00232+K00632+K01058+K18857+K10527+K01723+K07513
ko00591	1538	1860	1470	1734	1744	1574	1586	1490	1686	1632	1428	1484	19226	Linoleic acid metabolism	http://www.genome.jp/kegg-bin/show_pathway?ko00591+K01058+K00508+K15718+K07424
ko00590	1700	1750	1384	1900	1482	1382	1818	1758	1670	1744	1792	1352	19732	Arachidonic acid metabolism	http://www.genome.jp/kegg-bin/show_pathway?ko00590+K00432+K19246+K01058+K04097+K18592+K11987+K01254+K08726+K15729+K05309+K00461
ko04520	22	0	10	4	2	0	6	8	6	10	2	4	74	Adherens junction	http://www.genome.jp/kegg-bin/show_pathway?ko04520+K04527+K05692+K04392
ko04371	90	100	70	82	46	46	58	68	62	50	48	68	788	Apelin signaling pathway	http://www.genome.jp/kegg-bin/show_pathway?ko04371+K02991+K08334+K02183+K06052+K00914+K11265
ko04370	48	38	92	62	98	98	146	62	62	98	108	28	940	VEGF signaling pathway	http://www.genome.jp/kegg-bin/show_pathway?ko04370+K11987+K02677+K06268+K04392
ko00380	86410	86016	60122	88496	67538	58478	68370	85114	85170	69534	64196	70248	889692	Tryptophan metabolism	http://www.genome.jp/kegg-bin/show_pathway?ko00380+K00164+K03392+K00128+K00626+K14338+K01426+K03781+K03782+K00252+K01692+K01721+K01432+K01556+K01782+K00274+K10217+K01667+K20807+K00453+K16901+K00486+K01825+K00463+K01501+K07515+K01593+K00452+K07130+K15067+K00543+K00493+K00466+K11816+K20204+K04103+K07511+K07514+K03334+K00562+K00825+K00022+K14264
ko05120	3262	3262	2644	3582	2954	2760	3634	3178	3576	3520	3302	2658	38332	Epithelial cell signaling in Helicobacter pylori infection	http://www.genome.jp/kegg-bin/show_pathway?ko05120+K08303+K01428+K14048+K03196+K02145+K02147+K02155+K02146+K02144+K02150+K04392
ko00471	18128	17944	12968	18542	14596	12934	15196	17952	17474	15908	15098	14568	191308	D-Glutamine and D-glutamate metabolism	http://www.genome.jp/kegg-bin/show_pathway?ko00471+K01925+K00261+K01924+K01776+K01425+K05597
ko00625	29000	28660	19354	29390	21620	19014	21864	29082	27662	22158	20628	22954	291386	Chloroalkane and chloroalkene degradation	http://www.genome.jp/kegg-bin/show_pathway?ko00625+K00128+K00121+K13953+K00114+K01561+K13954+K01560+K00001+K00148+K01563+K04072+K14028+K18089+K17067+K08726+K02586+K14419+K02591+K02588
ko00624	6678	6248	3702	6312	4252	3666	4652	6222	6566	4584	4412	5102	62396	Polycyclic aromatic hydrocarbon degradation	http://www.genome.jp/kegg-bin/show_pathway?ko00624+K04102+K04100+K00449+K00448+K00480+K04101+K18074+K18068+K18067+K14578+K14581+K11948+K18076+K18077+K18075+K11946+K19065+K11947+K18069+K18252+K14602
ko00627	37364	36980	24972	38090	28038	24732	28594	37318	36992	28690	27876	30316	379962	Aminobenzoate degradation	http://www.genome.jp/kegg-bin/show_pathway?ko00627+K00141+K01113+K14338+K01426+K01692+K01721+K09461+K01512+K10221+K04100+K08295+K01576+K01781+K01077+K20807+K03863+K16319+K04101+K04110+K10219+K15054+K15060+K14333+K03380+K18541+K01501+K03862+K07515+K15066+K04105+K01034+K04108+K09474+K04099+K14578+K14581+K10215+K00493+K15065+K16320+K01101+K15058+K01078+K01035+K15064+K04109+K20458+K01093+K07511+K1505…
ko00626	11108	11520	6162	11482	7260	6410	7074	10806	10734	7354	6828	8768	105506	Naphthalene degradation	http://www.genome.jp/kegg-bin/show_pathway?ko00626+K00121+K13953+K13954+K00001+K18242+K00480+K04072+K14578+K14581+K18243+K14585+K15570+K14586
ko00621	3108	3224	2164	3174	2322	2080	2328	2818	3152	2406	1998	2384	31158	Dioxin degradation	http://www.genome.jp/kegg-bin/show_pathway?ko00621+K01666+K01617+K00480+K04073+K01821+K02554+K18365+K15755+K18366+K08689+K18364+K15756+K15751+K18087+K15752+K15754+K18088
ko00620	224996	228150	141766	230888	159188	137482	157958	219144	218628	159072	150290	181776	2209338	Pyruvate metabolism	http://www.genome.jp/kegg-bin/show_pathway?ko00620+K00382+K00174+K01006+K00102+K01895+K01007+K00029+K00132+K01961+K00128+K01069+K00626+K00162+K00627+K01958+K00161+K01596+K01676+K01759+K00163+K01962+K00027+K01649+K01638+K01679+K11263+K00873+K01571+K01595+K01610+K01512+K00245+K00244+K00625+K02594+K00175+K03737+K00101+K00024+K00016+K00925+K00156+K00172+K00170+K00656+K13788+K00138+K12972+K03778+K0016…
ko00623	9116	8970	5900	9250	6538	5868	7280	8618	8780	7384	6720	7362	91786	Toluene degradation	http://www.genome.jp/kegg-bin/show_pathway?ko00623+K00141+K01061+K15763+K05797+K01856+K03380+K07543+K07544+K03381+K00055+K15765+K01860+K15760+K16246+K16242+K07546+K16243+K18089+K00217+K16245+K15768+K15764+K20218+K16244+K15762+K20199+K07545+K16249
ko00622	5722	6094	4408	6150	4674	4338	4794	5668	5844	4934	4408	4632	61666	Xylene degradation	http://www.genome.jp/kegg-bin/show_pathway?ko00622+K00141+K10217+K01666+K07104+K01617+K05550+K04073+K05784+K00446+K01821+K02554+K05549+K05783+K18365+K10216+K00055+K10619+K18366+K18364+K10622+K10621+K16303+K10620+K10617
ko01522	12	4	4	8	24	2	8	22	34	16	12	28	174	Endocrine resistance	http://www.genome.jp/kegg-bin/show_pathway?ko01522+K05931+K02599+K06052
ko00740	18242	18904	13592	19312	14812	13500	15650	17900	17844	15798	14782	15092	195428	Riboflavin metabolism	http://www.genome.jp/kegg-bin/show_pathway?ko00740+K00793+K04719+K00794+K11752+K11753+K14652+K00299+K01497+K09474+K19286+K20862+K14379+K08096+K01078+K00082+K14654+K02858+K00953+K07732+K01093+K14656+K00484+K14655+K20860+K03788+K21064+K01498
ko01200	555334	552952	367168	562460	410776	357890	409218	539762	537838	414786	388612	444258	5541054	Carbon metabolism	http://www.genome.jp/kegg-bin/show_pathway?ko01200+K00382+K00174+K00249+K01006+K11645+K00918+K01965+K01938+K01848+K01895+K00164+K01007+K01754+K00123+K00283+K00029+K03520+K01690+K01961+K01738+K00058+K01647+K17829+K00030+K01637+K01689+K00124+K07516+K00209+K15634+K00239+K01623+K00626+K00162+K00134+K00627+K01053+K01958+K00121+K11517+K00161+K01681+K00850+K00948+K03518+K03781+K00033+K14446+K01676+K0026…
ko04113	14240	14136	9932	13840	10628	9238	11506	13634	14068	11810	11156	11338	145526	Meiosis - yeast	http://www.genome.jp/kegg-bin/show_pathway?ko04113+K01768+K02537+K11584+K08139+K02540+K06269+K02212+K02216+K03355+K04382
ko04112	66086	62858	47834	64230	54774	46656	55770	63554	64284	57652	53438	51650	688786	Cell cycle - Caulobacter	http://www.genome.jp/kegg-bin/show_pathway?ko04112+K02313+K01338+K03588+K02563+K13592+K01358+K03544+K03531+K11749+K13583+K02314+K03590+K06985+K02651+K13582+K03589+K07716+K11443+K13584+K13581+K13587+K11357+K13590+K02488+K13589+K13588+K13591+K13593+K13245+K13585
ko04111	24	72	32	74	36	42	28	12	36	46	38	40	480	Cell cycle - yeast	http://www.genome.jp/kegg-bin/show_pathway?ko04111+K02537+K06653+K02540+K06666+K02212+K06647+K02220+K02216+K06641+K06677+K02516+K03355+K03361+K04382+K03347
ko04110	86	122	154	126	196	146	152	74	120	172	216	82	1646	Cell cycle	http://www.genome.jp/kegg-bin/show_pathway?ko04110+K04802+K02537+K03083+K06067+K02540+K02212+K06640+K06630+K02216+K06641+K03355+K03347
ko04115	2180	1984	2186	1990	2568	2054	3758	1988	2002	4030	3660	1704	30104	p53 signaling pathway	http://www.genome.jp/kegg-bin/show_pathway?ko04115+K08738+K10808+K04506+K02084+K06640+K02216+K06641+K16857
ko04114	32	40	34	20	36	30	20	20	18	30	78	10	368	Oocyte meiosis	http://www.genome.jp/kegg-bin/show_pathway?ko04114+K02537+K11584+K02183+K08694+K06269+K06630+K06268+K03355+K04382+K03347
ko02010	322046	328110	225688	340748	258312	224252	266722	316134	315954	265240	254030	259338	3376574	ABC transporters	http://www.genome.jp/kegg-bin/show_pathway?ko02010+K01997+K09816+K01996+K01999+K05846+K05847+K02047+K02046+K11072+K10108+K15578+K01995+K10001+K02015+K10112+K02067+K16012+K06861+K01998+K02013+K02040+K02066+K10441+K10439+K15582+K10240+K10440+K15583+K07091+K02020+K10562+K02048+K05658+K16014+K09695+K05845+K02016+K10823+K16786+K02036+K15576+K02012+K02002+K11709+K11708+K15598+K02071+K02010+K10119+K0565…
ko00130	37464	37608	24592	39672	27710	23910	28742	36030	37032	29310	27444	29942	379456	Ubiquinone and other terpenoid-quinone biosynthesis	http://www.genome.jp/kegg-bin/show_pathway?ko00130+K03179+K03809+K03182+K00457+K02552+K03183+K02549+K19267+K00568+K11785+K03185+K06134+K01661+K02551+K01911+K18285+K02548+K11784+K01904+K03186+K01075+K11782+K03181+K00355+K03184+K18286+K20810+K18805+K02361+K08680+K05928+K19222+K11783+K09833+K18240+K12502+K12501+K00487+K05357+K18800+K12073+K09834+K18284+K06127+K14760+K18534+K00591+K01851
ko03018	88400	87654	63934	88758	71940	62408	72132	85278	86228	73940	68666	70946	920284	RNA degradation	http://www.genome.jp/kegg-bin/show_pathway?ko03018+K00962+K04077+K00937+K01689+K04043+K08300+K03654+K12573+K00850+K11927+K03628+K12574+K05592+K00970+K18682+K12600+K03732+K03679+K08311+K03666+K12581+K12616+K11600+K12589+K12599+K07573+K12608+K12601+K12609+K12585+K03514+K13126+K12604
ko04270	104	68	44	68	34	46	26	70	80	52	36	40	668	Vascular smooth muscle contraction	http://www.genome.jp/kegg-bin/show_pathway?ko04270+K12319+K02183+K07376+K06269+K02677+K17457
ko03013	5656	5846	3808	6142	4348	3834	4420	5216	5434	4200	4022	4900	57826	RNA transport	http://www.genome.jp/kegg-bin/show_pathway?ko03013+K00974+K00784+K14297+K03238+K12880+K03237+K03538+K03680+K03540+K03243+K03113+K12879+K03242+K03231+K03236+K03252+K14312+K03257+K03262+K12878+K07562+K03254+K14300+K01164+K14289+K02516+K09291+K14291+K14310+K12160+K13126+K03259+K03253+K18213
ko03010	92688	92500	69088	94556	79242	68742	79750	91650	90694	82202	75524	74858	991494	Ribosome	http://www.genome.jp/kegg-bin/show_pathway?ko03010+K02909+K02864+K02911+K02904+K02878+K02935+K02879+K02963+K02887+K02954+K02881+K02996+K02950+K02895+K02982+K02871+K02986+K02948+K02952+K02967+K02906+K02990+K02888+K02945+K02961+K02884+K02939+K02897+K02930+K02946+K02914+K02931+K02876+K02886+K02965+K02933+K02956+K02892+K02874+K02988+K02913+K02863+K02919+K02916+K02908+K02959+K02992+K02867+K02907+K0289…
ko03015	538	532	232	524	294	314	254	458	460	290	218	412	4526	mRNA surveillance pathway	http://www.genome.jp/kegg-bin/show_pathway?ko03015+K03265+K11584+K08873+K06965+K06269+K13126+K14376+K04382
ko00522	2	6	24	0	26	22	4	0	0	2	22	0	108	Biosynthesis of 12-, 14- and 16-membered macrolides	http://www.genome.jp/kegg-bin/show_pathway?ko00522+K15995+K14371+K16001
ko00523	16018	15752	11426	16734	12796	11396	13528	14892	14386	13708	12922	12606	166164	Polyketide sugar unit biosynthesis	http://www.genome.jp/kegg-bin/show_pathway?ko00523+K00973+K01710+K00067+K01790+K17947+K20681+K13328+K16435+K19180+K20682+K16436+K13310+K13327+K16438+K13315+K13311+K21335+K13313+K21329+K12710+K13307+K20680+K21337+K17625+K21331+K13317+K21336+K21326+K21325+K13332+K13309+K19854+K13308
ko00520	139256	139958	106092	144578	121694	105270	122912	136334	136386	124922	116676	115112	1509190	Amino sugar and nucleotide sugar metabolism	http://www.genome.jp/kegg-bin/show_pathway?ko00520+K13015+K00975+K01443+K01854+K01207+K03431+K00965+K01711+K16881+K01791+K00963+K00790+K15856+K15778+K01840+K12373+K00847+K00075+K04042+K00012+K01810+K02564+K01835+K01784+K00849+K00066+K00845+K15916+K01709+K02803+K08068+K00523+K02377+K07102+K01809+K02473+K00978+K02472+K00820+K00886+K01198+K08678+K00966+K01209+K17716+K16011+K16190+K00971+K13810+K1245…
ko00521	34908	34970	25672	36514	29312	25654	29160	33928	33224	29860	27610	28218	369030	Streptomycin biosynthesis	http://www.genome.jp/kegg-bin/show_pathway?ko00521+K00973+K15778+K01710+K00067+K01790+K01835+K00010+K00845+K01092+K01858+K05957+K12570+K00844
ko00524	5962	5930	4802	6320	5476	4826	5562	5984	5742	5744	5066	5026	66440	Neomycin, kanamycin and gentamicin biosynthesis	http://www.genome.jp/kegg-bin/show_pathway?ko00524+K00845+K20578+K20571+K00844
ko00525	10146	9648	6730	10588	7612	6798	7418	9566	8936	7562	6926	7770	99700	Acarbose and validamycin biosynthesis	http://www.genome.jp/kegg-bin/show_pathway?ko00525+K00973+K01710+K19969+K20431+K20433+K19978+K20427+K20428+K20438+K19979+K20430
ko00052	58626	61376	52854	63350	61516	53914	58346	56730	56454	59164	55570	50200	688100	Galactose metabolism	http://www.genome.jp/kegg-bin/show_pathway?ko00052+K01785+K12308+K01854+K01193+K00965+K00963+K15778+K00850+K07407+K01187+K01835+K01784+K00849+K00845+K21071+K01684+K01190+K01182+K01631+K17716+K00883+K04618+K16371+K07406+K16370+K00917+K01635+K00035+K02080+K08302+K02744+K06617+K02775+K02774+K02773+K00844+K05308+K01220+K01229+K18126+K12111+K12316+K02079
ko00053	26240	26762	21678	27912	24424	20832	25422	26060	25734	25046	24138	21990	296238	Ascorbate and aldarate metabolism	http://www.genome.jp/kegg-bin/show_pathway?ko00053+K00128+K01053+K00012+K00880+K00064+K02821+K13877+K01630+K16190+K01708+K18981+K00434+K01707+K01706+K18983+K08092+K13874+K13875+K13876+K02822+K20023+K00469+K03077+K00103+K18649+K03476+K13873+K18982+K03475+K17744+K19588+K03079+K19660+K00423+K10047+K03078
ko00051	61984	62924	46692	65626	53238	46334	53518	60326	60384	54376	52162	50668	668232	Fructose and mannose metabolism	http://www.genome.jp/kegg-bin/show_pathway?ko00051+K11645+K00009+K01711+K16881+K00008+K01729+K15856+K01623+K15778+K01840+K00847+K00850+K02446+K01624+K07046+K01808+K00066+K21071+K15916+K02377+K01628+K01809+K00064+K00045+K18334+K01803+K03332+K00068+K00882+K03841+K02769+K02768+K00007+K00966+K16011+K01795+K11532+K00971+K01086+K01820+K01805+K02793+K01813+K00848+K01218+K01818+K00895+K19355+K18335+K1637…
ko00350	50206	51276	35130	53134	40042	34528	40454	48790	49258	41246	38388	41156	523608	Tyrosine metabolism	http://www.genome.jp/kegg-bin/show_pathway?ko00350+K00817+K00135+K00121+K00457+K13953+K05921+K00450+K00274+K00451+K16171+K13954+K00276+K00001+K00483+K00812+K01668+K16165+K01555+K16901+K00832+K00505+K11358+K01801+K10219+K02509+K02510+K04072+K00455+K16163+K18857+K20758+K01593+K01800+K00151+K01826+K00545+K00055+K16164+K01592+K00813+K00129+K10774+K00484+K15849+K03334+K00422+K14454+K00501
ko04024	1218	1504	1096	1430	1216	994	1060	1282	1108	1126	1078	1180	14292	cAMP signaling pathway	http://www.genome.jp/kegg-bin/show_pathway?ko04024+K00232+K01115+K05673+K02183+K01539+K06269+K11265+K06225+K04392
ko01503	36864	35014	23552	37016	27048	22868	30954	36008	36390	30156	28628	29456	373954	Cationic antimicrobial peptide (CAMP) resistance	http://www.genome.jp/kegg-bin/show_pathway?ko01503+K04771+K18138+K01406+K01448+K12340+K03767+K03585+K00677+K03673+K10012+K07660+K07640+K03760+K07637+K07771+K14205+K03739+K12963+K03367+K07662+K07264+K10011+K18072+K19226+K01399+K12973+K03740+K12975+K14188+K07806+K13014+K18073+K06079+K12962
ko01502	27492	27180	19020	27634	21660	18420	21896	26264	25960	22312	20750	21508	280096	Vancomycin resistance	http://www.genome.jp/kegg-bin/show_pathway?ko01502+K01929+K02563+K01921+K01775+K01000+K07260+K08641+K18351+K18348+K18347+K18353+K18352+K15739+K18346+K18344+K18354+K18350+K18349
ko01501	63644	62958	45314	65630	51426	43636	55820	62250	62268	55072	51324	51906	671248	beta-Lactam resistance	http://www.genome.jp/kegg-bin/show_pathway?ko01501+K01207+K18093+K18138+K05515+K15582+K15583+K17836+K03587+K10823+K12340+K03585+K05366+K17837+K18139+K01467+K08218+K15580+K15581+K02172+K17838+K18104+K02171+K17850+K18145+K18144+K12555+K18148+K18072+K18143+K18146+K18973+K18135+K18073+K19216+K03693+K08720+K09476
ko04020	50	70	60	38	64	58	20	22	26	46	28	32	514	Calcium signaling pathway	http://www.genome.jp/kegg-bin/show_pathway?ko04020+K05853+K02183+K07190+K05863+K02677+K06268
ko00410	53368	52274	35104	53656	39648	34510	39180	50772	50310	40074	37822	42500	529218	beta-Alanine metabolism	http://www.genome.jp/kegg-bin/show_pathway?ko00410+K00249+K15372+K00128+K00797+K01692+K01782+K01918+K01464+K01431+K00140+K01579+K00207+K00276+K00822+K17722+K07250+K00823+K17723+K01580+K13799+K00137+K01825+K00316+K07515+K01578+K13366+K09722+K07511+K00129+K07514+K14755+K17839
ko00791	3634	3706	2770	3872	3168	2830	3804	3506	3888	3836	3544	2742	41300	Atrazine degradation	http://www.genome.jp/kegg-bin/show_pathway?ko00791+K01430+K01428+K01941+K01457+K01429+K14048+K19837+K03383+K01427+K14541
ko00790	46390	46500	33878	48818	39018	33720	40628	45088	45136	41236	38390	37246	496048	Folate biosynthesis	http://www.genome.jp/kegg-bin/show_pathway?ko00790+K01665+K09007+K13950+K06920+K10026+K01113+K21142+K11754+K03637+K00796+K01495+K13938+K01737+K03752+K00950+K03750+K02619+K00287+K03639+K01077+K01633+K03342+K03635+K07141+K08310+K18482+K09457+K03831+K06879+K13940+K01664+K13998+K15376+K15740+K13818+K13941+K13939+K17364+K20967+K00310+K15631+K18974+K19645
ko05231	526	616	544	588	724	694	816	544	504	706	704	520	7486	Choline metabolism in cancer	http://www.genome.jp/kegg-bin/show_pathway?ko05231+K00901+K01115+K08202+K14387+K00889+K02677+K04392+K00968
ko00550	96054	94352	65238	96924	74638	63982	77938	93042	91936	79304	74624	75798	983830	Peptidoglycan biosynthesis	http://www.genome.jp/kegg-bin/show_pathway?ko00550+K05515+K01929+K00790+K02563+K05367+K01921+K06153+K01925+K00075+K03587+K01928+K05364+K07259+K19302+K01000+K05366+K01924+K07258+K03814+K21464+K05365+K07260+K08384+K00887+K15792+K12555+K21469+K11693+K12554+K03693+K21465+K05363
ko05224	16	16	0	12	16	2	4	28	44	10	18	32	198	Breast cancer	http://www.genome.jp/kegg-bin/show_pathway?ko05224+K03068+K03083+K02599+K06052
ko05222	2168	1842	2194	1930	2488	2066	3752	2012	1996	4058	3662	1632	29800	Small cell lung cancer	http://www.genome.jp/kegg-bin/show_pathway?ko05222+K08738+K11987+K16060+K02084+K01522+K04725+K06240
ko05223	0	0	0	4	2	12	2	0	0	10	2	2	34	Non-small cell lung cancer	http://www.genome.jp/kegg-bin/show_pathway?ko05223+K09408+K01522+K02677
ko05220	20	10	14	20	10	14	8	24	34	4	2	16	176	Chronic myeloid leukemia	http://www.genome.jp/kegg-bin/show_pathway?ko05220+K04496+K06067
ko00220	81364	81996	56932	83980	63592	56368	64292	80126	79650	65656	61510	65594	841060	Arginine biosynthesis	http://www.genome.jp/kegg-bin/show_pathway?ko00220+K01940+K01438+K01915+K00261+K00930+K14260+K00620+K15371+K00611+K01430+K00262+K01478+K05830+K01428+K00821+K01476+K01755+K00145+K00926+K01941+K01425+K01457+K00619+K14682+K01429+K00812+K11358+K14048+K05831+K09065+K05597+K00491+K05828+K01948+K00814+K00818+K00260+K05829+K05826+K19412+K00813+K14681+K01427+K14272+K12659+K14541+K14454
ko04340	140	334	284	218	522	434	280	66	110	166	196	294	3044	Hedgehog signaling pathway	http://www.genome.jp/kegg-bin/show_pathway?ko04340+K10523+K03083+K06225+K03347
ko04621	5456	5652	4694	5960	5408	4576	7402	5152	5364	7348	6768	4648	68428	NOD-like receptor signaling pathway	http://www.genome.jp/kegg-bin/show_pathway?ko04621+K02406+K03671+K04079+K03462+K04733+K01363+K16060+K04612+K08598+K17820+K04725
ko04620	118	266	226	182	378	274	206	44	48	152	208	170	2272	Toll-like receptor signaling pathway	http://www.genome.jp/kegg-bin/show_pathway?ko04620+K04733+K04730+K04392
ko04623	46	80	34	56	52	38	40	38	48	34	24	44	534	Cytosolic DNA-sensing pathway	http://www.genome.jp/kegg-bin/show_pathway?ko04623+K03014+K03023+K03021
ko04330	32	16	14	30	24	16	10	46	68	10	8	50	324	Notch signaling pathway	http://www.genome.jp/kegg-bin/show_pathway?ko04330+K04505+K04496+K02599+K06067+K06052+K06063
ko04624	202	324	266	264	442	318	288	94	148	242	312	200	3100	Toll and Imd signaling pathway	http://www.genome.jp/kegg-bin/show_pathway?ko04624+K04733+K16060+K04730+K10380+K20675+K10704+K06689
ko04626	11594	11474	9396	11798	10346	8902	11768	11492	11648	11674	10992	9394	130478	Plant-pathogen interaction	http://www.genome.jp/kegg-bin/show_pathway?ko04626+K02406+K04079+K12340+K00864+K13409+K13408+K13457+K13449+K13455+K13456+K13412+K13448+K02183+K18879+K08598+K13472+K13420+K13439
ko00830	8008	8316	4684	8326	5598	4964	5340	8026	7824	5596	5242	6434	78358	Retinol metabolism	http://www.genome.jp/kegg-bin/show_pathway?ko00830+K00121+K13953+K00001+K11153+K07424+K09516+K15734+K11152+K11147+K07249
ko05014	7320	7574	6114	7830	7196	5984	8954	6770	7034	9312	8588	6340	89016	Amyotrophic lateral sclerosis (ALS)	http://www.genome.jp/kegg-bin/show_pathway?ko05014+K03781+K08738+K04565+K02084+K06268+K04392
ko05016	10640	10480	9202	10908	10344	8966	12196	9974	10358	12692	11492	8960	126212	Huntington's disease	http://www.genome.jp/kegg-bin/show_pathway?ko05016+K04564+K08738+K04565+K03006+K00413+K02126+K00411+K00412+K03943+K02261+K02132+K03935+K03010+K02256+K03936+K02128+K03934+K02133+K02262+K03014+K03120+K05863+K02084+K06067+K03953+K03940+K00234+K03012+K02137+K03942+K10408+K04533+K02134+K02125+K04646
ko00908	2940	3348	2196	3236	2802	2084	3032	3206	3018	2958	2842	2674	34336	Zeatin biosynthesis	http://www.genome.jp/kegg-bin/show_pathway?ko00908+K00791+K00279
ko00909	920	894	672	920	726	662	824	966	1010	1024	956	714	10288	Sesquiterpenoid and triterpenoid biosynthesis	http://www.genome.jp/kegg-bin/show_pathway?ko00909+K06045+K00801+K12250+K15891+K10187+K12645+K00511+K15907+K10156
ko04933	14	4	24	18	26	26	42	10	6	98	16	8	292	AGE-RAGE signaling pathway in diabetic complications	http://www.genome.jp/kegg-bin/show_pathway?ko04933+K06236+K19720+K02677+K04392
ko04932	6468	6238	5714	6612	6448	5606	7912	5928	6304	8390	7674	5342	78636	Non-alcoholic fatty liver disease (NAFLD)	http://www.genome.jp/kegg-bin/show_pathway?ko04932+K08738+K00413+K00411+K00412+K03943+K02261+K03237+K03935+K02256+K03936+K03934+K02262+K03083+K04527+K03953+K03940+K00234+K03942+K08860+K08852+K04392
ko00905	28	56	64	50	82	102	56	14	24	26	44	48	594	Brassinosteroid biosynthesis	http://www.genome.jp/kegg-bin/show_pathway?ko00905+K15639+K12639
ko00906	4958	4816	2610	5066	2952	2786	3396	4932	4738	3418	3290	3934	46896	Carotenoid biosynthesis	http://www.genome.jp/kegg-bin/show_pathway?ko00906+K02291+K15746+K06443+K09836+K10027+K10212+K09879+K02293+K09835+K14597+K15745+K14605+K14596+K02294+K09845+K09844+K10211+K00514+K14606+K09846+K09843+K09841+K17842
ko00900	59658	59550	40678	60756	46220	39616	46284	58262	58086	47350	44702	47292	608454	Terpenoid backbone biosynthesis	http://www.genome.jp/kegg-bin/show_pathway?ko00900+K00626+K00805+K03526+K00806+K02523+K03527+K00795+K01770+K01823+K06013+K13789+K00991+K00919+K01662+K12506+K00021+K00099+K01641+K13787+K10960+K00869+K12503+K00054+K01597+K00938+K15891+K06981+K15888+K21273+K15892+K00587+K05955+K14215+K00787+K05356
ko00901	540	536	266	628	254	232	232	604	594	326	330	406	4948	Indole alkaloid biosynthesis	http://www.genome.jp/kegg-bin/show_pathway?ko00901+K01593
ko00902	10	14	8	6	4	6	4	6	4	8	8	2	80	Monoterpenoid biosynthesis	http://www.genome.jp/kegg-bin/show_pathway?ko00902+K05525+K15095
ko00903	20842	20084	14338	20978	16110	13586	16534	20708	20070	16724	15758	16492	212224	Limonene and pinene degradation	http://www.genome.jp/kegg-bin/show_pathway?ko00903+K00128+K01692+K01782+K14731+K01825+K14733+K10533+K14730+K12466
ko03420	89980	89070	62180	90752	69932	61174	70828	87384	88220	71976	68132	72858	922486	Nucleotide excision repair	http://www.genome.jp/kegg-bin/show_pathway?ko03420+K03703+K03701+K01972+K02335+K10843+K10747+K03657+K04802+K03702+K03723+K03141+K02327+K10844+K07466+K10848+K10839+K10754+K10756+K10610+K02324+K10838
ko00770	70500	69014	48398	70038	53720	48166	54764	68556	68148	55994	53184	55232	715714	Pantothenate and CoA biosynthesis	http://www.genome.jp/kegg-bin/show_pathway?ko00770+K01653+K01652+K00997+K13038+K00606+K00077+K00826+K00954+K01918+K00859+K01687+K01464+K01431+K00053+K01579+K00207+K03525+K17722+K00867+K06133+K17723+K13799+K04765+K02201+K09722+K02318+K06982+K11258+K01922+K01598+K09680
ko00670	60630	59650	41110	60428	47114	40390	48012	57858	57882	48414	46114	47882	615484	One carbon pool by folate	http://www.genome.jp/kegg-bin/show_pathway?ko00670+K01938+K00602+K00560+K00548+K00604+K00605+K08289+K01491+K00297+K13938+K00600+K00287+K11175+K03465+K01433+K01934+K00603+K13403+K13990+K00288+K13998+K01746+K00289+K11787+K00295+K19645
ko05164	2638	2740	2924	2588	3562	2836	4436	2298	2258	4614	4278	2332	37504	Influenza A	http://www.genome.jp/kegg-bin/show_pathway?ko05164+K08738+K14297+K03237+K04733+K03283+K01312+K09523+K03083+K09635+K01315+K05692+K02677+K09643+K00787+K15046+K08860+K09633+K09507
ko05166	1076	1118	588	1046	648	594	746	1012	956	758	750	816	10108	HTLV-I infection	http://www.genome.jp/kegg-bin/show_pathway?ko05166+K04802+K02537+K05770+K02327+K03083+K03120+K05863+K15306+K06640+K04725+K02324+K02216+K08874+K06641+K08057+K06268+K00787+K08054+K03355
ko05161	2866	3782	3812	3090	4912	4314	5022	2318	2570	5132	5026	3182	46026	Hepatitis B	http://www.genome.jp/kegg-bin/show_pathway?ko05161+K04802+K08738+K11594+K02084+K02677+K10610
ko05160	118	164	84	138	86	90	82	100	106	68	58	110	1204	Hepatitis C	http://www.genome.jp/kegg-bin/show_pathway?ko05160+K03237+K03083+K08860+K04382
ko05162	240	460	346	348	478	384	342	158	172	246	304	288	3766	Measles	http://www.genome.jp/kegg-bin/show_pathway?ko05162+K03237+K04733+K03283+K04730+K03083+K14753+K08860
ko05169	1300	1562	1166	1346	1604	1402	1322	1002	1136	1160	1224	1182	15406	Epstein-Barr virus infection	http://www.genome.jp/kegg-bin/show_pathway?ko05169+K03136+K03006+K03062+K03124+K03029+K03283+K03010+K03065+K04730+K03014+K03083+K03120+K06067+K03023+K03012+K06630+K10591+K03064+K03063+K06063+K15979+K08860+K03021+K03032
ko05168	2380	2062	2210	2094	2548	2118	3848	2132	2122	4144	3746	1804	31208	Herpes simplex infection	http://www.genome.jp/kegg-bin/show_pathway?ko05168+K08738+K03006+K03237+K03130+K03120+K06269+K08860+K03347
