# Supplementary material for: Host genotype-specific rhizosphere fungus enhances drought resistance in wheat
Source: Microbiome. 2024 Mar 4;12:44. doi: 10.1186/s40168-024-01770-8 (PMC10910722; doi:10.1186/s40168-024-01770-8)
Supplement: Supplementary file 6 — Additional file 5. [file 40168_2024_1770_MOESM5_ESM.xls]

#NOG	SQ_YH_1	SQ_CS_3	YL_YH_2	SQ_CS_2	YL_YH_3	YL_YH_1	YL_CS_1	SQ_YH_3	SQ_YH_2	YL_CS_3	YL_CS_2	SQ_CS_1	Total	Description
COG0001	9312	9258	5316	9390	5668	5222	5752	8706	8824	5906	5840	7120	86314	Glutamate-1-semialdehyde aminotransferase
COG0002	3982	3786	2580	3752	3064	2572	3044	3874	3912	3370	3002	3158	40096	N-acetylglutamate semialdehyde dehydrogenase
COG0003	4682	4752	2622	4726	3122	2692	2574	4490	4660	2796	2580	3864	43560	ATPase required for the post-translational delivery of tail-anchored (TA) proteins to the endoplasmic reticulum. Recognizes and selectively binds the transmembrane domain of TA proteins in the cytosol. This complex then targets to the endoplasmic reticulum by membrane-bound receptors, where the tail- anchored protein is released for insertion. This process is regulated by ATP binding and hydrolys…
COG0004	658	584	272	558	352	362	334	636	548	314	298	478	5394	ammonium Transporter
COG0005	4606	4094	2386	4450	2906	2448	2934	4434	4156	2966	2944	3586	41910	The purine nucleoside phosphorylases catalyze the phosphorolytic breakdown of the N-glycosidic bond in the beta- (deoxy)ribonucleoside molecules, with the formation of the corresponding free purine bases and pentose-1-phosphate (By similarity)
COG0006	14180	14022	9168	14674	10384	8896	9938	13750	13540	10330	9590	11394	139866	peptidase M24
COG0007	3330	3672	2342	3636	2808	2290	2740	3222	3230	2698	2656	2752	35376	Multifunctional enzyme that catalyzes the SAM-dependent methylation of uroporphyrinogen III at position C-2 and C-7 to form precorrin-2 and then position C-12 or C-18 to form trimethylpyrrocorphin 2. It also catalyzes the conversion of precorrin-2 into siroheme. This reaction consists of the NAD- dependent oxidation of precorrin-2 into sirohydrochlorin and its subsequent ferrochelation into siroh…
COG0008	11618	11458	8028	11758	9122	7998	9532	11446	11420	9770	9108	9392	120650	Catalyzes the attachment of glutamate to tRNA(Glu) in a two-step reaction glutamate is first activated by ATP to form Glu-AMP and then transferred to the acceptor end of tRNA(Glu) (By similarity)
COG0009	3456	3554	2498	3676	2828	2436	3080	3570	3228	2982	2980	2738	37026	sua5 ycio yrdc ywlc family protein
COG0010	5814	5644	3826	5992	4164	3720	4236	5564	5440	4208	3924	4410	56942	hydrolase activity, acting on carbon-nitrogen (but not peptide) bonds, in linear amidines
COG0011	254	254	168	266	164	220	214	242	226	204	168	172	2552	Domain of unknown function DUF77
COG0012	4710	4664	3140	4848	3412	2932	3568	4842	4666	3568	3436	3694	47480	gtp-binding protein
COG0013	10226	9962	7204	10022	7714	6706	7610	9572	9692	8010	7360	7966	102044	Catalyzes the attachment of alanine to tRNA(Ala) in a two-step reaction alanine is first activated by ATP to form Ala- AMP and then transferred to the acceptor end of tRNA(Ala). Also edits incorrectly charged Ser-tRNA(Ala) and Gly-tRNA(Ala) via its editing domain (By similarity)
COG0014	2690	2562	1972	2694	2178	1876	2366	2474	2442	2374	2264	2016	27908	Catalyzes the NADPH dependent reduction of L-gamma- glutamyl 5-phosphate into L-glutamate 5-semialdehyde and phosphate. The product spontaneously undergoes cyclization to form 1-pyrroline-5-carboxylate (By similarity)
COG0015	7162	7160	4922	7320	5506	4640	5374	6942	6910	5374	5324	5742	72376	adenylosuccinate lyase
COG0016	4400	4400	2898	4370	3520	3086	3462	4024	4028	3594	3284	3412	44478	phenylalanyL-tRNA synthetase, alpha subunit
COG0017	3320	3230	1914	3088	2378	1818	2430	3110	3318	2634	2422	2588	32250	asparaginyl-tRNA synthetase
COG0018	6784	6790	4798	7114	5514	4774	5694	6584	6930	5546	5454	5798	71780	arginyL-tRNA synthetase
COG0019	7038	7082	5710	7246	6226	5592	6566	6898	6630	6704	6310	5628	77630	Specifically catalyzes the decarboxylation of meso- diaminopimelate (meso-DAP) to L-lysine (By similarity)
COG0020	4068	4050	2648	3974	3252	2946	3308	3850	3914	3094	3014	3322	41440	Catalyzes the condensation of isopentenyl diphosphate (IPP) with allylic pyrophosphates generating different type of terpenoids (By similarity)
COG0021	9318	9004	6396	9238	6656	6126	6842	8842	8796	6912	6420	6916	91466	Transketolase
COG0022	10502	10234	5918	10550	7026	5796	6614	10202	10732	7010	6410	8266	99260	Dehydrogenase, E1 component
COG0023	220	290	164	306	208	204	296	210	228	196	222	246	2790	translation initiation factor
COG0024	4802	5026	3642	4930	4276	3730	4384	4722	4736	4128	4176	3930	52482	Removes the N-terminal methionine from nascent proteins (By similarity)
COG0025	5792	6348	3682	6852	4342	3662	3938	5498	6072	4170	3830	4874	59060	Sodium hydrogen exchanger
COG0026	3142	3020	2028	3132	2456	2120	2518	2756	2982	2564	2544	2276	31538	phosphoribosylaminoimidazole carboxylase atpase subunit
COG0027	630	560	544	664	680	532	748	622	688	788	634	446	7536	Catalyzes two reactions the first one is the production of beta-formyl glycinamide ribonucleotide (GAR) from formate, ATP and beta GAR
COG0028	22642	22526	16166	22698	17552	15432	17458	22840	22010	17736	16292	18378	231730	acetolactate synthase
COG0029	3694	4008	2844	3742	3552	3018	3284	3764	3796	3546	3212	3158	41618	L-aspartate oxidase
COG0030	3234	3206	2114	3164	2410	2022	2432	3290	3120	2516	2412	2562	32482	Specifically dimethylates two adjacent adenosines (A1518 and A1519) in the loop of a conserved hairpin near the 3'-end of 16S rRNA in the 30S particle. May play a critical role in biogenesis of 30S subunits (By similarity)
COG0031	9926	9822	6206	10190	7452	5988	7096	9424	9296	7212	6486	8114	97212	cysteine biosynthetic process from serine
COG0033	1928	2200	1388	2464	1726	1680	1580	1866	2024	1540	1380	1766	21542	phosphoglucomutase
COG0034	6000	6072	4252	6126	4856	4282	4514	5860	5810	5008	4552	4814	62146	glutamine phosphoribosylpyrophosphate amidotransferase
COG0035	1782	1680	1202	1846	1284	1038	1134	1752	1734	1210	1082	1424	17168	Catalyzes the conversion of uracil and 5-phospho-alpha- D-ribose 1-diphosphate (PRPP) to UMP and diphosphate (By similarity)
COG0036	2988	2702	1890	2936	2120	1956	2232	2772	2832	2152	2050	2316	28946	ribulose-phosphate 3-epimerase activity
COG0037	5194	5048	3492	5264	4080	3538	4404	4932	5300	4596	4280	4332	54460	Ligates lysine onto the cytidine present at position 34 of the AUA codon-specific tRNA(Ile) that contains the anticodon CAU, in an ATP-dependent manner. Cytidine is converted to lysidine, thus changing the amino acid specificity of the tRNA from methionine to isoleucine (By similarity)
COG0038	1724	1464	522	1540	652	466	548	1562	1838	554	552	1300	12722	chloride channel
COG0039	4842	5092	3086	4846	3598	3264	3422	4870	4868	3606	3290	3996	48780	Catalyzes the reversible oxidation of malate to oxaloacetate (By similarity)
COG0040	2754	2848	1874	2832	2158	1926	2236	2574	2734	2414	2130	2240	28720	Catalyzes the condensation of ATP and 5-phosphoribose 1- diphosphate to form N'-(5'-phosphoribosyl)-ATP (PR-ATP). Has a crucial role in the pathway because the rate of histidine biosynthesis seems to be controlled primarily by regulation of HisG enzymatic activity (By similarity)
COG0041	1862	1926	1442	1930	1584	1270	1422	1940	1836	1614	1388	1388	19602	Catalyzes the conversion of N5-carboxyaminoimidazole ribonucleotide (N5-CAIR) to 4-carboxy-5-aminoimidazole ribonucleotide (CAIR) (By similarity)
COG0042	4496	4820	3176	4888	3612	2986	4086	4540	4560	3870	3874	3728	48636	Catalyzes the synthesis of dihydrouridine a modified base found in the D-loop of most tRNAs (By similarity)
COG0043	5222	4686	3098	5036	3332	3114	3758	4956	5024	3784	3496	3790	49296	Catalyzes the decarboxylation of 3-octaprenyl-4-hydroxy benzoate to 2-octaprenylphenol (By similarity)
COG0044	10258	10328	6994	10094	7492	6516	7598	9808	9774	7448	7252	8438	102000	Dihydroorotase
COG0045	5872	5712	4220	5814	4822	4046	4988	5748	5628	4984	4598	4726	61158	Succinyl-CoA synthetase subunit beta
COG0046	9034	9034	6256	9244	6490	6054	6730	9098	8730	6698	6676	7112	91156	phosphoribosylformylglycinamidine synthase
COG0047	2898	2952	2042	2736	2220	2066	2222	2794	2754	2268	2130	2340	29422	phosphoribosylformylglycinamidine synthase
COG0048	1272	1348	1020	1382	1258	1052	1102	1248	1170	1132	980	1124	14088	Interacts with and stabilizes bases of the 16S rRNA that are involved in tRNA selection in the A site and with the mRNA backbone. Located at the interface of the 30S and 50S subunits, it traverses the body of the 30S subunit contacting proteins on the other side and probably holding the rRNA structure together. The combined cluster of proteins S8, S12 and S17 appears to hold together the shoulder…
COG0049	1852	1874	1340	1782	1602	1388	1522	1908	1838	1622	1466	1510	19704	One of the primary rRNA binding proteins, it binds directly to 16S rRNA where it nucleates assembly of the head domain of the 30S subunit. Is located at the subunit interface close to the decoding center, probably blocks exit of the E-site tRNA (By similarity)
COG0050	6570	6470	4522	6454	5334	4830	5268	6488	6236	5264	5336	5166	67938	This protein promotes the GTP-dependent binding of aminoacyl-tRNA to the A-site of ribosomes during protein biosynthesis (By similarity)
COG0051	860	866	652	902	818	688	776	842	840	726	730	660	9360	tRNA binding
COG0052	3780	3400	2688	3564	3036	2684	2978	3600	3612	2946	3046	3048	38382	30S ribosomal protein S2
COG0053	4520	4174	2638	4332	3164	2734	3224	4188	4082	3306	3022	3234	42618	cation diffusion facilitator family transporter
COG0054	1868	1732	1166	1862	1424	1198	1446	1854	1798	1562	1402	1476	18788	Catalyzes the formation of 6,7-dimethyl-8- ribityllumazine by condensation of 5-amino-6-(D- ribitylamino)uracil with 3,4-dihydroxy-2-butanone 4-phosphate. This is the penultimate step in the biosynthesis of riboflavin (By similarity)
COG0055	5538	5508	4254	5446	4676	4118	4882	5420	5406	4910	4444	4464	59066	Produces ATP from ADP in the presence of a proton gradient across the membrane. The catalytic sites are hosted primarily by the beta subunits (By similarity)
COG0056	6598	6494	4618	6576	5486	4658	5416	6380	6338	5602	5132	5154	68452	Produces ATP from ADP in the presence of a proton gradient across the membrane. The alpha chain is a regulatory subunit (By similarity)
COG0057	6088	6014	4512	6378	4834	4266	4980	5900	5794	4680	4502	4770	62718	glyceraldehyde3phosphate dehydrogenase
COG0058	8410	8266	4560	8316	5042	4326	5204	8498	8160	4986	4814	6390	76972	Phosphorylase is an important allosteric enzyme in carbohydrate metabolism. Enzymes from different sources differ in their regulatory mechanisms and in their natural substrates. However, all known phosphorylases share catalytic and structural properties (By similarity)
COG0059	3408	3342	2758	3520	3218	2462	3018	3510	3420	3200	2896	2764	37516	Alpha-keto-beta-hydroxylacyl reductoisomerase
COG0060	12006	11488	8420	12336	10024	8630	9558	11476	11448	9904	9542	9776	124608	amino acids such as valine, to avoid such errors it has two additional distinct tRNA(Ile)-dependent editing activities. One activity is designated as 'pretransfer' editing and involves the hydrolysis of activated Val-AMP. The other activity is designated 'posttransfer' editing and involves deacylation of mischarged Val-tRNA(Ile) (By similarity)
COG0061	3534	3284	2448	3468	2956	2462	2730	3226	3516	3074	2888	2834	36420	Catalyzes the phosphorylation of NAD to NADP. Utilizes ATP and other nucleoside triphosphates as well as inorganic polyphosphate as a source of phosphorus (By similarity)
COG0062	2580	2692	2022	3054	2000	1782	2168	2718	2562	2346	2168	2342	28434	NADHX epimerase activity
COG0063	2264	2150	1702	1910	1836	1572	2050	2034	1996	2228	1786	1638	23166	Together with NAD(P)HX epimerase, which catalyzes the epimerization of the S- and R-forms, the enzyme allows the repair of both epimers of NAD(P)HX, a damaged form of NAD(P)H that is a result of enzymatic or heat-dependent hydration (By similarity)
COG0064	5652	5410	3880	5878	4096	3678	4174	5304	5144	4262	3892	4446	55816	Allows the formation of correctly charged Asn-tRNA(Asn) or Gln-tRNA(Gln) through the transamidation of misacylated Asp- tRNA(Asn) or Glu-tRNA(Gln) in organisms which lack either or both of asparaginyl-tRNA or glutaminyl-tRNA synthetases. The reaction takes place in the presence of glutamine and ATP through an activated phospho-Asp-tRNA(Asn) or phospho-Glu-tRNA(Gln) (By similarity)
COG0065	6584	6460	4308	6644	5132	4382	5076	6280	6298	5132	4784	5484	66564	Catalyzes the isomerization between 2-isopropylmalate and 3-isopropylmalate, via the formation of 2-isopropylmaleate (By similarity)
COG0066	2724	2864	1718	2764	1842	1628	1852	2634	2632	2056	1714	2124	26552	Catalyzes the isomerization between 2-isopropylmalate and 3-isopropylmalate, via the formation of 2-isopropylmaleate (By similarity)
COG0067	1054	794	450	748	492	476	708	942	756	550	502	612	8084	glutamate synthase
COG0068	2666	2700	754	2738	940	822	788	2788	2590	846	734	2160	20526	protein carbamoylation
COG0069	3008	2910	2886	3188	3288	2688	2938	3386	3174	3024	3148	2692	36330	glutamate synthase
COG0070	11190	11614	8276	11786	9530	8502	9248	10920	11294	9436	8974	8894	119664	glutamate synthase
COG0071	5208	5060	3912	5172	4276	3912	4284	4940	4960	4386	4304	4070	54484	response to heat
COG0072	856	894	838	964	828	748	768	950	868	694	802	998	10208	phenylalanyl-tRNA synthetase (beta subunit)
COG0073	8478	8738	5810	8664	6846	5564	7380	8480	8288	7486	6870	6906	89510	Is required not only for elongation of protein synthesis but also for the initiation of all mRNA translation through initiator tRNA(fMet) aminoacylation (By similarity)
COG0074	5102	5032	3556	5108	3908	3472	3858	4936	4714	4142	3770	4072	51670	Succinyl-CoA ligase ADP-forming subunit alpha
COG0075	5448	5216	2728	5280	3096	2818	3262	5218	4944	3402	3038	3964	48414	aminotransferase
COG0076	10532	9880	5486	10544	5952	5580	5808	10274	10150	5916	5672	8110	93904	decarboxylase
COG0077	2868	2578	1870	2632	2150	1792	2096	2528	2534	2272	2092	2170	27582	Prephenate dehydratase
COG0078	5168	5272	2878	5264	3418	2950	3428	5158	5078	3362	3164	4066	49206	ornithine carbamoyltransferase
COG0079	6572	7108	4886	7122	5852	4712	6250	6458	6456	6068	5418	5662	72564	Imidazole acetol-phosphate transaminase
COG0080	1558	1720	1208	1790	1318	1172	1274	1632	1628	1424	1334	1356	17414	This protein binds directly to 23S ribosomal RNA (By similarity)
COG0081	3132	3282	2346	3346	2572	2252	2748	3364	3110	2718	2602	2612	34084	Binds directly to 23S rRNA. The L1 stalk is quite mobile in the ribosome, and is involved in E site tRNA release (By similarity)
COG0082	4234	4380	2818	4242	3232	2964	3490	4066	4078	3492	3184	3364	43544	5-enolpyruvylshikimate-3-phosphate phospholyase
COG0083	2076	1926	1116	2066	1296	1184	1214	1992	1830	1288	1106	1630	18724	Catalyzes the ATP-dependent phosphorylation of L- homoserine to L-homoserine phosphate (By similarity)
COG0084	3208	3328	2298	3674	2616	2136	3292	3106	3454	2986	3064	2714	35876	tatd family
COG0085	14902	14608	11226	14436	12552	10866	11760	14628	14542	12310	11822	11962	155614	DNA-dependent RNA polymerase catalyzes the transcription of DNA into RNA using the four ribonucleoside triphosphates as substrates (By similarity)
COG0086	16032	16092	11552	15860	13230	11640	13462	15462	15682	12826	11954	12544	166336	DNA-dependent RNA polymerase catalyzes the transcription of DNA into RNA using the four ribonucleoside triphosphates as substrates (By similarity)
COG0087	3334	3286	2378	3312	2666	2414	2920	3414	3198	2978	2684	2728	35312	One of the primary rRNA binding proteins, it binds directly near the 3'-end of the 23S rRNA, where it nucleates assembly of the 50S subunit (By similarity)
COG0088	3208	3090	2158	3070	2482	2100	2558	3002	3186	2604	2434	2656	32548	One of the primary rRNA binding proteins, this protein initially binds near the 5'-end of the 23S rRNA. It is important during the early stages of 50S assembly. It makes multiple contacts with different domains of the 23S rRNA in the assembled 50S subunit and ribosome (By similarity)
COG0089	1084	1086	742	1212	936	846	942	1092	1108	990	834	954	11826	One of the early assembly proteins it binds 23S rRNA. One of the proteins that surrounds the polypeptide exit tunnel on the outside of the ribosome. Forms the main docking site for trigger factor binding to the ribosome (By similarity)
COG0090	3950	3934	2878	3850	3370	2916	3206	3794	3918	3312	3060	3156	41344	One of the primary rRNA binding proteins. Required for association of the 30S and 50S subunits to form the 70S ribosome, for tRNA binding and peptide bond formation. It has been suggested to have peptidyltransferase activity
COG0091	1796	1842	1258	1968	1564	1460	1498	1798	1756	1682	1482	1406	19510	The globular domain of the protein is located near the polypeptide exit tunnel on the outside of the subunit, while an extended beta-hairpin is found that lines the wall of the exit tunnel in the center of the 70S ribosome (By similarity)
COG0092	3122	3136	2414	3400	2894	2672	2962	3060	3256	3056	2682	2686	35340	Binds the lower part of the 30S subunit head. Binds mRNA in the 70S ribosome, positioning it for translation (By similarity)
COG0093	1112	1006	844	1188	1046	928	1014	1144	1124	1112	1018	1032	12568	Binds to 23S rRNA. Forms part of two intersubunit bridges in the 70S ribosome (By similarity)
COG0094	2732	2764	2242	2928	2528	2152	2332	2764	2650	2372	2246	2166	29876	This is 1 of the proteins that binds and probably mediates the attachment of the 5S RNA into the large ribosomal subunit, where it forms part of the central protuberance. In the 70S ribosome it contacts protein S13 of the 30S subunit (bridge B1b), connecting the 2 subunits
COG0095	1448	1248	614	1372	780	692	884	1412	1300	840	814	1154	12558	Lipoate-protein, ligase
COG0096	1764	1752	1372	1798	1544	1384	1608	1814	1660	1710	1492	1338	19236	One of the primary rRNA binding proteins, it binds directly to 16S rRNA central domain where it helps coordinate assembly of the platform of the 30S subunit (By similarity)
COG0097	2512	2630	1942	2526	2120	1832	2254	2434	2376	2210	2050	2022	26908	This protein binds to the 23S rRNA, and is important in its secondary structure. It is located near the subunit interface in the base of the L7 L12 stalk, and near the tRNA binding site of the peptidyltransferase center (By similarity)
COG0098	2518	2534	1870	2402	2104	1760	2248	2612	2516	2246	1916	1910	26636	Located at the back of the 30S subunit body where it stabilizes the conformation of the head with respect to the body (By similarity)
COG0099	1524	1490	1134	1516	1362	1084	1336	1558	1466	1414	1308	1292	16484	Located at the top of the head of the 30S subunit, it contacts several helices of the 16S rRNA. In the 70S ribosome it contacts the 23S rRNA (bridge B1a) and protein L5 of the 50S subunit (bridge B1b), connecting the 2 subunits
COG0100	1410	1388	1118	1398	1356	1164	1242	1450	1336	1426	1254	1188	15730	Located on the platform of the 30S subunit, it bridges several disparate RNA helices of the 16S rRNA. Forms part of the Shine-Dalgarno cleft in the 70S ribosome (By similarity)
COG0101	3282	3268	1886	3256	2330	2008	2436	3260	3082	2556	2316	2618	32298	Formation of pseudouridine at positions 38, 39 and 40 in the anticodon stem and loop of transfer RNAs (By similarity)
COG0102	2210	2140	1438	2170	1720	1646	1834	2106	1992	1860	1756	1640	22512	This protein is one of the early assembly proteins of the 50S ribosomal subunit, although it is not seen to bind rRNA by itself. It is important during the early stages of 50S assembly (By similarity)
COG0103	1902	1810	1418	1808	1656	1302	1584	1730	1826	1742	1516	1532	19826	30S ribosomal protein S9
COG0104	5108	5274	3606	5072	4152	3634	4368	4864	4892	4516	3724	4254	53464	Plays an important role in the de novo pathway of purine nucleotide biosynthesis
COG0105	1494	1334	1094	1436	1152	1046	1196	1456	1482	1258	1126	1254	15328	Major role in the synthesis of nucleoside triphosphates other than ATP. The ATP gamma phosphate is transferred to the NDP beta phosphate via a ping-pong mechanism, using a phosphorylated active-site intermediate (By similarity)
COG0106	2358	2328	1754	2500	1822	1544	2006	2230	2076	1952	2018	1888	24476	phosphoribosylformimino-5-aminoimidazole carboxamide ribotide isomerase
COG0107	2838	2974	1998	2872	2446	2182	2468	2884	2754	2492	2296	2274	30478	IGPS catalyzes the conversion of PRFAR and glutamine to IGP, AICAR and glutamate. The HisF subunit catalyzes the cyclization activity that produces IGP and AICAR from PRFAR using the ammonia provided by the HisH subunit (By similarity)
COG0108	3666	3538	2744	3780	3192	2614	3298	3574	3614	3380	3160	3124	39684	Catalyzes the conversion of D-ribulose 5-phosphate to formate and 3,4-dihydroxy-2-butanone 4-phosphate (By similarity)
COG0109	4642	4584	2916	4574	3608	3000	3468	4384	4382	3602	3304	3732	46196	Converts heme B (protoheme IX) to heme O by substitution of the vinyl group on carbon 2 of heme B porphyrin ring with a hydroxyethyl farnesyl side group (By similarity)
COG0110	4910	4440	3606	4880	4294	3708	4088	4898	4622	4406	4134	3602	51588	acetyltransferase
COG0111	13472	13398	9332	14544	10316	9090	10914	13436	13252	10962	10230	11000	139946	Dehydrogenase
COG0112	6168	5994	4584	6270	5134	4598	5412	6096	6010	5476	4972	4960	65674	Catalyzes the reversible interconversion of serine and glycine with tetrahydrofolate (THF) serving as the one-carbon carrier. This reaction serves as the major source of one-carbon groups required for the biosynthesis of purines, thymidylate, methionine, and other important biomolecules. Also exhibits THF- independent aldolase activity toward beta-hydroxyamino acids, producing glycine and aldehyd…
COG0113	3910	4372	3088	4254	3408	3040	3404	4006	3922	3402	3428	3310	43544	delta-aminolevulinic acid dehydratase
COG0114	4370	4518	3480	4576	3872	3082	3754	3988	4230	3686	3424	3362	46342	fumarate hydratase class II
COG0115	8538	8578	6314	9064	7220	6416	7264	8262	8378	7704	7178	6876	91792	brancheD-chain amino acid aminotransferase
COG0116	1598	1364	748	1292	852	698	1094	1300	1560	1192	1078	1184	13960	Specifically methylates the guanine in position 2445 (m2G2445) and the guanine in position 2069 (m7G2069) of 23S rRNA (By similarity)
COG0117	2532	2540	1874	2392	1986	1844	2396	2274	2036	2030	2134	1858	25896	Converts 2,5-diamino-6-(ribosylamino)-4(3h)-pyrimidinone 5'-phosphate into 5-amino-6-(ribosylamino)-2,4(1h,3h)- pyrimidinedione 5'-phosphate (By similarity)
COG0118	2208	2142	1628	2444	1770	1630	2024	2072	2228	2004	2012	1818	23980	IGPS catalyzes the conversion of PRFAR and glutamine to IGP, AICAR and glutamate. The hisH subunit provides the glutamine amidotransferase activity that produces the ammonia necessary to hisF for the synthesis of IGP and AICAR (By similarity)
COG0119	12502	12800	8514	12482	10062	8454	9774	11690	12342	9876	9550	9702	127748	Catalyzes the condensation of the acetyl group of acetyl-CoA with 3-methyl-2-oxobutanoate (2-oxoisovalerate) to form 3-carboxy-3-hydroxy-4-methylpentanoate (2-isopropylmalate) (By similarity)
COG0120	976	940	654	956	790	608	912	906	934	766	804	772	10018	phosphoriboisomerase A
COG0121	1432	1396	890	1530	948	826	938	1186	1272	836	826	1048	13128	Glutamine amidotransferase
COG0122	4834	4448	3056	4498	3498	2868	3374	4416	4432	3712	3398	3462	45996	Glycosylase
COG0123	5416	5192	3428	5482	3618	3324	3892	5306	5026	4100	3692	4232	52708	Histone deacetylase
COG0124	5052	4690	3330	5050	3916	3308	4014	4822	4832	4068	3754	3634	50470	Histidyl-trna synthetase
COG0125	3428	3414	2362	3518	2670	2300	2780	3178	3038	2874	2404	2710	34676	Phosphorylation of dTMP to form dTDP in both de novo and salvage pathways of dTTP synthesis (By similarity)
COG0126	4874	4696	3536	5092	3724	3178	3778	4574	4596	3912	3620	3890	49470	phosphoglycerate kinase
COG0127	2170	2140	1516	2320	1652	1434	1710	2192	2100	1804	1714	1748	22500	Pyrophosphatase that hydrolyzes non-canonical purine nucleotides such as XTP and ITP dITP to their respective monophosphate derivatives. Might exclude non-canonical purines from DNA precursor pool, thus preventing their incorporation into DNA and avoiding chromosomal lesions (By similarity)
COG0128	3928	4288	2980	4550	3452	2904	3766	3864	3616	3736	3516	3142	43742	5-enolpyruvylshikimate-3-phosphate synthase
COG0129	11772	12124	8470	12124	9642	8890	9568	11700	11646	9844	9462	9474	124716	Dihydroxy-acid dehydratase
COG0130	3216	2874	2114	3016	2456	2100	2604	3050	2930	2796	2332	2502	31990	Responsible for synthesis of pseudouridine from uracil- 55 in the psi GC loop of transfer RNAs (By similarity)
COG0131	2246	2166	1496	2202	1762	1492	1604	2008	2038	1814	1632	1918	22378	imidazoleglycerolphosphate dehydratase
COG0132	652	740	704	798	854	752	1062	826	756	1016	1004	632	9796	Catalyzes a mechanistically unusual reaction, the ATP- dependent insertion of CO2 between the N7 and N8 nitrogen atoms of 7,8-diaminopelargonic acid (DAPA) to form an ureido ring (By similarity)
COG0133	4346	4350	3292	4522	3534	2996	3716	4266	4178	3696	3476	3412	45784	The beta subunit is responsible for the synthesis of L- tryptophan from indole and L-serine (By similarity)
COG0134	2292	2598	1898	2832	2216	1886	2398	2408	2314	2462	2282	1884	27470	indole-3-glycerol phosphate synthase
COG0135	1608	1436	1310	1712	1510	1272	1740	1646	1406	1832	1558	1394	18424	N-(5'-phosphoribosyl)anthranilate isomerase
COG0136	4346	4444	2946	4508	3400	2762	3114	4292	4330	3328	3170	3424	44064	Catalyzes the NADPH-dependent formation of L-aspartate- semialdehyde (L-ASA) by the reductive dephosphorylation of L- aspartyl-4-phosphate (By similarity)
COG0137	5372	5350	3608	5658	4018	3552	4050	5268	5208	4136	4004	4572	54796	Citrulline--aspartate ligase
COG0138	6390	6432	4278	6296	4772	4122	4744	6134	6166	4746	4710	4934	63724	bifunctional purine biosynthesis protein PURH
COG0139	1424	1590	1006	1632	1058	1034	1078	1320	1304	1132	1174	1184	14936	Phosphoribosyl-amp cyclohydrolase
COG0140	414	436	354	450	352	328	438	416	372	434	346	376	4716	phosphoribosyl-ATP pyrophosphatase
COG0141	4568	4766	3182	4706	3546	3060	3418	4294	4542	3724	3420	3656	46882	Catalyzes the sequential NAD-dependent oxidations of L- histidinol to L-histidinaldehyde and then to L-histidine (By similarity)
COG0142	8696	8780	5686	9432	6568	5842	6624	9052	8410	6578	6434	7098	89200	synthase
COG0143	5738	5362	4068	5466	4442	4162	4254	5092	5272	4336	4188	4012	56392	Is required not only for elongation of protein synthesis but also for the initiation of all mRNA translation through initiator tRNA(fMet) aminoacylation (By similarity)
COG0144	5054	4876	3632	5190	4370	3712	4902	4736	4860	4420	4356	4320	54428	nOP2 Sun
COG0145	8506	7944	4286	8532	4850	4300	4768	8206	8034	4940	4678	6504	75548	5-oxoprolinase
COG0146	8346	7994	4780	7888	5152	5060	5954	7944	7416	6334	5334	6250	78452	5-oxoprolinase
COG0147	7800	7612	5736	7968	6450	5892	6398	7496	7628	7086	6422	6204	82692	synthase (Component I)
COG0148	6050	6014	4180	5796	4558	4008	4466	5838	5888	4556	4342	4880	60576	Catalyzes the reversible conversion of 2- phosphoglycerate into phosphoenolpyruvate. It is essential for the degradation of carbohydrates via glycolysis (By similarity)
COG0149	3142	3304	2472	3346	2736	2394	2532	2990	3084	2850	2642	2584	34076	triosephosphate isomerase
COG0150	4330	4114	2984	4056	3036	2770	3398	4076	4028	3402	3300	3126	42620	phosphoribosylaminoimidazole synthetase
COG0151	5344	5172	3834	5378	4252	3730	4130	5142	5110	4436	4142	4204	54874	Phosphoribosylglycinamide synthetase
COG0152	3730	3844	2636	3794	2956	2432	2932	3782	3930	2798	2746	3158	38738	SAICAR synthetase
COG0153	2670	2672	1690	2512	2004	1748	2068	2696	2486	2074	1954	2188	26762	Catalyzes the transfer of the gamma-phosphate of ATP to D-galactose to form alpha-D-galactose-1-phosphate (Gal-1-P) (By similarity)
COG0154	23444	23748	15150	23558	17222	14956	17602	23472	22874	17924	16976	18570	235496	Allows the formation of correctly charged Gln-tRNA(Gln) through the transamidation of misacylated Glu-tRNA(Gln) in organisms which lack glutaminyl-tRNA synthetase. The reaction takes place in the presence of glutamine and ATP through an activated gamma-phospho-Glu-tRNA(Gln) (By similarity)
COG0155	5288	5352	4132	5336	4656	3984	5070	5224	5076	5016	4798	4044	57976	Component of the sulfite reductase complex that catalyzes the 6-electron reduction of sulfite to sulfide. This is one of several activities required for the biosynthesis of L- cysteine from sulfate (By similarity)
COG0156	6724	6558	4826	6950	5578	4878	6544	6318	6732	6522	6176	5612	73418	8-Amino-7-oxononanoate synthase
COG0157	2556	2590	2014	2822	2264	1966	2354	2560	2356	2380	2344	2196	28402	nicotinate-nucleotide diphosphorylase (carboxylating) activity
COG0158	1632	1510	728	1670	816	686	964	1670	1560	946	886	1454	14522	D-fructose-1,6-bisphosphate 1-phosphohydrolase class 1
COG0159	2590	2514	1832	2630	2004	1914	2388	2562	2412	2526	2306	2102	27780	The alpha subunit is responsible for the aldol cleavage of indoleglycerol phosphate to indole and glyceraldehyde 3- phosphate (By similarity)
COG0160	8552	9206	5210	9800	6342	5620	5534	7978	7934	5908	5478	7052	84614	transaminase activity
COG0161	6842	7070	5344	7316	6274	5356	6230	6672	6960	6392	6168	5836	76460	Catalyzes the transfer of the alpha-amino group from S- adenosyl-L-methionine (SAM) to 7-keto-8-aminopelargonic acid (KAPA) to form 7,8-diaminopelargonic acid (DAPA). It is the only animotransferase known to utilize SAM as an amino donor (By similarity)
COG0162	4534	4694	3124	4932	3610	3212	3684	4734	4626	4068	3484	3822	48524	Catalyzes the attachment of tyrosine to tRNA(Tyr) in a two-step reaction tyrosine is first activated by ATP to form Tyr- AMP and then transferred to the acceptor end of tRNA(Tyr) (By similarity)
COG0163	1104	1026	650	1230	766	748	918	1130	1152	1004	894	902	11524	carboxy-lyase activity
COG0164	2752	2886	1926	2784	2162	1908	2224	2654	2472	2244	2186	2108	28306	Endonuclease that specifically degrades the RNA of RNA- DNA hybrids (By similarity)
COG0165	5742	5830	3912	6150	4538	4046	4326	5946	5748	4770	4476	4430	59914	argininosuccinate lyase
COG0166	6424	6240	4720	6646	5292	4378	5246	6366	6306	5642	5072	5316	67648	glucose-6-phosphate isomerase activity
COG0167	5722	5760	3352	5638	3700	3450	3986	5360	5556	3964	3896	4262	54646	Catalyzes the conversion of dihydroorotate to orotate
COG0168	2904	3382	1582	3488	1890	1842	1862	2904	3092	1822	1864	2672	29304	Low-affinity potassium transport system. Interacts with Trk system potassium uptake protein TrkA (By similarity)
COG0169	3870	4228	2526	4292	2872	2566	2768	3772	3788	3044	2684	3164	39574	shikimate dehydrogenase
COG0170	174	238	60	176	68	88	92	218	220	118	84	166	1702	phosphatidate Cytidylyltransferase
COG0171	3928	4040	2386	3588	2616	2128	2198	3958	3940	2558	2088	3344	36772	nh(3)-dependent nad( ) synthetase
COG0172	5390	5380	3728	5424	4236	3468	4242	5408	5240	4366	4126	4320	55328	Catalyzes the attachment of serine to tRNA(Ser). Is also able to aminoacylate tRNA(Sec) with serine, to form the misacylated tRNA L-seryl-tRNA(Sec), which will be further converted into selenocysteinyl-tRNA(Sec) (By similarity)
COG0173	6824	6444	4758	6420	5350	4460	5396	6198	6488	5486	5160	5202	68186	aspartyl-trna synthetase
COG0174	12342	12622	9794	12632	10602	9376	10828	11768	12434	10974	10120	10024	133516	glutamine synthetase
COG0175	4640	4772	3818	5122	4182	3826	4314	4348	4674	4300	4250	3846	52092	Reduction of activated sulfate into sulfite (By similarity)
COG0176	5130	5362	4374	5256	4506	3998	4226	5104	4984	4394	4192	4116	55642	Transaldolase is important for the balance of metabolites in the pentose-phosphate pathway (By similarity)
COG0177	3388	3584	2316	3480	2778	2314	2590	3320	3216	2578	2572	2738	34874	endonuclease III
COG0178	22514	21974	14326	22644	16116	13814	15654	21732	21608	15520	14826	18218	218946	The UvrABC repair system catalyzes the recognition and processing of DNA lesions. UvrA is an ATPase and a DNA-binding protein. A damage recognition complex composed of 2 UvrA and 2 UvrB subunits scans DNA for abnormalities. When the presence of a lesion has been verified by UvrB, the UvrA molecules dissociate (By similarity)
COG0179	11164	11178	7666	11656	8728	7786	9042	10682	10848	8946	8594	9158	115448	Fumarylacetoacetate hydrolase
COG0180	4766	4954	3706	5040	3858	3450	3852	4966	5128	4012	3674	3846	51252	tryptophanyltRNA synthetase
COG0181	3368	3436	2632	3404	2750	2424	2818	3082	3102	2942	2654	2514	35126	Tetrapolymerization of the monopyrrole PBG into the hydroxymethylbilane pre-uroporphyrinogen in several discrete steps (By similarity)
COG0182	2372	2336	1298	2502	1520	1148	1264	2128	2224	1344	1224	1872	21232	Catalyzes the interconversion of methylthioribose-1- phosphate (MTR-1-P) into methylthioribulose-1-phosphate (MTRu-1-P) (By similarity)
COG0183	26070	25068	16850	25342	18732	16342	19284	25452	25780	19358	17870	19824	255972	acetyl-coa acetyltransferase
COG0184	886	858	722	876	740	720	776	808	904	872	762	708	9632	Forms an intersubunit bridge (bridge B4) with the 23S rRNA of the 50S subunit in the ribosome (By similarity)
COG0185	994	1054	728	1076	888	800	870	1092	1090	912	812	882	11198	Protein S19 forms a complex with S13 that binds strongly to the 16S ribosomal RNA (By similarity)
COG0186	1174	1210	830	1340	1058	958	1002	1180	1210	962	976	902	12802	One of the primary rRNA binding proteins, it binds specifically to the 5'-end of 16S ribosomal
COG0187	13346	13296	9620	13538	11002	9698	10822	12894	13002	10908	10130	10596	138852	DNA gyrase negatively supercoils closed circular double- stranded DNA in an ATP-dependent manner and also catalyzes the interconversion of other topological isomers of double-stranded DNA rings, including catenanes and knotted rings (By similarity)
COG0188	15606	15890	11400	15842	12948	11044	12636	14694	15380	12870	12070	12790	163170	DNA gyrase negatively supercoils closed circular double- stranded DNA in an ATP-dependent manner and also catalyzes the interconversion of other topological isomers of double-stranded DNA rings, including catenanes and knotted rings (By similarity)
COG0189	3092	3230	2238	3324	2574	2224	2950	3202	3044	2826	2582	2710	33996	Responsible for the addition of glutamate residues to the C-terminus of ribosomal protein S6 (By similarity)
COG0190	3740	3944	2616	3750	2916	2728	3230	3750	3866	3420	3034	3030	40024	Catalyzes the oxidation of 5,10- methylenetetrahydrofolate to 5,10-methenyltetrahydrofolate and then the hydrolysis of 5,10-methenyltetrahydrofolate to 10- formyltetrahydrofolate (By similarity)
COG0191	1994	2192	1456	2218	1634	1516	1822	1938	1952	1792	1640	1640	21794	Aldolase
COG0192	5850	5582	3910	5394	4542	3686	4192	5642	5568	4074	4128	4294	56862	Catalyzes the formation of S-adenosylmethionine from methionine and ATP
COG0193	2470	2284	1798	2354	2032	1686	2160	2256	2408	2200	1942	1954	25544	The natural substrate for this enzyme may be peptidyl- tRNAs which drop off the ribosome during protein synthesis (By similarity)
COG0194	2718	2524	1740	2532	2112	1836	2172	2290	2328	2268	2142	1958	26620	Essential for recycling GMP and indirectly, cGMP (By similarity)
COG0195	5374	5126	3592	5250	4014	3618	4226	5404	5430	4070	3826	4236	54166	Transcription elongation factor NusA
COG0196	3396	3444	2310	3384	2402	2374	2718	3356	3306	2774	2668	2710	34842	riboflavin biosynthesis protein ribF
COG0197	1590	1688	1176	1640	1178	1132	1358	1562	1566	1438	1306	1326	16960	Binds 23S rRNA and is also seen to make contacts with the A and possibly P site tRNAs (By similarity)
COG0198	1594	1474	1048	1534	1206	1088	1174	1608	1620	1244	1154	1140	15884	One of the proteins that surrounds the polypeptide exit tunnel on the outside of the subunit (By similarity)
COG0199	654	654	524	736	614	522	640	634	606	616	596	574	7370	Binds 16S rRNA, required for the assembly of 30S particles and may also be responsible for determining the conformation of the 16S rRNA at the A site (By similarity)
COG0200	2294	2362	1616	2216	1916	1572	1886	2238	2190	1988	1780	1828	23886	Binds to the 23S rRNA (By similarity)
COG0201	5786	5756	4306	5650	5066	4306	4688	5284	5638	4692	4642	4682	60496	The central subunit of the protein translocation channel SecYEG. Consists of two halves formed by TMs 1-5 and 6-10. These two domains form a lateral gate at the front which open onto the bilayer between TMs 2 and 7, and are clamped together by SecE at the back. The channel is closed by both a pore ring composed of hydrophobic SecY resides and a short helix (helix 2A) on the extracellular side of …
COG0202	4252	4006	3264	4192	3782	2992	3710	3804	4166	3738	3336	3092	44334	DNA-dependent RNA polymerase catalyzes the transcription of DNA into RNA using the four ribonucleoside triphosphates as substrates (By similarity)
COG0203	1784	1872	1358	1928	1614	1456	1580	1910	1894	1656	1606	1454	20112	50S ribosomal protein l17
COG0204	10168	10724	7426	11486	8928	7812	9448	9364	10508	9318	8554	8100	111836	Acyltransferase
COG0205	6320	6088	3802	6300	4208	3612	4200	6126	5846	4098	4006	4706	59312	phosphohexokinase
COG0206	5538	5090	4032	5344	4508	3828	4494	5432	5160	4828	4204	4066	56524	Essential cell division protein that forms a contractile ring structure (Z ring) at the future cell division site. The regulation of the ring assembly controls the timing and the location of cell division. One of the functions of the FtsZ ring is to recruit other cell division proteins to the septum to produce a new cell wall between the dividing cells. Binds GTP and shows GTPase activity (By sim…
COG0207	1692	1900	1686	1862	2032	1610	2036	1668	1604	1966	1980	1408	21444	Provides the sole de novo source of dTMP for DNA biosynthesis (By similarity)
COG0208	1816	2108	1770	2048	2128	1876	2254	1870	1834	2296	1932	1636	23568	Provides the precursors necessary for DNA synthesis. Catalyzes the biosynthesis of deoxyribonucleotides from the corresponding ribonucleotides (By similarity)
COG0209	13722	14110	10510	13614	11654	10134	11990	13360	13832	12112	11548	11484	148070	Provides the precursors necessary for DNA synthesis. Catalyzes the biosynthesis of deoxyribonucleotides from the corresponding ribonucleotides (By similarity)
COG0210	18658	19280	13180	19676	15104	13208	15546	18556	18288	15806	15578	15626	198506	helicase
COG0211	876	854	588	884	696	548	736	822	808	782	680	644	8918	50S ribosomal protein l27
COG0212	1372	1464	1078	1690	1238	1056	1346	1326	1390	1442	1338	1210	15950	5-formyltetrahydrofolate cyclo-ligase
COG0213	3542	3374	1926	3438	1888	1888	1898	3574	3320	2048	1898	2874	31668	The enzymes which catalyze the reversible phosphorolysis of pyrimidine nucleosides are involved in the degradation of these compounds and in their utilization as carbon and energy sources, or in the rescue of pyrimidine bases for nucleotide synthesis (By similarity)
COG0214	1458	1474	1104	1636	1248	986	1210	1400	1386	1184	1056	1174	15316	Involved in the production of pyridoxal phosphate, probably by incorporating ammonia into the pyridine ring (By similarity)
COG0215	6670	6498	4916	6898	5614	4736	5758	6592	6608	5826	5608	5420	71144	Cysteinyl-tRNA synthetase
COG0216	4538	4454	2972	4374	3524	2970	3782	4534	4162	3858	3466	3664	46298	Peptide chain release factor 1 directs the termination of translation in response to the peptide chain termination codons UAG and UAA (By similarity)
COG0217	3034	3022	2094	3202	2586	2294	2642	3270	3058	2802	2520	2344	32868	transcriptional regulatory protein
COG0218	1840	1704	1106	1482	1238	1154	1482	1868	1754	1424	1256	1340	17648	Necessary for normal cell division and for the maintenance of normal septation (By similarity)
COG0219	804	768	582	770	642	560	732	794	808	674	656	678	8468	Methylates the ribose at the nucleotide 34 wobble position in the two leucyl isoacceptors tRNA(Leu)(CmAA) and tRNA(Leu)(cmnm5UmAA). Catalyzes the methyl transfer from S- adenosyl-L-methionine to the 2'-OH of the wobble nucleotide (By similarity)
COG0220	1194	1318	1168	1526	1226	1002	1456	1262	1238	1414	1264	1088	15156	Catalyzes the formation of N(7)-methylguanine at position 46 (m7G46) in tRNA (By similarity)
COG0221	2260	2196	1630	2434	1840	1660	1774	2270	2114	1802	1672	1766	23418	Pyrophosphate phospho-hydrolase
COG0222	1170	1164	966	1234	1130	910	1106	1154	1204	1160	1024	890	13112	Seems to be the binding site for several of the factors involved in protein synthesis and appears to be essential for accurate translation (By similarity)
COG0223	4102	4046	2614	4224	2946	2680	3482	4208	3808	3470	3318	3296	42194	Modifies the free amino group of the aminoacyl moiety of methionyl-tRNA(fMet). The formyl group appears to play a dual role in the initiator identity of N-formylmethionyl-tRNA by (I) promoting its recognition by IF2 and (II) impairing its binding to EFTu-GTP (By similarity)
COG0224	3916	3994	3070	4170	3248	2862	3298	4116	3922	3420	3150	3214	42380	Produces ATP from ADP in the presence of a proton gradient across the membrane. The gamma chain is believed to be important in regulating ATPase activity and the flow of protons through the CF(0) complex (By similarity)
COG0225	3720	3592	2750	3656	3184	2836	3532	3768	3632	3588	3294	2946	40498	Has an important function as a repair enzyme for proteins that have been inactivated by oxidation. Catalyzes the reversible oxidation-reduction of methionine sulfoxide in proteins to methionine (By similarity)
COG0226	5072	5192	3920	5156	4548	3860	4458	4878	4842	4394	4196	4274	54790	phosphate abc transporter
COG0227	540	546	512	584	452	398	472	502	630	420	448	488	5992	50s ribosomal protein L28
COG0228	1402	1230	1132	1322	1248	1076	1350	1288	1238	1320	1144	956	14706	30s ribosomal protein S16
COG0229	2114	2180	1776	2400	2050	1868	2050	2524	2174	2260	1928	1806	25130	)-reductase
COG0230	178	246	148	234	182	180	174	152	220	176	146	184	2220	50s ribosomal protein l34
COG0231	2708	2536	1922	2538	2122	1640	1936	2588	2654	2096	2004	2046	26790	Involved in peptide bond synthesis. Stimulates efficient translation and peptide-bond synthesis on native or reconstituted 70S ribosomes in vitro. Probably functions indirectly by altering the affinity of the ribosome for aminoacyl-tRNA, thus increasing their reactivity as acceptors for peptidyl transferase (By similarity)
COG0232	2930	3024	2392	3176	2508	2262	2390	2842	2826	2664	2324	2518	31856	deoxyguanosinetriphosphate triphosphohydrolase-like protein
COG0233	2096	2070	1536	2140	1944	1600	1972	2212	1982	1998	1882	1632	23064	Responsible for the release of ribosomes from messenger RNA at the termination of protein biosynthesis. May increase the efficiency of translation by recycling ribosomes from one round of translation to another (By similarity)
COG0234	1280	1286	954	1334	994	832	1050	1274	1434	998	972	1036	13444	Binds to cpn60 in the presence of Mg-ATP and suppresses the ATPase activity of the latter (By similarity)
COG0235	5194	4860	3368	4930	3790	3436	4134	5084	5016	4042	3898	3912	51664	Class II aldolase adducin
COG0236	850	986	738	994	828	770	806	948	886	900	876	708	10290	Carrier of the growing fatty acid chain in fatty acid biosynthesis (By similarity)
COG0237	2306	2218	1574	2274	2012	1668	1998	2120	2184	2174	2000	1792	24320	Catalyzes the phosphorylation of the 3'-hydroxyl group of dephosphocoenzyme A to form coenzyme A (By similarity)
COG0238	786	938	524	888	830	662	756	830	836	714	720	640	9124	Binds as a heterodimer with protein S6 to the central domain of the 16S rRNA, where it helps stabilize the platform of the 30S subunit (By similarity)
COG0239	936	852	522	932	602	502	720	1016	944	768	632	816	9242	inorganic anion transmembrane transporter activity
COG0240	3880	3520	2398	3548	2850	2364	2824	3654	3668	2932	2738	2968	37344	glycerol-3-phosphate dehydrogenase
COG0241	1414	1612	1302	1720	1386	1216	1528	1446	1478	1598	1556	1282	17538	histidinol-phosphatase activity
COG0242	3626	3664	2474	3638	2814	2286	2922	3634	3316	3078	2834	3090	37376	Removes the formyl group from the N-terminal Met of newly synthesized proteins. Requires at least a dipeptide for an efficient rate of reaction. N-terminal L-methionine is a prerequisite for activity but the enzyme has broad specificity at other positions (By similarity)
COG0243	28384	28328	16626	28634	18478	15978	18718	28252	27404	19244	17594	23500	271140	molybdopterin oxidoreductase
COG0244	2670	2830	2074	2708	2412	2038	2424	2654	2694	2446	2222	2294	29466	50s ribosomal protein L10
COG0245	1958	1922	1422	2036	1532	1330	1502	1876	1918	1558	1448	1738	20240	Involved in the biosynthesis of isopentenyl diphosphate (IPP) and dimethylallyl diphosphate (DMAPP), two major building blocks of isoprenoid compounds. Catalyzes the conversion of 4- diphosphocytidyl-2-C-methyl-D-erythritol 2-phosphate (CDP-ME2P) to 2-C-methyl-D-erythritol 2,4-cyclodiphosphate (ME-CPP) with a corresponding release of cytidine 5-monophosphate (CMP) (By similarity)
COG0246	1226	1564	1330	1648	1686	1432	1622	1204	1332	1610	1572	1210	17436	Mannitol dehydrogenase
COG0247	11564	11484	6810	12032	7898	6520	7826	11276	11022	7972	7264	9398	111066	domain protein
COG0248	5512	5578	4354	5834	5204	4082	4932	5870	5350	5324	4854	4374	61268	ppx gppa phosphatase
COG0249	8054	7372	4862	7378	5638	4946	6140	7908	7692	6548	5614	6082	78234	that it carries out the mismatch recognition step. This protein has a weak ATPase activity (By similarity)
COG0250	2644	2544	2006	2624	2398	1974	2354	2760	2610	2166	2086	2146	28312	Participates in transcription elongation, termination and antitermination (By similarity)
COG0251	6098	5738	4094	6224	4654	3950	4774	6014	6140	5202	4644	4776	62308	Endoribonuclease LPSP
COG0252	1986	1920	1476	2174	1584	1386	1774	1956	1922	1776	1544	1664	21162	L-asparaginase
COG0253	2876	3056	2300	3046	2398	2216	2608	2816	2832	2770	2666	2216	31800	Catalyzes the stereoinversion of LL-2,6- diaminoheptanedioate (L,L-DAP) to meso-diaminoheptanedioate (meso- DAP), a precursor of L-lysine and an essential component of the bacterial peptidoglycan (By similarity)
COG0254	616	612	540	616	654	534	636	642	560	676	642	570	7298	50S ribosomal protein L3-1
COG0255	546	510	440	562	402	362	390	440	484	438	430	376	5380	50s ribosomal protein l29
COG0256	1656	1710	1128	1690	1322	1136	1322	1560	1676	1492	1310	1320	17322	This is one of the proteins that binds and probably mediates the attachment of the 5S RNA into the large ribosomal subunit, where it forms part of the central protuberance (By similarity)
COG0257	56	64	28	56	58	62	58	56	62	56	50	62	668	50S ribosomal protein L36
COG0258	13842	13728	9632	13720	10952	9842	11258	13020	13230	11278	10190	10902	141594	Structure-specific nuclease with 5'-flap endonuclease and 5'-3' exonuclease activities involved in DNA replication and repair. During DNA replication, cleaves the 5'-overhanging flap structure that is generated by displacement synthesis when DNA polymerase encounters the 5'-end of a downstream Okazaki fragment. It enters the flap from the 5'-end and then tracks to cleave the flap base, leaving a …
COG0259	2414	2286	1672	2290	1758	1568	1756	2220	2216	1870	1684	1658	23392	Catalyzes the oxidation of either pyridoxine 5'- phosphate (PNP) or pyridoxamine 5'-phosphate (PMP) into pyridoxal 5'-phosphate (PLP) (By similarity)
COG0260	6620	6750	5076	7106	5686	5184	5822	6618	6560	5908	5484	5510	72324	Presumably involved in the processing and regular turnover of intracellular proteins. Catalyzes the removal of unsubstituted N-terminal amino acids from various peptides (By similarity)
COG0261	1560	1322	1036	1496	1212	1004	1148	1342	1314	1284	1086	1052	14856	This protein binds to 23S rRNA in the presence of protein L20 (By similarity)
COG0262	12644	11950	7858	12058	9204	8140	9240	11674	11758	9396	8944	9358	122224	dihydrofolate reductase activity
COG0263	2048	2028	1604	2076	1882	1568	2016	2012	1976	1944	1880	1526	22560	Catalyzes the transfer of a phosphate group to glutamate to form glutamate 5-phosphate which rapidly cyclizes to 5- oxoproline (By similarity)
COG0264	3360	3198	2296	3440	2850	2314	2792	3306	3080	3032	2690	2770	35128	Associates with the EF-Tu.GDP complex and induces the exchange of GDP to GTP. It remains bound to the aminoacyl-tRNA.EF- Tu.GTP complex up to the GTP hydrolysis stage on the ribosome (By similarity)
COG0265	23182	22506	15220	23014	17648	15650	18840	22296	22332	19052	17676	17914	235330	Serine protease
COG0266	8318	8648	5228	8376	6102	5136	5760	8180	7650	5756	5378	6856	81388	Involved in base excision repair of DNA damaged by oxidation or by mutagenic agents. Acts as DNA glycosylase that recognizes and removes damaged bases. Has a preference for oxidized purines, such as 7,8-dihydro-8-oxoguanine (8-oxoG). Has AP (apurinic apyrimidinic) lyase activity and introduces nicks in the DNA strand. Cleaves the DNA backbone by beta-delta elimination to generate a single-strand …
COG0267	136	146	90	140	134	78	130	150	78	102	120	88	1392	50S ribosomal protein L33
COG0268	826	860	618	870	804	678	672	800	776	676	710	718	9008	Binds directly to 16S ribosomal RNA (By similarity)
COG0269	224	206	110	218	130	58	84	200	200	120	84	186	1820	synthase
COG0270	528	696	698	664	766	804	1488	388	470	1062	1216	554	9334	Cytosine-specific methyltransferase
COG0271	314	324	368	364	430	312	392	308	312	412	348	316	4200	Bola-like protein
COG0272	7820	7716	5576	7920	6340	5672	6750	7544	8156	6952	6562	6276	83284	DNA ligase (NAD+) activity
COG0274	2708	2656	1504	2650	1658	1596	1380	2530	2584	1508	1280	2028	24082	Catalyzes a reversible aldol reaction between acetaldehyde and D-glyceraldehyde 3-phosphate to generate 2-deoxy- D-ribose 5-phosphate (By similarity)
COG0275	3868	4024	2854	4156	3286	2820	3714	3878	3830	3760	3356	3246	42792	Specifically methylates the N4 position of cytidine in position 1402 (C1402) of 16S rRNA (By similarity)
COG0276	2978	3198	2210	3274	2648	2104	2670	3088	3002	2718	2500	2592	32982	Catalyzes the ferrous insertion into protoporphyrin IX (By similarity)
COG0277	32462	32144	20266	33560	22832	20540	22632	32182	30996	23166	22400	26014	319194	FAD linked oxidase domain protein
COG0278	452	526	400	498	450	390	420	470	564	458	468	440	5536	Glutaredoxin
COG0279	1746	1580	1232	1658	1414	1146	1670	1780	1580	1622	1516	1338	18282	D-glycero-D-manno-heptose 7-phosphate metabolic process
COG0280	5670	5458	3318	5752	3798	3260	3994	5706	5694	4032	3764	4758	55204	phosphate acetyltransferase
COG0281	6328	6948	3804	7000	3808	3520	3716	6330	5896	3788	3752	5206	60096	malic enzyme
COG0282	2958	2866	1522	2796	1738	1604	1590	2926	2692	1676	1640	2198	26206	acetate kinase activity
COG0283	2322	2416	1812	2508	1952	1674	2104	2356	2720	1982	1934	1940	25720	Cytidine monophosphate kinase
COG0284	2886	2668	2046	2764	2220	1812	2382	2734	2856	2396	2338	2222	29324	Catalyzes the decarboxylation of orotidine 5'- monophosphate (OMP) to uridine 5'-monophosphate (UMP) (By similarity)
COG0285	4364	4358	2896	4624	3338	2822	3490	4254	4226	3596	3346	3516	44830	Folylpolyglutamate synthase
COG0286	372	382	418	348	488	432	830	346	460	812	946	338	6172	type I restriction-modification system
COG0287	2546	2604	1882	2652	1934	1686	2190	2374	2452	2210	2100	1946	26576	prephenate dehydrogenase
COG0288	2710	2956	2260	2764	2378	2078	2698	2734	2702	2552	2404	2184	30420	carbonic anhydrase
COG0289	2570	2540	1708	2910	2320	1766	2146	2534	2562	2258	2084	2054	27452	Catalyzes the conversion of 4-hydroxy- tetrahydrodipicolinate (HTPA) to tetrahydrodipicolinate (By similarity)
COG0290	2512	2592	1936	2636	2280	1916	2206	2568	2328	2210	2074	2128	27386	IF-3 binds to the 30S ribosomal subunit and shifts the equilibrum between 70S ribosomes and their 50S and 30S subunits in favor of the free subunits, thus enhancing the availability of 30S subunits on which protein synthesis initiation begins (By similarity)
COG0291	486	496	394	486	426	396	436	498	496	402	454	378	5348	50s ribosomal protein L35
COG0292	1486	1542	1082	1560	1164	1094	1136	1512	1344	1272	1238	1164	15594	Binds directly to 23S ribosomal RNA and is necessary for the in vitro assembly process of the 50S ribosomal subunit. It is not involved in the protein synthesizing functions of that subunit (By similarity)
COG0293	740	804	660	782	802	698	836	714	718	766	742	624	8886	Specifically methylates the uridine in position 2552 of 23S rRNA at the 2'-O position of the ribose in the fully assembled 50S ribosomal subunit (By similarity)
COG0294	4100	3948	3136	4246	3506	3066	3440	4208	3922	3678	3340	3176	43766	dihydropteroate synthase
COG0295	1086	1180	868	1252	904	916	1022	1140	1082	880	908	888	12126	cytidine deaminase
COG0296	11318	12050	7106	11172	8064	6966	8164	11140	10978	7892	7320	9052	111222	Catalyzes the formation of the alpha-1,6-glucosidic linkages in glycogen by scission of a 1,4-alpha-linked oligosaccharide from growing alpha-1,4-glucan chains and the subsequent attachment of the oligosaccharide to the alpha-1,6 position (By similarity)
COG0297	2572	2526	1274	2494	1430	1120	1498	2550	2476	1648	1576	1924	23088	starch synthase activity
COG0298	388	368	96	350	142	94	130	372	390	162	120	266	2878	chaperone-mediated protein complex assembly
COG0299	2500	2514	1692	2462	1838	1682	1998	2546	2478	2144	2034	1938	25826	phosphoribosylglycinamide formyltransferase
COG0300	2912	2752	2098	2968	2550	2170	2336	2976	2930	2422	2416	2298	30828	Dehydrogenase
COG0301	730	764	372	648	352	372	384	668	656	324	344	568	6182	Catalyzes the ATP-dependent transfer of a sulfur to tRNA to produce 4-thiouridine in position 8 of tRNAs, which functions as a near-UV photosensor. Also catalyzes the transfer of sulfur to the sulfur carrier protein ThiS, forming ThiS-thiocarboxylate. This is a step in the synthesis of thiazole, in the thiamine biosynthesis pathway. The sulfur is donated as persulfide by IscS (By similarity)
COG0302	3006	3046	2420	3106	2840	2362	2746	2950	3108	2792	2738	2580	33694	GTP cyclohydrolase i
COG0303	6282	5824	3912	6038	4616	4060	4834	6070	5722	4888	4352	4708	61306	Molybdenum cofactor synthesis domain protein
COG0304	11592	11382	6928	12034	8028	6920	7994	11422	11326	7924	7892	9094	112536	Catalyzes the condensation reaction of fatty acid synthesis by the addition to an acyl acceptor of two carbons from malonyl-ACP (By similarity)
COG0305	6890	6382	4472	6724	5748	4542	6042	6476	6362	5854	5710	5212	70414	Replicative dna helicase
COG0306	4056	4396	2850	4674	3114	2758	3254	4010	3926	3354	3070	3466	42928	inorganic phosphate transmembrane transporter activity
COG0307	2170	2164	1614	2294	1702	1636	1678	2250	2226	1838	1620	1770	22962	riboflavin synthase, subunit alpha
COG0308	19420	20342	15782	20380	18142	15506	18888	19096	19030	18978	17566	16850	219980	aminopeptidase
COG0309	1612	1504	496	1604	570	528	544	1552	1562	460	520	1242	12194	Hydrogenase expression formation protein HypE
COG0310	484	536	140	514	220	156	174	476	502	168	136	442	3948	Part of the energy-coupling factor (ECF) transporter complex CbiMNOQ involved in cobalt import (By similarity)
COG0311	1074	1088	532	1124	834	614	610	912	910	710	586	794	9788	Involved in the hydrolysis of glutamine to glutamate and ammonia. Channels an ammonia molecule to PdxS (By similarity)
COG0312	11570	11266	7710	11504	8804	7654	9626	11218	11076	9524	9074	9384	118410	peptidase U62 modulator of DNA gyrase
COG0313	3310	3178	2124	3060	2544	2266	2644	3056	3110	2662	2668	2594	33216	Catalyzes the 2'-O-methylation of the ribose of cytidine 1402 (C1402) in 16S rRNA (By similarity)
COG0314	1750	1918	1126	1988	1394	1130	1358	1640	1740	1404	1244	1476	18168	Molybdopterin
COG0315	1716	1850	1026	1986	1246	1122	1304	1698	1846	1368	1164	1462	17788	Together with MoaA, is involved in the conversion of 5'- GTP to cyclic pyranopterin monophosphate (cPMP or molybdopterin precursor Z) (By similarity)
COG0316	1670	1780	1214	1696	1498	1318	1548	1700	1750	1466	1350	1342	18332	Iron--sulfur cluster
COG0317	10220	10240	7448	10382	8498	6954	8126	10046	10298	8240	7748	8596	106796	In eubacteria ppGpp (guanosine 3'-diphosphate 5-' diphosphate) is a mediator of the stringent response that coordinates a variety of cellular activities in response to changes in nutritional abundance (By similarity)
COG0318	44076	44100	28298	44046	32416	27994	33708	43148	43304	34968	32682	34424	443164	Amp-dependent synthetase and ligase
COG0319	1520	1534	1224	1622	1334	1104	1386	1426	1510	1504	1288	1268	16720	metalloendopeptidase activity
COG0320	3848	3694	2390	3678	2860	2516	2994	3632	3472	3140	2960	3058	38242	Catalyzes the radical-mediated insertion of two sulfur atoms into the C-6 and C-8 positions of the octanoyl moiety bound to the lipoyl domains of lipoate-dependent enzymes, thereby converting the octanoylated domains into lipoylated derivatives (By similarity)
COG0321	2562	2454	1876	2568	2072	1772	1840	2548	2434	1992	1838	2088	26044	Catalyzes the transfer of endogenously produced octanoic acid from octanoyl-acyl-carrier-protein onto the lipoyl domains of lipoate-dependent enzymes. Lipoyl-ACP can also act as a substrate although octanoyl-ACP is likely to be the physiological substrate (By similarity)
COG0322	9556	9450	6556	9718	7064	6352	7282	9242	9122	7376	6636	7562	95916	The UvrABC repair system catalyzes the recognition and processing of DNA lesions. UvrC both incises the 5' and 3' sides of the lesion. The N-terminal half is responsible for the 3' incision and the C-terminal half is responsible for the 5' incision (By similarity)
COG0323	4190	4100	2682	4160	3094	2758	3304	4142	4118	3502	3236	3312	42598	This protein is involved in the repair of mismatches in DNA. It is required for dam-dependent methyl-directed DNA mismatch repair. May act as a molecular matchmaker , a protein that promotes the formation of a stable complex between two or more DNA-binding proteins in an ATP-dependent manner without itself being part of a final effector complex (By similarity)
COG0324	2918	3306	2208	3202	2828	2114	3034	3180	2992	2982	2850	2646	34260	Catalyzes the transfer of a dimethylallyl group onto the adenine at position 37 in tRNAs that read codons beginning with uridine, leading to the formation of N6-(dimethylallyl)adenosine (i(6)A) (By similarity)
COG0325	2582	2468	1660	2636	1996	1702	2156	2482	2434	2134	2000	2148	26398	alanine racemase domain protein
COG0326	1628	1594	1278	1724	1390	1086	1686	1658	1618	1588	1440	1354	18044	Molecular chaperone. Has ATPase activity (By similarity)
COG0327	1620	1506	674	1602	762	656	852	1336	1440	748	772	1162	13130	dinuclear metal center protein, YbgI
COG0328	2292	2306	1454	2328	1656	1574	1962	2104	2162	1848	1844	1800	23330	ribonuclease H activity
COG0329	6976	7002	5640	6962	6406	5508	6502	6426	6852	6448	6078	5598	76398	Catalyzes the condensation of (S)-aspartate-beta- semialdehyde (S)-ASA and pyruvate to 4-hydroxy- tetrahydrodipicolinate (HTPA) (By similarity)
COG0330	10244	10586	7844	11060	8850	7506	9144	10420	10236	9366	8454	8700	112410	Band 7 protein
COG0331	3486	3664	2850	3928	3238	2712	3072	3434	3498	3354	3196	2912	39344	Malonyl coA-acyl carrier protein transacylase
COG0332	6480	6196	4184	6542	4504	3866	5060	6118	6286	4930	4980	4900	64046	Catalyzes the condensation reaction of fatty acid synthesis by the addition to an acyl acceptor of two carbons from malonyl-ACP. Catalyzes the first condensation reaction which initiates fatty acid synthesis and may therefore play a role in governing the total rate of fatty acid production. Possesses both acetoacetyl-ACP synthase and acetyl transacylase activities. Its substrate specificity deter…
COG0333	290	250	126	178	192	126	142	252	236	170	164	200	2326	50s ribosomal protein l32
COG0334	8272	8124	5346	8252	6284	5540	6116	8238	8032	6242	5944	6400	82790	oxidoreductase activity, acting on the CH-NH2 group of donors, NAD or NADP as acceptor
COG0335	1452	1538	1246	1584	1378	1138	1464	1554	1340	1522	1204	1198	16618	This protein is located at the 30S-50S ribosomal subunit interface and may play a role in the structure and function of the aminoacyl-tRNA binding site (By similarity)
COG0336	2868	2962	2102	2954	2322	2022	2180	2958	2698	2394	2182	2222	29864	Specifically methylates guanosine-37 in various tRNAs (By similarity)
COG0337	3848	4070	2876	4092	3134	2858	3674	3820	3804	3750	3558	2986	42470	3-dehydroquinate synthase
COG0338	648	600	308	612	404	360	482	674	706	494	564	428	6280	site-specific DNA-methyltransferase (adenine-specific) activity
COG0339	5016	4944	3820	5392	4362	3768	4858	5082	4792	4622	4324	4282	55262	oligopeptidase a
COG0340	2502	2638	1828	2792	1890	1662	2222	2428	2506	2086	1852	2112	26518	Biotin- acetyl-CoA-carboxylase ligase
COG0341	4478	4658	3344	4544	4044	3204	3972	4032	4192	3936	3826	3674	47904	Part of the Sec protein translocase complex. Interacts with the SecYEG preprotein conducting channel. SecDF uses the proton motive force (PMF) to complete protein translocation after the ATP-dependent function of SecA (By similarity)
COG0342	6144	5902	4720	6256	4920	4378	4776	6092	6076	4972	4556	4990	63782	Part of the Sec protein translocase complex. Interacts with the SecYEG preprotein conducting channel. SecDF uses the proton motive force (PMF) to complete protein translocation after the ATP-dependent function of SecA (By similarity)
COG0343	4264	3940	2494	4186	2980	2472	3198	3908	4046	2988	2856	3388	40720	Exchanges the guanine residue with 7-aminomethyl-7- deazaguanine in tRNAs with GU(N) anticodons (tRNA-Asp, -Asn, -His and -Tyr). After this exchange, a cyclopentendiol moiety is attached to the 7-aminomethyl group of 7-deazaguanine, resulting in the hypermodified nucleoside queuosine (Q) (7-(((4,5-cis- dihydroxy-2-cyclopenten-1-yl)amino)methyl)-7-deazaguanosine) (By similarity)
COG0344	1840	1724	1056	1874	1086	888	1370	1670	1718	1412	1360	1304	17302	Catalyzes the transfer of an acyl group from acyl- phosphate (acyl-PO(4)) to glycerol-3-phosphate (G3P) to form lysophosphatidic acid (LPA). This enzyme utilizes acyl-phosphate as fatty acyl donor, but not acyl-CoA or acyl-ACP (By similarity)
COG0345	2318	2410	1852	2568	2078	1834	2230	2214	2096	2136	1960	1800	25496	pyrroline-5-carboxylate reductase activity
COG0346	10056	10130	7870	10790	8978	7964	8718	10130	10216	8846	8284	8272	110254	glyoxalase bleomycin resistance protein dioxygenase
COG0347	1354	1352	1156	1398	1462	1116	1412	1328	1432	1306	1188	1180	15684	Nitrogen regulatory protein pii
COG0348	2988	2742	1440	3212	1428	1238	1888	3094	3104	1680	1624	2422	26860	4Fe-4S Ferredoxin iron-sulfur binding domain protein
COG0349	2536	2626	2084	2598	2382	1968	2432	2666	2536	2556	2406	1884	28674	Exonuclease involved in the 3' processing of various precursor tRNAs. Initiates hydrolysis at the 3'-terminus of an RNA molecule and releases 5'-mononucleotides (By similarity)
COG0350	3882	3830	2416	3742	2318	2218	2832	3598	3508	2850	2514	2838	36546	Involved in the cellular defense against the biological effects of O6-methylguanine (O6-MeG) in DNA. Repairs alkylated guanine in DNA by stoichiometrically transferring the alkyl group at the O-6 position to a cysteine residue in the enzyme. This is a suicide reaction the enzyme is irreversibly inactivated (By similarity)
COG0351	2448	2228	2016	2458	2324	1934	2476	2344	2174	2448	2326	1968	27144	phosphomethylpyrimidine kinase
COG0352	2306	2222	1734	2284	1992	1572	1976	2174	1926	2040	1902	1682	23810	Condenses 4-methyl-5-(beta-hydroxyethyl)thiazole monophosphate (THZ-P) and 2-methyl-4-amino-5-hydroxymethyl pyrimidine pyrophosphate (HMP-PP) to form thiamine monophosphate (TMP) (By similarity)
COG0353	2224	2164	1438	2488	1766	1450	2138	2472	2044	2076	1908	1780	23948	May play a role in DNA repair. It seems to be involved in an RecBC-independent recombinational process of DNA repair. It may act with RecF and RecO (By similarity)
COG0354	2548	2570	1834	2890	1994	1776	2104	2462	2606	2030	1898	2122	26834	Folate-binding protein involved in regulating the level of ATP-DnaA and in the modification of some tRNAs. It is probably a key factor in regulatory networks that act via tRNA modification, such as initiation of chromosomal replication (By similarity)
COG0355	1188	1152	894	1284	944	868	1044	1092	1116	998	972	912	12464	Produces ATP from ADP in the presence of a proton gradient across the membrane (By similarity)
COG0356	3768	3980	2724	3932	3014	2844	3188	3766	3672	3290	3014	3186	40378	it plays a direct role in the translocation of protons across the membrane (By similarity)
COG0357	1732	1932	1170	1938	1360	1184	1326	1642	1570	1602	1444	1386	18286	Specifically methylates the N7 position of a guanine in 16S rRNA (By similarity)
COG0358	6676	6660	5170	7052	5924	5270	6490	6522	6450	6274	6216	5624	74328	DNA primase activity
COG0359	2006	1962	1612	2102	1728	1444	1788	2218	1986	1802	1692	1690	22030	Binds to the 23S rRNA (By similarity)
COG0360	1602	1554	1348	1638	1388	1158	1482	1566	1686	1524	1482	1288	17716	Binds together with S18 to 16S ribosomal RNA (By similarity)
COG0361	806	868	506	800	616	536	582	760	790	584	608	660	8116	however, it seems to stimulate more or less all the activities of the other two initiation factors, IF-2 and IF-3 (By similarity)
COG0362	1552	1506	1034	1598	1306	1116	1270	1478	1280	1288	1120	1254	15802	Catalyzes the oxidative decarboxylation of 6- phosphogluconate to ribulose 5-phosphate and CO(2), with concomitant reduction of NADP to NADPH (By similarity)
COG0363	3890	3836	2948	3958	3186	2604	3232	4104	3976	3318	2974	3076	41102	Catalyzes the reversible isomerization-deamination of glucosamine 6-phosphate (GlcN6P) to form fructose 6-phosphate (Fru6P) and ammonium ion (By similarity)
COG0364	6764	6896	5194	7258	5768	5038	5610	6612	6618	5798	5394	5424	72374	Glucose-6-phosphate 1-dehydrogenase
COG0365	26098	25598	14812	26256	16544	14834	17106	25082	25128	16678	16146	20384	244666	Catalyzes the conversion of acetate into acetyl-CoA (AcCoA), an essential intermediate at the junction of anabolic and catabolic pathways. AcsA undergoes a two-step reaction. In the first half reaction, AcsA combines acetate with ATP to form acetyl-adenylate (AcAMP) intermediate. In the second half reaction, it can then transfer the acetyl group from AcAMP to the sulfhydryl group of CoA, forming …
COG0366	24192	25790	17152	25918	19252	17088	18222	23330	23824	18998	17168	20314	251248	alpha amylase, catalytic
COG0367	13152	11918	9772	13200	10498	9210	11400	13258	12686	11224	10832	10600	137750	asparagine synthetase
COG0368	452	504	586	564	592	554	926	502	498	1028	860	344	7410	Joins Ado-cobinamide-GDP and alpha-ribazole to generate adenosylcobalamin (Ado-cobalamin) (By similarity)
COG0369	1290	1282	1012	1352	1310	982	1506	1330	1340	1566	1658	920	15548	Component of the sulfite reductase complex that catalyzes the 6-electron reduction of sulfite to sulfide. This is one of several activities required for the biosynthesis of L- cysteine from sulfate. The flavoprotein component catalyzes the electron flow from NADPH - FAD - FMN to the hemoprotein component (By similarity)
COG0370	3020	2844	1468	3070	1720	1266	2046	2914	2966	1984	1936	2542	27776	Ferrous iron transport protein b
COG0371	544	622	468	574	518	434	492	504	562	580	480	446	6224	Dehydrogenase
COG0372	9986	9874	6302	10592	7252	6548	6898	9742	9852	7160	6846	8070	99122	citrate synthase
COG0373	4096	4300	2756	4454	3102	2814	3088	4056	3864	3392	2988	3246	42156	Catalyzes the NADPH-dependent reduction of glutamyl- tRNA(Glu) to glutamate 1-semialdehyde (GSA) (By similarity)
COG0374	2154	1934	1322	2174	1610	1346	1258	2086	2022	1524	1478	1688	20596	Hydrogenase, large subunit
COG0375	292	240	82	276	122	74	90	268	262	104	68	172	2050	Probably plays a role in a hydrogenase nickel cofactor insertion step (By similarity)
COG0376	3700	3484	3284	3960	3780	3098	3404	3500	3856	3680	3116	2864	41726	Bifunctional enzyme with both catalase and broad- spectrum peroxidase activity (By similarity)
COG0377	2930	2914	2184	2984	2294	1970	2252	2730	2890	2328	2248	2466	30190	NDH-1 shuttles electrons from NADH, via FMN and iron- sulfur (Fe-S) centers, to quinones in the respiratory chain. The immediate electron acceptor for the enzyme in this species is believed to be ubiquinone. Couples the redox reaction to proton translocation (for every two electrons transferred, four hydrogen ions are translocated across the cytoplasmic membrane), and thus conserves the redox ene…
COG0378	1484	1520	916	1724	996	846	1070	1486	1542	1032	1036	1260	14912	Facilitates the functional incorporation of the urease nickel metallocenter. This process requires GTP hydrolysis, probably effectuated by UreG (By similarity)
COG0379	3644	3518	2384	3538	2844	2376	2794	3580	3470	2988	2878	2874	36888	Catalyzes the condensation of iminoaspartate with dihydroxyacetone phosphate to form quinolinate (By similarity)
COG0380	6010	5944	3758	6074	4026	3544	4166	5878	5862	4194	3946	4760	58162	synthase
COG0381	3874	3634	2834	3766	3382	2824	3710	3626	3656	3960	3584	3040	41890	UDP-N-acetylglucosamine 2-epimerase
COG0382	4582	4634	2754	4616	2974	2934	3784	4542	4578	3910	3582	3622	46512	Synthesis of 3-octaprenyl-4-hydroxybenzoate (By similarity)
COG0383	2664	2532	2292	2688	2566	2120	2134	2500	2568	2412	2214	1988	28678	alpha-mannosidase
COG0384	3632	3298	2596	3484	2992	2490	3098	3534	3546	3054	2858	2744	37326	phenazine biosynthesis protein, phzf family
COG0385	1124	1208	978	1458	1170	852	1102	1116	1276	1230	1088	956	13558	bile acid
COG0386	1294	1408	1092	1556	1138	1110	1398	1328	1202	1382	1446	1056	15410	glutathione peroxidase
COG0387	2108	1972	1340	2082	1516	1214	1348	1902	1894	1312	1284	1578	19550	Calcium Proton
COG0388	12986	12786	9130	13362	10568	8686	11146	12566	12198	11316	10328	9970	135042	nitrilase cyanide hydratase and apolipoprotein n-acyltransferase
COG0389	9480	9412	6798	9764	7760	6702	8014	9220	8832	8056	7508	7330	98876	Poorly processive error-prone DNA polymerase involved in untargeted mutagenesis. Copies undamaged DNA at stalled replication forks which arise in vivo from mismatched or misaligned primer ends. These misaligned primers can be extended by polIV. Exhibits no 3-5 exonuclease (proofreading) activity. May be involved in translesional synthesis in conjunction with the beta clamp from polIII (By similar…
COG0390	62	132	82	196	60	62	104	70	74	72	86	72	1072	(ABC) transporter
COG0391	2976	3138	1680	3112	2062	1720	1854	3048	2784	2038	1692	2460	28564	Catalyzes the transfer of the 2-phospholactate moiety from lactyl (2) diphospho-(5')guanosine (LPPG) to 7,8-didemethyl- 8-hydroxy-5-deazariboflavin (FO) with the formation of the L- lactyl phosphodiester of 7,8-didemethyl-8-hydroxy-5- deazariboflavin (F420-0) and GMP (By similarity)
COG0392	2832	2610	1200	2830	1382	1082	1598	2790	2826	1554	1370	2050	24124	Membrane
COG0393	522	460	244	436	278	232	402	546	550	346	324	392	4732	UPF0145 protein
COG0394	3042	3160	1882	3064	2264	1868	2232	2696	2754	2420	2284	2330	29996	PHOsphatase
COG0395	11774	12830	10768	13162	12786	11044	11494	11046	11344	11290	11600	9736	138874	Binding-protein-dependent transport systems inner membrane component
COG0396	3248	2942	2206	3094	2412	2070	2260	2772	3006	2240	2184	2538	30972	feS assembly ATPase SufC
COG0397	1858	1998	1792	1982	2176	1818	2058	1924	1818	2180	1952	1578	23134	UPF0061 protein
COG0398	960	1038	596	982	666	588	1024	1006	1016	922	906	772	10476	Snare associated golgi protein
COG0399	10206	9934	6566	9994	8034	6760	8738	9908	10032	8774	7964	8098	105008	DegT DnrJ EryC1 StrS aminotransferase
COG0400	2040	1994	1264	1932	1436	1142	1556	1960	1846	1608	1602	1554	19934	phospholipase carboxylesterase
COG0401	0	2	0	4	4	0	0	4	2	2	2	4	24	hydrophobic protein
COG0402	11342	11812	6972	11984	7998	7036	8382	11508	11144	8142	7518	9564	113402	deaminase
COG0403	3710	3188	2340	3592	2462	2114	2402	3388	3232	2562	2298	2460	33748	The glycine cleavage system catalyzes the degradation of glycine. The P protein binds the alpha-amino group of glycine through its pyridoxal phosphate cofactor
COG0404	10382	10110	7024	10294	7710	6714	7616	9380	9358	7378	6964	8200	101130	The glycine cleavage system catalyzes the degradation of glycine (By similarity)
COG0405	12868	13224	8560	13276	9390	8364	9152	12656	12830	9548	8786	10304	128958	gamma-glutamyltransferase activity
COG0406	4744	5138	3748	5594	4714	3906	4402	4846	4622	4464	3950	4160	54288	Phosphoglycerate mutase
COG0407	3288	3412	2446	3548	2684	2500	2728	3372	3410	2762	2726	2656	35532	Catalyzes the decarboxylation of four acetate groups of uroporphyrinogen-III to yield coproporphyrinogen-III (By similarity)
COG0408	1166	1336	1018	1362	1148	986	1216	1130	1156	1396	1220	1110	14244	Key enzyme in heme biosynthesis. Catalyzes the oxidative decarboxylation of propionic acid side chains of rings A and B of coproporphyrinogen III (By similarity)
COG0409	1712	1594	510	1602	486	530	508	1616	1588	454	468	1124	12192	hydrogenase expression formation protein HypD
COG0410	12818	12904	7208	12802	8560	7064	9210	12322	12490	9164	8616	10038	123196	amino acid transport
COG0411	14366	13732	7882	14138	9356	8104	9804	13956	14230	10188	9708	10776	136240	(ABC) transporter
COG0412	7636	7012	5070	7222	5636	4894	6252	7290	7262	6444	5858	6012	76588	dienelactone hydrolase
COG0413	3508	3254	2262	3496	2588	2344	2668	3340	3368	2594	2372	2556	34350	Catalyzes the reversible reaction in which hydroxymethyl group from 5,10-methylenetetrahydrofolate is tranferred onto alpha-ketoisovalerate to form ketopantoate (By similarity)
COG0414	3048	2980	2036	2852	2354	2182	2254	2658	2700	2514	2246	2284	30108	Catalyzes the condensation of pantoate with beta-alanine in an ATP-dependent reaction via a pantoyl-adenylate intermediate (By similarity)
COG0415	3172	3258	1378	3382	1480	1374	1528	2854	3190	1520	1480	2570	27186	deoxyribo-dipyrimidine photolyase
COG0416	3024	3130	2010	3098	2234	2022	2416	3028	3030	2420	2366	2464	31242	Catalyzes the reversible formation of acyl-phosphate (acyl-PO(4)) from acyl- acyl-carrier-protein (acyl-ACP). This enzyme utilizes acyl-ACP as fatty acyl donor, but not acyl-CoA (By similarity)
COG0417	1334	1340	1024	1432	1122	1000	1712	1300	1334	1598	1600	1040	15836	DNA polymerase
COG0418	674	716	754	888	762	642	782	698	728	760	722	704	8830	Dihydroorotase
COG0419	2506	2840	1760	2970	1890	1702	2022	2300	2308	2064	1980	2052	26394	Involved in DNA double-strand break repair (DSBR). The Rad50 Mre11 complex possesses single-strand endonuclease activity and ATP-dependent double-strand-specific 3'-5' exonuclease activity. Rad50 provides an ATP-dependent control of Mre11 by unwinding and or repositioning DNA ends into the Mre11 active site (By similarity)
COG0420	2132	2064	1144	2146	1316	1136	1476	1986	1956	1378	1370	1746	19850	Exonuclease
COG0421	3208	3296	2164	3562	2526	2250	2648	2942	2996	2690	2678	2768	33728	Catalyzes the production of spermidine from putrescine and decarboxylated S-adenosylmethionine (dcSAM), which serves as an aminopropyl donor (By similarity)
COG0422	3354	3304	2894	3478	3042	2738	3238	3580	3274	3350	3168	2668	38088	thiamine diphosphate biosynthetic process
COG0423	3576	3566	2448	3714	2492	2250	2692	3400	3650	2608	2524	2762	35682	Catalyzes the attachment of glycine to tRNA(Gly) (By similarity)
COG0424	2468	2398	1842	2622	2108	1946	2414	2516	2502	2332	2266	2140	27554	Maf-like protein
COG0425	378	406	120	356	142	136	148	378	350	152	134	270	2970	sulfurtransferase activity
COG0426	78	70	16	88	20	12	8	38	56	10	6	50	452	domain protein
COG0427	2984	2824	1066	3252	1334	908	1356	2726	2788	1232	1086	2408	23964	Acetyl-CoA hydrolase
COG0428	2048	1938	1044	1890	1154	1024	1368	2110	2086	1188	1180	1510	18540	zinc transporter
COG0429	1528	1602	968	1768	964	944	1170	1608	1512	1086	1092	1450	15692	Alpha beta hydrolase
COG0430	380	352	404	358	490	402	690	358	314	624	576	294	5242	Catalyzes the conversion of 3'-phosphate to a 2',3'- cyclic phosphodiester at the end of RNA. The mechanism of action of the enzyme occurs in 3 steps (A) adenylation of the enzyme by ATP
COG0431	3488	3620	2994	3762	3374	3016	3524	3408	3464	3490	3308	2838	40286	Nadph-dependent fmn reductase
COG0432	1482	1586	982	1644	1058	946	984	1584	1560	1156	1102	1228	15312	Secondary thiamine-phosphate synthase enzyme
COG0433	7742	7618	4704	7660	5652	4732	5106	7254	7510	5390	4744	6134	74246	Aaa atpase
COG0434	338	296	208	266	220	204	264	328	302	246	210	250	3132	photosystem i assembly btpa
COG0435	786	870	596	926	648	546	638	804	698	676	528	722	8438	glutathione Stransferase
COG0436	19552	19592	13252	20382	14424	12876	15330	19356	19268	15342	14704	15818	199896	aminotransferase
COG0437	9754	9314	5140	9126	5442	4910	5760	9100	9332	5614	5066	7888	86446	4fe-4S ferredoxin iron-sulfur binding domain protein
COG0438	44510	43350	30634	44540	34598	30090	40032	43376	42826	39990	37818	34022	465786	Glycosyl transferase (Group 1
COG0439	11510	11462	7472	11880	8358	7414	8402	11344	11128	8250	7834	9142	114196	acetyl-CoA carboxylase biotin carboxylase
COG0440	1458	1378	1240	1372	1258	1084	1206	1458	1334	1292	1162	1130	15372	Acetolactate synthase small subunit
COG0441	8248	8098	5798	8108	6366	5618	6500	8052	7912	6786	6302	6648	84436	threonine-tRNA ligase activity
COG0442	6452	6540	4770	6618	5166	4262	5162	6534	6446	5120	5082	5402	67554	Catalyzes the attachment of proline to tRNA(Pro) in a two-step reaction proline is first activated by ATP to form Pro- AMP and then transferred to the acceptor end of tRNA(Pro). As ProRS can inadvertently accommodate and process non-cognate amino acids such as alanine and cysteine, to avoid such errors it has two additional distinct editing activities against alanine. One activity is designated a…
COG0443	12820	12430	9200	12946	10834	9426	11420	12730	12496	11250	10942	10110	136604	Heat shock protein
COG0444	9512	9444	6486	9656	7164	6446	7658	9264	9338	7912	7500	7140	97520	(ABC) transporter
COG0445	3880	3764	2868	3592	2888	2522	3224	4016	3780	3244	3022	3238	40038	NAD-binding protein involved in the addition of a carboxymethylaminomethyl (cmnm) group at the wobble position (U34) of certain tRNAs, forming tRNA-cmnm(5)s(2)U34 (By similarity)
COG0446	13420	12920	8422	12870	9124	8246	8842	12672	12814	8982	8506	9970	126788	pyridine nucleotide-disulfide oxidoreductase
COG0447	2478	2506	1266	2632	1354	1056	1184	2440	2428	1332	1178	2086	21940	Naphthoate synthase
COG0448	4182	4426	2508	4522	2838	2626	2840	4152	3944	2958	2816	3474	41286	Catalyzes the synthesis of ADP-glucose, a sugar donor used in elongation reactions on alpha-glucans (By similarity)
COG0449	8226	8554	5964	8602	6554	5342	6328	8320	8216	6704	6162	6886	85858	Catalyzes the first step in hexosamine metabolism, converting fructose-6P into glucosamine-6P using glutamine as a nitrogen source (By similarity)
COG0450	2540	2666	2032	2854	2460	2090	2700	2496	2470	2704	2410	2150	29572	alkyl hydroperoxide reductase
COG0451	29724	28926	19362	29724	21982	19422	22354	29106	28460	22730	21474	23036	296300	Nad-dependent epimerase dehydratase
COG0452	4718	4478	2934	4738	3310	3056	3444	4370	4372	3510	3600	3700	46230	Phosphopantothenoylcysteine decarboxylase
COG0454	12694	12518	8892	12692	10228	8622	10308	11990	11556	9956	9838	9454	128748	acetyltransferase
COG0455	1398	1744	1104	1980	1204	1102	1304	1440	1544	1292	1272	1366	16750	site-determining protein
COG0456	3172	3020	2230	3016	2830	2226	2332	2938	2840	2462	2542	2354	31962	acetyltransferase
COG0457	27750	27406	19138	27064	21120	18860	22948	27630	26624	22016	21254	22164	283974	repeat-containing protein
COG0458	13414	12904	9368	13132	10434	9202	10398	12594	12430	10528	9974	10584	134962	carbamoyl-phosphate synthetase ammonia chain
COG0459	12244	12200	8770	12064	9732	8454	9502	11886	12028	9700	9012	10260	125852	Prevents misfolding and promotes the refolding and proper assembly of unfolded polypeptides generated under stress conditions (By similarity)
COG0460	4158	4534	3500	4620	3870	3468	4244	3858	4348	3822	3516	3796	47734	homoserine dehydrogenase
COG0461	2748	2584	1888	2602	2098	1784	2136	2728	2578	2086	1882	1986	27100	orotate phosphoribosyltransferase activity
COG0462	6118	5944	3342	6408	3974	3334	4156	6278	5822	4164	3848	4692	58080	Phosphoribosyl pyrophosphate synthase
COG0463	31306	30144	20182	30918	23560	20220	26102	30044	30210	26612	24662	23986	317946	Glycosyl transferase, family 2
COG0464	8262	8030	6840	8034	7500	6372	7264	7982	7882	7498	7116	6332	89112	Aaa atpase
COG0465	15156	14710	11184	15200	12916	11048	12800	14810	14970	13294	12152	12150	160390	Acts as a processive, ATP-dependent zinc metallopeptidase for both cytoplasmic and membrane proteins. Plays a role in the quality control of integral membrane proteins (By similarity)
COG0466	14876	14002	9752	14040	10636	9380	10620	14112	14756	11078	10364	11586	145202	ATP-dependent serine protease that mediates the selective degradation of mutant and abnormal proteins as well as certain short-lived regulatory proteins. Required for cellular homeostasis and for survival from DNA damage and developmental changes induced by stress. Degrades polypeptides processively to yield small peptide fragments that are 5 to 10 amino acids long. Binds to DNA in a double-stran…
COG0467	5792	5864	3766	6006	4304	3554	5108	5828	5868	4920	4634	4948	60592	Circadian clock protein KaiC
COG0468	5230	5086	3196	5112	4144	3366	3880	5052	5020	4020	3682	4174	51962	Can catalyze the hydrolysis of ATP in the presence of single-stranded DNA, the ATP-dependent uptake of single-stranded DNA by duplex DNA, and the ATP-dependent hybridization of homologous single-stranded DNAs. It interacts with LexA causing its activation and leading to its autocatalytic cleavage (By similarity)
COG0469	6194	5872	4214	6288	4810	4206	4858	5964	5946	5058	4476	4654	62540	Pyruvate kinase
COG0470	3156	3194	2174	3222	2478	2030	2746	2838	2786	2602	2494	2308	32028	DNA polymerase III subunit delta'
COG0471	6206	5958	3966	6242	4334	3910	4550	5968	5984	4306	4114	5078	60616	Transporter
COG0472	7584	7958	5138	8010	6106	5154	5946	7420	7182	6236	5872	6064	78670	phospho-N-acetylmuramoyl-pentapeptide-transferase activity
COG0473	9750	9288	6136	9492	6662	5890	6844	9318	9318	6708	6332	7542	93280	3-isopropylmalate dehydrogenase activity
COG0474	18936	19302	5924	19496	7010	6330	7040	18678	18186	7006	6758	15436	150102	P-type atpase
COG0475	7662	7238	5828	7706	6686	6012	8088	7560	7388	8112	7856	5840	85976	Sodium hydrogen exchanger
COG0476	2506	2778	2672	3010	3110	2890	3420	2450	2598	3562	3224	2354	34574	small protein activating enzyme activity
COG0477	24914	25676	17532	26594	20502	17562	20358	23714	23958	20676	19144	20522	261152	major facilitator Superfamily
COG0478	80	138	30	116	96	48	54	80	88	58	60	70	918	Serine Threonine protein kinase
COG0479	5346	5160	3376	5216	3992	3292	3662	5010	5096	3702	3566	4372	51790	succinate dehydrogenase
COG0480	16750	16862	11772	16420	13346	11806	12922	16672	16174	13062	12290	13110	171186	Catalyzes the GTP-dependent ribosomal translocation step during translation elongation. During this step, the ribosome changes from the pre-translocational (PRE) to the post- translocational (POST) state as the newly formed A-site-bound peptidyl-tRNA and P-site-bound deacylated tRNA move to the P and E sites, respectively. Catalyzes the coordinated movement of the two tRNA molecules, the mRNA and…
COG0481	6770	6572	4924	6612	5796	4740	5936	6748	6552	5586	5370	5354	70960	Required for accurate and efficient protein synthesis under certain stress conditions. May act as a fidelity factor of the translation reaction, by catalyzing a one-codon backward translocation of tRNAs on improperly translocated ribosomes. Back- translocation proceeds from a post-translocation (POST) complex to a pre-translocation (PRE) complex, thus giving elongation factor G a second chance to…
COG0482	4162	4116	2822	4396	3102	2970	3366	4208	4274	3534	3266	3312	43528	Catalyzes the 2-thiolation of uridine at the wobble position (U34) of tRNA, leading to the formation of s(2)U34 (By similarity)
COG0483	6240	6342	4828	6350	5258	4488	4974	6366	6290	5188	4990	5012	66326	inositol monophosphatase
COG0484	7538	7638	5226	7514	5754	5474	5862	7616	7580	5922	5488	5924	77536	ATP binding to DnaK triggers the release of the substrate protein, thus completing the reaction cycle. Several rounds of ATP-dependent interactions between DnaJ, DnaK and GrpE are required for fully efficient folding. Also involved, together with DnaK and GrpE, in the DNA replication of plasmids through activation of initiation proteins (By similarity)
COG0486	2886	2840	1850	2908	2278	1832	2354	2856	2684	2610	2296	2338	29732	Exhibits a very high intrinsic GTPase hydrolysis rate. Involved in the addition of a carboxymethylaminomethyl (cmnm) group at the wobble position (U34) of certain tRNAs, forming tRNA- cmnm(5)s(2)U34 (By similarity)
COG0488	21438	21426	15074	21574	17478	14864	16988	20170	20548	17396	16234	16892	220082	(ABC) transporter
COG0489	12450	12114	8974	12206	10080	8350	10050	11958	11756	10144	9266	9966	127314	ATP-binding protein
COG0490	334	366	324	324	272	254	216	288	274	224	234	272	3382	potassium ion transport
COG0491	23564	23044	15156	22772	17254	14858	17376	22664	23318	16856	16060	18204	231126	Beta-lactamase domain protein
COG0492	15126	14990	10090	15244	11578	10412	11182	14748	14760	11804	11126	12574	153634	thioredoxin reductase
COG0493	14974	14592	7296	14570	8312	7030	7740	14318	14410	8038	7786	12050	131116	metal cluster binding
COG0494	11656	11794	7604	11844	9000	7534	9278	11024	10904	9526	8594	9452	118210	Nudix hydrolase
COG0495	11106	11130	8014	11298	9338	8078	8932	10900	11134	9350	8420	9186	116886	Leucyl-trna synthetase
COG0496	2848	2654	1856	2730	2010	1780	2184	2674	2762	2126	1998	2112	27734	Nucleotidase that shows phosphatase activity on nucleoside 5'-monophosphates (By similarity)
COG0497	5184	5010	3358	5114	3840	3290	3708	4996	5052	3894	3804	3852	51102	May be involved in recombinational repair of damaged DNA (By similarity)
COG0498	7388	7314	5026	7208	6078	5058	5754	7428	7204	5662	5340	5978	75438	threonine synthase
COG0499	6404	6198	4560	6456	5090	4228	4934	6046	6408	5040	4740	5150	65254	May play a key role in the regulation of the intracellular concentration of adenosylhomocysteine (By similarity)
COG0500	21240	21406	14950	22014	17100	14682	17390	21054	20456	17824	16434	17168	221718	Methyltransferase
COG0501	10864	10628	7006	11108	7774	6864	8516	10682	10452	8366	8206	8626	109092	Protease HtpX homolog
COG0502	1752	1686	1486	1764	1676	1514	1788	1690	1784	1842	1872	1234	20088	Catalyzes the conversion of dethiobiotin (DTB) to biotin by the insertion of a sulfur atom into dethiobiotin via a radical- based mechanism (By similarity)
COG0503	1812	1752	1054	1830	1212	1102	1292	1612	1696	1232	1224	1428	17246	Catalyzes a salvage reaction resulting in the formation of AMP, that is energically less costly than de novo synthesis (By similarity)
COG0504	6372	6454	4660	6250	5370	4582	5370	6280	6130	5430	5242	5146	67286	Catalyzes the ATP-dependent amination of UTP to CTP with either L-glutamine or ammonia as the source of nitrogen (By similarity)
COG0505	4734	4858	3106	4668	3700	3132	3556	4532	4554	3722	3492	3954	48008	carbamoyl-phosphate synthetase glutamine chain
COG0506	6678	6432	4718	6928	5450	4794	5582	6300	6616	5242	5114	5526	69380	Proline dehydrogenase
COG0507	3094	3612	3654	3778	4300	3456	4800	3200	3010	4794	4558	2844	45100	exodeoxyribonuclease v alpha
COG0508	17006	16734	11392	16960	13506	11386	12892	16386	16754	12976	12102	13600	171694	Dehydrogenase
COG0509	1856	1780	1146	2012	1318	1114	1334	1796	1838	1318	1332	1472	18316	The glycine cleavage system catalyzes the degradation of glycine. The H protein shuttles the methylamine group of glycine from the P protein to the T protein (By similarity)
COG0510	284	316	214	316	162	146	258	318	304	156	172	228	2874	Ethanolamine kinase
COG0511	2490	2344	1356	2492	1620	1286	1616	2478	2280	1618	1588	2052	23220	Acetyl-CoA carboxylase, biotin carboxyl carrier protein
COG0512	2766	2938	2132	3016	2496	2062	2596	2708	2750	2580	2330	2294	30668	anthranilate synthase
COG0513	17040	16058	12756	17342	14172	12632	14824	15376	16168	15384	13810	13604	179166	purine NTP-dependent helicase activity
COG0514	9388	9368	6610	9558	7402	6408	7054	8292	8744	7386	7014	7322	94546	atp-dependent dna helicase
COG0515	113698	104472	56848	102674	62330	55806	64482	110972	107876	66852	62836	85716	994562	Serine Threonine protein kinase
COG0516	4228	4138	2620	4196	2816	2298	2598	4058	3866	2800	2548	3036	39202	Catalyzes the conversion of inosine 5'-phosphate (IMP) to xanthosine 5'-phosphate (XMP), the first committed and rate- limiting step in the de novo synthesis of guanine nucleotides, and therefore plays an important role in the regulation of cell growth (By similarity)
COG0517	15862	15638	9900	16102	11020	10300	10892	15570	15160	11486	10548	12874	155352	Catalyzes the conversion of inosine 5'-phosphate (IMP) to xanthosine 5'-phosphate (XMP), the first committed and rate- limiting step in the de novo synthesis of guanine nucleotides, and therefore plays an important role in the regulation of cell growth (By similarity)
COG0518	7728	8386	5476	8252	6494	5512	6258	7692	7688	6520	6186	6722	82914	Catalyzes the synthesis of GMP from XMP (By similarity)
COG0520	16218	15668	9710	15890	10454	9134	10126	15366	14444	10522	9706	12098	149336	cysteine desulfurase
COG0521	1828	1896	1158	1776	1372	1288	1310	1774	1736	1368	1288	1366	18160	molybdenum cofactor biosynthesis protein
COG0522	3158	3030	2286	3222	2672	2298	2676	3218	3126	2638	2418	2536	33278	One of the primary rRNA binding proteins, it binds directly to 16S rRNA where it nucleates assembly of the body of the 30S subunit (By similarity)
COG0523	1534	1780	1676	2068	1912	1804	2368	1486	1554	2220	2362	1428	22192	cobalamin synthesis protein
COG0524	10610	11518	8804	11932	10162	8864	10204	10620	10782	10546	10186	8938	123166	pfkb domain protein
COG0525	10486	10238	7650	10512	8572	7540	8750	10714	10490	9034	8378	8508	110872	amino acids such as threonine, to avoid such errors, it has a posttransfer editing activity that hydrolyzes mischarged Thr-tRNA(Val) in a tRNA-dependent manner (By similarity)
COG0526	13104	12946	9788	14072	11342	9478	12064	12476	12734	12234	11186	10642	142066	Thioredoxin
COG0527	6322	6278	4794	6212	5402	4728	5182	6496	6122	5412	4798	5040	66786	Aspartokinase
COG0528	3092	2994	2134	2966	2540	2070	2486	3136	2976	2574	2158	2382	31508	UMP kinase activity
COG0529	2356	2334	2254	2808	2250	1932	2382	2298	2250	2244	2160	2032	27300	Catalyzes the synthesis of activated sulfate (By similarity)
COG0530	1752	1814	778	2024	794	770	820	1764	1824	776	762	1422	15300	exchanger
COG0531	27112	28626	19772	29162	22898	19778	22230	27078	26896	22376	21114	22994	290036	amino acid
COG0532	8860	8728	6706	8680	7516	6260	7578	8618	8580	7440	7250	6798	93014	One of the essential components for the initiation of protein synthesis. Protects formylmethionyl-tRNA from spontaneous hydrolysis and promotes its binding to the 30S ribosomal subunits. Also involved in the hydrolysis of GTP during the formation of the 70S ribosomal complex (By similarity)
COG0533	4382	4118	2830	4324	3272	2954	3162	4120	3962	3328	3240	3348	43040	Required for the formation of a threonylcarbamoyl group on adenosine at position 37 (t(6)A37) in tRNAs that read codons beginning with adenine (By similarity)
COG0534	7624	7180	5554	8124	6118	5234	6366	7760	7464	6540	5978	6126	80068	Mate efflux family protein
COG0535	5492	5030	2930	5160	3408	3076	3750	5258	5092	3808	3324	4150	50478	radical SAM domain protein
COG0536	4216	4336	3020	4338	3346	2920	3238	4126	3982	3354	3430	3264	43570	An essential GTPase which binds GTP, GDP and possibly (p)ppGpp with moderate affinity, with high nucleotide exchange rates and a fairly low GTP hydrolysis rate (By similarity). It may play a role in control of the cell cycle, stress response, ribosome biogenesis and in those bacteria that undergo differentiation, in morphogenesis control
COG0537	3534	3526	2412	3940	2712	2454	2808	3472	3398	2800	2544	2886	36486	histidine triad (hIT) protein
COG0538	3620	3142	2414	3358	2656	2278	2758	3190	3334	2770	2638	2684	34842	isocitrate dehydrogenase (NADp)
COG0539	6768	6546	5212	6558	5552	4710	5612	6318	6410	5598	5584	5050	69918	thus facilitating recognition of the initiation point. It is needed to translate mRNA with a short Shine-Dalgarno (SD) purine-rich sequence (By similarity)
COG0540	4592	4156	2818	4392	3244	2770	2916	4352	4190	3020	3054	3474	42978	aspartate transcarbamylase
COG0541	5608	5708	3904	5696	4470	4076	4366	5382	5514	4540	4188	4710	58162	Involved in targeting and insertion of nascent membrane proteins into the cytoplasmic membrane. Binds to the hydrophobic signal sequence of the ribosome-nascent chain (RNC) as it emerges from the ribosomes. The SRP-RNC complex is then targeted to the cytoplasmic membrane where it interacts with the SRP receptor FtsY
COG0542	23736	23284	17340	23562	19472	17198	19254	23194	23130	19986	19040	19154	248350	ATP-dependent CLP protease ATP-binding subunit
COG0543	5378	5540	1974	5366	2216	2080	2304	5350	5406	2264	2206	4270	44354	cytochrome-b5 reductase activity, acting on NAD(P)H
COG0544	5196	5020	3826	5214	4356	3744	4374	4854	4902	4288	4220	4118	54112	Involved in protein export. Acts as a chaperone by maintaining the newly synthesized protein in an open conformation
COG0545	3004	3444	2654	3652	3112	2664	3380	3014	2882	3488	3282	2804	37380	Peptidyl-prolyl cis-trans isomerase
COG0546	5498	5140	3666	5752	4004	3642	4218	5232	5212	4246	3772	4466	54848	had-superfamily hydrolase, subfamily ia, variant
COG0547	3594	3826	2662	3886	3092	2684	3104	3640	3562	3322	3012	3046	39430	Anthranilate phosphoribosyltransferase
COG0548	4332	3984	2800	4284	3214	2682	3338	4214	3870	3372	3142	3292	42524	nag kinase
COG0549	2374	2182	928	2194	1002	948	1026	2186	2178	1176	948	1748	18890	carbamate kinase
COG0550	10186	10238	7290	10676	7782	7190	8070	10346	10294	7922	7722	8468	106184	Releases the supercoiling and torsional tension of DNA, which is introduced during the DNA replication and transcription, by transiently cleaving and rejoining one strand of the DNA duplex. Introduces a single-strand break via transesterification at a target site in duplex DNA. The scissile phosphodiester is attacked by the catalytic tyrosine of the enzyme, resulting in the formation of a DNA-(5'…
COG0551	62	36	8	32	12	22	42	38	44	24	28	44	392	DNA topoisomerase type I activity
COG0552	3712	3854	2544	3662	2844	2538	3090	3606	3524	3028	2868	2936	38206	Involved in targeting and insertion of nascent membrane proteins into the cytoplasmic membrane. Acts as a receptor for the complex formed by the signal recognition particle (SRP) and the ribosome-nascent chain (RNC)
COG0553	8222	8228	7208	8590	8006	6996	9028	8164	8340	8458	8014	6766	96020	helicase
COG0554	5526	5544	4066	5546	4498	3756	4414	5448	5700	4542	4422	4202	57664	Key enzyme in the regulation of glycerol uptake and metabolism (By similarity)
COG0555	2200	2180	1224	2294	1548	1344	1498	2106	2198	1634	1452	1682	21360	(ABC) transporter
COG0556	7742	7392	5594	7894	6180	5454	6200	7328	7514	6504	6022	6084	79908	damaged site, the DNA wraps around one UvrB monomer. DNA wrap is dependent on ATP binding by UvrB and probably causes local melting of the DNA helix, facilitating insertion of UvrB beta-hairpin between the DNA strands. Then UvrB probes one DNA strand for the presence of a lesion. If a lesion is found the UvrA subunits dissociate and the UvrB-DNA preincision complex is formed. This complex is subs…
COG0557	6358	6396	5036	6718	5642	4716	6020	6276	6366	5966	5650	5196	70340	3'-5' exoribonuclease that releases 5'-nucleoside monophosphates and is involved in maturation of structured RNAs (By similarity)
COG0558	6152	6074	4264	6106	4972	4250	4510	5864	5730	4824	4342	4950	62038	cdp-diacylglycerol-glycerol-3-phosphate 3-phosphatidyltransferase
COG0559	14228	14668	8268	14722	8968	7978	9862	14352	14268	9554	9404	11914	138186	(ABC) transporter
COG0560	4336	4432	3642	4450	4176	3608	4062	4100	3928	4356	3946	3386	48422	phosphoserine phosphatase activity
COG0561	3116	3136	2264	3056	2688	2342	2692	3106	3056	2590	2450	2364	32860	,hydrolase
COG0562	1136	1254	1268	1188	1306	1670	1400	1128	1024	1360	1230	962	14926	UDP-galactopyranose mutase
COG0563	3584	3584	2548	3614	3024	2626	2876	3548	3556	3090	2834	2910	37794	Catalyzes the reversible transfer of the terminal phosphate group between ATP and AMP. Plays an important role in cellular energy homeostasis and in adenine nucleotide metabolism (By similarity)
COG0564	6322	6264	4816	6394	5468	4780	6072	6024	6064	6328	5994	5042	69568	pseudouridine synthase activity
COG0565	1300	1078	860	1208	972	836	1104	1308	1174	1244	1038	944	13066	RNA methyltransferase TrmH family, group 1
COG0566	6314	6482	4256	6762	5104	4462	5478	6214	6428	5670	5014	5304	67488	Methyltransferase
COG0567	9160	9342	6500	9238	7098	6676	7760	9866	9616	7646	6882	7654	97438	2-oxoglutarate dehydrogenase, E1
COG0568	13618	12704	9542	13500	11074	9484	11910	12970	12582	12744	11818	10292	142238	Sigma factors are initiation factors that promote the attachment of RNA polymerase to specific initiation sites and are then released (By similarity)
COG0569	3798	3890	2198	4048	2438	2058	2276	3684	3782	2312	2004	3066	35554	Potassium uptake protein
COG0571	2392	2570	1628	2390	1952	1740	2226	2398	2360	2366	2076	1986	26084	Digests double-stranded RNA. Involved in the processing of primary rRNA transcript to yield the immediate precursors to the large and small rRNAs (23S and 16S). Also processes some mRNAs, and tRNAs when they are encoded in the rRNA operon (By similarity)
COG0572	920	914	864	888	982	744	862	794	876	920	792	778	10334	uridine kinase
COG0573	3764	3988	2800	4038	3132	2836	2982	3934	3878	3228	3054	3150	40784	phosphate abc transporter
COG0574	20932	20414	11136	20052	12524	10748	12394	19988	20012	12576	11730	16096	188602	phosphotransferase activity, paired acceptors
COG0575	2526	2704	2024	2916	2406	1894	2332	2612	2708	2446	2196	2214	28978	phosphatidate Cytidylyltransferase
COG0576	2536	2630	1878	2584	2098	1672	2014	2606	2522	2172	1902	1998	26612	Participates actively in the response to hyperosmotic and heat shock by preventing the aggregation of stress-denatured proteins, in association with DnaK and GrpE. It is the nucleotide exchange factor for DnaK and may function as a thermosensor. Unfolded proteins bind initially to DnaJ
COG0577	32842	32276	19890	32318	21584	19412	21638	32438	31786	21944	20538	26364	313030	ABC transporter (permease)
COG0578	6380	5956	4278	6248	4832	3936	4930	5892	6160	4904	4502	4906	62924	glycerol-3-phosphate dehydrogenase
COG0579	2758	2480	1632	2888	1868	1452	1852	2402	2426	2022	1858	2022	25660	malate dehydrogenase (quinone)
COG0580	3656	4264	2950	3868	3126	2796	3070	3694	3338	3202	3070	3262	40296	Channel that permits osmotically driven movement of water in both directions. It is involved in the osmoregulation and in the maintenance of cell turgor during volume expansion in rapidly growing cells. It mediates rapid entry or exit of water in response to abrupt changes in osmolarity (By similarity)
COG0581	3776	4032	2794	3840	3014	2520	3188	3726	3712	3062	2888	3030	39582	phosphate abc transporter
COG0582	6030	6158	6516	6648	7532	7218	8436	5740	6056	8328	7752	4784	81198	Integrase
COG0583	7504	8164	6378	8980	7678	6876	7382	7608	8036	7260	6744	6546	89156	Transcriptional regulator
COG0584	5856	6054	4214	6552	4538	4114	4808	5884	5696	5006	4790	4862	62374	glycerophosphoryl diester phosphodiesterase
COG0585	368	464	254	532	332	266	316	356	446	272	274	310	4190	Responsible for synthesis of pseudouridine from uracil- 13 in transfer RNAs (By similarity)
COG0586	4488	4704	3426	4950	3950	3280	4028	4460	4266	3998	3956	3844	49350	SNARE associated Golgi
COG0587	25064	25204	18274	24816	20926	17992	20890	23912	24330	21310	19994	20090	262802	DNA polymerase III (alpha subunit)
COG0588	1428	1424	1216	1620	1262	1106	1288	1362	1348	1336	1266	1310	15966	Catalyzes the interconversion of 2-phosphoglycerate and 3-phosphoglycerate (By similarity)
COG0589	12160	11874	6510	12694	7242	6456	7388	11642	11834	7026	6422	9448	110696	Universal stress protein
COG0590	3328	3280	2214	3346	2548	1888	2462	3128	3208	2284	2232	2748	32666	deaminase
COG0591	8864	8736	5288	9044	6452	5046	5892	8670	8648	6050	5402	7746	85838	symporter
COG0592	4108	4176	2934	4290	3622	2956	3576	4110	4090	3636	3352	3312	44162	DNA polymerase processivity factor activity
COG0593	7082	6940	4710	6804	5824	4562	5542	6842	6618	5886	5464	5546	71820	it binds specifically double-stranded DNA at a 9 bp consensus (dnaA box) 5'-TTATC CA A CA A-3'. DnaA binds to ATP and to acidic phospholipids (By similarity)
COG0594	790	858	586	872	616	554	590	726	814	648	576	550	8180	RNaseP catalyzes the removal of the 5'-leader sequence from pre-tRNA to produce the mature 5'-terminus. It can also cleave other RNA substrates such as 4.5S RNA. The protein component plays an auxiliary but essential role in vivo by binding to the 5'-leader sequence and broadening the substrate specificity of the ribozyme (By similarity)
COG0595	4144	4158	3278	4328	3812	3204	3214	4124	3870	3690	3480	3128	44430	Metallo-Beta-Lactamase
COG0596	29854	29506	21082	31444	24664	20666	23704	29372	28782	23376	22086	24336	308872	Alpha beta hydrolase
COG0597	2174	2076	1532	2078	1494	1438	1736	1830	2010	1662	1726	1530	21286	This protein specifically catalyzes the removal of signal peptides from prolipoproteins (By similarity)
COG0598	6502	6768	4692	7074	5532	4772	5598	6486	6566	5664	5218	5662	70534	magnesium and cobalt transport protein CorA
COG0599	1650	1608	976	1486	980	924	1370	1604	1640	1374	1154	1308	16074	Antioxidant protein with alkyl hydroperoxidase activity. Required for the reduction of the AhpC active site cysteine residues and for the regeneration of the AhpC enzyme activity (By similarity)
COG0600	8340	8030	5488	8042	5892	5242	6654	7802	7958	6648	6150	6494	82740	Binding-protein-dependent transport systems inner membrane component
COG0601	14464	13928	10382	14612	11702	10434	11434	13740	13962	11440	11136	11048	148282	Binding-protein-dependent transport systems inner membrane component
COG0602	1508	1396	1060	1512	1276	1014	1350	1466	1408	1074	1270	1118	15452	Catalyzes the conversion of 6-carboxy-5,6,7,8- tetrahydropterin (CPH4) to 7-carboxy-7-deazaguanine (CDG) (By similarity)
COG0603	1864	1788	1196	1622	1362	1020	1434	1746	1814	1420	1358	1410	18034	Catalyzes the ATP-dependent conversion of 7-carboxy-7- deazaguanine (CDG) to 7-cyano-7-deazaguanine (preQ(0)) (By similarity)
COG0604	21546	22098	14854	23372	17326	14480	15852	21458	21302	16716	16504	17496	223004	alcohol dehydrogenase
COG0605	2954	2972	2416	2842	2698	2234	2764	2810	2742	2738	2496	2522	32188	Destroys radicals which are normally produced within the cells and which are toxic to biological systems (By similarity)
COG0606	6066	5750	4184	6090	4556	4196	4746	5842	5600	5008	4374	4838	61250	Mg chelatase subunit ChlI
COG0607	9122	9078	4008	9514	4690	4112	4800	8896	8768	4936	4504	7312	79740	Rhodanese domain protein
COG0608	4550	4404	3326	4238	3424	3140	3890	4394	4290	3826	3542	3456	46480	Single-stranded-DNA-specific exonuclease (RecJ)
COG0609	3190	3322	3038	3596	3396	3086	3566	3164	3022	3714	3420	2610	39124	permease protein
COG0610	308	198	236	246	234	222	582	230	266	544	584	152	3802	Type I site-specific deoxyribonuclease
COG0611	3124	3040	2174	3352	2322	2122	2496	3014	2800	2586	2488	2506	32024	Catalyzes the ATP-dependent phosphorylation of thiamine- monophosphate (TMP) to form thiamine-pyrophosphate (TPP), the active form of vitamin B1 (By similarity)
COG0612	28792	27512	20936	27672	22808	19906	23908	27304	27866	24062	22566	23170	296502	peptidase'
COG0613	3292	3212	1938	3418	2248	2028	2334	3178	3240	2390	2150	2468	31896	DNA-directed DNA polymerase activity
COG0614	4608	4698	3906	4792	4656	3910	4534	4438	4264	4336	4502	3642	52286	Periplasmic binding protein
COG0615	222	272	148	278	208	128	150	198	198	156	126	174	2258	cytidylyltransferase
COG0616	3602	3904	3108	3850	3402	3104	3954	3588	3546	4148	3754	3130	43090	Signal peptide peptidase, SppA
COG0617	6528	6412	4342	6752	5000	4100	5068	6296	6374	4908	4794	5388	65962	Catalyzes the addition and repair of the essential 3'- terminal CCA sequence in tRNAs without using a nucleic acid template. Adds these three nucleotides in the order of C, C, and A to the tRNA nucleotide-73, using CTP and ATP as substrates and producing inorganic pyrophosphate
COG0618	2984	2568	1770	2852	2010	1734	2056	2690	2814	1994	1898	2200	27570	phosphoesterase RecJ domain protein
COG0619	1614	1894	742	1720	774	762	716	1606	1466	788	678	1426	14186	Cobalt transport protein
COG0620	8738	8776	5236	8530	5766	5216	6130	8464	8698	5928	5826	7324	84632	Catalyzes the transfer of a methyl group from 5- methyltetrahydrofolate to homocysteine resulting in methionine formation (By similarity)
COG0621	10830	10606	7096	10560	8710	6874	8378	10694	10580	8578	8060	8540	109506	Catalyzes the methylthiolation of N6- (dimethylallyl)adenosine (i(6)A), leading to the formation of 2- methylthio-N6-(dimethylallyl)adenosine (ms(2)i(6)A) at position 37 in tRNAs that read codons beginning with uridine (By similarity)
COG0622	1236	1126	656	1274	812	590	700	1274	1098	754	712	988	11220	Phosphodiesterase, mj0936 family
COG0623	3710	3354	2124	3456	2458	2102	2262	3548	3308	2382	2280	2906	33890	Enoyl- acyl-carrier-protein reductase NADH
COG0624	27522	27404	18180	28664	19670	17584	19694	27022	27030	19712	19294	22138	273914	succinyl-diaminopimelate desuccinylase activity
COG0625	8612	8868	7298	9350	8208	7312	9962	8444	8758	9704	8856	7282	102654	glutathione Stransferase
COG0626	10186	10110	7368	10886	8560	7460	8370	10332	10442	8694	8062	8650	109120	cystathionine
COG0627	1382	1546	1686	1632	1742	1544	1986	1292	1452	2034	1872	1186	19354	esterase
COG0628	14108	14302	8528	14674	9534	8198	9720	13434	13564	9738	8962	11328	136090	Membrane
COG0629	3314	2990	2272	3322	2450	2212	2602	3030	3000	2676	2464	2454	32786	single-stranded DNA-binding protein
COG0630	204	224	234	250	270	224	286	164	178	290	248	198	2770	type II secretion system protein
COG0631	7208	6862	4314	6790	5340	4578	5054	6712	6728	5066	4962	5532	69146	Phosphatase
COG0632	2320	2322	1590	2396	1890	1664	1952	2432	2290	2106	1866	1810	24638	The RuvA-RuvB complex in the presence of ATP renatures cruciform structure in supercoiled DNA with palindromic sequence, indicating that it may promote strand exchange reactions in homologous recombination. RuvAB is a helicase that mediates the Holliday junction migration by localized denaturation and reannealing. RuvA stimulates, in the presence of DNA, the weak ATPase activity of RuvB (By simil…
COG0633	800	964	480	862	574	510	592	912	830	570	568	672	8334	Ferredoxin
COG0634	2064	2180	1416	2196	1694	1334	1508	1886	2076	1582	1324	1686	20946	hypoxanthine phosphoribosyltransferase
COG0635	6320	6422	4318	6542	4978	4012	4940	6374	6054	4928	4572	5284	64744	Coproporphyrinogen III oxidase
COG0636	440	366	240	406	318	280	300	330	408	248	242	328	3906	F(1)F(0) ATP synthase produces ATP from ADP in the presence of a proton or sodium gradient. F-type ATPases consist of two structural domains, F(1) containing the extramembraneous catalytic core and F(0) containing the membrane proton channel, linked together by a central stalk and a peripheral stalk. During catalysis, ATP synthesis in the catalytic domain of F(1) is coupled via a rotary mechanism…
COG0637	4496	4608	2780	4854	3208	2886	3392	4428	4396	3456	2870	3634	45008	HAD-superfamily hydrolase subfamily IA variant 3
COG0638	1476	1646	1280	1656	1450	1308	1262	1404	1458	1332	1192	1338	16802	The proteasome is a multicatalytic proteinase complex which is characterized by its ability to cleave peptides with Arg, Phe, Tyr, Leu, and Glu adjacent to the leaving group at neutral or slightly basic pH. The proteasome has an ATP-dependent proteolytic activity (By similarity)
COG0639	4634	4374	3550	4902	3982	3534	4336	4550	4510	4376	3986	3762	50496	serine threonine-protein phosphatase
COG0640	7720	7482	4718	7912	5696	4714	5590	7570	7304	5822	5440	6022	75990	Transcriptional regulator, arsr family
COG0641	1710	1830	510	1756	512	596	536	1594	1676	488	524	1296	13028	radical SAM domain protein
COG0642	35238	34962	27492	36130	31508	26884	35096	34660	34464	34904	32680	28388	392406	Histidine kinase
COG0643	6012	6466	5834	6580	6748	5872	8824	6138	6412	8218	8064	5552	80720	CheA signal transduction histidine kinase
COG0644	10552	9926	6704	10274	7268	6186	7590	10018	9824	7844	7162	8370	101718	geranylgeranyl reductase
COG0645	1484	1376	570	1608	704	488	590	1362	1364	598	626	1158	11928	Aminoglycoside phosphotransferase
COG0646	11822	11268	7850	11478	9528	7886	8550	11372	11096	8850	8670	9166	117536	homocysteine S-methyltransferase activity
COG0647	2672	2910	1826	2802	2156	1982	1810	2412	2516	1936	1836	2052	26910	Hydrolase
COG0648	2826	2622	1652	2842	1852	1502	1684	2862	2690	1654	1460	2062	25708	Endonuclease IV plays a role in DNA repair. It cleaves phosphodiester bonds at apurinic or apyrimidinic sites (AP sites) to produce new 5'-ends that are base-free deoxyribose 5-phosphate residues. It preferentially attacks modified AP sites created by bleomycin and neocarzinostatin (By similarity)
COG0649	6764	6716	4508	6620	5202	4568	5014	6494	7000	4974	4712	5388	67960	NDH-1 shuttles electrons from NADH, via FMN and iron- sulfur (Fe-S) centers, to quinones in the respiratory chain. The immediate electron acceptor for the enzyme in this species is believed to be ubiquinone. Couples the redox reaction to proton translocation (for every two electrons transferred, four hydrogen ions are translocated across the cytoplasmic membrane), and thus conserves the redox ene…
COG0650	930	1012	250	862	352	312	218	1026	926	240	266	678	7072	Respiratory-chain NADH dehydrogenase, subunit 1
COG0651	6268	5856	2332	6140	2412	2326	2534	5858	6004	2372	2308	4700	49110	Monovalent cation H antiporter subunit D
COG0652	6750	6430	4988	6634	5550	5158	5698	6586	6760	6016	5520	5258	71348	peptidyl-prolyl cis-trans isomerase activity
COG0653	12914	12634	9246	12836	10540	9194	10670	12012	11856	10970	9838	10072	132782	Part of the Sec protein translocase complex. Interacts with the SecYEG preprotein conducting channel. Has a central role in coupling the hydrolysis of ATP to the transfer of proteins into and across the cell membrane, serving
COG0654	17268	17944	11938	18070	13414	11960	13058	16952	17594	13112	12910	14566	178786	oxidoreductase activity, acting on paired donors, with incorporation or reduction of molecular oxygen, NAD(P)H as one donor, and incorporation of one atom of oxygen
COG0655	2222	2454	1636	2598	1898	1722	2252	2258	2356	2124	2076	1934	25530	Nadph-dependent fmn reductase
COG0656	4320	4356	2908	4624	3284	2866	3558	4204	4214	3472	3108	3324	44238	reductase
COG0657	8564	8544	6890	8752	8250	7080	9216	8372	8350	9132	8744	7150	99044	alpha beta hydrolase fold-3 domain protein
COG0658	2878	2804	2142	2856	2392	2050	2540	2854	2954	2712	2546	2386	31114	DNA internalization-related competence protein ComEC Rec2
COG0659	9022	9854	4362	9882	4912	4188	5374	9136	9214	5162	5116	7714	83936	sulfate transporter
COG0661	9404	9436	5778	9692	6524	5528	6794	8782	9216	6770	6396	7692	92012	Required, probably indirectly, for the hydroxylation of 2-octaprenylphenol to 2-octaprenyl-6-hydroxy-phenol, the fourth step in ubiquinone biosynthesis (By similarity)
COG0662	3100	3102	1670	3538	1912	1678	1712	3082	3090	1962	1826	2722	29394	Mannose-1-phosphate guanylyltransferase Mannose-6-phosphate isomerase
COG0663	2010	1940	1492	2156	1646	1340	1754	1904	1974	1886	1718	1636	21456	Transferase
COG0664	15228	14774	10162	15148	11444	9942	12242	14886	14548	12528	11712	12576	155190	transcriptional regulator, crp fnr family
COG0665	10078	10248	7696	11146	8994	8148	9392	9852	9842	9414	9266	8138	112214	Catalyzes the last two steps in the biosynthesis of 5- methylaminomethyl-2-thiouridine (mnm(5)s(2)U) at the wobble position (U34) in tRNA. Catalyzes the FAD-dependent demodification of cmnm(5)s(2)U34 to nm(5)s(2)U34, followed by the transfer of a methyl group from S-adenosyl-L-methionine to nm(5)s(2)U34, to form mnm(5)s(2)U34 (By similarity)
COG0666	8808	8310	6394	8832	6864	6282	7288	8750	8552	6900	6738	6968	90686	Ankyrin Repeat
COG0667	16382	17770	12764	17894	14810	12888	13818	15980	16220	14098	13404	13688	179716	Aldo keto reductase
COG0668	6596	6954	4614	7626	4838	4538	5398	6400	6484	5090	4754	5740	69032	Mechanosensitive ion channel
COG0669	1960	1836	1414	1936	1486	1456	1886	1812	1900	1690	1506	1594	20476	Reversibly transfers an adenylyl group from ATP to 4'- phosphopantetheine, yielding dephospho-CoA (dPCoA) and pyrophosphate (By similarity)
COG0670	1116	1044	986	1042	1240	976	1238	1086	1074	1224	1116	930	13072	Membrane
COG0671	4562	4638	3046	4688	3540	2902	4100	4556	4168	3974	3554	3886	47614	PHOsphatase
COG0672	1776	1830	1342	1852	1408	1192	1302	1552	1776	1426	1222	1526	18204	)-iron permease
COG0673	31708	30812	20768	31196	23554	20564	23102	31210	29796	23680	22180	25774	314344	oxidoreductase
COG0674	12988	11692	4750	11540	5214	4528	5322	11322	12262	5148	4846	9842	99454	Oxidoreductase required for the transfer of electrons from pyruvate to flavodoxin (By similarity)
COG0675	568	1278	2376	834	3166	2856	3538	634	608	3072	3160	704	22794	Transposase
COG0676	292	348	226	562	236	274	340	264	284	328	332	260	3746	Aldose 1epimerase
COG0677	5530	5524	4216	5408	5306	4146	5210	5410	5654	5198	4632	4468	60702	Dehydrogenase
COG0678	624	718	668	614	770	634	754	754	698	762	716	546	8258	peroxiredoxin
COG0679	1402	1706	970	1796	1150	1126	1436	1610	1492	1256	1244	1336	16524	Auxin Efflux Carrier
COG0680	526	500	78	432	80	80	72	468	450	70	64	372	3192	Hydrogenase maturation protease
COG0681	5126	5492	4064	5402	4376	3994	4524	5136	5156	4392	4316	4396	56374	Signal peptidase i
COG0682	3874	3932	2650	3976	3072	2598	3230	3906	3642	3204	2880	3026	39990	Transfers the N-acyl diglyceride group on what will become the N-terminal cysteine of membrane lipoproteins (By similarity)
COG0683	15078	14646	9136	14566	9754	8952	11154	14748	14986	10714	10522	11650	145906	(ABC) transporter
COG0684	2614	2536	1768	2498	1912	1670	1882	2422	2418	1920	1852	2012	25504	Globally modulates RNA abundance by binding to RNase E (Rne) and regulating its endonucleolytic activity. Can modulate Rne action in a substrate-dependent manner by altering the composition of the degradosome. Modulates RNA-binding and helicase activities of the degradosome (By similarity)
COG0685	4260	4394	2954	4554	3644	2930	3472	3920	4112	3414	3452	3332	44438	Methylenetetrahydrofolate reductase
COG0686	4240	4294	2778	4322	3418	2982	3240	4166	4260	3288	2918	3458	43364	alanine dehydrogenase
COG0687	3382	3844	2452	4498	2786	2430	2816	3196	3446	2456	2348	2844	36498	polyamine binding
COG0688	1948	1704	1416	2018	1562	1322	1664	1904	1800	1786	1396	1396	19916	Phosphatidylserine decarboxylase
COG0689	2974	2828	2084	2886	2198	1960	2222	2994	2914	2244	1992	2156	29452	Phosphorolytic exoribonuclease that removes nucleotide residues following the -CCA terminus of tRNA and adds nucleotides to the ends of RNA molecules by using nucleoside diphosphates as substrates (By similarity)
COG0690	320	388	276	398	340	304	352	384	350	336	332	358	4138	preprotein translocase subunit SecE
COG0691	1904	1920	1412	1934	1534	1246	1684	1712	1894	1622	1502	1524	19888	Binds specifically to the SsrA RNA (tmRNA) and is required for stable association of SsrA with ribosomes (By similarity)
COG0692	960	1098	750	1200	904	882	1070	896	906	1020	1002	760	11448	Excises uracil residues from the DNA which can arise as a result of misincorporation of dUMP residues by DNA polymerase or due to deamination of cytosine (By similarity)
COG0693	3612	3734	2882	3988	3136	2940	3366	3474	3808	3312	3222	2924	40398	PfpI family
COG0694	1054	1026	898	1074	1094	896	1182	1100	1044	1234	1044	752	12398	metallo-sulfur cluster assembly
COG0695	970	928	770	1108	984	814	1178	962	904	1130	1030	788	11566	Glutaredoxin
COG0696	3038	3094	1880	2958	2056	1626	2090	2994	2814	2016	2056	2296	28918	Catalyzes the interconversion of 2-phosphoglycerate and 3-phosphoglycerate (By similarity)
COG0697	7192	7662	5560	8068	6482	5544	7330	6896	6992	7232	6726	5950	81634	membrane
COG0698	2114	2128	1444	2246	1728	1392	1462	2238	2132	1586	1532	1708	21710	Isomerase
COG0699	2386	2266	1450	2280	1488	1260	1478	2316	2118	1438	1356	1862	21698	Dynamin family
COG0700	114	96	2	104	20	6	6	104	90	14	6	76	638	nucleoside recognition domain protein
COG0701	848	1020	192	1108	196	168	218	872	1030	210	178	704	6744	Predicted permease
COG0702	10312	10310	6872	10860	7704	6530	7832	9972	9750	7888	7754	8078	103862	epimerase dehydratase
COG0703	2460	2328	1560	2374	1602	1472	1406	2314	2206	1642	1514	1768	22646	Catalyzes the specific phosphorylation of the 3-hydroxyl group of shikimic acid using ATP as a cosubstrate (By similarity)
COG0704	3380	3190	2352	3504	2632	2280	2874	3364	3162	2800	2548	2612	34698	Plays a role in the regulation of phosphate uptake
COG0705	6704	6430	4022	6234	4414	4014	4628	6466	6382	4680	4348	5074	63396	rhomboid family
COG0706	4608	4560	3576	4966	4296	3622	4586	4752	4654	4278	4114	3840	51852	Required for the insertion and or proper folding and or complex formation of integral membrane proteins into the membrane. Involved in integration of membrane proteins that insert both dependently and independently of the Sec translocase complex, as well as at least some lipoproteins
COG0707	4480	4422	3534	4362	3904	3534	4336	4138	4146	4452	4334	3468	49110	Cell wall formation. Catalyzes the transfer of a GlcNAc subunit on undecaprenyl-pyrophosphoryl-MurNAc-pentapeptide (lipid intermediate I) to form undecaprenyl-pyrophosphoryl-MurNAc- (pentapeptide)GlcNAc (lipid intermediate II) (By similarity)
COG0708	4784	4984	3810	5194	4484	3752	4488	4692	4560	4580	4402	4086	53816	Exodeoxyribonuclease III
COG0709	2572	2546	1156	2558	1394	1276	1604	2554	2436	1582	1506	2038	23222	Synthesizes selenophosphate from selenide and ATP (By similarity)
COG0710	344	370	194	392	284	296	484	342	362	506	448	272	4294	Type I DHQase
COG0711	2192	2258	1500	2250	1880	1574	1930	2300	2142	1958	1732	1720	23436	F(1)F(0) ATP synthase produces ATP from ADP in the presence of a proton or sodium gradient. F-type ATPases consist of two structural domains, F(1) containing the extramembraneous catalytic core and F(0) containing the membrane proton channel, linked together by a central stalk and a peripheral stalk. During catalysis, ATP synthesis in the catalytic domain of F(1) is coupled via a rotary mechanism…
COG0712	2502	2278	1732	2454	1978	1808	2078	2276	2312	2232	1996	1956	25602	F(1)F(0) ATP synthase produces ATP from ADP in the presence of a proton or sodium gradient. F-type ATPases consist of two structural domains, F(1) containing the extramembraneous catalytic core and F(0) containing the membrane proton channel, linked together by a central stalk and a peripheral stalk. During catalysis, ATP synthesis in the catalytic domain of F(1) is coupled via a rotary mechanism…
COG0713	1144	1146	904	1390	934	764	938	1226	1160	964	886	1026	12482	NDH-1 shuttles electrons from NADH, via FMN and iron- sulfur (Fe-S) centers, to quinones in the respiratory chain. The immediate electron acceptor for the enzyme in this species is believed to be ubiquinone. Couples the redox reaction to proton translocation (for every two electrons transferred, four hydrogen ions are translocated across the cytoplasmic membrane), and thus conserves the redox ene…
COG0714	18066	17102	11958	17490	13750	12040	13110	17318	17322	13742	12688	13962	178548	ATPase activity
COG0715	10122	9382	7896	9850	8728	7824	9720	9728	9720	9464	8946	7524	108904	(ABC) transporter
COG0716	222	306	86	302	84	80	126	224	264	142	148	236	2220	Low-potential electron donor to a number of redox enzymes (By similarity)
COG0717	2028	2188	1618	2154	1734	1636	1726	2058	1988	1770	1678	1748	22326	Deoxycytidine triphosphate deaminase
COG0718	860	888	604	876	698	616	712	866	890	716	718	676	9120	Binds to DNA and alters its conformation. May be involved in regulation of gene expression, nucleoid organization and DNA protection (By similarity)
COG0719	8934	8452	5842	9030	7010	6124	6658	8712	8604	6972	6540	7034	89912	Fe-S assembly protein
COG0720	1264	1068	696	1184	774	748	984	1234	1170	958	824	928	11832	6-pyruvoyltetrahydropterin synthase activity
COG0721	942	986	764	922	850	762	892	802	852	844	754	742	10112	Allows the formation of correctly charged Asn-tRNA(Asn) or Gln-tRNA(Gln) through the transamidation of misacylated Asp- tRNA(Asn) or Glu-tRNA(Gln) in organisms which lack either or both of asparaginyl-tRNA or glutaminyl-tRNA synthetases. The reaction takes place in the presence of glutamine and ATP through an activated phospho-Asp-tRNA(Asn) or phospho-Glu-tRNA(Gln) (By similarity)
COG0722	1432	1468	988	1666	1074	1044	1350	1310	1522	1308	1350	1272	15784	Stereospecific condensation of phosphoenolpyruvate (PEP) and D-erythrose-4-phosphate (E4P) giving rise to 3-deoxy-D- arabino-heptulosonate-7-phosphate (DAHP) (By similarity)
COG0723	5850	5724	4622	6158	4930	4490	5132	5732	5638	5358	5092	5030	63756	Component of the ubiquinol-cytochrome c reductase complex (complex III or cytochrome b-c1 complex), which is a respiratory chain that generates an electrochemical potential coupled to ATP synthesis (By similarity)
COG0724	1306	1116	912	1164	1018	782	1216	1232	1390	1108	1078	990	13312	Rna-binding protein
COG0725	2700	2692	1784	2768	1912	1812	2152	2676	2450	2152	1952	2082	27132	ABC transporter, periplasmic molybdate-binding protein
COG0726	10162	10060	6598	10182	7554	6892	9486	9964	9700	9616	8762	7942	106918	4-amino-4-deoxy-alpha-L-arabinopyranosyl undecaprenyl phosphate biosynthetic process
COG0727	336	406	216	436	272	202	288	278	388	196	242	268	3528	Fe-S-cluster oxidoreductase
COG0728	6076	6018	4174	6236	4730	3928	4264	5860	5884	4846	4306	4842	61164	Integral membrane protein (MviN
COG0729	3768	3466	2560	3904	2726	2496	3144	3656	3574	3264	3034	3106	38698	Surface Antigen
COG0730	8310	8504	5504	8688	6214	5586	7048	8296	8530	6884	6480	6658	86702	Membrane
COG0731	200	162	104	166	132	82	142	152	188	92	106	148	1674	radical SAM domain protein
COG0732	94	92	108	130	122	86	478	94	108	406	344	60	2122	Restriction modification system DNA (Specificity
COG0733	1182	1148	346	1218	380	372	368	1264	1166	376	346	1006	9172	Transporter
COG0735	3024	2804	2172	3098	2354	2118	2392	2980	2926	2610	2488	2246	31212	Ferric uptake regulator, Fur family
COG0736	1050	896	550	834	666	570	676	908	1000	684	676	774	9284	Transfers the 4'-phosphopantetheine moiety from coenzyme A to a Ser of acyl-carrier-protein (By similarity)
COG0737	6818	6568	4298	6354	4910	4202	4576	6556	6616	4756	4486	5044	65184	5-Nucleotidase
COG0738	1638	1908	2650	1954	3056	2536	3146	1636	1824	3138	2980	1686	28152	Transporter
COG0739	15426	15118	10686	15470	12012	10204	12824	15452	15762	12980	12414	12362	160710	peptidase'
COG0740	4378	4302	3378	4426	4004	3332	4154	4052	4272	4002	3634	3538	47472	Cleaves peptides in various proteins in a process that requires ATP hydrolysis. Has a chymotrypsin-like activity. Plays a major role in the degradation of misfolded proteins (By similarity)
COG0741	11772	10998	8148	10706	9004	7844	10908	10788	11154	10392	10470	9146	121330	transglycosylase
COG0742	1976	1924	1364	2074	1442	1350	1732	1900	2186	1648	1666	1614	20876	Methyltransferase
COG0743	4080	4370	2900	4220	3356	2866	3420	4054	4018	3276	3242	3182	42984	Catalyzes the NADP-dependent rearrangement and reduction of 1-deoxy-D-xylulose-5-phosphate (DXP) to 2-C-methyl-D-erythritol 4-phosphate (MEP) (By similarity)
COG0744	15762	15810	12544	16192	14128	12276	14486	14810	15308	14886	14056	12562	172820	penicillin-binding protein
COG0745	27816	27310	19984	28860	22794	19404	23760	26480	27070	23626	22130	22374	291608	regulatoR
COG0746	1446	1348	986	1436	1134	1056	1340	1356	1220	1334	1240	1200	15096	Transfers a GMP moiety from GTP to Mo-molybdopterin (Mo- MPT) cofactor (Moco or molybdenum cofactor) to form Mo- molybdopterin guanine dinucleotide (Mo-MGD) cofactor (By similarity)
COG0747	21830	21172	14990	21344	17014	14654	17530	21550	20768	17818	16704	16910	222284	Extracellular solute-binding protein, family 5
COG0748	292	286	214	398	262	176	250	266	294	238	180	268	3124	pyridoxamine 5-phosphate
COG0749	1028	688	628	788	736	662	656	994	942	776	768	832	9498	DNA polymerase
COG0750	5428	5482	3698	5622	4194	3784	4520	5438	5138	4706	4310	4396	56716	Membrane-associated zinc metalloprotease
COG0751	2858	2980	2404	3060	2900	2580	3052	2944	2884	2976	2862	2584	34084	Glycyl-tRNA synthetase beta subunit
COG0752	1518	1514	1088	1526	1104	944	1238	1290	1370	1268	1256	1284	15400	glycyl-tRNA synthetase, alpha subunit
COG0753	4122	4698	3030	4698	3750	3124	4152	3696	3966	4138	4010	3842	47226	Catalase
COG0754	226	410	412	386	452	362	442	298	334	328	344	306	4300	Glutathionylspermidine synthase
COG0755	4442	4156	2710	4106	3252	2826	3402	4284	4154	3410	3266	3474	43482	cytochrome c
COG0756	3314	3072	1332	3132	1536	1296	2950	2646	3116	3042	2924	2774	31134	This enzyme is involved in nucleotide metabolism it produces dUMP, the immediate precursor of thymidine nucleotides and it decreases the intracellular concentration of dUTP so that uracil cannot be incorporated into DNA (By similarity)
COG0757	1466	1590	1044	1494	1032	1048	1180	1478	1538	1084	1084	1112	15150	Catalyzes a trans-dehydration via an enolate intermediate (By similarity)
COG0758	3340	3162	2312	3626	2634	2240	2744	3136	3196	3066	2804	2880	35140	DNA protecting protein DprA
COG0759	556	672	394	684	452	436	562	588	628	554	520	508	6554	Could be involved in insertion of integral membrane proteins into the membrane (By similarity)
COG0760	9486	9116	6908	9210	7244	6622	8462	9268	8674	8240	7906	7694	98830	peptidyl-prolyl cis-trans isomerase
COG0761	4526	4426	2958	4418	3256	2694	3204	4402	4358	3344	3270	3372	44228	Converts 1-hydroxy-2-methyl-2-(E)-butenyl 4-diphosphate into isopentenyl diphosphate (IPP) and dimethylallyl diphosphate (DMAPP) (By similarity)
COG0762	840	872	668	884	632	702	734	872	902	806	676	674	9262	integral membrane protein
COG0763	1932	1914	1394	2058	1676	1310	1756	2014	1908	1858	1642	1606	21068	Condensation of UDP-2,3-diacylglucosamine and 2,3- diacylglucosamine-1-phosphate to form lipid A disaccharide, a precursor of lipid A, a phosphorylated glycolipid that anchors the lipopolysaccharide to the outer membrane of the cell (By similarity)
COG0764	2106	2146	1438	2230	1638	1196	1644	2208	2134	1796	1536	1844	21916	Involved in unsaturated fatty acids biosynthesis. Catalyzes the dehydration of short chain beta-hydroxyacyl-ACPs and long chain saturated and unsaturated beta-hydroxyacyl-ACPs (By similarity)
COG0765	5158	6144	3758	6864	4338	3832	4508	4884	5010	4404	3962	4410	57272	amino acid AbC transporter
COG0766	5912	5548	3686	5432	4296	3868	4356	5812	5750	4186	4244	4516	57606	Cell wall formation. Adds enolpyruvyl to UDP-N- acetylglucosamine (By similarity)
COG0767	5252	5208	3612	4940	4142	3520	4648	5300	5132	4626	4378	4304	55062	ABC transporter (permease)
COG0768	17616	17908	12424	18456	14400	12160	14010	16834	16716	13818	13196	14314	181852	penicillin-binding protein
COG0769	8672	8488	6058	8732	6894	6016	7204	8462	8274	7594	6960	6776	90130	Catalyzes the addition of meso-diaminopimelic acid to the nucleotide precursor UDP-N-acetylmuramoyl-L-alanyl-D-glutamate (UMAG) in the biosynthesis of bacterial cell-wall peptidoglycan (By similarity)
COG0770	5332	5286	3748	5448	4520	3630	4826	5048	5050	4598	4232	4166	55884	UDP-N-acetylmuramoylalanyl-D-glutamyl-2,6-diaminopimelate-D-alanyl-D-alanine ligase activity
COG0771	4766	4828	3376	4962	3804	3238	4074	4682	4508	4576	3972	3942	50728	Cell wall formation. Catalyzes the addition of glutamate to the nucleotide precursor UDP-N-acetylmuramoyl-L-alanine (UMA) (By similarity)
COG0772	11434	11416	7788	11504	8976	7816	8838	10662	11010	9062	8256	8780	115542	Cell Division Protein
COG0773	7838	7902	5410	8204	6116	5426	6574	7902	7620	6920	6680	6290	82882	cell wall formation (By similarity)
COG0774	1468	1658	1070	1636	1090	948	1136	1490	1492	1192	1156	1352	15688	involved in the biosynthesis of lipid A, a phosphorylated glycolipid that anchors the lipopolysaccharide to the outer membrane of the cell (By similarity)
COG0775	1278	1312	1668	1570	1716	1526	2388	1194	1394	2018	2038	1034	19136	Catalyzes the irreversible cleavage of the glycosidic bond in both 5'-methylthioadenosine (MTA) and S- adenosylhomocysteine (SAH AdoHcy) to adenine and the corresponding thioribose, 5'-methylthioribose and S-ribosylhomocysteine, respectively (By similarity)
COG0776	2168	2258	1676	2392	1952	1692	2112	2280	2152	2132	1922	1870	24606	This protein is one of the two subunits of integration host factor, a specific DNA-binding protein that functions in genetic recombination as well as in transcriptional and translational control (By similarity)
COG0777	3198	3082	2110	3280	2214	1836	2392	3110	2984	2282	2264	2450	31202	Component of the acetyl coenzyme A carboxylase (ACC) complex. Biotin carboxylase (BC) catalyzes the carboxylation of biotin on its carrier protein (BCCP) and then the CO(2) group is transferred by the transcarboxylase to acetyl-CoA to form malonyl- CoA (By similarity)
COG0778	5058	5414	3732	5742	4246	3662	4540	4894	4930	4668	4284	4274	55444	nitroreductase
COG0779	1790	1698	1352	1748	1516	1274	1488	1608	1584	1574	1458	1502	18592	Required for maturation of 30S ribosomal subunits (By similarity)
COG0780	854	780	526	854	654	596	782	856	896	688	564	670	8720	Catalyzes the NADPH-dependent reduction of 7-cyano-7- deazaguanine (preQ0) to 7-aminomethyl-7-deazaguanine (preQ1) (By similarity)
COG0781	1672	1640	1114	1790	1464	1262	1548	1680	1554	1504	1484	1374	18086	DNA-dependent transcription, termination
COG0782	3554	3398	2872	3582	3432	2984	3514	3330	3372	3456	3322	2672	39488	Necessary for efficient RNA polymerase transcription elongation past template-encoded arresting sites. The arresting sites in DNA have the property of trapping a certain fraction of elongating RNA polymerases that pass through, resulting in locked ternary complexes. Cleavage of the nascent transcript by cleavage factors such as GreA or GreB allows the resumption of elongation from the new 3'termi…
COG0783	836	868	732	942	952	666	920	828	880	902	912	824	10262	oxidoreductase activity, oxidizing metal ions
COG0784	10402	10442	7568	10500	8220	7282	10374	10032	9602	9874	9588	8180	112064	response regulator
COG0785	2588	2516	1676	2444	1808	1562	1840	2478	2434	1890	1682	1872	24790	Cytochrome c biogenesis protein
COG0786	682	706	238	716	284	246	236	706	680	288	230	610	5622	Sodium Glutamate Symporter
COG0787	3974	4056	3092	4188	3160	2900	3410	3726	3652	3638	3248	3260	42304	Catalyzes the interconversion of L-alanine and D- alanine. May also act on other amino acids (By similarity)
COG0788	1360	1450	1284	1708	1452	1234	1436	1254	1212	1396	1400	1238	16424	formyltetrahydrofolate deformylase
COG0789	7324	7646	5316	8028	6040	5354	5732	7114	7122	6094	5892	6088	77750	Transcriptional regulator
COG0790	1982	2252	2880	2468	3238	2590	3876	2032	2014	3828	3916	1852	32928	Sel1 domain protein repeat-containing protein
COG0791	4406	4358	3272	4738	3700	3226	3516	3912	4396	3672	3366	3354	45916	NLP P60 protein
COG0792	1116	1082	784	1234	952	760	1040	1186	1206	910	978	884	12132	UPF0102 protein
COG0793	13712	13474	10258	13836	11790	10090	12088	13284	12576	11854	11108	11570	145640	protease
COG0794	598	588	268	494	244	286	304	512	492	298	242	396	4722	Arabinose 5-phosphate isomerase
COG0795	4232	3972	3178	4262	3576	3098	3790	4078	3958	3822	3590	3496	45052	Permease yjgp yjgq family
COG0796	2190	2234	1864	2322	2112	1818	2082	2122	2202	2236	2044	1874	25100	Provides the (R)-glutamate required for cell wall biosynthesis (By similarity)
COG0797	1086	1196	948	1378	1022	788	1212	1056	1334	1248	1106	846	13220	rare lipoprotein A
COG0798	2676	2428	656	2666	736	640	658	2688	2510	622	660	2078	19018	arsenical-resistance protein
COG0799	1736	1676	1194	1804	1348	1096	1402	1624	1702	1408	1332	1348	17670	Functions as a ribosomal silencing factor. Interacts with ribosomal protein L14 (rplN), blocking formation of intersubunit bridge B8. Prevents association of the 30S and 50S ribosomal subunits and the formation of functional ribosomes, thus repressing translation (By similarity)
COG0800	1578	1596	1782	1890	2004	1692	1996	1420	1422	2126	2106	1446	21058	Aldolase
COG0801	1524	1674	1272	1810	1344	1238	1466	1572	1584	1540	1462	1422	17908	2-Amino-4-hydroxy-6-hydroxymethyldihydropteridine pyrophosphokinase
COG0802	1818	1786	1290	1864	1548	1232	1464	1832	1678	1534	1374	1362	18782	protein family UPF0079, ATPase
COG0803	2812	3006	1808	3244	1982	1694	2348	2794	2712	2362	2256	2294	29312	periplasmic solute binding protein
COG0804	1772	1972	1568	2138	1810	1638	1990	1822	1976	1990	1874	1516	22066	Urea amidohydrolase subunit alpha
COG0805	3370	3248	2302	3468	2752	2244	2700	3062	3150	2464	2548	2638	33946	Part of the twin-arginine translocation (Tat) system that transports large folded proteins containing a characteristic twin-arginine motif in their signal peptide across membranes. Together with TatB, TatC is part of a receptor directly interacting with Tat signal peptides (By similarity)
COG0806	1724	1628	1000	1664	1220	1074	1388	1594	1678	1376	1220	1450	17016	An accessory protein needed during the final step in the assembly of 30S ribosomal subunit, possibly for assembly of the head region. Probably interacts with S19. Essential for efficient processing of 16S rRNA. May be needed both before and after RbfA during the maturation of 16S rRNA. It has affinity for free ribosomal 30S subunits but not for 70S ribosomes (By similarity)
COG0807	2022	2354	1790	2164	1654	1840	1708	2034	2080	1820	1534	1718	22718	Catalyzes the conversion of D-ribulose 5-phosphate to formate and 3,4-dihydroxy-2-butanone 4-phosphate (By similarity)
COG0809	3660	3366	2132	3436	2314	2050	2652	3506	3436	2648	2598	2796	34594	Transfers and isomerizes the ribose moiety from AdoMet to the 7-aminomethyl group of 7-deazaguanine (preQ1-tRNA) to give epoxyqueuosine (oQ-tRNA) (By similarity)
COG0810	1294	1526	1304	1830	1520	1360	1748	1218	1406	1806	1782	1484	18278	TonB family
COG0811	4336	4022	3420	4452	3700	3286	5894	4174	4480	5572	5236	3524	52096	MotA TolQ exbB proton channel
COG0812	3702	3576	2570	3768	3038	2610	2898	3712	3600	3218	2896	3012	38600	cell wall formation (By similarity)
COG0813	426	474	364	444	414	360	334	422	440	446	360	364	4848	purine nucleoside phosphorylase DeoD-type
COG0814	14	98	22	112	20	20	48	18	14	30	28	50	474	amino acid transport
COG0815	3474	3702	2866	3574	3050	2816	3256	3196	3166	3494	3168	2754	38516	Transfers the fatty acyl group on membrane lipoproteins (By similarity)
COG0816	1462	1472	950	1584	1164	1064	1218	1328	1404	1270	1282	1152	15350	Could be a nuclease that resolves Holliday junction intermediates in genetic recombination (By similarity)
COG0817	1852	1928	1318	1958	1410	1266	1654	2024	1936	1710	1612	1748	20416	Nuclease that resolves Holliday junction intermediates in genetic recombination. Cleaves the cruciform structure in supercoiled DNA by nicking to strands with the same polarity at sites symmetrically opposed at the junction in the homologous arms and leaves a 5'-terminal phosphate and a 3'-terminal hydroxyl group (By similarity)
COG0818	382	394	226	440	334	334	432	414	340	364	352	328	4340	Diacylglycerol kinase
COG0819	222	234	266	254	248	236	254	280	242	256	206	140	2838	Transcriptional activator, tena
COG0820	4274	4406	3056	4434	3436	3006	3462	4364	4258	3646	3466	3390	45198	rRNA (adenine-C2-)-methyltransferase activity
COG0821	4794	4760	3350	4820	4174	3234	3820	4664	4654	3998	3772	3688	49728	4-hydroxy-3-methylbut-2-en-1-yl diphosphate synthase activity
COG0822	2046	2030	1340	2038	1460	1268	1492	1946	1936	1460	1276	1492	19784	sUF system Fes assembly protein, NifU family
COG0823	17148	15926	9698	15656	11046	9478	12238	16562	16012	11856	11314	12964	159898	Involved in the TonB-independent uptake of proteins (By similarity)
COG0824	3770	3622	2458	3942	2734	2432	3170	3616	3514	3062	2912	2964	38196	Thioesterase
COG0825	3316	3086	2026	3120	2306	1870	2078	3302	3172	2378	2164	2580	31398	Component of the acetyl coenzyme A carboxylase (ACC) complex. First, biotin carboxylase catalyzes the carboxylation of biotin on its carrier protein (BCCP) and then the CO(2) group is transferred by the carboxyltransferase to acetyl-CoA to form malonyl-CoA (By similarity)
COG0826	1154	1014	936	1204	996	990	1476	1216	1462	1228	1188	948	13812	Peptidase U32
COG0827	206	86	174	110	190	206	244	164	202	176	224	114	2096	DNA Methylase
COG0828	288	252	184	332	284	188	272	314	276	266	270	236	3162	30S ribosomal protein S21
COG0829	524	650	602	620	522	602	844	482	570	842	788	392	7438	Required for maturation of urease via the functional incorporation of the urease nickel metallocenter (By similarity)
COG0830	436	554	398	580	472	426	586	532	490	660	600	390	6124	Required for maturation of urease via the functional incorporation of the urease nickel metallocenter (By similarity)
COG0831	144	132	166	142	202	222	254	144	166	250	296	124	2242	Urea amidohydrolase subunit gamma
COG0832	480	388	304	432	310	306	396	374	448	460	378	324	4600	Urea amidohydrolase subunit beta
COG0833	54	70	118	68	188	174	142	46	62	158	162	60	1302	permease
COG0834	6218	6824	4884	7656	5868	5044	5798	5948	6092	5762	5680	5082	70856	(ABC) transporter
COG0835	1876	2000	1564	2554	1946	1804	2476	1900	1812	2196	2144	1596	23868	chew protein
COG0836	2824	2616	1756	2892	2010	1758	2422	2610	2772	2444	2364	2170	28638	mannose-1-phosphate guanylyltransferase activity
COG0837	1304	1578	1530	1638	1656	1462	1854	1328	1422	2000	1644	1296	18712	glucokinase (EC 2.7.1.2)
COG0838	1720	1878	1346	1832	1560	1344	1510	1670	1744	1600	1412	1490	19106	NDH-1 shuttles electrons from NADH, via FMN and iron- sulfur (Fe-S) centers, to quinones in the respiratory chain
COG0839	2536	2698	1928	2722	2066	1908	2230	2466	2556	2382	2248	2226	27966	NADH dehydrogenase subunit j
COG0840	11762	13906	11690	17056	13078	11724	17298	11734	11704	15898	15616	11548	163014	Methyl-accepting chemotaxis
COG0841	46712	45186	28410	46168	31806	27336	34356	46088	46296	33150	31702	38014	455224	acriflavin resistance protein
COG0842	14818	14676	9646	14610	10514	9088	10284	14538	14552	10432	9770	11852	144780	(ABC) transporter
COG0843	15728	15476	10486	16144	11688	10374	11962	15210	15454	11962	11496	13232	159212	Cytochrome C oxidase subunit I
COG0845	18064	16858	9766	16940	11052	10006	12568	17492	17314	12526	11614	13902	168102	Efflux transporter rnd family, mfp subunit
COG0846	2710	3022	2282	3196	2448	1964	2262	2874	2652	2480	2266	2324	30480	NAD-dependent protein deacetylase which modulates the activities of several enzymes which are inactive in their acetylated form
COG0847	2878	3156	2302	3440	2344	2122	2462	2776	2964	2670	2418	2538	32070	DNA polymerase iii
COG0848	2576	2654	2244	2934	2388	2186	2932	2724	2674	3000	2826	2348	31486	Biopolymer transport protein exbD tolR
COG0849	3250	2972	2168	3096	2280	2064	2516	3262	3264	2690	2404	2600	32566	This protein may be involved in anomalous filament growth. May be a component of the septum (By similarity)
COG0850	386	366	256	406	316	236	330	314	372	328	352	302	3964	Cell division inhibitor that blocks the formation of polar Z ring septums. Rapidly oscillates between the poles of the cell to destabilize FtsZ filaments that have formed before they mature into polar Z rings. Prevents FtsZ polymerization (By similarity)
COG0851	92	134	74	130	76	78	100	92	94	86	74	88	1118	Prevents the cell division inhibition by proteins MinC and MinD at internal division sites while permitting inhibition at polar sites. This ensures cell division at the proper site by restricting the formation of a division septum at the midpoint of the long axis of the cell (By similarity)
COG0852	3100	3080	2126	3314	2526	2140	2574	3266	3248	2584	2492	2600	33050	NDH-1 shuttles electrons from NADH, via FMN and iron- sulfur (Fe-S) centers, to quinones in the respiratory chain. The immediate electron acceptor for the enzyme in this species is believed to be ubiquinone. Couples the redox reaction to proton translocation (for every two electrons transferred, four hydrogen ions are translocated across the cytoplasmic membrane), and thus conserves the redox ene…
COG0853	514	436	458	486	506	454	608	498	512	552	530	392	5946	Catalyzes the pyruvoyl-dependent decarboxylation of aspartate to produce beta-alanine (By similarity)
COG0854	1730	1462	1170	1560	1310	1236	1564	1616	1674	1352	1544	1348	17566	Catalyzes the complicated ring closure reaction between the two acyclic compounds 1-deoxy-D-xylulose-5-phosphate (DXP) and 3-amino-2-oxopropyl phosphate (1-amino-acetone-3-phosphate or AAP) to form pyridoxine 5'-phosphate (PNP) and inorganic phosphate (By similarity)
COG0855	7134	7336	5388	7236	5760	5414	6496	7126	7148	6376	6098	5832	77344	Catalyzes the reversible transfer of the terminal phosphate of ATP to form a long-chain polyphosphate (polyP) (By similarity)
COG0857	254	152	32	170	66	28	24	148	214	38	18	116	1260	Involved in acetate metabolism (By similarity)
COG0858	1246	1326	950	1430	1070	918	1064	1192	1366	1064	984	1082	13692	Associates with free 30S ribosomal subunits (but not with 30S subunits that are part of 70S ribosomes or polysomes). Essential for efficient processing of 16S rRNA. May interact with the 5'-terminal helix region of 16S rRNA (By similarity)
COG0859	5932	5400	3586	5734	3822	3662	4840	5362	5202	4784	4460	4680	57464	heptosyltransferase
COG0860	4248	4144	2846	4134	3386	2820	3488	4346	4546	3538	3326	3378	44200	n-acetylmuramoyl-l-alanine amidase
COG0861	8718	8652	4488	9178	5028	4098	5068	8324	8274	5078	4598	7068	78572	membrane protein terC
COG0863	3062	2684	2380	2506	2906	2398	3154	2738	2666	2940	2460	2426	32320	DNA methylase n-4 n-6 domain protein
COG0864	62	90	30	56	50	74	66	102	86	76	58	60	810	Transcriptional regulator
COG1001	1028	908	740	978	770	688	820	942	1150	786	726	658	10194	adenine deaminase
COG1002	2002	1582	1096	1542	1236	1040	1420	1884	1836	1334	1468	1356	17796	Type II restriction enzyme, methylase
COG1003	7606	7910	5640	7466	6402	5616	6428	7508	7596	6514	5922	6500	81108	The glycine cleavage system catalyzes the degradation of glycine. The P protein binds the alpha-amino group of glycine through its pyridoxal phosphate cofactor
COG1004	6846	6810	5014	7418	5448	4820	5424	6842	6728	5420	5316	5760	71846	UDP-glucose 6-dehydrogenase
COG1005	5936	6228	4040	5774	4798	4112	4636	5644	5524	4814	4582	4716	60804	NDH-1 shuttles electrons from NADH, via FMN and iron- sulfur (Fe-S) centers, to quinones in the respiratory chain. The immediate electron acceptor for the enzyme in this species is believed to be ubiquinone. Couples the redox reaction to proton translocation (for every two electrons transferred, four hydrogen ions are translocated across the cytoplasmic membrane), and thus conserves the redox ene…
COG1006	378	472	264	466	330	270	308	398	342	364	284	318	4194	Monovalent cation H antiporter subunit C
COG1007	7602	7634	5506	7690	5578	5274	6066	7068	7312	5810	5898	6136	77574	NDH-1 shuttles electrons from NADH, via FMN and iron- sulfur (Fe-S) centers, to quinones in the respiratory chain. The immediate electron acceptor for the enzyme in this species is believed to be ubiquinone. Couples the redox reaction to proton translocation (for every two electrons transferred, four hydrogen ions are translocated across the cytoplasmic membrane), and thus conserves the redox ene…
COG1008	8446	8436	5840	8544	6642	5434	6718	7808	8084	6662	6012	7032	85658	subunit m
COG1009	12496	12676	8858	13110	9458	8752	10082	12206	12508	9974	9384	10274	129778	subunit l
COG1010	150	182	228	202	288	228	250	198	140	210	262	120	2458	Precorrin-3B C17-methyltransferase
COG1011	6626	6782	5242	7278	5844	5094	6086	6730	6460	6182	5624	5500	73448	Hydrolase
COG1012	51034	52016	36654	53182	41250	36382	40836	48940	49220	41436	39288	40616	530854	Dehydrogenase
COG1013	7532	7748	3536	7596	3616	3204	3408	7324	7324	3436	3390	6130	64244	Oxidoreductase required for the transfer of electrons from pyruvate to flavodoxin (By similarity)
COG1014	8938	9406	4268	9660	5212	4242	5610	9342	8598	5546	5700	7980	84502	oxidoreductase
COG1015	1704	1546	1196	1620	1310	1086	1320	1544	1656	1192	1172	1396	16742	Phosphotransfer between the C1 and C5 carbon atoms of pentose (By similarity)
COG1017	306	294	126	274	160	124	200	332	354	174	158	290	2792	Is involved in NO detoxification in an aerobic process, termed nitric oxide dioxygenase (NOD) reaction that utilizes O(2) and NAD(P)H to convert NO to nitrate, which protects the bacterium from various noxious nitrogen compounds. Therefore, plays a central role in the inducible response to nitrosative stress (By similarity)
COG1018	5784	6630	5458	6932	6072	5568	6404	5708	5782	6582	6192	5012	72124	Is involved in NO detoxification in an aerobic process, termed nitric oxide dioxygenase (NOD) reaction that utilizes O(2) and NAD(P)H to convert NO to nitrate, which protects the bacterium from various noxious nitrogen compounds. Therefore, plays a central role in the inducible response to nitrosative stress (By similarity)
COG1019	68	72	52	80	50	38	40	48	58	34	32	40	612	Reversibly transfers an adenylyl group from ATP to 4'- phosphopantetheine, yielding dephospho-CoA (dPCoA) and pyrophosphate (By similarity)
COG1020	13238	18422	16104	20090	18922	17524	18262	13672	14174	17202	16838	14970	199418	non-ribosomal peptide synthetase
COG1021	166	284	194	230	238	160	204	228	224	212	214	196	2550	2,3-dihydroxybenzoate-AMP ligase
COG1022	13814	13082	8154	13456	9376	8446	8828	12906	12898	9072	8712	10666	129410	Amp-dependent synthetase and ligase
COG1023	2542	2560	1786	2618	2022	1734	1820	2502	2594	1972	1860	2156	26166	6-phosphogluconate dehydrogenase
COG1024	32352	30674	19602	31812	21682	18906	21696	31912	30882	22782	21844	25334	309478	Enoyl-CoA hydratase
COG1025	4	106	8	204	18	8	72	4	6	48	12	36	526	metalloendopeptidase activity
COG1026	104	122	144	216	254	148	174	80	108	168	192	162	1872	peptidase
COG1027	2910	2844	1740	2852	1988	1880	1996	2728	2614	2090	1968	2310	27920	Aspartate ammonia-lyase
COG1028	32508	32240	22214	34584	25016	21542	25352	31630	32440	25674	23958	26004	333162	Dehydrogenase reductase
COG1029	264	158	140	196	142	164	146	252	250	182	138	134	2166	formylmethanofuran dehydrogenase subunit B
COG1030	2962	2704	1440	2638	1754	1676	2104	2536	2694	2214	1820	2244	26786	Nodulation efficiency protein
COG1032	12130	11846	7390	11792	8390	7384	8916	11774	11696	9224	8418	9734	118694	radical SAM domain protein
COG1033	2870	2932	2562	2938	3062	2580	3780	2818	3020	3304	3142	2406	35414	RND superfamily
COG1034	5938	5784	3764	5918	4412	3890	4678	5796	5774	4666	4454	4740	59814	subunit g
COG1035	382	396	382	352	448	334	302	306	322	294	350	240	4108	Coenzyme F420 hydrogenase
COG1036	32	18	14	36	10	18	22	40	24	22	12	20	268	flavoprotein
COG1038	1936	2334	1646	2236	1748	1458	1970	1870	1984	1924	1810	1680	22596	Catalyzes a 2-step reaction, involving the ATP-dependent carboxylation of the covalently attached biotin in the first step and the transfer of the carboxyl group to pyruvate in the second (By similarity)
COG1039	54	92	40	66	50	48	44	64	60	42	52	28	640	Endonuclease that specifically degrades the RNA of RNA- DNA hybrids (By similarity)
COG1040	1942	1620	1322	1806	1422	1300	1590	1822	1768	1614	1636	1456	19298	Competence protein
COG1041	0	10	36	0	68	40	172	52	4	170	132	12	696	RNA methylase
COG1042	7594	7106	3328	7128	3608	3354	3602	7024	7308	3544	3486	5592	62674	CoA-binding domain protein
COG1043	1980	1704	1216	2048	1430	1042	1584	1752	1816	1528	1466	1538	19104	Involved in the biosynthesis of lipid A, a phosphorylated glycolipid that anchors the lipopolysaccharide to the outer membrane of the cell (By similarity)
COG1044	2142	2220	1474	2384	1584	1386	1850	2254	2168	1932	1820	1732	22946	Catalyzes the N-acylation of UDP-3-O-acylglucosamine using 3-hydroxyacyl-ACP as the acyl donor. Is involved in the biosynthesis of lipid A, a phosphorylated glycolipid that anchors the lipopolysaccharide to the outer membrane of the cell (By similarity)
COG1045	1678	1746	1604	1946	1762	1410	2052	1620	1548	1822	1902	1570	20660	serine acetyltransferase
COG1047	770	980	568	1018	546	628	836	760	974	820	766	798	9464	peptidylprolyl cistrans isomerase
COG1048	12894	13248	9520	13188	10428	9250	10632	12652	13050	10642	9940	10198	135642	aconitate hydratase
COG1049	486	510	306	518	332	282	428	472	566	322	306	380	4908	Aconitate hydratase 2
COG1051	2792	2926	2274	3040	2666	2390	2852	2884	2932	2820	2672	2174	32422	NUDiX hydrolase
COG1052	3950	3978	2936	4384	3498	2782	3504	3912	3928	3496	3282	3198	42848	Dehydrogenase
COG1053	15240	14692	10438	15264	11522	10110	11562	14454	14590	11894	10774	11934	152474	Succinate DeHydrogenase
COG1054	540	670	594	728	796	648	1012	514	588	1068	970	554	8682	UPF0176 protein
COG1055	2766	2622	1172	2776	1344	1146	1366	2782	2844	1288	1324	2124	23554	arsenical pump membrane protein
COG1056	314	352	266	426	332	300	326	246	280	266	314	222	3644	Nicotinamide-nucleotide adenylyltransferase
COG1057	2368	2496	1782	2382	1930	1648	1994	2320	2316	2078	1998	1956	25268	Catalyzes the reversible adenylation of nicotinate mononucleotide (NaMN) to nicotinic acid adenine dinucleotide (NaAD) (By similarity)
COG1058	3074	2554	2046	2648	2300	2176	2392	2900	2944	2472	2190	2212	29908	competence damage-inducible protein
COG1059	34	62	84	76	64	86	82	44	42	62	64	56	756	Responsible for removing an oxidatively damaged form of guanine (7,8-dihydro-8-oxoguanine 7-oxoG) from DNA. Also nicks DNA at apurinic apyrimidinic sites (AP sites) (By similarity)
COG1060	5996	5912	4456	6152	5148	4534	4942	6068	5912	4916	4742	4738	63516	Catalyzes the radical-mediated transfer of the hydroxybenzyl group from 4-hydroxyphenylpyruvate (HPP) to 5-amino- 6-ribitylamino-2,4(1H,3H)-pyrimidinedione to form 7,8-didemethyl- 8-hydroxy-5-deazariboflavin (FO) (By similarity)
COG1061	4334	4586	3566	4664	4096	3536	3758	4186	4250	4234	3638	3662	48510	type iii restriction protein res subunit
COG1062	4986	5298	3982	5204	4440	3848	4210	5068	4814	4388	3990	3920	54148	alcohol dehydrogenase
COG1063	16866	17470	10880	17590	12128	10924	12272	17054	16846	12532	11722	14062	170346	Dehydrogenase
COG1064	6910	7288	3816	7646	4516	4182	4594	6830	6578	4600	4266	5756	66982	alcohol dehydrogenase
COG1066	4310	4402	3376	4310	3506	3088	3792	4664	4216	3738	3498	3512	46412	May play a role in the repair of endogenous alkylation damage (By similarity)
COG1067	908	882	186	976	168	166	244	780	868	266	164	820	6428	atp-dependent protease
COG1069	898	1002	812	948	864	802	838	884	1000	946	896	716	10606	ribulokinase
COG1070	6398	5890	4508	6244	5242	4572	5230	6132	6058	5568	5386	4672	65900	Carbohydrate kinase
COG1071	13708	13406	8598	13314	9206	7764	8794	13796	12952	9546	8638	10886	130608	Dehydrogenase
COG1072	1338	1570	850	1406	996	934	1056	1224	1402	840	990	988	13594	pantothenate kinase activity
COG1073	10588	10240	6882	10942	8046	6564	8300	10100	10266	7998	7410	8498	105834	Hydrolase
COG1074	7816	7706	5968	7962	6366	5350	6846	7940	7560	7118	6306	6282	83220	The heterodimer acts as both an ATP-dependent DNA helicase and an ATP-dependent, dual-direction single-stranded exonuclease. Recognizes the chi site generating a DNA molecule suitable for the initiation of homologous recombination. The AddA nuclease domain is required for chi fragment generation
COG1075	1272	1276	902	1496	1056	916	1172	1158	1300	1076	1012	1092	13728	Triacylglycerol Lipase
COG1076	624	700	432	856	452	408	604	636	682	564	518	512	6988	protein oligomerization
COG1077	5002	4762	3934	4812	4204	3736	4096	4604	4704	4178	3802	4012	51846	Rod shape-determining protein, MreB
COG1078	1604	1218	712	1342	858	758	900	1450	1468	858	788	1022	12978	Metal Dependent Phosphohydrolase
COG1079	3228	3226	2194	3220	2150	2128	2440	3056	3156	2426	2348	2466	32038	ABC transporter (permease)
COG1080	4468	4748	3068	4728	3446	3048	3860	4454	4312	3708	3530	3840	47210	General (non sugar-specific) component of the phosphoenolpyruvate-dependent sugar phosphotransferase system (sugar PTS). This major carbohydrate active-transport system catalyzes the phosphorylation of incoming sugar substrates concomitantly with their translocation across the cell membrane. Enzyme I transfers the phosphoryl group from phosphoenolpyruvate (PEP) to the phosphoryl carrier protein (…
COG1082	8680	9210	6076	9472	7254	5866	7008	8636	8786	6782	6714	7060	91544	Xylose isomerase domain protein TIM barrel
COG1083	658	512	492	544	434	382	660	614	674	494	490	472	6426	cytidylyltransferase
COG1085	2250	2344	1552	2450	1614	1556	1478	2266	2162	1524	1432	1852	22480	galactose-1-phosphate uridylyltransferase
COG1086	4628	4288	3642	4516	3886	3436	4098	4332	4524	4398	3788	3632	49168	polysaccharide biosynthesis protein
COG1087	2840	3062	2370	3076	2722	2356	3038	2928	2966	2888	2690	2448	33384	udp-glucose 4-epimerase
COG1088	4182	3980	3014	4688	3640	3162	3602	3868	3818	3650	3422	3452	44478	dTDP-glucose 4-6-dehydratase
COG1089	3604	3272	2722	3536	2996	2524	3334	3352	3486	3146	2926	2816	37714	GDP-mannose 4,6-dehydratase
COG1090	2592	2480	1762	2610	2032	1808	2236	2452	2292	2408	2158	1944	26774	Epimerase
COG1091	3472	3500	2778	3620	3014	2706	3752	3024	3156	3844	3600	2780	39246	Dtdp-4-dehydrorhamnose reductase
COG1092	3438	3346	2138	3762	2368	2114	2882	3206	3110	2626	2482	2834	34306	23S rRNA (guanine(2445)-N(2))-methyltransferase activity
COG1093	116	152	84	132	86	90	82	94	96	68	58	102	1160	translation initiation factor
COG1094	72	72	56	70	42	42	34	68	44	26	32	78	636	Required for 40S ribosome biogenesis. Involved in nucleolar processing of pre-18S ribosomal RNA and ribosome assembly (By similarity)
COG1095	56	46	50	46	60	66	38	74	74	42	38	36	626	DNA-directed RNA Polymerase
COG1096	56	60	40	64	38	28	26	38	54	28	22	36	490	Exosome complex
COG1097	110	96	70	100	90	68	54	70	82	46	60	70	916	Exosome complex
COG1098	34	46	40	60	24	22	18	40	38	24	36	18	400	RNA binding s1 domain protein
COG1099	606	612	454	694	542	554	584	648	650	588	678	508	7118	TatD-related deoxyribonuclease
COG1100	1494	1460	736	1286	792	684	958	1432	1390	1064	916	1092	13304	GTP-binding Protein
COG1101	84	70	96	62	136	116	170	84	72	156	104	38	1188	ABC transporter, (ATP-binding protein)
COG1102	90	96	94	100	50	72	38	108	64	72	72	66	922	Cytidine monophosphate kinase
COG1104	5506	5808	3960	5742	4594	4048	5316	5522	5270	5576	4910	4464	60716	cysteine desulfurase
COG1105	1644	1654	916	1902	1132	892	1174	1440	1442	1128	1082	1340	15746	1-phosphofructokinase
COG1106	10	46	22	46	14	34	26	0	20	14	38	6	276	Abortive infection protein
COG1108	2906	3162	1704	3294	2014	1712	2024	2926	2794	2210	1988	2334	29068	ABC transporter
COG1109	13294	13464	9436	13134	10724	9078	10296	12680	12510	10626	10130	10684	136056	Catalyzes the conversion of glucosamine-6-phosphate to glucosamine-1-phosphate (By similarity)
COG1112	4086	4258	2550	4580	3170	2450	2934	3534	3832	2730	2658	3596	40378	Helicase
COG1113	436	1002	1138	1344	1256	1204	1162	442	522	1110	1156	722	11494	amino acid
COG1114	0	56	0	118	0	0	0	2	0	0	0	36	212	branched-chain amino acid transport system II carrier protein
COG1115	1482	1516	426	1728	672	448	484	1490	1566	440	408	1358	12018	amino acid carrier protein
COG1116	8244	7948	5262	7854	5888	5216	6472	8064	7722	6426	6062	6432	81590	(ABC) transporter
COG1117	4482	4162	2736	4434	3540	2864	3562	4294	4176	3390	3278	3442	44360	Part of the ABC transporter complex PstSACB involved in phosphate import. Responsible for energy coupling to the transport system (By similarity)
COG1118	2480	2532	1660	2800	2002	1842	2218	2538	2222	2114	1918	2098	26424	(ABC) transporter
COG1119	996	1022	688	1234	932	764	944	906	992	948	872	878	11176	(ABC) transporter
COG1120	2396	2412	2238	2636	2648	2172	2720	2634	2296	2928	2494	1988	29562	(ABC) transporter
COG1121	2250	2534	1422	2476	1802	1538	1756	2128	2108	1538	1750	1714	23016	(ABC) transporter
COG1122	3312	3508	1736	3538	1894	1674	1798	3178	2958	1886	1896	2672	30050	ATPase activity
COG1123	2886	3324	3356	3412	3654	3290	3826	3024	3032	3924	4010	2546	40284	(ABC) transporter
COG1124	40	46	118	56	94	122	124	62	68	116	116	16	978	(ABC) transporter
COG1125	2108	2184	1414	2260	1494	1302	1226	2098	2114	1304	1220	1710	20434	(ABC) transporter
COG1126	4248	4770	3112	5668	3712	3112	3548	3908	3956	3500	3328	3480	46342	ABC transporter, (ATP-binding protein)
COG1127	4844	4748	3246	4824	3766	3116	3716	4714	4776	3726	3504	3936	48916	lipid transport
COG1129	9110	10296	9240	10230	10500	8996	10296	9558	9558	9940	9698	7770	115192	(ABC) transporter
COG1131	38094	38152	24706	37920	28082	23998	27300	37054	36948	28138	26264	29832	376488	(ABC) transporter
COG1132	34088	34780	25612	35394	30186	25216	28852	33398	33412	29864	27968	27354	366124	(ABC) transporter
COG1133	74	80	96	64	136	108	156	88	62	168	174	50	1256	transport protein
COG1134	4188	4048	3088	4168	3828	3140	3552	4136	3752	3596	3396	3572	44464	(ABC) transporter
COG1135	238	358	252	600	340	290	362	216	244	368	336	318	3922	Part of the ABC transporter complex MetNIQ involved in methionine import. Responsible for energy coupling to the transport system (By similarity)
COG1136	18412	18296	10784	18802	12578	11050	12570	19246	17656	12856	11740	14742	178732	(ABC) transporter
COG1137	1990	1842	1338	1866	1342	1202	1578	2000	1858	1746	1584	1528	19874	(ABC) transporter
COG1138	5550	5642	4230	5428	4538	4104	4220	5526	5382	4634	4352	4482	58088	cytochrome c-type biogenesis protein
COG1139	1702	1922	1350	1968	1484	1222	1486	1716	1748	1514	1468	1586	19166	Iron-sulfur cluster binding protein
COG1140	2250	2692	692	2670	800	704	826	2184	2332	946	762	2136	18994	nitrate reductase beta subunit
COG1141	0	4	0	2	0	2	0	6	0	0	6	0	20	Ferredoxin
COG1142	114	110	20	110	24	40	64	132	120	68	68	78	948	4Fe-4S Ferredoxin iron-sulfur binding domain protein
COG1143	2534	2534	1838	2752	2018	1762	2104	2712	2688	2104	2124	2064	27234	NDH-1 shuttles electrons from NADH, via FMN and iron- sulfur (Fe-S) centers, to quinones in the respiratory chain. The immediate electron acceptor for the enzyme in this species is believed to be ubiquinone. Couples the redox reaction to proton translocation (for every two electrons transferred, four hydrogen ions are translocated across the cytoplasmic membrane), and thus conserves the redox ene…
COG1144	132	140	80	168	82	132	104	160	124	102	132	74	1430	oxidoreductase, delta subunit
COG1145	3320	2986	948	3064	1154	1042	1386	3254	3122	1222	1116	2504	25118	4Fe-4S ferredoxin, iron-sulfur binding
COG1146	2054	2006	1332	2198	1390	1162	1306	1968	2004	1376	1302	1630	19728	metal cluster binding
COG1148	648	558	86	602	108	76	96	590	520	94	70	412	3860	CoB--CoM heterodisulfide reductase activity
COG1150	238	240	54	236	88	58	46	302	234	60	68	242	1866	heterodisulfide reductase, subunit
COG1151	76	78	2	88	0	0	0	54	88	2	0	46	434	Catalyzes the reduction of hydroxylamine to form NH(3) and H(2)O (By similarity)
COG1153	10	4	4	2	0	0	0	10	0	0	0	4	34	formylmethanofuran dehydrogenase, subunit
COG1154	5862	6170	4420	6346	4840	4058	4738	5816	6068	5132	4824	4858	63132	Catalyzes the acyloin condensation reaction between C atoms 2 and 3 of pyruvate and glyceraldehyde 3-phosphate to yield 1-deoxy-D-xylulose-5-phosphate (DXP) (By similarity)
COG1155	1710	1530	324	1604	300	296	344	1640	1486	314	262	1272	11082	Produces ATP from ADP in the presence of a proton gradient across the membrane. The V-type alpha chain is a catalytic subunit (By similarity)
COG1156	1378	1176	266	1240	302	262	312	1340	1222	250	258	954	8960	Produces ATP from ADP in the presence of a proton gradient across the membrane. The V-type beta chain is a regulatory subunit (By similarity)
COG1157	1150	1306	1326	1450	1308	1302	1796	1204	1050	1668	1596	1102	16258	flagellum-specific ATP synthase
COG1158	5742	5638	3788	5328	4468	3732	4328	5828	5856	4628	4292	4570	58198	Facilitates transcription termination by a mechanism that involves Rho binding to the nascent RNA, activation of Rho's RNA-dependent ATPase activity, and release of the mRNA from the DNA template (By similarity)
COG1159	3178	3214	2148	3114	2326	2206	2402	2938	2872	2392	2172	2396	31358	An essential GTPase that binds both GDP and GTP, with rapid nucleotide exchange. Plays a role in 16S rRNA processing and 30S ribosomal subunit biogenesis and possibly also in cell cycle regulation and energy metabolism (By similarity)
COG1160	4978	5084	3538	5002	4196	3398	4106	4888	4908	4122	3922	3906	52048	GTPase that plays an essential role in the late steps of ribosome biogenesis (By similarity)
COG1161	210	142	128	132	152	174	284	108	162	202	242	142	2078	Required for a late step of 50S ribosomal subunit assembly. Has GTPase activity (By similarity)
COG1162	3510	3542	2030	3448	2420	2162	2670	3430	3610	2756	2492	2744	34814	May play a role in 30S ribosomal subunit biogenesis. Unusual circulary permuted GTPase that catalyzes rapid hydrolysis of GTP with a slow catalytic turnover (By similarity)
COG1163	306	250	168	274	152	118	132	280	290	126	138	222	2456	GTP-Binding protein
COG1164	5508	4868	3240	5014	3114	2958	3502	4994	5072	3406	3258	3768	48702	Oligoendopeptidase f
COG1165	1838	1838	1150	1848	1372	1074	1186	1522	1578	1058	1116	1326	16906	Catalyzes the thiamine diphosphate-dependent decarboxylation of 2-oxoglutarate and the subsequent addition of the resulting succinic semialdehyde-thiamine pyrophosphate anion to isochorismate to yield 2-succinyl-5-enolpyruvyl-6-hydroxy-3- cyclohexene-1-carboxylate (SEPHCHC) (By similarity)
COG1166	2938	2574	1518	2750	1628	1514	1790	2832	2892	1678	1548	2292	25954	Catalyzes the biosynthesis of agmatine from arginine (By similarity)
COG1167	10440	11000	7464	11478	8738	7492	8770	10480	10612	8286	8112	8594	111466	Transcriptional regulator, gntR family
COG1168	838	928	610	1104	666	540	622	744	810	556	602	686	8706	Aminotransferase
COG1169	1370	1286	960	1410	1030	854	962	1080	1166	866	866	954	12804	isochorismate synthase
COG1171	11206	10494	7606	10772	8646	7318	8160	10764	10624	8548	8156	8852	111146	Threonine dehydratase
COG1172	5232	5428	4768	5708	5330	4864	5094	5426	5286	5202	5046	4144	61528	(ABC) transporter
COG1173	12050	11638	8838	11858	10424	8956	10218	11790	11508	10022	9936	9214	126452	Binding-protein-dependent transport systems inner membrane component
COG1174	2898	2996	1768	3332	2170	1768	1938	2872	2940	1756	2004	2308	28750	(ABC) transporter
COG1175	13318	14284	11592	14812	14420	12034	12182	12598	12838	12410	12088	10806	153382	binding-protein-dependent transport systems inner membrane Component
COG1176	3988	4320	2510	4624	2760	2304	2626	4068	3950	2528	2574	3312	39564	transporter activity
COG1177	2720	3198	1744	3314	2020	1850	2070	2734	2934	1994	2002	2178	28758	Binding-protein-dependent transport systems inner membrane component
COG1178	6780	6720	4664	7068	5106	4616	5840	6780	6562	5806	5286	5220	70448	ABC transporter (permease)
COG1179	258	290	272	374	296	298	490	246	322	452	400	314	4012	uba thif-type nad fad binding protein
COG1180	1966	2020	908	2038	1112	1004	990	1994	1908	988	996	1652	17576	activating enzyme
COG1181	10630	9864	6480	10310	7652	6068	7580	9980	10386	7498	6954	8006	101408	cell wall formation (By similarity)
COG1182	544	658	672	790	854	792	1214	514	618	1036	902	558	9152	Catalyzes the reductive cleavage of azo bond in aromatic azo compounds to the corresponding amines. Requires NADH, but not NADPH, as an electron donor for its activity (By similarity)
COG1183	3340	2956	2200	3314	2498	2170	2796	3328	3242	2438	2430	2772	33484	Cdp-diacylglycerol--serine o-phosphatidyltransferase
COG1184	84	86	30	82	20	52	56	74	88	44	40	60	716	translation initiation factor
COG1185	8838	8790	6468	8762	7274	6366	7410	8734	8876	7572	6676	7014	92780	Involved in mRNA degradation. Hydrolyzes single-stranded polyribonucleotides processively in the 3'- to 5'-direction (By similarity)
COG1186	5262	5370	4110	5518	4448	3938	4624	5354	5252	4810	4524	4404	57614	Peptide chain release factor 2 directs the termination of translation in response to the peptide chain termination codons UGA and UAA (By similarity)
COG1187	4154	4278	3438	4652	4026	3224	4940	4062	4118	4810	4668	3582	49952	pseudouridine synthase activity
COG1188	792	814	554	852	650	496	574	776	762	656	682	688	8296	heat shock protein
COG1189	1828	1850	1268	1836	1452	1258	1378	1678	1740	1590	1532	1338	18748	hemolysin a
COG1190	4988	4802	3226	5020	3848	3418	3770	4868	4932	3906	3558	3864	50200	lysyl-trna synthetase
COG1191	3750	3894	3106	3930	3628	3138	3112	3778	3594	3410	3268	2866	41474	Sigma factors are initiation factors that promote the attachment of RNA polymerase to specific initiation sites and are then released (By similarity)
COG1192	7814	8124	5672	8206	6560	5480	6306	7908	7716	6368	5982	6118	82254	cobyrinic Acid a,c-diamide synthase
COG1193	3218	2504	1342	2648	1616	1374	1518	2832	2708	1546	1558	2066	24930	muts2 protein
COG1194	2972	2836	2072	2868	2224	1890	2676	2826	2774	2704	2634	2450	30926	a g-specific adenine glycosylase
COG1195	2932	3016	1958	2948	2538	1984	2434	2832	3028	2540	2338	2364	30912	it is required for DNA replication and normal SOS inducibility. RecF binds preferentially to single-stranded, linear DNA. It also seems to bind ATP (By similarity)
COG1196	8724	8910	6374	8938	7360	6416	7502	8534	8572	7580	7142	7180	93232	Required for chromosome condensation and partitioning (By similarity)
COG1197	11276	11524	8174	11610	9220	8194	9242	11146	11242	9226	8800	9204	118858	transcriptioN-repair coupling factor
COG1198	6614	6380	4388	6428	4950	4230	5006	6238	5982	5334	4686	5104	65340	Primosomal protein n'
COG1199	5574	5638	4318	5854	5114	4188	5480	5532	5616	5592	5070	4694	62670	helicase
COG1200	7162	7396	4960	7104	5534	4866	5628	6882	6908	5760	5142	5638	72980	ATP-dependent DNA helicase recG
COG1201	15190	15058	10310	15380	11218	9972	12038	14664	14606	12204	11762	12076	154478	purine NTP-dependent helicase activity
COG1203	28	48	14	28	22	22	54	54	50	26	62	20	428	CRISPR-associated helicase, cas3
COG1204	240	350	298	380	276	276	250	218	276	206	186	272	3228	helicase
COG1205	4382	4294	2886	4064	2926	2806	2748	4220	3980	2988	3188	3188	41670	DEAD DEAH box helicase
COG1206	2132	1808	1344	1890	1536	1364	1672	2162	2050	1756	1626	1686	21026	Catalyzes the folate-dependent formation of 5-methyl- uridine at position 54 (M-5-U54) in all tRNAs (By similarity)
COG1207	4236	4554	2874	4370	3404	3032	3298	4314	4260	3318	3198	3522	44380	Catalyzes the last two sequential reactions in the de novo biosynthetic pathway for UDP-N-acetylglucosamine (UDP- GlcNAc). The C-terminal domain catalyzes the transfer of acetyl group from acetyl coenzyme A to glucosamine-1-phosphate (GlcN-1-P) to produce N-acetylglucosamine-1-phosphate (GlcNAc-1-P), which is converted into UDP-GlcNAc by the transfer of uridine 5- monophosphate (from uridine 5-tr…
COG1208	6820	6198	3892	6302	4416	3746	4816	6400	6398	5084	4510	5044	63626	nucleotidyl transferase
COG1209	3348	3214	2190	3470	2394	2256	2410	3066	2874	2432	2252	2484	32390	Catalyzes the formation of dTDP-glucose, from dTTP and glucose 1-phosphate, as well as its pyrophosphorolysis (By similarity)
COG1210	2256	2394	1852	2582	2086	1692	2136	2388	2202	2246	2006	2116	25956	utp--glucose-1-phosphate uridylyltransferase
COG1211	2062	2120	1378	2114	1644	1434	1794	1992	1802	2004	1884	1656	21884	Catalyzes the formation of 4-diphosphocytidyl-2-C- methyl-D-erythritol from CTP and 2-C-methyl-D-erythritol 4- phosphate (MEP) (By similarity)
COG1212	1532	1536	942	1486	1156	972	1372	1582	1468	1270	1252	1270	15838	Activates KDO (a required 8-carbon sugar) for incorporation into bacterial lipopolysaccharide in Gram-negative bacteria (By similarity)
COG1213	1016	1024	760	948	872	780	662	1054	1028	798	780	778	10500	nucleotidyl transferase
COG1214	1914	1932	1288	1966	1490	1292	1664	1920	1906	1800	1674	1624	20470	Peptidase M22 Glycoprotease
COG1215	7720	7524	6104	7740	7074	6538	7370	7886	7624	7472	7018	6052	86122	Glycosyl transferase, family 2
COG1216	4862	5122	4396	5334	4838	4376	5528	5084	4814	5850	5172	4050	59426	Glycosyl transferase, family 2
COG1217	6886	6848	4950	6782	5726	4776	5562	6708	6962	5592	5330	5690	71812	gtp-binding protein typa
COG1218	938	1016	854	988	1034	934	1132	966	878	1218	1150	874	11982	3'(2'),5'bisphosphate nucleotidase
COG1219	4882	4640	3374	4672	3990	3336	3668	4450	4552	3964	3872	3728	49128	ATP-dependent specificity component of the Clp protease. It directs the protease to specific substrates. Can perform chaperone functions in the absence of ClpP (By similarity)
COG1220	3280	3254	2112	3146	2172	2072	2406	3106	3158	2416	2296	2688	32106	this subunit has chaperone activity. The binding of ATP and its subsequent hydrolysis by HslU are essential for unfolding of protein substrates subsequently hydrolyzed by HslV. HslU recognizes the N-terminal part of its protein substrates and unfolds these before they are guided to HslV for hydrolysis (By similarity)
COG1221	1122	1186	1292	1444	1310	1166	1434	1120	1142	1396	1278	1026	14916	transcriptional
COG1222	136	528	132	174	172	152	228	118	126	236	226	100	2328	26S protease regulatory subunit
COG1225	3580	3624	2638	3636	3080	2704	3120	3616	3750	3150	3074	2956	38928	alkyl hydroperoxide reductase Thiol specific antioxidant Mal allergen
COG1226	8684	8912	6252	9028	7120	5752	7002	8448	8734	7096	6620	7262	90910	PotAssium voltage-gated channel
COG1227	254	250	238	286	248	192	196	334	320	226	212	210	2966	Manganese-dependent inorganic pyrophosphatase
COG1228	22382	22208	17520	22438	19020	16566	18980	22476	21588	19578	17982	19190	239928	amidohydrolase
COG1229	496	358	266	412	210	272	266	474	472	254	248	286	4014	formylmethanofuran dehydrogenase, subunit a
COG1230	3450	3114	2386	3292	2500	2206	2926	3058	3000	2958	2690	2478	34058	cation diffusion facilitator family transporter
COG1231	2912	3006	2306	3358	2594	2268	2586	2978	2958	2674	2402	2358	32400	L-amino-acid oxidase activity
COG1232	4744	4554	2778	4790	3238	2838	3000	4678	4416	3154	2852	3568	44610	protoporphyrinogen oxidase
COG1233	13472	13480	7416	13642	8450	7404	7868	13014	12622	8428	7282	10310	123388	phytoene
COG1234	4720	4336	2910	4640	3196	2920	3058	4418	4380	3002	2762	3466	43808	Zinc phosphodiesterase, which displays some tRNA 3'- processing endonuclease activity. Probably involved in tRNA maturation, by removing a 3'-trailer from precursor tRNA (By similarity)
COG1235	4522	4164	2624	4210	3054	2740	3590	4482	4364	3430	3188	3228	43596	domain protein
COG1236	5556	5590	3048	5844	3590	3028	3410	5616	5762	3722	3164	4622	52952	cleavage and polyadenylation
COG1237	910	968	372	1000	404	364	380	884	904	432	358	680	7656	beta-lactamase domain protein
COG1238	552	456	412	610	374	406	638	484	482	586	582	460	6042	Membrane
COG1239	3516	3794	2464	3698	2600	2420	2938	3490	3336	3058	2830	2600	36744	magnesium chelatase
COG1240	76	70	8	110	10	8	14	50	40	4	10	32	432	magnesium chelatase
COG1241	182	234	128	198	174	144	146	128	192	146	108	178	1958	dna replication licensing factor
COG1242	56	68	50	66	52	60	90	40	82	92	46	50	752	radical SAM protein
COG1243	204	168	142	182	148	136	150	216	156	132	132	134	1900	Histone acetyltransferase
COG1244	194	114	72	112	48	56	68	240	182	58	46	114	1304	radical SAM domain protein
COG1245	190	176	128	186	112	90	110	122	176	96	90	182	1658	ATP-binding cassette, sub-family E
COG1246	822	724	336	776	330	322	338	716	636	332	352	538	6222	n-acetylglutamate synthase
COG1247	1714	1772	1362	1876	1488	1274	1590	1628	1742	1594	1524	1402	18966	N-acetyltransferase
COG1249	16484	17446	12326	17704	14274	12326	14380	16500	16420	14322	13648	13768	179598	dihydrolipoyl dehydrogenase
COG1250	11384	11218	7584	11440	8180	7554	9300	10906	11232	9150	8518	9000	115466	Dehydrogenase
COG1251	4206	4496	4252	4728	4716	4068	5146	4054	4096	5118	4870	3590	53340	nitrite reductase
COG1252	7446	7466	5186	7544	5990	5156	5976	7294	7198	6136	5770	5816	76978	Nadh dehydrogenase
COG1253	11520	11724	7694	12002	8804	7526	8294	11434	11256	8506	7826	9330	115916	CBS Domain protein
COG1254	802	754	484	734	568	490	570	654	732	530	486	564	7368	Acylphosphatase (EC 3.6.1.7)
COG1256	956	1032	876	1120	982	894	1528	888	968	1458	1286	744	12732	ciliary or bacterial-type flagellar motility
COG1257	1202	1156	554	1102	616	488	600	1086	1184	598	654	928	10168	)-reductase
COG1258	80	102	40	130	68	78	38	88	94	60	44	78	900	Responsible for synthesis of pseudouridine from uracil- 54 and uracil-55 in the psi GC loop of transfer RNAs (By similarity)
COG1259	1482	1378	996	1372	1124	862	1118	1362	1342	1074	1014	1112	14236	nuclease activity
COG1260	3454	3638	2492	3572	2918	2352	2366	3518	3594	2480	2368	2616	35368	synthase
COG1261	166	222	278	180	306	242	470	168	168	520	508	142	3370	basal body p-ring
COG1262	8172	8454	5812	8418	6762	6082	7844	8132	8138	7402	7116	6770	89102	Sulphatase-modifying factor protein
COG1263	640	664	626	764	854	662	660	588	712	670	686	530	8056	PTS System
COG1264	34	100	80	50	106	80	122	48	46	70	72	94	902	pts system
COG1266	3458	3870	1806	3840	2014	1718	1876	3268	3378	2004	1796	2884	31912	caax amino terminal protease family protein
COG1267	470	536	204	538	208	172	214	558	538	208	256	444	4346	phosphatidylglycerophosphatase a
COG1268	720	672	568	770	666	530	618	736	608	608	540	600	7636	bioY protein
COG1269	1416	1134	256	1254	308	260	292	1420	1242	310	270	1044	9206	ATPase 116 kDa subunit
COG1270	868	898	818	1026	860	794	1282	822	846	1352	1176	786	11528	Converts cobyric acid to cobinamide by the addition of aminopropanol on the F carboxylic group (By similarity)
COG1271	3246	3542	2450	3712	3056	2646	3094	3168	3172	2950	2944	2954	36934	(Ubiquinol oxidase) subunit I
COG1272	1866	1956	1286	2124	1296	1128	1188	1868	1670	1414	1342	1516	18654	Channel protein (Hemolysin III family
COG1273	5728	5360	3766	5480	4198	3798	4168	5362	5486	4266	3958	4356	55926	Could be involved in DNA repair (By similarity)
COG1274	4270	4244	2986	4276	3504	2982	3488	3806	4064	3550	3340	3416	43926	Catalyzes the conversion of oxaloacetate (OAA) to phosphoenolpyruvate (PEP), the rate-limiting step in the metabolic pathway that produces glucose from lactate and other precursors derived from the citric acid cycle (By similarity)
COG1275	616	770	274	950	336	258	314	650	540	260	308	608	5884	C4-dicarboxylate transporter malic acid transport protein
COG1276	164	182	130	310	148	120	152	128	156	166	168	160	1984	copper resistance
COG1277	2284	2126	1332	2052	1272	1264	1578	2110	1968	1582	1548	1564	20680	(ABC) transporter
COG1278	1980	1900	1870	2200	2058	1872	1906	1874	1734	1962	1834	1648	22838	Cold shock protein
COG1279	286	380	406	454	468	392	446	232	282	470	402	304	4522	Lysine exporter protein (Lyse ygga)
COG1280	2394	2644	2342	2920	2658	2214	3060	2396	2680	2872	2852	2060	31092	Lysine exporter protein (Lyse ygga)
COG1281	958	1104	1054	1066	1182	958	1192	1008	996	1232	1146	904	12800	Redox regulated molecular chaperone. Protects both thermally unfolding and oxidatively damaged proteins from irreversible aggregation. Plays an important role in the bacterial defense system toward oxidative stress (By similarity)
COG1282	5590	5230	3642	5506	4082	3562	3974	5380	5208	3896	3728	4864	54662	The transhydrogenation between NADH and NADP is coupled to respiration and ATP hydrolysis and functions as a proton pump across the membrane (By similarity)
COG1283	678	648	412	734	440	468	566	646	664	580	622	544	7002	Na Pi-cotransporter
COG1284	250	326	292	406	318	208	350	248	266	428	358	314	3764	membrane
COG1285	1580	1398	1020	1608	1218	974	1392	1536	1526	1336	1268	1144	16000	mgtC SapB transporter
COG1286	408	406	404	492	444	408	532	426	404	520	448	336	5228	Colicin v production protein
COG1287	258	250	220	244	160	200	204	214	224	136	178	208	2496	oligosaccharyl transferase STT3 subunit
COG1288	1012	992	534	1114	614	486	578	1022	1038	662	638	756	9446	c4-dicarboxylate anaerobic carrier
COG1289	256	704	558	1112	708	552	966	338	398	684	630	410	7316	Fusaric acid resistance protein
COG1290	6066	6462	4026	6576	4698	4036	4252	5790	6132	4374	4090	5228	61730	Component of the ubiquinol-cytochrome c reductase complex (complex III or cytochrome b-c1 complex), which is a respiratory chain that generates an electrochemical potential coupled to ATP synthesis (By similarity)
COG1291	808	968	840	952	822	728	1244	860	728	1258	1088	696	10992	MotA TolQ exbB proton channel
COG1292	692	1280	1138	1314	1364	1180	1326	658	716	1156	1070	832	12726	Transporter
COG1293	560	598	308	522	406	382	370	504	530	442	334	420	5376	Fibronectin-binding A domain protein
COG1294	1990	2222	1442	2328	1992	1562	1926	1938	1982	2028	1916	1786	23112	oxidoreductase activity, acting on diphenols and related substances as donors, oxygen as acceptor
COG1295	8560	8698	6186	8840	6948	6064	7202	8242	8068	7442	6818	6964	90032	ribonuclease BN
COG1296	1526	1556	862	1710	1112	782	1040	1446	1402	1042	1030	1120	14628	AzlC Family
COG1297	3330	3066	2554	3090	2738	2448	3092	3174	3008	3022	2836	2606	34964	oligo-peptide transporter
COG1298	1684	1950	1704	2026	1990	1702	2330	1718	1912	2280	2144	1354	22794	Flagellar biosynthesis protein flha
COG1299	316	426	370	648	414	362	462	264	268	522	488	342	4882	pts system
COG1300	1526	1448	1040	1644	1268	1046	1340	1362	1688	1386	1286	1250	16284	stage II sporulation protein m
COG1301	5212	5568	4720	5958	5590	4366	5784	5184	5556	5688	5392	4720	63738	sodium dicarboxylate symporter
COG1302	218	298	60	300	94	88	114	220	254	64	114	184	2008	alkaline shock protein
COG1303	72	60	86	78	48	28	42	86	74	38	24	58	694	Specifically catalyzes the AdoMet-dependent 2'-O-ribose methylation of cytidine at position 56 in tRNAs (By similarity)
COG1304	5796	5412	3514	5754	3826	3384	3782	5460	5228	4104	3704	4136	54100	Catalyzes the 1,3-allylic rearrangement of the homoallylic substrate isopentenyl (IPP) to its allylic isomer, dimethylallyl diphosphate (DMAPP) (By similarity)
COG1305	8428	8994	6752	8572	7662	6652	8978	8066	9020	8820	8484	7192	97620	transglutaminase domain-containing protein
COG1306	1338	1216	722	1332	762	732	816	1254	1280	888	618	1122	12080	GTP-Binding protein
COG1307	1406	1532	792	1494	996	840	834	1358	1282	948	858	1058	13398	degv family
COG1308	74	54	62	42	44	56	110	34	58	124	96	42	796	nascent polypeptide-associated complex
COG1309	6992	7634	5712	7874	7110	5416	7354	7010	7458	7080	6604	6100	82344	Transcriptional regulator
COG1310	828	754	522	778	632	642	600	764	800	636	600	612	8168	Component of the eukaryotic translation initiation factor 3 (eIF-3) complex, which is involved in protein synthesis and, together with other initiation factors, stimulates binding of mRNA and methionyl-tRNAi to the 40S ribosome (By similarity)
COG1311	140	134	106	202	128	104	94	108	142	130	82	116	1486	DNA-directed DNA polymerase activity
COG1312	738	618	658	712	912	678	850	626	792	812	714	630	8740	Catalyzes the dehydration of D-mannonate (By similarity)
COG1313	364	368	200	418	256	250	274	316	360	256	220	330	3612	radical SAM domain protein
COG1314	334	296	312	374	362	342	410	362	246	388	394	276	4096	Preprotein translocase, subunit SecG
COG1315	96	40	204	20	220	214	984	68	72	972	894	32	3816	PALM domain HD hydrolase domain and
COG1316	5234	5908	3640	5902	4344	3734	3810	4768	4958	3848	3704	4264	54114	transcriptional
COG1317	240	302	280	370	358	276	576	186	220	546	592	246	4192	Flagellar assembly protein
COG1319	6670	7112	4182	6940	4634	4112	4684	6766	6460	4706	4406	5582	66254	Dehydrogenase
COG1320	152	172	172	192	148	122	140	110	156	134	98	130	1726	monovalent cation h antiporter subunit g
COG1321	2768	2830	1850	2788	1920	1798	1810	2538	2690	2010	1666	2028	26696	cellular manganese ion homeostasis
COG1322	3278	3328	2222	3682	2712	2276	2792	3132	3032	2812	2582	2820	34668	Dna recombination protein
COG1324	690	564	342	674	478	358	490	678	588	488	522	504	6376	tolerance protein
COG1325	22	12	12	12	18	8	14	40	20	20	10	12	200	exosome subunit
COG1327	1268	1242	902	1264	1062	952	1004	1204	1142	1040	1042	1040	13162	Negatively regulates transcription of bacterial ribonucleotide reductase nrd genes and operons by binding to NrdR- boxes (By similarity)
COG1328	518	532	438	616	480	346	532	564	550	380	410	480	5846	Anaerobic ribonucleoside-triphosphate reductase
COG1329	1264	1272	1076	1254	1214	1008	1052	1178	1142	1100	1030	898	13488	Transcriptional regulator (CarD family
COG1330	1588	2082	1722	2036	1876	1668	2376	1416	1428	2162	2216	1360	21930	exodeoxyribonuclease V, gamma
COG1331	6472	6248	3802	6298	4418	3568	4318	6246	6150	4290	4066	4976	60852	mannose-6-phosphate isomerase activity
COG1332	14	4	0	4	0	0	0	2	4	0	0	2	30	CRISPR-associated RAMP protein, Csm5 family
COG1333	1454	1706	1108	1798	1404	1150	1394	1604	1474	1490	1462	1418	17462	Cytochrome c biogenesis protein
COG1334	12	34	50	56	40	56	78	2	4	82	68	30	512	flagellar protein FlaG
COG1335	4742	4992	3536	5112	4436	3556	4712	4700	4672	4508	4364	3978	53308	isochorismatase
COG1337	0	16	0	2	0	0	0	0	0	0	0	0	18	Crispr-associated ramp protein
COG1338	524	612	600	556	814	648	984	530	598	916	872	474	8128	Flagellar biosynthetic protein FliP
COG1339	90	116	64	102	66	66	92	110	138	76	50	86	1056	Catalyzes the CTP-dependent phosphorylation of riboflavin (vitamin B2) to form flavin mononucleotide (FMN) (By similarity)
COG1340	34	24	18	34	6	8	2	40	58	2	4	22	252	phosphoserine phosphatase
COG1341	58	58	88	78	66	50	84	52	46	92	88	44	804	Nucleolar protein 9
COG1344	1674	1764	1958	2076	2130	1878	3402	1612	1802	3378	2938	1422	26034	Flagellin
COG1345	578	766	746	780	860	864	1132	630	684	1114	914	646	9714	flagellar hook-associated
COG1346	254	312	66	396	92	72	114	288	268	66	64	258	2250	cytolysis
COG1347	68	62	0	84	0	0	0	58	34	2	0	40	348	NQR complex catalyzes the reduction of ubiquinone-1 to ubiquinol by two successive reactions, coupled with the transport of Na( ) ions from the cytoplasm to the periplasm. NqrA to NqrE are probably involved in the second step, the conversion of ubisemiquinone to ubiquinol (By similarity)
COG1348	30	50	6	52	8	0	4	40	40	2	4	20	256	The key enzymatic reactions in nitrogen fixation are catalyzed by the nitrogenase complex, which has 2 components the iron protein and the molybdenum-iron protein (By similarity)
COG1349	1920	2390	1906	2830	2320	1918	2358	1990	1944	2268	2082	1858	25784	transcriptional regulator DeoR family
COG1350	1532	1680	910	1646	914	846	752	1550	1460	798	730	1236	14054	The beta subunit is responsible for the synthesis of L- tryptophan from indole and L-serine (By similarity)
COG1351	2618	2368	1538	2304	1878	1684	1644	2362	2464	1704	1554	1860	23978	Catalyzes the formation of dTMP and tetrahydrofolate from dUMP and methylenetetrahydrofolate (By similarity)
COG1352	752	646	902	756	932	838	1480	624	756	1474	1386	634	11180	catalyzes the demethylation of specific methylglutamate residues introduced into the chemoreceptors (methyl-accepting chemotaxis proteins) by CheR (By similarity)
COG1353	0	0	0	2	0	0	0	0	0	0	0	2	4	crispr-associated protein
COG1354	2894	3060	2174	3134	2578	2254	2422	2898	2902	2582	2440	2112	31450	Participates in chromosomal partition during cell division. May act via the formation of a condensin-like complex containing Smc and ScpB that pull DNA away from mid-cell into both cell halves (By similarity)
COG1355	1020	874	378	802	440	410	512	894	896	502	494	774	7996	UPF0103 protein
COG1357	1704	1956	1340	1764	1360	1290	1988	1628	1600	1776	1726	1288	19420	pathogenesis
COG1358	44	42	36	46	38	40	36	60	48	46	26	38	500	(ribosomal) protein
COG1359	584	616	452	682	524	480	602	584	552	644	656	582	6958	Antibiotic biosynthesis monooxygenase
COG1360	1384	1404	1510	1702	1736	1546	2294	1406	1402	2154	2068	1150	19756	Ompa motb domain protein
COG1361	36	46	20	64	6	20	8	56	58	22	4	30	370	S-layer domain-like protein
COG1362	452	598	278	632	328	256	472	400	374	414	450	390	5044	M18 family aminopeptidase
COG1363	2046	1660	900	1612	1002	794	998	1968	1882	1104	894	1342	16202	Peptidase m42 family protein
COG1364	3252	3238	2328	3122	2542	2480	2832	3158	3214	2784	2692	2600	34242	Catalyzes two activities which are involved in the cyclic version of arginine biosynthesis the synthesis of N- acetylglutamate from glutamate and acetyl-CoA as the acetyl donor, and of ornithine by transacetylation between N(2)-acetylornithine and glutamate (By similarity)
COG1366	2748	2834	1540	3138	1708	1482	1718	2796	2624	1926	1710	2266	26490	stage II sporulation protein
COG1368	1500	1606	1142	1762	1568	1240	1942	1492	1464	1700	1764	1312	18492	Sulfatase
COG1370	74	78	52	80	58	38	44	70	80	40	42	60	716	Exchanges the guanine residue with 7-cyano-7- deazaguanine (preQ0) at position 15 in the dihydrouridine loop (D- loop) of archaeal tRNAs (By similarity)
COG1371	318	402	72	346	82	62	124	424	326	102	82	276	2616	Chaperone or modulator of proteins involved in DNA or RNA processing (By similarity)
COG1372	596	434	408	436	510	404	444	420	538	530	436	422	5578	Provides the precursors necessary for DNA synthesis. Catalyzes the biosynthesis of deoxyribonucleotides from the corresponding ribonucleotides (By similarity)
COG1373	364	432	440	422	622	560	976	408	394	1048	1050	342	7058	ATPase (AAA
COG1374	40	50	18	58	24	34	18	50	42	10	26	30	400	pre-rRNA processing and 60S ribosome subunit assembly (By similarity)
COG1376	5406	5120	3814	5112	4326	3970	4038	5130	5062	4040	3844	3776	53638	ErfK ybiS ycfS ynhG family protein
COG1377	772	880	1058	812	1164	1000	1690	736	722	1610	1368	626	12438	flagellar biosynthetic protein flhB
COG1378	350	344	124	260	172	190	132	304	288	132	114	252	2662	Transcriptional regulator
COG1379	0	14	0	0	0	0	0	0	0	0	0	0	14	Uvrd rep helicase
COG1380	108	132	44	132	28	56	52	100	96	38	36	116	938	lrga family
COG1381	2000	2064	1580	2148	1848	1472	1790	2142	1954	1784	1788	1746	22316	Involved in DNA repair and RecF pathway recombination (By similarity)
COG1382	36	30	42	46	50	44	42	48	34	50	40	32	494	Molecular chaperone capable of stabilizing a range of proteins. Seems to fulfill an ATP-independent, HSP70-like function in archaeal de novo protein folding (By similarity)
COG1383	26	20	18	12	14	16	14	10	14	12	12	6	174	Ribosomal protein
COG1384	1248	1260	1250	1282	1434	1356	1340	1204	1282	1558	1474	944	15632	lysyl-tRNA synthetase
COG1385	2190	2296	1438	2302	1660	1448	1818	2174	2056	1690	1684	1930	22686	Specifically methylates the N3 position of the uracil ring of uridine 1498 (m3U1498) in 16S rRNA. Acts on the fully assembled 30S ribosomal subunit (By similarity)
COG1386	2388	2370	1500	2440	1842	1384	1888	2306	2250	1950	1862	1884	24064	Participates in chromosomal partition during cell division. May act via the formation of a condensin-like complex containing Smc and ScpA that pull DNA away from mid-cell into both cell halves (By similarity)
COG1387	2012	2242	1524	1970	1912	1546	1568	1922	1874	1796	1822	1654	21842	histidinol phosphate phosphatase, hisj family
COG1388	218	236	190	316	174	180	184	262	190	212	168	196	2526	domain protein
COG1389	480	532	302	564	348	312	400	446	436	416	354	400	4990	DNA topoisomerase VI subunit B
COG1390	128	84	72	124	36	36	34	114	138	42	46	82	936	Produces ATP from ADP in the presence of a proton gradient across the membrane (By similarity)
COG1391	4746	5124	4044	5302	4316	3778	4748	4866	4654	4928	4518	4100	55124	Adenylation and deadenylation of glutamate--ammonia ligase (By similarity)
COG1392	2486	2388	1470	2564	1708	1566	1880	2310	2442	1762	1642	2104	24322	Phosphate transport regulator
COG1393	806	774	718	818	920	762	992	692	788	984	1012	684	9950	arsenate reductase (glutaredoxin) activity
COG1394	434	348	102	358	132	132	104	388	394	72	122	290	2876	Produces ATP from ADP in the presence of a proton gradient across the membrane (By similarity)
COG1396	2894	3130	3286	3400	3960	3280	3470	2858	2866	3604	3586	2292	38626	Transcriptional regulator
COG1397	964	900	588	1070	582	552	624	856	960	656	642	812	9206	ADP-ribosylation Crystallin J1
COG1398	3968	4040	3056	3858	3512	2890	3584	3700	3854	3596	3582	3256	42896	desaturase
COG1399	1594	1594	984	1476	1146	1048	1082	1470	1508	1144	1110	1112	15268	nucleic acidbinding protein
COG1400	46	36	18	58	26	16	20	42	32	8	16	30	348	Involved in targeting and insertion of nascent membrane proteins into the cytoplasmic membrane. Binds directly to 7S RNA and mediates binding of the 54 kDa subunit of the SRP (By similarity)
COG1401	270	374	238	336	262	208	342	242	366	338	274	246	3496	restriction endodeoxyribonuclease activity
COG1402	3112	2830	1612	2738	1720	1334	1892	2976	3008	1838	1588	2054	26702	K01470 creatinine amidohydrolase EC 3.5.2.10
COG1403	2410	2428	1796	2200	2198	1986	2142	2284	2358	2174	2078	1938	25992	HNH endonuclease
COG1404	26370	27944	24534	28706	28684	24732	26674	25774	25848	26962	25702	22926	314856	peptidase (S8 and S53, subtilisin, kexin, sedolisin
COG1405	868	824	686	800	800	670	704	736	764	674	592	618	8736	Stabilizes TBP binding to an archaeal box-A promoter. Also responsible for recruiting RNA polymerase II to the pre- initiation complex (DNA-TBP-TFIIB) (By similarity)
COG1406	30	6	28	8	40	36	132	2	12	196	182	10	682	chemotaxis protein
COG1407	744	640	626	824	744	730	684	688	674	884	716	588	8542	-
COG1408	2848	2820	2156	2880	2400	2130	2436	2760	2872	2520	2340	2386	30548	metallophosphoesterase
COG1409	10070	9818	6680	9938	7178	6404	7344	8928	9234	7490	7068	7610	97762	Hydrolyzes cAMP to 5'-AMP. Plays an important regulatory role in modulating the intracellular concentration of cAMP, thereby influencing cAMP-dependent processes (By similarity)
COG1410	4368	4342	3184	3978	3160	2798	3604	3874	4424	3502	3070	3624	43928	methionine synthase
COG1411	136	98	26	88	68	58	58	140	122	64	52	88	998	Histidine biosynthesis protein
COG1412	30	36	12	18	4	18	0	32	20	8	4	24	206	small subunit (SSU) processome component, homolog
COG1413	2706	2636	1662	2428	1612	1354	1732	2744	2678	1902	1628	2052	25134	Catalyzes the hydroxylation of the N(6)-(4-aminobutyl)- L-lysine intermediate to form hypusine, an essential post- translational modification only found in mature eIF-5A factor (By similarity)
COG1414	7580	7544	4528	8186	5318	4868	5322	7276	7688	5224	5052	5868	74454	Iclr family transcriptional regulator
COG1415	756	760	730	824	870	692	856	746	712	852	728	746	9272	Protein of unknown function (DUF763)
COG1416	326	260	84	272	78	44	76	302	308	66	78	248	2142	DsrE/DsrF-like family
COG1418	2886	2754	1890	2790	2078	1726	2190	2652	2762	2242	2014	2214	28198	Endoribonuclease that initiates mRNA decay (By similarity)
COG1419	374	448	440	606	582	444	696	358	364	682	566	388	5948	Flagellar biosynthesis regulator FlhF
COG1420	3528	3564	2296	3460	2424	2122	2572	3348	3420	2734	2588	2676	34732	Negative regulator of class I heat shock genes (grpE- dnaK-dnaJ and groELS operons). Prevents heat-shock induction of these operons (By similarity)
COG1422	96	92	64	114	64	46	62	54	76	52	64	86	870	Integral membrane protein DUF106
COG1426	1480	1524	1128	1772	1290	1076	1462	1566	1484	1322	1326	1342	16772	Cytoskeletal protein that is involved in cell-shape control through regulation of the length of the long axis (By similarity)
COG1427	1034	772	482	768	536	450	758	924	1018	636	770	638	8786	periplasmic solute-binding protein
COG1428	954	872	572	798	558	434	618	906	908	596	558	762	8536	Deoxynucleoside kinase
COG1429	1184	1396	1922	1544	2308	2018	2296	1134	1144	2150	2254	1106	20456	cobaltochelatase, cobn subunit
COG1430	796	728	658	876	618	678	806	914	796	750	712	650	8982	exported protein
COG1431	4	0	0	0	0	0	0	10	20	4	0	0	38	stem cell self-renewal protein Piwi
COG1432	1794	1900	1306	1888	1552	1494	1694	1782	1654	1606	1536	1482	19688	conserved protein
COG1434	1530	1430	1188	1414	1560	1248	1490	1648	1368	1626	1482	1222	17206	conserved protein
COG1435	1674	1656	1146	1768	1362	1192	1226	1648	1610	1322	1236	1346	17186	THymidine Kinase
COG1436	68	84	16	78	24	20	28	58	56	30	22	50	534	Subunit of the peripheral V1 complex of vacuolar ATPase essential for assembly or catalytic function. V-ATPase is responsible for acidifying a variety of intracellular compartments in eukaryotic cells (By similarity)
COG1437	174	160	142	130	224	134	200	166	180	192	158	110	1970	Adenylate cyclase
COG1438	1176	1006	670	1074	710	624	688	1040	1046	664	694	788	10180	Regulates arginine biosynthesis genes (By similarity)
COG1439	52	66	28	66	32	38	36	56	90	26	20	62	572	NIN1 RPN12 binding protein 1 homolog (S. cerevisiae)
COG1440	26	20	0	26	0	2	0	24	14	0	0	14	126	protein-N(PI)-phosphohistidine-sugar phosphotransferase activity
COG1441	38	28	2	22	4	2	4	26	24	2	8	26	186	Converts SHCHC to OSB (By similarity)
COG1442	56	70	60	120	104	84	88	72	62	142	84	90	1032	glycosyl transferase, family 8
COG1443	408	456	282	520	284	242	218	440	452	240	234	412	4188	Catalyzes the 1,3-allylic rearrangement of the homoallylic substrate isopentenyl (IPP) to its highly electrophilic allylic isomer, dimethylallyl diphosphate (DMAPP) (By similarity)
COG1444	28	14	10	28	6	16	42	28	28	42	6	24	272	Catalyzes the formation of N(4)-acetylcytidine (ac(4)C) at the wobble position of tRNA(Met), by using acetyl-CoA as an acetyl donor and ATP (or GTP) (By similarity)
COG1446	2448	2538	1578	2600	1822	1562	2054	2680	2712	2186	2036	2064	26280	asparaginase
COG1448	862	888	958	1192	974	816	984	806	848	1064	940	852	11184	aminotransferase
COG1449	2032	2060	1008	1934	1150	1154	1810	2254	2232	1710	1616	1690	20650	hydrolase family 57
COG1450	3172	2994	2480	3384	2750	2310	3460	3000	3170	3544	3396	2550	36210	general secretion pathway protein D
COG1451	1412	1562	1308	1578	1490	1256	1630	1538	1522	1696	1504	1316	17812	metaL-dependent hydrolase
COG1452	2618	2844	2386	2838	2668	2390	2938	2788	2620	2900	2756	2352	32098	involved in the assembly of LPS in the outer leaflet of the outer membrane. Determines N-hexane tolerance and is involved in outer membrane permeability. Essential for envelope biogenesis (By similarity)
COG1453	66	78	16	76	30	20	48	50	78	50	60	74	646	Aldo keto reductase
COG1454	4804	4538	2822	4564	3092	2796	3606	4224	4632	3698	3468	3746	45990	alcohol dehydrogenase
COG1455	150	136	48	148	66	40	44	118	130	56	44	148	1128	pts system
COG1456	18	6	30	0	40	34	12	0	8	18	10	0	176	Acetyl-CoA decarbonylase synthase complex subunit gamma
COG1457	998	1316	1182	1566	1104	950	1118	956	868	1028	928	898	12912	permease for cytosine purines, uracil, thiamine, allantoin
COG1459	5882	5726	4424	6124	5572	4410	6270	5804	5490	5894	5570	5002	66168	Type ii secretion system
COG1460	20	20	22	26	30	26	26	28	34	10	16	26	284	rna polymerase
COG1461	2114	2048	1050	2062	1238	1114	1066	2040	2042	1192	1148	1526	18640	dak2 domain fusion protein ylov
COG1462	152	224	198	278	134	126	380	182	198	410	386	178	2846	Curli production assembly transport component CsgG
COG1463	2528	2352	1854	2452	2246	1990	2130	2394	2548	2312	2054	2036	26896	Mammalian cell entry related domain protein
COG1464	258	424	242	626	316	202	314	226	246	300	316	218	3688	(Lipo)protein
COG1465	154	138	118	152	172	130	90	122	120	122	78	74	1470	oxidoreductase activity, acting on the CH-NH2 group of donors, NAD or NADP as acceptor
COG1466	2976	3074	2150	3152	2316	2130	2322	3286	2754	2488	2272	2418	31338	DNA polymerase III (delta' subunit)
COG1467	108	130	92	114	90	70	76	92	108	74	92	78	1124	DNA primase is the polymerase that synthesizes small RNA primers for the Okazaki fragments on both template strands at replication forks during chromosomal DNA synthesis (By similarity)
COG1468	58	70	52	58	54	74	78	26	22	44	52	36	624	crispr-associated protein cas4
COG1469	872	986	578	1182	700	550	646	822	842	702	638	764	9282	Converts GTP to 7,8-dihydroneopterin triphosphate (By similarity)
COG1470	230	120	80	184	86	70	98	156	138	102	92	84	1440	domain protein
COG1471	106	80	40	124	66	74	52	96	86	56	32	82	894	(ribosomal) protein
COG1472	14682	15894	13632	16384	16326	13796	15186	14826	14628	15890	14378	12734	178356	hydrolase family 3
COG1473	8464	8482	6226	8494	6944	6016	7508	8340	8352	7338	6886	6990	90040	amidohydrolase
COG1474	220	212	210	302	202	174	224	192	242	190	158	186	2512	Involved in regulation of DNA replication (By similarity)
COG1475	5402	5302	3394	5190	3948	3388	4094	5396	5208	4276	3874	4292	53764	parb-like partition protein
COG1476	242	164	212	168	272	228	242	204	196	276	248	122	2574	Transcriptional regulator
COG1477	2834	2466	1356	2796	1442	1272	1818	2770	2648	1800	1744	2094	25040	(LipO)protein
COG1478	1094	1206	642	1234	772	666	632	1084	976	686	622	912	10526	Catalyzes the GTP-dependent successive addition of two or more gamma-linked L-glutamates to the L-lactyl phosphodiester of 7,8-didemethyl-8-hydroxy-5-deazariboflavin (F420-0) to form coenzyme F420-0-glutamyl-glutamate (F420-2) or polyglutamated F420 derivatives (By similarity)
COG1479	78	134	144	162	158	138	288	90	122	306	332	60	2012	conserved protein
COG1480	1408	1206	580	1200	634	644	662	1226	1334	658	568	934	11054	Metal Dependent Phosphohydrolase
COG1481	544	696	416	632	472	420	292	606	536	312	362	516	5804	May be required for sporulation (By similarity)
COG1482	984	1016	1036	1124	1068	1040	1202	1058	1118	1198	1116	958	12918	mannose-6-phosphate isomerase
COG1483	92	40	50	64	44	52	122	50	54	118	150	52	888	ATPase (AAA superfamily)-like protein
COG1484	3926	4302	2896	4468	3050	3126	3450	4052	3894	3420	3070	3580	43234	IstB domain protein ATP-binding protein
COG1485	1244	1520	1402	1668	1522	1270	1430	1286	1368	1344	1346	1206	16606	AFG1 family ATPase
COG1486	1668	1502	1042	1664	1108	964	846	1452	1592	1002	896	1170	14906	glycoside hydrolase family 4
COG1487	352	528	442	408	532	378	724	336	382	752	662	360	5856	Toxic component of a toxin-antitoxin (TA) module. A
COG1488	3652	3768	1876	3994	2346	2014	2392	3544	3688	2698	2232	3294	35498	Nicotinate phosphoribosyltransferase
COG1489	50	112	52	138	64	56	86	62	62	82	56	72	892	Sugar fermentation stimulation protein homolog
COG1490	1162	1200	730	1254	800	798	944	1210	1196	864	850	980	11988	Hydrolyzes D-tyrosyl-tRNA(Tyr) into D-tyrosine and free tRNA(Tyr). Could be a defense mechanism against a harmful effect of D-tyrosine (By similarity)
COG1491	52	58	58	62	76	50	32	64	78	50	36	28	644	Rna-binding protein
COG1492	982	1034	1084	1212	1284	1118	1618	988	1028	1736	1704	712	14500	catalyzes amidations at positions B, D, E, and G on adenosylcobyrinic A,C-diamide. NH(2) groups are provided by glutamine, and one molecule of ATP is hydrogenolyzed for each amidation (By similarity)
COG1493	1776	1626	886	1660	1022	764	1236	1668	1702	1162	1032	1410	15944	Catalyzes the ATP- as well as the pyrophosphate- dependent phosphorylation of a specific serine residue in HPr, a phosphocarrier protein of the phosphoenolpyruvate-dependent sugar phosphotransferase system (PTS). HprK P also catalyzes the pyrophosphate-producing, inorganic phosphate-dependent dephosphorylation (phosphorolysis) of seryl-phosphorylated HPr (P- Ser-HPr). The two antagonistic activit…
COG1494	2472	2688	1996	2700	2258	2110	1916	2492	2310	2042	2204	2070	27258	Fructose-1,6-bisphosphatase
COG1495	754	820	504	890	604	538	650	760	634	666	628	672	8120	Required for disulfide bond formation in some periplasmic proteins. Acts by oxidizing the DsbA protein (By similarity)
COG1496	2208	2250	1488	2218	1682	1456	1762	2162	2172	1930	1864	1754	22946	Multi-copper polyphenol oxidoreductase laccase
COG1498	114	128	76	158	106	96	128	126	130	114	100	98	1374	Nucleolar protein
COG1499	0	0	4	2	8	0	10	2	8	2	0	0	36	60S ribosomal export protein Nmd3
COG1500	102	80	44	118	60	62	54	106	74	72	52	82	906	Ribosome maturation protein
COG1501	4520	4996	6214	5178	7660	6548	7802	4530	4776	7400	7414	4372	71410	hydrolase, family 31
COG1502	15010	15178	8276	15082	8924	8004	10162	14126	14468	9710	9136	12048	140124	Catalyzes the reversible phosphatidyl group transfer from one phosphatidylglycerol molecule to another to form cardiolipin (CL) (diphosphatidylglycerol) and glycerol (By similarity)
COG1503	812	614	324	630	340	356	244	718	672	328	296	462	5796	Peptide Chain Release Factor
COG1504	56	74	12	86	18	28	4	76	76	16	22	48	516	Protein of unknown function (DUF498/DUF598)
COG1505	5538	5248	4508	4912	4818	4422	5122	5064	5198	5008	4900	4270	59008	prolyl oligopeptidase
COG1506	29540	29712	22348	30246	24836	22034	25974	28334	28312	25524	24010	25170	316040	peptidase s9 prolyl oligopeptidase active site domain protein
COG1507	336	452	318	470	394	286	344	318	332	372	348	330	4300	Septum formation initiator family protein
COG1508	4042	3748	2634	3864	2986	2570	3282	3798	3970	3120	3014	3204	40232	Sigma factors are initiation factors that promote the attachment of RNA polymerase to specific initiation sites and are then released (By similarity)
COG1509	1962	1784	1164	1854	1270	968	1344	1682	1824	1392	1282	1468	17994	Lysine 2,3-aminomutase YodO family protein
COG1510	304	328	342	370	430	340	642	332	374	610	496	274	4842	Transcriptional regulator
COG1511	596	840	534	866	642	578	482	578	720	562	550	600	7548	domain protein
COG1512	2138	2060	1594	1998	1930	1458	1986	2064	2046	1838	1818	1686	22616	of methanol dehydrogenase type
COG1513	90	100	104	110	124	106	172	128	108	130	128	106	1406	Catalyzes the reaction of cyanate with bicarbonate to produce ammonia and carbon dioxide (By similarity)
COG1514	1556	1424	1208	1634	1264	1126	1382	1660	1520	1236	1254	1220	16484	2'-5' rna ligase
COG1515	354	472	300	426	346	280	336	314	378	342	306	416	4270	Selectively cleaves double-stranded DNA at the second phosphodiester bond 3' to a deoxyinosine leaving behind the intact lesion on the nicked DNA. Acts in DNA repair (By similarity)
COG1516	178	168	194	236	232	182	362	128	186	276	324	158	2624	flagellar protein FliS
COG1518	14	26	10	16	4	0	30	8	10	18	30	12	178	CRISPR (clustered regularly interspaced short palindromic repeat), is an adaptive immune system that provides protection against mobile genetic elements (viruses, transposable elements and conjugative plasmids). CRISPR clusters contain sequences complementary to antecedent mobile elements and target invading nucleic acids. CRISPR clusters are transcribed and processed into CRISPR RNA (crRNA). Act…
COG1519	2200	2178	1312	2270	1530	1260	1922	2282	2186	1642	1678	1844	22304	3-Deoxy-D-manno-octulosonic-acid transferase
COG1520	5160	4884	4014	5164	4220	3864	4206	5222	4820	4228	3814	4168	53764	Part of the outer membrane protein assembly complex, which is involved in assembly and insertion of beta-barrel proteins into the outer membrane (By similarity)
COG1521	2468	2320	1896	2424	2054	1894	2174	2484	2532	2538	2230	2016	27030	Catalyzes the phosphorylation of pantothenate (Pan), the first step in CoA biosynthesis (By similarity)
COG1522	4384	5000	3696	5178	4212	3528	4308	4180	4398	4108	4020	3822	50834	transcriptional regulator AsnC family
COG1523	10318	11226	6730	11034	7762	7200	7472	10074	10416	7386	7264	8436	105318	Glycogen debranching enzyme
COG1524	6624	7160	4594	7160	5022	4498	4968	6646	6506	4984	4734	5762	68658	type i phosphodiesterase nucleotide pyrophosphatase
COG1525	1236	1194	1048	1338	1080	990	1212	1368	1190	1162	1066	1050	13934	nuclease
COG1526	2482	2344	1352	2200	1602	1356	1580	2314	2466	1720	1590	1798	22804	Necessary for formate dehydrogenase activity (By similarity)
COG1527	342	264	90	310	148	130	122	256	290	68	134	244	2398	ATP synthase, subunit
COG1528	758	778	532	762	706	584	520	620	742	550	546	570	7668	Stores iron in a soluble, non-toxic, readily available form. Important for iron homeostasis (By similarity)
COG1529	38882	38394	24324	38356	26150	23416	27856	37922	36948	28564	25908	30478	377198	Aldehyde oxidase and xanthine dehydrogenase, molybdopterin binding
COG1530	7268	7420	5752	7684	6332	5622	6414	7224	7008	6616	6062	6056	79458	ribonuclease
COG1533	3816	3684	2836	3546	3040	2724	3248	3590	3534	3478	3252	2820	39568	radical SAM domain protein
COG1534	330	344	186	362	308	188	220	306	390	240	216	260	3350	Rna-binding protein
COG1535	16	12	36	14	46	50	44	38	12	26	58	2	354	isochorismatase
COG1536	792	772	596	936	752	610	968	760	776	938	922	598	9420	FliG is one of three proteins (FliG, FliN, FliM) that forms the rotor-mounted switch complex (C ring), located at the base of the basal body. This complex interacts with the CheY and CheZ chemotaxis proteins, in addition to contacting components of the motor that determine the direction of flagellar rotation (By similarity)
COG1537	110	142	58	174	90	70	82	106	126	76	58	130	1222	May function in recognizing stalled ribosomes, interact with stem-loop structures in stalled mRNA molecules, and effect endonucleolytic cleavage of the mRNA. May play a role in the release non-functional ribosomes and degradation of damaged mRNAs. Has endoribonuclease activity (By similarity)
COG1538	13768	13156	9392	14766	10304	9066	11706	13468	13412	11276	10716	11534	142564	Membrane
COG1539	1052	1096	780	1148	828	724	864	960	886	976	880	852	11046	dihydroneopterin aldolase
COG1540	1526	1588	842	1644	1014	900	966	1360	1278	986	868	1220	14192	lamb ycsf family protein
COG1541	6018	6012	2902	6150	3230	2994	3374	6054	5762	3298	3432	5100	54326	Phenylacetate-CoA ligase
COG1543	964	952	472	786	574	474	634	872	874	632	534	662	8430	hydrolase family 57
COG1544	1366	1410	1036	1436	1338	1012	1024	1416	1378	1142	1028	1140	14726	sigma 54 modulation protein ribosomal protein S30ea
COG1545	842	832	572	796	640	612	742	956	812	790	710	646	8950	Nucleic-acid-binding protein containing a Zn-ribbon
COG1546	1838	1916	1254	1960	1272	1184	1428	1442	1798	1408	1386	1302	18188	competence damage-inducible protein
COG1547	170	144	132	142	110	140	106	122	172	94	102	106	1540	Domain of unknown function (DUF309)
COG1548	300	210	126	254	148	110	164	296	226	138	158	158	2288	H4MPT-linked C1 transfer pathway protein
COG1550	324	266	108	264	140	138	196	248	234	122	124	216	2380	Protein of unknown function (DUF503)
COG1551	150	164	84	174	126	76	102	94	130	128	80	82	1390	regulation of carbohydrate metabolic process
COG1552	4	8	12	2	4	2	2	4	2	8	2	4	54	Ribosomal protein
COG1553	144	240	14	214	22	12	20	144	144	14	10	166	1144	Part of a sulfur-relay system required for 2-thiolation of 5-methylaminomethyl-2-thiouridine (mnm(5)s(2)U) at tRNA wobble positions. Accepts sulfur from TusA and transfers it in turn to TusE (By similarity)
COG1554	3906	4372	2532	4210	2920	2446	2712	3762	3844	2946	2806	3116	39572	hydrolase family 65
COG1555	1064	1124	914	1202	1090	932	1130	1028	1058	1210	1022	894	12668	Competence protein
COG1556	460	504	312	522	390	320	488	520	470	498	404	386	5274	Is involved in L-lactate degradation and allows cells to grow with lactate as the sole carbon source (By similarity)
COG1558	272	306	356	256	320	342	542	278	276	494	466	232	4140	flagellar basal-body rod protein flgc
COG1559	3744	3634	2766	3816	3142	2540	3236	3458	3594	3218	2930	2936	39014	Aminodeoxychorismate lyase
COG1560	3214	3368	1734	3610	2036	1952	2448	3044	3256	2344	2208	2842	32056	lipid a biosynthesis
COG1561	1884	1808	1110	2018	1190	1046	1384	1848	1984	1378	1268	1564	18482	YicC domain protein
COG1562	3110	2980	1622	3126	1886	1734	2198	3342	3026	2372	2274	2590	30260	phytoene synthase
COG1564	224	182	30	202	54	32	54	204	190	50	48	162	1432	thiamine diphosphokinase activity
COG1565	1736	1664	1382	1556	1470	1392	1598	1660	1600	1598	1546	1318	18520	NADH dehydrogenase ubiquinone complex I, assembly factor 7
COG1566	1202	1606	1090	2070	1430	1238	1570	1250	1422	1438	1294	1260	16870	secretion protein HlyD family
COG1568	40	32	66	44	98	110	26	62	68	42	34	34	656	Protein of unknown function DUF43
COG1569	14	18	38	24	40	48	56	20	22	56	62	22	420	PilT protein domain protein
COG1570	3734	3578	2818	3752	3102	2556	3228	3810	3362	3560	3146	3014	39660	Bidirectionally degrades single-stranded DNA into large acid-insoluble oligonucleotides, which are then degraded further into small acid-soluble oligonucleotides (By similarity)
COG1571	114	136	72	162	86	80	94	90	142	104	96	106	1282	ATP-dependent agmatine transferase that catalyzes the formation of 2-agmatinylcytidine (agm2C) at the wobble position (C34) of tRNA(Ile2), converting the codon specificity from AUG to AUA (By similarity)
COG1572	546	452	592	450	652	602	588	448	470	524	488	380	6192	domain protein
COG1573	6232	6158	4726	6384	4910	4262	5708	6128	5992	5676	5200	4916	66292	uracil-dna glycosylase
COG1574	11004	10990	7518	11062	8272	7380	8382	10566	10264	8652	8196	9008	111294	amidohydrolase
COG1575	1758	1976	946	1898	1084	830	894	1598	1772	1072	926	1496	16250	1,4-dihydroxy-2-naphthoate octaprenyltransferase
COG1576	966	864	704	974	720	720	1030	988	804	1128	836	722	10456	rRNA processing
COG1577	252	200	88	154	128	92	98	220	266	134	146	184	1962	mevalonate kinase
COG1579	752	728	544	788	586	550	618	654	656	642	550	686	7754	Zn-ribbon protein
COG1580	78	118	128	294	158	142	384	98	98	334	242	100	2174	Flagellar basal body-associated protein flil
COG1581	92	88	44	136	48	56	42	80	108	34	30	82	840	Binds double-stranded DNA tightly but without sequence specificity. It is distributed uniformly and abundantly on the chromosome, suggesting a role in chromatin architecture. However, it does not significantly compact DNA. Binds rRNA and mRNA in vivo. May play a role in maintaining the structural and functional stability of RNA, and, perhaps, ribosomes (By similarity)
COG1582	12	2	20	0	10	14	62	2	6	78	66	0	272	flagellar FlbD family protein
COG1584	42	38	8	60	16	10	4	34	50	8	4	42	316	gpr1 fun34 YaaH family protein
COG1585	566	666	590	696	658	590	538	544	536	666	590	494	7134	Membrane
COG1586	282	324	302	304	268	268	302	266	280	300	304	244	3444	Catalyzes the decarboxylation of S-adenosylmethionine to S-adenosylmethioninamine (dcAdoMet), the propylamine donor required for the synthesis of the polyamines spermine and spermidine from the diamine putrescine (By similarity)
COG1587	2686	2840	2292	3026	2402	2016	2598	2498	2740	2480	2276	2234	30088	synthase
COG1588	12	14	4	12	4	8	6	22	12	6	8	12	120	Part of ribonuclease P, a protein complex that generates mature tRNA molecules by cleaving their 5'-ends (By similarity)
COG1589	1462	1526	1224	1802	1358	1220	1356	1398	1516	1382	1340	1348	16932	Essential cell division protein. May link together the upstream cell division proteins, which are predominantly cytoplasmic, with the downstream cell division proteins, which are predominantly periplasmic. May control correct divisome assembly (By similarity)
COG1591	78	82	32	100	28	30	20	48	72	40	36	48	614	Holliday junction resolvase
COG1592	330	276	150	314	160	146	254	348	388	192	218	208	2984	Rubrerythrin
COG1593	9372	8262	3740	8474	3996	3500	4502	8932	8932	4652	4248	7106	75716	trap dicarboxylate transporter dctm subunit
COG1594	18	32	4	52	26	6	10	26	24	4	4	32	238	DNA-dependent RNA polymerase catalyzes the transcription of DNA into RNA using the four ribonucleoside triphosphates as substrates (By similarity)
COG1595	32018	31178	21094	32166	24276	20636	22884	31394	31184	24192	22490	24828	318340	RNA Polymerase
COG1596	3850	3716	2956	3698	3374	3078	4608	3680	3864	4350	4334	2976	44484	polysaccharide transmembrane transporter activity
COG1597	8558	8422	5764	8112	6550	5694	6154	7872	7978	6398	6260	6512	84274	diacylglycerol kinase
COG1598	38	50	116	80	170	100	148	58	60	118	128	52	1118	family UPF0150
COG1599	154	200	100	188	144	132	124	156	174	64	108	122	1666	DNA replication
COG1600	3400	3102	2198	3266	2534	2174	2544	3466	3342	2648	2442	2528	33644	Catalyzes the conversion of epoxyqueuosine (oQ) to queuosine (Q), which is a hypermodified base found in the wobble positions of tRNA(Asp), tRNA(Asn), tRNA(His) and tRNA(Tyr) (By similarity)
COG1601	46	62	32	74	46	60	56	50	74	42	34	44	620	translation Initiation Factor
COG1602	100	122	94	140	90	116	94	116	110	90	104	100	1276	Archaeal protein of unknown function (DUF650)
COG1605	866	1012	816	1120	870	798	1024	852	864	1078	968	734	11002	Chorismate mutase
COG1606	1726	1490	816	1348	906	826	1100	1608	1416	1032	1090	1140	14498	pp-loop domain protein
COG1607	1438	1522	948	1778	1014	956	1374	1488	1342	1394	1328	1210	15792	thioesterase Superfamily protein
COG1608	132	126	60	114	74	78	92	90	94	72	50	94	1076	Aspartate glutamate uridylate kinase
COG1609	14140	16554	16950	16822	21318	17766	18242	13844	13840	18310	18576	12822	199184	Transcriptional regulator
COG1610	1616	1494	1192	1622	1302	1188	1370	1570	1508	1462	1400	1198	16922	gatB Yqey
COG1611	4976	5086	3492	5134	3764	3506	4102	4902	4698	4256	3892	4288	52096	decarboxylase
COG1612	2674	2748	1788	2752	1990	1944	2248	2668	2746	2272	2150	2450	28430	Catalyzes the oxidation of the C8 methyl side group on heme O porphyrin ring into a formyl group (By similarity)
COG1613	2114	2126	1592	2070	1614	1530	1936	2048	2120	1860	1824	1556	22390	Sulfate ABC transporter periplasmic sulfate-binding protein
COG1614	12	4	0	8	0	0	0	8	20	0	0	6	58	Part of a complex that catalyzes the reversible cleavage of acetyl-CoA, allowing autotrophic growth from CO(2) (By similarity)
COG1615	5088	5354	3144	5228	3630	3108	3230	4892	4916	3356	3014	4048	49008	Uncharacterised protein family (UPF0182)
COG1618	12	10	14	10	14	20	44	16	10	12	26	2	190	Has nucleotide phosphatase activity towards ATP, GTP, CTP, TTP and UTP. May hydrolyze nucleoside diphosphates with lower efficiency (By similarity)
COG1619	2392	2282	1826	2418	2098	1958	2338	2454	2242	2134	2068	1886	26096	Peptidase U61, LD-carboxypeptidase A
COG1620	1212	1268	960	1316	858	798	890	1282	1178	838	876	1014	12490	L-Lactate permease
COG1621	1236	1590	2272	1566	2660	2494	2720	1076	1218	2546	2440	1338	23156	Hydrolase
COG1622	7396	7070	4486	7480	5182	4546	5396	7042	7264	5206	4882	5808	71758	Subunits I and II form the functional core of the enzyme complex. Electrons originating in cytochrome c are transferred via heme a and Cu(A) to the binuclear center formed by heme a3 and Cu(B) (By similarity)
COG1623	792	980	830	936	834	760	728	762	860	744	658	666	9550	Participates in a DNA-damage check-point. DisA forms globular foci that rapidly scan along the chromosomes searching for lesions (By similarity)
COG1624	1426	1344	704	1316	842	710	774	1270	1168	780	770	1104	12208	TIGR00159 family
COG1625	1252	1024	504	1008	698	520	824	1202	1140	776	702	816	10466	oxidoreductase
COG1626	546	630	516	510	550	558	746	586	576	758	738	480	7194	trehalase
COG1628	58	88	32	62	62	20	32	84	76	38	14	44	610	UPF0215 protein
COG1629	19952	20600	22124	21746	25884	22002	30136	19626	21144	29436	27574	18358	278582	receptor
COG1630	40	20	32	30	38	40	30	22	36	60	40	4	392	NurA domain-containing protein
COG1631	20	20	6	18	8	14	20	16	28	24	8	14	196	Ribosomal protein
COG1632	72	92	44	76	40	44	100	72	80	54	58	82	814	Ribosomal protein L15
COG1633	242	270	138	218	172	138	152	254	268	166	160	176	2354	Rubrerythrin
COG1634	90	130	72	106	92	66	72	80	110	52	84	70	1024	Catalyzes the transfer of pyrophosphate from ATP to 6- hydroxymethyl-7,8-dihydropterin (6-HMD), leading to 6- hydroxymethyl-7,8-dihydropterin diphosphate (6-HMDP) (By similarity)
COG1635	68	84	68	106	86	44	84	64	52	70	50	108	884	Involved in biosynthesis of the thiamine precursor thiazole. Catalyzes the conversion of NAD and glycine to adenosine diphosphate 5-(2-hydroxyethyl)-4-methylthiazole-2-carboxylic acid (ADT), an adenylated thiazole intermediate. The reaction includes an iron-dependent sulfide transfer from a conserved cysteine residue of the protein to a thiazole intermediate. The enzyme can only undergo a single …
COG1636	0	18	16	18	16	4	10	8	8	10	4	12	124	DNA integration recombination invertion protein
COG1637	644	766	490	842	670	516	522	806	590	566	504	520	7436	Cleaves both 3' and 5' ssDNA extremities of branched DNA structures (By similarity)
COG1638	6944	6568	2878	6562	3038	2702	3854	6632	7076	3574	3388	5462	58678	Trap dicarboxylate transporter, dctp subunit
COG1639	1050	1400	2216	1780	2488	2262	3670	954	1142	3394	3226	1176	24758	HDOD domain
COG1640	4434	4320	2342	4612	2486	2312	2782	4288	4074	2900	2658	3848	41056	4-alpha-glucanotransferase
COG1641	1976	1714	1122	1802	1252	980	1304	1942	2020	1286	1170	1416	17984	UPF0272 protein
COG1643	8182	8374	5730	8716	6618	5562	7462	7936	7950	7186	6940	6520	87176	helicase
COG1644	16	38	14	22	10	10	6	16	22	8	6	14	182	DNA-dependent RNA polymerase catalyzes the transcription of DNA into RNA using the four ribonucleoside triphosphates as substrates
COG1645	2	6	0	2	6	0	0	4	6	0	0	8	34	Sjogrens syndrome scleroderma autoantigen 1
COG1646	250	238	164	196	192	152	344	212	244	364	266	168	2790	Prenyltransferase that catalyzes the transfer of the geranylgeranyl moiety of geranylgeranyl diphosphate (GGPP) to the C3 hydroxyl of sn-glycerol-1-phosphate (G1P). This reaction is the first ether-bond-formation step in the biosynthesis of archaeal membrane lipids (By similarity)
COG1647	634	686	490	682	584	586	642	600	602	756	594	470	7326	carboxylesterase (ec 3.1.1.1)
COG1648	1056	860	950	882	1126	838	1200	1098	986	1294	1176	712	12178	Multifunctional enzyme that catalyzes the SAM-dependent methylation of uroporphyrinogen III at position C-2 and C-7 to form precorrin-2 and then position C-12 or C-18 to form trimethylpyrrocorphin 2. It also catalyzes the conversion of precorrin-2 into siroheme. This reaction consists of the NAD- dependent oxidation of precorrin-2 into sirohydrochlorin and its subsequent ferrochelation into siroh…
COG1649	1964	1870	1260	1858	1534	1260	1396	1796	1622	1416	1396	1592	18964	carbohydrate metabolic process
COG1650	76	74	52	110	72	96	90	82	68	60	44	64	888	Hydrolyzes D-tyrosyl-tRNA(Tyr) into D-tyrosine and free tRNA(Tyr) (By similarity)
COG1651	5594	5104	3832	5450	4448	4204	4348	5164	5350	4742	4246	4374	56856	Thiol disulfide interchange protein
COG1652	2038	2032	1372	2274	1632	1446	1784	2100	2034	1672	1654	1740	21778	domain protein
COG1653	12746	13554	11522	13978	13676	12166	12250	12416	12402	12176	12434	10594	149914	transporter activity
COG1655	6	4	8	2	10	6	8	8	14	4	0	2	72	Uncharacterized protein conserved in bacteria (DUF2225)
COG1656	400	318	178	342	228	236	314	334	298	336	290	254	3528	Pfam:DUF82
COG1657	514	488	316	524	340	268	332	568	588	438	416	414	5206	Squalene--hopene cyclase
COG1658	22	0	28	14	26	28	32	18	20	22	22	4	236	ribonuclease M5 activity
COG1659	102	104	64	80	54	62	66	74	106	98	106	92	1008	linocin_m18 bacteriocin protein
COG1660	2494	2734	1930	2692	2302	1954	2022	2450	2528	2036	2030	2236	27408	Displays ATPase and GTPase activities (By similarity)
COG1661	278	264	158	320	200	160	128	342	300	120	128	220	2618	DNA-binding protein
COG1662	318	342	312	418	380	400	300	318	316	308	350	194	3956	IS1 Transposase
COG1663	1700	1716	1060	1700	1088	982	1420	1532	1648	1370	1302	1414	16932	Transfers the gamma-phosphate of ATP to the 4'-position of a tetraacyldisaccharide 1-phosphate intermediate (termed DS-1- P) to form tetraacyldisaccharide 1,4'-bis-phosphate (lipid IVA) (By similarity)
COG1664	816	766	762	904	772	688	824	788	824	778	798	704	9424	integral membrane protein CcmA involved in cell shape determination
COG1665	6	0	0	0	0	0	0	2	0	0	0	0	8	DNA polymerase beta domain protein region
COG1666	1354	1436	844	1514	1096	934	1192	1406	1600	1026	958	1252	14612	UPF0234 protein
COG1668	3254	3242	1812	3176	2238	1926	2118	3356	3214	2180	2088	2738	31342	(ABC) transporter
COG1669	114	88	62	58	88	78	88	84	74	92	116	84	1026	DNA polymerase beta domain protein region
COG1670	9140	9396	6160	9846	7728	6294	7482	9108	9088	7626	7550	7692	97110	-acetyltransferase
COG1671	388	362	300	348	342	288	460	354	330	440	406	266	4284	UPF0178 protein
COG1672	682	588	272	592	304	282	326	648	610	290	290	426	5310	Archaeal ATPase
COG1673	16	16	0	28	0	0	0	8	12	0	0	10	90	UPF0310 protein
COG1674	9576	10146	7718	9818	8878	7698	8468	9908	9236	8756	8398	7724	106324	cell division protein FtsK
COG1675	74	62	44	64	56	54	64	34	88	46	40	64	690	Transcription factor that plays a role in the activation of archaeal genes transcribed by RNA polymerase. Facilitates transcription initiation by enhancing TATA-box recognition by TATA-box-binding protein (Tbp), and transcription factor B (Tfb) and RNA polymerase recruitment. Not absolutely required for transcription in vitro, but particularly important in cases where Tbp or Tfb function is not o…
COG1676	126	140	94	168	86	112	120	126	132	68	54	100	1326	sites to release the intron. The products are an intron and two tRNA half-molecules bearing 2',3' cyclic phosphate and 5'-OH termini. Recognizes a pseudosymmetric substrate in which 2 bulged loops of 3 bases are separated by a stem of 4 bp (By similarity)
COG1677	98	116	138	142	172	164	308	106	130	246	256	136	2012	flagellar hook-basal body complex protein fliE
COG1678	1760	1674	1194	1900	1426	1212	1598	1656	1644	1660	1474	1338	18536	UPF0301 protein
COG1679	920	878	458	968	428	434	480	952	920	500	414	814	8166	Aconitase subunit 1
COG1680	33548	32432	25198	33458	29138	25064	29436	33040	33406	29136	27532	27156	358544	Beta-lactamase
COG1682	3128	3086	2418	3360	2752	2418	2822	3262	3226	2638	2386	2418	33914	ABC-2 type transporter
COG1683	450	538	174	624	228	204	202	512	492	208	152	422	4206	conserved protein
COG1684	514	572	740	688	694	630	1080	482	496	1000	878	464	8238	Role in flagellar biosynthesis (By similarity)
COG1685	132	116	68	94	88	84	70	102	118	74	90	96	1132	shikimate kinase
COG1686	4200	4422	2832	4744	3110	2674	3470	4098	4000	3326	3308	3544	43728	Carboxypeptidase
COG1690	4040	3924	2572	3798	2736	2520	3322	3938	3904	3222	3010	3082	40068	Catalytic subunit of the tRNA-splicing ligase complex that acts by directly joining spliced tRNA halves to mature-sized tRNAs by incorporating the precursor-derived splice junction phosphate into the mature tRNA as a canonical 3',5'- phosphodiester. May act as a RNA ligase with broad substrate specificity, and may function toward other RNAs (By similarity)
COG1691	1518	1260	658	1300	754	600	942	1492	1424	972	822	1000	12742	1-(5-phosphoribosyl)-5-amino-4-imidazole- carboxylate (AiR) carboxylase
COG1692	1204	1122	876	1098	972	878	718	1134	1158	812	826	886	11684	metallophosphoesterase
COG1694	2478	2740	1770	2488	2020	1732	2236	2476	2490	2200	2082	1998	26710	MazG family
COG1695	5088	5154	4214	5304	4880	4210	4356	5046	4808	4396	4142	4052	55650	Transcriptional regulator
COG1696	2290	2050	1144	2146	1550	1242	1744	2058	2004	1752	1616	1598	21194	Membrane bOund o-acyl transferase mboat family protein
COG1697	286	218	168	248	180	166	170	284	248	208	182	236	2594	DNA topoisomerase VI, subunit A
COG1698	42	36	32	42	42	34	32	26	44	38	46	30	444	UPF0147 protein
COG1699	138	162	134	102	134	88	190	182	112	152	176	88	1658	Binds to the C-terminal region of flagellin, which is implicated in polymerization, and participates in the assembly of the flagellum (By similarity)
COG1700	6	0	0	0	0	2	6	0	0	0	4	0	18	Protein of unknown function (DUF524)
COG1701	114	120	74	140	68	92	92	116	96	90	72	96	1170	ligase activity
COG1702	3534	3596	2738	3566	3216	2612	2990	3550	3322	3270	2756	2746	37896	Phoh family
COG1703	4370	4120	2632	4438	2930	2642	2948	4092	4348	2918	2686	3492	41616	lAO AO transport system ATPase
COG1704	3702	3458	2220	3490	2318	2240	2604	3476	3286	2550	2386	2944	34674	LemA family
COG1705	350	434	504	568	728	548	982	348	352	862	782	314	6772	flagellar rod assembly protein muramidase flgj
COG1706	514	578	628	638	812	746	1016	556	602	908	916	486	8400	Assembles around the rod to form the L-ring and probably protects the motor basal body from shearing forces during rotation (By similarity)
COG1707	226	248	130	182	152	168	96	218	196	84	108	156	1964	Amino acid-binding act domain protein
COG1708	302	398	148	350	182	150	162	266	342	164	170	228	2862	DNA polymerase beta domain protein region
COG1709	8	2	8	8	4	12	2	10	6	8	6	0	74	Transcriptional regulator (XRE family
COG1711	102	102	48	102	52	56	54	62	60	38	54	56	786	-
COG1712	436	390	208	378	164	200	220	388	412	246	212	316	3570	Specifically catalyzes the NAD or NADP-dependent dehydrogenation of L-aspartate to iminoaspartate (By similarity)
COG1713	32	34	8	36	2	6	2	18	32	2	4	22	198	Metal Dependent Phosphohydrolase
COG1714	1998	2256	1678	2408	1924	1590	1866	1978	1930	1956	1848	1972	23404	rdd domain containing protein
COG1715	58	134	48	76	40	38	90	70	72	60	84	62	832	restriction
COG1716	3116	3474	2180	3410	2638	2286	2264	2990	2958	2246	2258	2308	32128	fha domain-containing protein
COG1717	34	54	60	54	40	28	36	26	40	44	26	48	490	(ribosomal) protein
COG1718	926	872	602	1010	652	582	850	776	868	798	750	712	9398	serine threonine-protein kinase
COG1719	28	58	28	44	10	18	22	42	50	22	20	44	386	4-vinyl reductase, 4VR
COG1720	644	702	184	664	226	182	196	698	624	180	218	532	5050	family UPF0066
COG1721	8664	7348	4662	7806	5526	4530	5290	8006	8050	5458	5000	6244	76584	Conserved protein
COG1722	380	460	336	402	330	330	392	464	408	370	400	320	4592	Bidirectionally degrades single-stranded DNA into large acid-insoluble oligonucleotides, which are then degraded further into small acid-soluble oligonucleotides (By similarity)
COG1723	138	104	70	104	90	88	278	140	142	300	290	72	1816	Required for meiotic nuclear division 1 homolog (S. cerevisiae)
COG1724	24	18	14	20	6	18	10	22	20	4	14	16	186	ycfa family
COG1725	1278	1366	1118	1390	1332	1100	1406	1238	1258	1412	1274	1206	15378	Transcriptional regulator, GntR family
COG1726	108	100	12	82	6	2	28	110	116	2	6	112	684	NQR complex catalyzes the reduction of ubiquinone-1 to ubiquinol by two successive reactions, coupled with the transport of Na( ) ions from the cytoplasm to the periplasm. NqrA to NqrE are probably involved in the second step, the conversion of ubisemiquinone to ubiquinol (By similarity)
COG1727	60	80	36	72	48	40	36	38	46	38	30	48	572	Ribosomal protein
COG1729	1398	1210	926	1406	1120	890	1190	1436	1354	1270	1198	1028	14426	tol-Pal system protein YbgF
COG1730	82	72	60	84	50	60	42	60	66	40	32	46	694	Molecular chaperone capable of stabilizing a range of proteins. Seems to fulfill an ATP-independent, HSP70-like function in archaeal de novo protein folding (By similarity)
COG1732	2110	2442	1368	2410	1744	1414	1620	2238	2096	1736	1712	1696	22586	(ABC) transporter
COG1733	4698	5078	4442	5516	5292	4596	4988	4680	4724	5144	4942	3922	58022	transcription, DNA-dependent
COG1734	1820	1764	1304	1958	1510	1262	1368	1702	1856	1396	1392	1500	18832	Transcription factor that acts by binding directly to the RNA polymerase (RNAP). Required for negative regulation of rRNA expression and positive regulation of several amino acid biosynthesis promoters
COG1735	1278	1248	466	1326	506	438	620	1194	1122	536	518	864	10116	phosphotriesterase-related protein
COG1736	158	114	88	130	72	86	104	90	114	96	88	106	1246	diphthamide biosynthesis protein
COG1737	1392	1668	1610	1818	1978	1598	1990	1420	1480	1900	1808	1288	19950	Transcriptional regulator
COG1738	866	920	810	886	952	810	1044	912	894	1058	1058	764	10974	Membrane
COG1739	344	542	314	528	402	374	442	412	434	404	346	412	4954	protein family UPF0029, Impact, N-terminal protein
COG1740	1340	1336	816	1324	1016	872	1008	1440	1370	982	1036	1078	13618	small subunit
COG1741	5452	5880	4460	5820	5108	4254	6044	5476	5290	6148	5470	4656	64058	pirin domain protein
COG1742	106	182	100	222	112	114	108	140	116	102	106	108	1516	UPF0060 membrane protein
COG1743	30	28	58	32	72	46	144	38	40	132	132	24	776	DNA methylase
COG1744	4854	4672	2612	4826	3118	2808	2950	4738	4606	2994	2952	3676	44806	basic membrane
COG1746	122	120	106	128	132	78	76	120	126	66	90	72	1236	Catalyzes the addition and repair of the essential 3'- terminal CCA sequence in tRNAs without using a nucleic acid template. Adds these three nucleotides in the order of C, C, and A to the tRNA nucleotide-73, using CTP and ATP as substrates and producing inorganic pyrophosphate (By similarity)
COG1748	2696	2716	1292	2688	1332	1256	1514	2618	2740	1510	1406	2026	23794	saccharopine dehydrogenase
COG1749	712	792	904	842	1000	784	1492	610	654	1488	1436	492	11206	flagellar hook protein, FlgE
COG1750	22	8	6	10	4	4	20	18	12	2	10	6	122	Peptidase S16, lon domain protein
COG1752	8010	7938	4918	8058	5860	5062	5818	8082	7878	5974	5632	6484	79714	K07001 NTE family protein
COG1755	348	416	364	406	328	308	326	392	374	412	300	282	4256	isoprenylcysteine carboxyl methyltransferase
COG1756	116	92	66	120	46	66	58	106	86	46	34	62	898	Methyltransferase involved in ribosomal biogenesis. Specifically catalyzes the N1-methylation of the pseudouridine corresponding to position 914 in M.jannaschii 16S rRNA (By similarity)
COG1757	346	334	180	342	204	186	170	264	326	184	198	254	2988	Na H antiporter
COG1758	510	628	466	552	504	458	496	540	506	474	510	434	6078	Promotes RNA polymerase assembly. Latches the N- and C- terminal regions of the beta' subunit thereby facilitating its interaction with the beta and alpha subunits (By similarity)
COG1759	304	230	188	274	240	230	194	204	248	210	164	178	2664	Catalyzes the ATP- and formate-dependent formylation of 5-aminoimidazole-4-carboxamide-1-beta-d-ribofuranosyl 5'- monophosphate (AICAR) to 5-formaminoimidazole-4-carboxamide-1- beta-d-ribofuranosyl 5'-monophosphate (FAICAR) in the absence of folates (By similarity)
COG1760	1752	2164	1570	2188	1912	1598	1840	1660	1630	1668	1592	1584	21158	L-serine dehydratase
COG1761	38	48	20	42	14	18	16	18	50	20	20	40	344	DNA-dependent RNA polymerase catalyzes the transcription of DNA into RNA using the four ribonucleoside triphosphates as substrates
COG1762	1746	1690	876	1668	1020	870	1240	1646	1596	1226	1204	1372	16154	PTS System
COG1763	462	440	284	454	318	250	386	468	526	304	354	414	4660	Molybdopterin-guanine dinucleotide biosynthesis protein
COG1764	2892	2684	1984	2892	2302	1978	2430	2898	2648	2432	2238	2304	29682	Organic hydroperoxide resistance protein
COG1765	1418	1408	866	1426	952	900	1144	1312	1470	954	1042	1142	14034	osmC family
COG1766	970	982	1030	1142	1160	1026	1586	928	1038	1516	1492	860	13730	The M ring may be actively involved in energy transduction (By similarity)
COG1767	238	300	154	398	178	142	170	284	250	166	160	192	2632	triphosphoribosyl-dephospho-CoA synthase
COG1768	16	26	22	10	18	28	72	8	12	76	82	16	386	Calcineurin-like phosphoesterase
COG1770	4096	4356	3150	4404	3524	3022	3180	3798	3846	3408	3098	3496	43378	Oligopeptidase b
COG1773	88	98	64	88	96	76	94	110	116	178	132	86	1226	rubredoxin
COG1774	1106	1068	424	958	572	444	588	1056	1084	518	524	730	9072	PSP1 C-terminal conserved region
COG1775	1716	1678	314	1616	370	286	222	1754	1530	216	228	1448	11378	2-hydroxyglutaryl-CoA dehydratase
COG1776	452	302	124	364	212	198	240	480	402	194	210	304	3482	CheC --inhibitor of MCP methylation
COG1777	86	80	34	100	44	48	32	50	66	52	42	86	720	arsR family transcriptional regulator
COG1778	1166	1178	632	1292	756	602	778	1086	1080	754	742	964	11030	3-deoxy-d-manno-octulosonate 8-phosphate phosphatase
COG1780	76	102	72	144	80	78	52	56	62	72	48	108	950	Probably involved in ribonucleotide reductase function (By similarity)
COG1781	58	96	50	68	50	34	34	70	44	48	30	60	642	Involved in allosteric regulation of aspartate carbamoyltransferase (By similarity)
COG1782	472	462	298	482	384	282	318	416	496	306	286	388	4590	beta-lactamase domain protein
COG1783	372	360	280	172	532	320	878	350	476	776	576	322	5414	phage terminase (large subunit)
COG1785	814	774	782	1026	842	664	1008	690	746	886	838	788	9858	alkaline phosphatase
COG1786	350	396	156	472	146	136	170	350	286	174	124	262	3022	UPF0107 protein
COG1787	14	42	4	64	2	2	0	24	32	2	4	36	226	restriction endonuclease
COG1788	3304	3552	2236	3734	2430	2126	2500	3358	3376	2504	2336	2716	34172	Key enzyme for ketone body catabolism. Transfers the CoA moiety from succinate to acetoacetate. Formation of the enzyme-CoA intermediate proceeds via an unstable anhydride species formed between the carboxylate groups of the enzyme and substrate (By similarity)
COG1791	224	250	150	292	206	188	190	140	170	184	196	194	2384	Catalyzes 2 different reactions between oxygene and the acireductone 1,2-dihydroxy-3-keto-5-methylthiopentene (DHK-MTPene) depending upon the metal bound in the active site. Fe-containing acireductone dioxygenase (Fe-ARD) produces formate and 2-keto-4- methylthiobutyrate (KMTB), the alpha-ketoacid precursor of methionine in the methionine recycle pathway. Ni-containing acireductone dioxygenase (N…
COG1792	2246	2708	1886	2664	2076	1932	2150	2306	2268	1982	1964	1942	26124	regulation of cell shape
COG1793	15172	14646	9460	14666	10092	9070	9834	14640	14850	10310	10008	11716	144464	DNA ligase
COG1794	1322	1262	1242	1412	1356	1198	1342	1328	1246	1340	1374	1050	15472	aspartate racemase
COG1795	210	190	178	184	130	124	122	218	226	124	116	120	1942	Formaldehyde-activating enzyme
COG1796	5158	4272	2212	5118	2324	2152	2234	4664	4854	2172	1888	3810	40858	DNA polymerase
COG1797	672	698	722	898	664	778	976	742	790	946	966	602	9454	Responsible for the amidation of carboxylic groups at position A and C of either cobyrinic acid or hydrogenobrynic acid. NH(2) groups are provided by glutamine, and one molecule of ATP is hydrogenolyzed for each amidation (By similarity)
COG1798	120	128	62	158	120	112	104	148	102	92	68	94	1308	S-adenosyl-L-methionine-dependent methyltransferase that catalyzes the trimethylation of the amino group of the modified target histidine residue in translation elongation factor 2 (EF- 2), to form an intermediate called diphthine. The three successive methylation reactions represent the second step of diphthamide biosynthesis (By similarity)
COG1799	490	612	496	680	714	548	516	580	600	538	530	536	6840	Cell division protein that is part of the divisome complex and is recruited early to the Z-ring. Probably stimulates Z-ring formation, perhaps through the cross-linking of FtsZ protofilaments. Its function overlaps with FtsA (By similarity)
COG1800	32	44	14	20	10	16	10	18	24	12	16	22	238	-
COG1801	7300	6912	4518	7394	4948	4474	5808	6912	7072	5580	5366	5992	72276	conserved protein
COG1802	4406	4790	3490	5028	3912	3602	4562	4612	4776	4130	4188	3610	51106	GntR Family Transcriptional Regulator
COG1803	160	176	222	164	246	226	364	136	142	374	422	160	2792	Methylglyoxal synthase
COG1804	20670	18906	11618	19368	12564	11558	14060	21158	20688	13608	13332	15490	193020	l-carnitine dehydratase bile acid-inducible protein F
COG1805	208	192	66	208	40	82	62	182	206	54	76	194	1570	NQR complex catalyzes the reduction of ubiquinone-1 to ubiquinol by two successive reactions, coupled with the transport of Na( ) ions from the cytoplasm to the periplasm. NqrA to NqrE are probably involved in the second step, the conversion of ubisemiquinone to ubiquinol (By similarity)
COG1806	1008	1026	584	1020	674	566	770	906	1086	720	706	866	9932	Bifunctional serine threonine kinase and phosphorylase involved in the regulation of the pyruvate, phosphate dikinase (PPDK) by catalyzing its phosphorylation dephosphorylation (By similarity)
COG1807	3018	3210	1914	3484	2182	1882	2366	2944	3054	2328	2162	2752	31296	glycosyl transferase, family 39
COG1808	170	176	24	174	54	70	14	158	138	24	10	128	1140	Membrane
COG1809	614	654	542	636	650	622	538	610	652	608	504	568	7198	phosphosulfolactate synthase activity
COG1811	372	426	182	416	274	226	160	384	362	216	218	330	3566	Membrane
COG1812	190	192	4	188	8	4	12	208	146	14	2	160	1128	Catalyzes the formation of S-adenosylmethionine from methionine and ATP (By similarity)
COG1813	58	30	26	54	56	32	26	44	36	28	26	38	454	Factor 1
COG1814	3978	3720	1562	3762	1868	1516	1702	3902	3790	1880	1708	3054	32442	integral membrane protein
COG1815	158	260	248	162	296	284	386	146	138	424	396	150	3048	Structural component of flagellum, the bacterial motility apparatus. Part of the rod structure of flagellar basal body (By similarity)
COG1816	4092	4108	2256	4148	2468	2274	2538	3704	3928	2612	2380	3088	37596	adenosine deaminase
COG1817	632	632	592	632	644	550	524	584	542	590	562	470	6954	Protein of unknown function (DUF354)
COG1818	80	64	46	68	62	40	58	90	106	36	40	76	766	THUMP domain-containing protein
COG1819	4826	4724	2838	5154	3294	2860	2958	4438	4516	2908	2734	3912	45162	Transferase
COG1820	2240	2266	1822	2410	1988	1902	1892	2078	2214	1972	1966	2096	24846	GlcNAc 6-P deacetylase
COG1821	42	28	18	16	8	20	18	30	32	28	38	10	288	ATP-grasp fold domain protein, DUF201-type
COG1823	34	152	198	188	232	198	288	54	46	312	302	120	2124	sodium dicarboxylate symporter
COG1824	248	258	158	280	94	114	126	212	236	152	92	214	2184	MgtE integral membrane region
COG1825	2862	2922	1994	3014	2364	2224	2624	2880	2948	2604	2328	2554	31318	This is one of the proteins that binds to the 5S RNA in the ribosome where it forms part of the central protuberance (By similarity)
COG1826	576	574	496	702	528	532	656	544	522	556	502	560	6748	Part of the twin-arginine translocation (Tat) system that transports large folded proteins containing a characteristic twin-arginine motif in their signal peptide across membranes. Together with TatC, TatB is part of a receptor directly interacting with Tat signal peptides. TatB may form an oligomeric binding site that transiently accommodates folded Tat precursor proteins before their translocat…
COG1827	0	2	0	0	4	0	2	12	2	0	0	2	24	domain protein
COG1828	612	588	360	678	438	368	382	632	620	364	362	438	5842	phosphoribosylformylglycinamidine synthase
COG1829	108	106	48	126	56	56	66	82	78	56	76	78	936	Ghmp kinase
COG1830	1424	1438	1136	1460	1284	1100	1232	1292	1400	1276	1144	1108	15294	Aldolase
COG1832	1506	1556	866	1526	972	870	1064	1588	1518	1050	892	1254	14662	CoA-binding domain protein
COG1833	4	6	0	0	0	0	0	2	2	0	0	2	16	DNA-(Apurinic or apyrimidinic site) lyase (EC 4.2.99.18)
COG1834	1956	2034	1280	1936	1506	1416	1266	1920	1666	1350	1304	1540	19174	amidinotransferase
COG1835	3904	4560	4532	5036	5440	4542	5382	3926	3848	5520	5216	3404	55310	Acyltransferase
COG1836	484	412	224	432	318	202	302	480	420	386	300	388	4348	Integral membrane protein DUF92
COG1837	282	238	254	278	280	268	328	288	220	252	272	246	3206	UPF0109 protein
COG1838	798	640	434	630	454	408	416	644	742	472	622	574	6834	fumarate
COG1839	290	408	32	304	36	26	28	244	280	48	44	292	2032	Adenosine specific kinase
COG1840	5524	5408	4070	6008	4506	3998	5020	5822	5456	4840	4522	4300	59474	extracellular solute-binding protein, family 1
COG1841	422	442	254	462	294	252	306	394	370	320	284	362	4162	ribosomal large subunit biogenesis
COG1842	2302	2318	1954	2300	1966	1806	1810	2148	2212	1994	1786	1704	24300	Phage shock protein A
COG1843	290	438	518	390	532	500	874	364	386	692	708	324	6016	Flagellar hook capping protein
COG1845	4344	4188	2868	4280	3514	3010	3632	4058	4222	3740	3502	3414	44772	Cytochrome C Oxidase, Subunit III
COG1846	5658	5522	3370	5586	4234	3436	3804	5420	5460	3868	3564	4352	54274	Transcriptional regulator
COG1847	1122	1164	726	1196	870	654	804	1102	1032	792	672	860	10994	Single-stranded nucleic acid binding R3H domain-containing protein
COG1848	54	52	8	54	20	12	18	48	58	26	34	30	414	Toxic component of a toxin-antitoxin (TA) module. A
COG1850	688	648	542	668	580	536	540	746	642	584	488	576	7238	RuBisCO catalyzes two reactions the carboxylation of D- ribulose 1,5-bisphosphate, the primary event in carbon dioxide fixation, as well as the oxidative fragmentation of the pentose substrate
COG1852	226	130	38	188	72	60	52	234	204	48	64	112	1428	Protein of unknown function DUF116
COG1853	3358	3752	1986	3498	2332	2124	2538	3244	3300	2750	2486	2638	34006	flavin reductase domain protein, FMN-binding
COG1854	2	4	12	12	28	28	12	0	0	14	24	4	140	Involved in the synthesis of autoinducer 2 (AI-2) which is secreted by bacteria and is used to communicate both the cell density and the metabolic potential of the environment. The regulation of gene expression in response to changes in cell density is called quorum sensing. Catalyzes the transformation of S-ribosylhomocysteine (RHC) to homocysteine (HC) and 4,5- dihydroxy-2,3-pentadione (DPD) (B…
COG1855	186	196	108	216	128	172	166	152	174	156	132	136	1922	K06865 ATPase
COG1856	136	168	70	180	96	56	62	134	138	40	46	138	1264	Elp3
COG1858	4454	4120	2852	4028	3130	2874	3698	4336	4426	3904	3566	3592	44980	cytochrome C peroxidase
COG1859	50	60	124	54	108	92	126	62	34	110	138	48	1006	Removes the 2'-phosphate from RNA via an intermediate in which the phosphate is ADP-ribosylated by NAD followed by a presumed transesterification to release the RNA and generate ADP- ribose 1''-2''-cyclic phosphate (APPR P). May function as an ADP- ribosylase (By similarity)
COG1861	196	224	192	202	200	154	310	216	220	348	356	138	2756	Acylneuraminate cytidylyltransferase
COG1862	778	812	560	800	756	596	748	878	846	728	640	720	8862	preprotein translocase, yajc subunit
COG1863	366	514	254	662	310	176	338	414	474	288	226	410	4432	monovalent cation H antiporter subunit E
COG1864	1094	1084	764	1158	802	708	810	1000	1004	698	724	940	10786	DNA RNA NON-specific endonuclease
COG1865	28	14	66	20	66	72	218	16	28	210	240	20	998	adenosylcobinamide hydrolase activity
COG1866	3286	3290	2302	3444	2752	2264	2444	3120	3236	2428	2216	2568	33350	Phosphoenolpyruvate Carboxylase
COG1867	104	122	56	146	62	64	74	94	104	72	58	74	1030	Dimethylates a single guanine residue at position 26 of a number of tRNAs using S-adenosyl-L-methionine as donor of the methyl groups (By similarity)
COG1868	610	740	704	778	706	684	890	680	596	964	816	570	8738	FliM is one of three proteins (FliG, FliN, FliM) that forms the rotor-mounted switch complex (C ring), located at the base of the basal body. This complex interacts with the CheY and CheZ chemotaxis proteins, in addition to contacting components of the motor that determine the direction of flagellar rotation (By similarity)
COG1869	54	68	32	102	36	34	38	56	50	20	46	30	566	Catalyzes the interconversion of beta-pyran and beta- furan forms of D-ribose (By similarity)
COG1871	634	570	354	616	470	372	562	528	510	528	558	474	6176	Probably deamidates glutamine residues to glutamate on methyl-accepting chemotaxis receptors (MCPs), playing an important role in chemotaxis (By similarity)
COG1872	524	446	306	520	298	300	318	484	478	354	332	402	4762	UPF0235 protein
COG1874	2826	3546	4902	3504	5840	5204	5340	2660	2734	5424	5108	2962	50050	beta-galactosidase
COG1875	2072	2296	1588	2322	1800	1552	1690	2024	2058	1810	1800	1734	22746	Phoh family
COG1876	674	662	360	754	384	354	374	664	750	420	350	596	6342	Carboxypeptidase
COG1877	2000	1948	1312	2082	1490	1432	1422	1966	1838	1566	1334	1694	20084	trehalose biosynthetic process
COG1878	3306	3032	2004	3202	2306	2092	2302	3304	3236	2300	2124	2664	31872	Cyclase family
COG1879	4618	4536	4314	4998	4724	4098	4298	4256	4344	4462	4264	3540	52452	Periplasmic binding protein LacI transcriptional regulator
COG1881	1740	1684	1076	1812	1268	1176	1374	1590	1486	1426	1418	1426	17476	phosphatidylethanolamine-binding protein
COG1882	1150	1340	590	1280	634	610	456	1222	1108	462	524	1052	10428	formate acetyltransferase
COG1883	218	144	32	222	32	10	44	264	184	46	40	178	1414	decarboxylase beta subunit
COG1884	11430	11190	7136	10988	8258	6810	8242	11332	10618	8050	8106	8888	111048	methylmalonyl-coA mutase
COG1886	320	318	300	424	352	340	438	320	226	524	582	214	4358	Flagellar motor switch protein
COG1887	550	600	430	630	494	442	418	556	566	348	366	458	5858	CDP-glycerol poly(glycerophosphate) glycerophosphotransferase
COG1889	120	102	88	138	76	68	84	106	122	68	66	80	1118	Involved in pre-rRNA and tRNA processing. Utilizes the methyl donor S-adenosyl-L-methionine to catalyze the site-specific 2'-hydroxyl methylation of ribose moieties in rRNA and tRNA. Site specificity is provided by a guide RNA that base pairs with the substrate. Methylation occurs at a characteristic distance from the sequence involved in base pairing with the guide RNA (By similarity)
COG1890	78	80	48	82	74	70	64	68	56	72	40	42	774	Ribosomal protein
COG1891	180	158	74	114	100	84	66	204	152	58	80	92	1362	UPF0264 protein
COG1892	0	0	0	0	0	0	0	6	0	0	0	0	6	Catalyzes the irreversible beta-carboxylation of phosphoenolpyruvate (PEP) to form oxaloacetate (OAA), a four- carbon dicarboxylic acid source for the tricarboxylic acid cycle (By similarity)
COG1893	3838	3750	2432	3776	2574	2360	2786	3806	3810	2718	2658	3174	37682	Catalyzes the NADPH-dependent reduction of ketopantoate into pantoic acid (By similarity)
COG1894	9732	9094	5890	8792	6646	5758	6568	8936	9158	6608	6232	7248	90662	Nadh dehydrogenase
COG1895	10	10	6	6	16	10	22	10	2	4	2	10	108	hepn domain protein
COG1896	700	678	608	634	728	552	972	684	840	918	818	510	8642	Metal Dependent Phosphohydrolase
COG1897	74	44	128	40	96	110	136	84	98	150	150	36	1146	Homoserine O-transsuccinylase
COG1898	1776	1974	1532	1828	1596	1348	1710	1748	1664	1698	1716	1494	20084	DTDP-4-dehydrorhamnose 3,5-epimerase
COG1899	2584	2212	1484	2318	1746	1532	1646	2416	2474	1706	1656	1930	23704	deoxyhypusine synthase
COG1900	0	24	0	2	0	0	0	0	0	0	0	14	40	Methanogenesis marker 16 metalloprotein
COG1901	38	26	24	18	44	18	34	14	42	58	42	18	376	Specifically catalyzes the N1-methylation of pseudouridine at position 54 (Psi54) in tRNAs (By similarity)
COG1902	6572	7476	5454	8170	6372	5718	6632	6552	6720	6460	6310	6132	78568	NADH flavin oxidoreductase, NADH oxidase
COG1903	248	386	198	350	230	190	256	216	222	224	222	228	2970	May catalyze the methylation of C-1 in cobalt-precorrin- 5 and the subsequent extrusion of acetic acid from the resulting intermediate to form cobalt-precorrin-6A (By similarity)
COG1904	860	1044	766	1026	932	758	914	1046	986	940	980	838	11090	Uronic isomerase
COG1905	2604	2782	1866	2756	2130	1862	1936	2670	2700	2154	1956	2032	27448	Nadh dehydrogenase
COG1907	238	154	60	204	110	138	130	210	196	160	120	132	1852	beta-ribofuranosylaminobenzene 5-phosphate synthase
COG1908	90	76	0	68	0	4	2	32	40	0	6	68	386	Methyl-viologen-reducing hydrogenase, delta subunit
COG1909	80	60	32	40	38	36	34	60	64	26	26	44	540	UPF0218 protein
COG1910	464	364	198	416	260	214	380	390	338	270	382	354	4030	-
COG1911	16	8	30	22	16	26	18	6	14	24	40	8	228	(ribosomal) protein
COG1912	1820	1502	958	1562	1076	888	1074	1666	1506	1180	1012	1164	15408	conserved protein
COG1913	146	216	54	168	62	40	34	156	176	40	42	166	1300	zinc metalloprotease whose natural substrate is
COG1914	2630	3088	1642	3144	1950	1690	1892	2728	2754	1956	1790	2250	27514	H( )-stimulated, divalent metal cation uptake system (By similarity)
COG1915	1514	1288	930	1334	914	788	1036	1464	1334	1008	854	1208	13672	LOR SDH bifunctional protein conserved domain protein
COG1916	142	154	110	214	124	126	194	104	156	172	182	148	1826	traB family
COG1917	2172	2260	1352	2302	1702	1386	1536	2166	2216	1558	1456	1784	21890	Cupin 2 Conserved Barrel Domain Protein
COG1918	68	56	48	56	84	54	136	96	82	122	112	60	974	ferrous iron transport protein
COG1920	526	652	334	590	340	338	304	564	590	394	302	440	5374	Guanylyltransferase that catalyzes the activation of 2- phospho-L-lactate (LP) as (2S)-lactyl-2-diphospho-5'-guanosine (LPPG), via the condensation of LP with GTP. Is involved in the biosynthesis of coenzyme F420, a hydride carrier cofactor (By similarity)
COG1921	3336	2894	1518	2896	1728	1650	1784	3170	2930	1854	1520	2210	27490	Converts seryl-tRNA(Sec) to selenocysteinyl-tRNA(Sec) required for selenoprotein biosynthesis (By similarity)
COG1922	968	862	724	910	812	686	990	876	954	960	974	804	10520	Glycosyl transferase, wecb taga cpsf family
COG1923	308	282	332	320	370	298	346	308	304	444	346	268	3926	RNA chaperone that binds small regulatory RNA (sRNAs) and mRNAs to facilitate mRNA translational regulation in response to envelope stress, environmental stress and changes in metabolite concentrations. Also binds with high specificity to tRNAs (By similarity)
COG1924	1952	1840	344	1758	336	366	330	1914	1770	340	298	1534	12782	coA-substrate-specific enzyme activase
COG1925	638	504	300	578	394	342	428	594	626	420	346	536	5706	phosphocarrier protein (HPr)
COG1926	5062	4772	1908	5060	2306	2216	2810	4694	4842	2922	2624	3776	42992	phosphoribosyltransferase
COG1928	1000	1352	900	1296	944	774	720	1040	1102	826	744	976	11674	dolichyl-phosphate-mannose-protein mannosyltransferase activity
COG1929	1550	1648	1136	1816	1202	928	1090	1340	1438	1168	1116	1206	15638	Glycerate kinase
COG1930	0	8	0	0	0	0	0	0	0	0	0	0	8	Part of the energy-coupling factor (ECF) transporter complex CbiMNOQ involved in cobalt import (By similarity)
COG1931	46	46	36	32	46	28	30	34	24	16	22	48	408	UPF0201 protein
COG1932	3136	3266	2358	3490	2534	2294	2856	3114	3352	2908	2550	2622	34480	Catalyzes the reversible conversion of 3- phosphohydroxypyruvate to phosphoserine and of 3-hydroxy-2-oxo-4- phosphonooxybutanoate to phosphohydroxythreonine (By similarity)
COG1933	302	322	282	300	300	232	242	298	286	254	224	248	3290	Possesses two activities a DNA synthesis (polymerase) and an exonucleolytic activity that degrades single stranded DNA in the 3'- to 5'-direction. Has a template-primer preference which is characteristic of a replicative DNA polymerase (By similarity)
COG1934	632	582	530	666	588	580	676	506	482	644	636	488	7010	lipopolysaccharide transport periplasmic protein lptA
COG1936	80	82	46	60	50	42	50	58	48	46	32	70	664	adenylate kinase activity
COG1937	1080	1010	576	1148	672	562	600	1004	974	630	624	812	9692	Transcriptional repressor
COG1938	152	212	88	226	106	84	78	164	228	92	70	110	1610	ATP-grasp superfamily
COG1940	10790	11162	8336	11586	9738	8466	8546	10872	10352	8632	8544	8800	115824	ROK family
COG1941	1008	1110	190	1074	128	130	164	986	892	148	198	876	6904	NADH ubiquinone oxidoreductase, 20 kda subunit
COG1942	68	110	108	134	112	128	154	92	128	162	142	66	1404	4-oxalocrotonate tautomerase
COG1943	1594	1642	1676	1710	2032	1762	2156	1688	1656	2050	1950	1328	21244	transposase
COG1944	480	578	480	534	576	492	618	358	394	532	588	384	6014	methanogenesis marker protein 1
COG1945	162	122	92	142	92	102	146	140	110	114	148	118	1488	Pyruvoyl-dependent arginine decarboxylase
COG1946	1830	1728	1102	1956	1076	1024	1050	1582	1650	1124	926	1308	16356	acyl-CoA thioesterase
COG1947	2756	2782	2038	2902	2260	1942	2464	2768	2706	2474	2452	2324	29868	Catalyzes the phosphorylation of the position 2 hydroxy group of 4-diphosphocytidyl-2C-methyl-D-erythritol (By similarity)
COG1948	186	228	140	264	160	166	164	194	248	168	164	244	2326	Excision repair cross-complementing rodent repair deficiency, complementation group 4
COG1949	1172	1174	762	1130	910	840	1128	1014	1082	992	1092	920	12216	3'-to-5' exoribonuclease specific for small oligoribonucleotides (By similarity)
COG1950	640	754	410	684	446	392	592	714	668	484	450	598	6832	Membrane
COG1951	2938	3274	1712	3558	1908	1794	2106	2992	3010	2094	1834	2616	29836	fumarate
COG1952	534	574	542	674	638	512	728	600	636	672	578	568	7256	One of the proteins required for the normal export of preproteins out of the cell cytoplasm. It is a molecular chaperone that binds to a subset of precursor proteins, maintaining them in a translocation-competent state. It also specifically binds to its receptor SecA (By similarity)
COG1953	1158	1310	1212	1262	1410	1132	1372	1128	1046	1370	1300	992	14692	cytosine purines, uracil, thiamine, allantoin permease
COG1954	40	36	30	30	16	10	2	30	36	2	0	30	262	glycerol-3-phosphate responsive antiterminator
COG1956	854	808	534	980	506	534	660	786	796	662	594	644	8358	gaf domain protein
COG1957	1826	1758	1214	1992	1290	1094	1336	1672	1704	1208	1236	1402	17732	nucleoside hydrolase
COG1958	94	106	60	136	60	58	84	114	142	86	64	86	1090	small nuclear ribonucleoprotein
COG1959	3246	3348	2086	3276	2500	2254	2638	3134	3082	2926	2376	2564	33430	Transcriptional regulator, BadM Rrf2 family
COG1960	44158	43062	30144	45072	33846	29592	32722	42676	42662	33462	31362	35712	444470	acyl-CoA dehydrogenase
COG1961	4028	4550	3952	4544	4322	4216	4422	4288	3912	4296	3994	3450	49974	Resolvase
COG1963	42	78	42	50	98	76	148	66	44	182	206	72	1104	Acid phosphatase vanadium-dependent haloperoxidase related
COG1964	1870	1912	1478	1728	1568	1428	1530	1786	1836	1512	1250	1516	19414	radical SAM domain protein
COG1965	124	134	92	206	116	72	156	124	122	108	120	146	1520	frataxin-like protein
COG1966	3236	3396	2342	3618	2606	2328	2854	3376	3274	2650	2750	2766	35196	carbon starvation protein
COG1968	3518	3358	2162	3564	2808	2270	2802	3512	3340	2804	2614	2686	35438	Catalyzes the dephosphorylation of undecaprenyl diphosphate (UPP). Confers resistance to bacitracin (By similarity)
COG1969	212	152	24	150	16	16	8	180	160	10	14	104	1046	Ni Fe-hydrogenase, b-type cytochrome subunit
COG1970	1432	1488	1016	1602	1186	1138	1278	1456	1438	1216	1228	1188	15666	Channel that opens in response to stretch forces in the membrane lipid bilayer. May participate in the regulation of osmotic pressure changes within the cell (By similarity)
COG1971	20	52	52	92	70	44	44	14	42	44	32	40	546	Probably functions as a manganese efflux pump (By similarity)
COG1972	1636	1574	1094	1658	1374	1116	1276	1814	1744	1286	1130	1396	17098	)-nucleoside
COG1974	3014	2988	2272	3166	2610	2174	2550	2816	2866	2558	2152	2370	31536	Represses a number of genes involved in the response to DNA damage (SOS response), including recA and lexA. In the presence of single-stranded DNA, RecA interacts with LexA causing an autocatalytic cleavage which disrupts the DNA-binding part of LexA, leading to derepression of the SOS regulon and eventually DNA repair (By similarity)
COG1975	4916	4644	3074	4930	3352	3176	3444	4586	4488	3558	3362	3724	47254	xanthine dehydrogenase
COG1976	86	106	46	96	72	76	60	78	80	68	80	72	920	Binds to the 60S ribosomal subunit and prevents its association with the 40S ribosomal subunit to form the 80S initiation complex in the cytoplasm
COG1977	656	720	532	720	578	424	522	622	624	570	476	508	6952	Molybdopterin converting factor (Subunit 1)
COG1978	30	24	58	26	54	58	94	20	28	70	76	34	572	Protein of unknown function (DUF458)
COG1979	48	80	150	88	122	124	214	38	54	134	170	72	1294	alcohol dehydrogenase
COG1980	348	406	178	418	162	148	212	318	354	160	168	330	3202	ec 3.1.3.11
COG1981	368	390	424	460	498	474	722	402	430	648	694	380	5890	Membrane
COG1982	2124	2196	1758	2378	1856	1604	1746	2112	1936	1688	1646	1692	22736	decarboxylase
COG1983	664	628	416	658	480	480	358	580	584	526	374	492	6240	phage shock protein C
COG1984	1534	1666	928	1652	906	884	1034	1308	1410	990	876	1204	14392	Allophanate hydrolase subunit 2
COG1985	2184	2432	1330	2522	1404	1182	1276	2246	2316	1396	1258	1796	21342	Converts 2,5-diamino-6-(ribosylamino)-4(3h)-pyrimidinone 5'-phosphate into 5-amino-6-(ribosylamino)-2,4(1h,3h)- pyrimidinedione 5'-phosphate (By similarity)
COG1986	78	80	130	94	138	148	112	88	94	126	112	70	1270	Phosphatase that hydrolyzes non-canonical purine nucleotides such as XTP and ITP to their respective diphosphate derivatives. Probably excludes non-canonical purines from DNA precursor pool, thus preventing their incorporation into DNA and avoiding chromosomal lesions
COG1987	96	170	118	174	150	168	196	142	148	202	174	132	1870	Flagellar biosynthetic protein fliq
COG1988	1142	946	712	986	760	796	924	1030	1018	842	762	780	10698	Membrane-bound metal-dependent hydrolase
COG1989	1782	1762	1120	1748	1268	1182	1686	1832	1900	1500	1496	1410	18686	Cleaves type-4 fimbrial leader sequence and methylates the N-terminal (generally Phe) residue (By similarity)
COG1990	54	92	92	62	92	96	100	74	86	78	80	28	934	The natural substrate for this enzyme may be peptidyl- tRNAs which drop off the ribosome during protein synthesis (By similarity)
COG1993	270	296	90	326	96	48	76	294	320	100	66	284	2266	Uncharacterized ACR, COG1993
COG1994	3576	3624	2540	3568	2830	2468	3184	3466	3668	3118	2920	2962	37924	metalloendopeptidase activity
COG1995	2890	3002	2206	3026	2368	2004	2658	2840	3008	2758	2562	2560	31882	Catalyzes the NAD(P)-dependent oxidation of 4- (phosphohydroxy)-L-threonine (HTP) into 2-amino-3-oxo-4- (phosphohydroxy)butyric acid which spontaneously decarboxylates to form 3-amino-2-oxopropyl phosphate (AHAP) (By similarity)
COG1996	2	2	0	4	4	0	0	4	6	0	2	4	28	DNA-dependent RNA polymerase catalyzes the transcription of DNA into RNA using the four ribonucleoside triphosphates as substrates
COG1997	0	0	0	0	0	0	6	0	0	0	0	0	6	Ribosomal protein
COG1998	10	18	10	28	12	10	14	18	20	12	18	8	178	30S ribosomal protein S27Ae
COG1999	3496	3238	2972	3460	3408	2782	3592	3196	3338	3642	3094	2714	38932	Electron transport protein SCO1 SenC
COG2000	32	34	2	30	8	2	12	50	14	8	16	24	232	domain protein
COG2001	1304	1346	1110	1440	1194	1108	1262	1356	1290	1424	1228	1214	15276	Cell division protein mraZ
COG2002	20	52	30	34	38	38	60	14	20	66	42	28	442	Transcriptional regulator AbrB family
COG2003	1750	1636	1478	1886	1532	1406	1728	1826	1786	1776	1616	1450	19870	DNA repair protein (RadC
COG2004	20	28	8	22	6	4	2	10	22	14	4	18	158	40S ribosomal protein S24
COG2005	200	262	204	348	186	230	330	196	168	294	304	168	2890	Transcriptional regulator, ModE family
COG2006	986	802	338	860	404	390	400	876	862	456	364	608	7346	iron-sulfur cluster-binding protein
COG2007	58	52	34	80	32	24	52	44	66	32	22	36	532	40S ribosomal protein S8
COG2008	3804	3752	2762	4002	3006	2510	3090	3696	3644	3174	2658	3168	39266	Aldolase
COG2009	914	956	740	1150	758	724	830	976	964	854	812	914	10592	succinate dehydrogenase, cytochrome
COG2010	6622	6370	3062	6546	3564	2942	3716	6396	6452	3736	3624	5262	58292	cytochrome c
COG2011	154	238	154	362	180	132	178	122	148	166	196	184	2214	ABC transporter (permease)
COG2012	14	16	10	10	16	16	16	26	10	16	4	8	162	DNA-dependent RNA polymerase catalyzes the transcription of DNA into RNA using the four ribonucleoside triphosphates as substrates
COG2013	1518	1532	1298	1636	1610	1256	1396	1440	1436	1466	1386	1292	17266	conserved protein
COG2014	8	6	0	8	0	0	0	4	4	0	0	8	38	Domain of unknown function (DUF364)
COG2015	1152	1290	376	1360	296	326	290	1138	1340	328	428	1032	9356	Beta-lactamase domain protein
COG2016	64	54	34	56	32	18	20	44	42	32	30	42	468	Rna-binding protein
COG2017	2180	2592	2826	2906	3182	2892	3532	2074	2176	3342	3456	2082	33240	converts alpha-aldose to the beta-anomer. It is active on D-glucose, L-arabinose, D-xylose, D-galactose, maltose and lactose (By similarity)
COG2018	290	332	246	310	342	340	276	328	314	258	330	266	3632	Roadblock lc7 family protein
COG2019	74	92	64	114	60	38	46	78	56	70	54	70	816	adenylate kinase
COG2020	2882	2638	1580	2720	1566	1398	1416	2660	2796	1636	1440	2154	24886	isoprenylcysteine carboxyl methyltransferase
COG2021	3546	3486	2412	3702	2594	2366	2706	3314	3352	2624	2422	3004	35528	homoserine O-acetyltransferase
COG2022	1786	1642	1588	1960	1862	1550	1744	1780	1900	1882	1758	1514	20966	Catalyzes the rearrangement of 1-deoxy-D-xylulose 5- phosphate (DXP) to produce the thiazole phosphate moiety of thiamine. Sulfur is provided by the thiocarboxylate moiety of the carrier protein ThiS. In vitro, sulfur can be provided by H(2)S (By similarity)
COG2023	34	8	6	52	8	12	2	14	20	6	12	28	202	tRNA 5'-leader removal
COG2025	4196	4164	2910	4456	3018	2730	2930	4066	3986	3096	2794	3322	41668	Electron transfer flavoprotein
COG2026	50	112	76	108	80	50	84	72	56	78	112	54	932	Addiction module toxin, RelE StbE family
COG2027	5146	4806	2804	4948	2930	2712	3222	4838	4832	3478	3270	3902	46888	D-alanyl-D-alanine carboxypeptidase
COG2030	6512	6910	5360	7254	6052	5172	5738	6578	6434	5958	5452	5478	72898	maoc domain protein dehydratase
COG2031	288	340	276	480	344	232	274	256	290	222	220	270	3492	Short chain fatty acid transporter
COG2032	1048	1032	950	1188	974	904	1168	1060	1122	1216	1014	862	12538	Destroys radicals which are normally produced within the cells and which are toxic to biological systems (By similarity)
COG2033	20	22	2	30	0	2	2	24	26	8	2	6	144	Superoxide reductase
COG2035	8	14	34	22	40	18	22	10	16	16	26	24	250	Membrane
COG2036	82	26	10	24	24	8	36	42	102	10	10	40	414	Core component of nucleosome. Nucleosomes wrap and compact DNA into chromatin, limiting DNA accessibility to the cellular machineries which require DNA as a template. Histones thereby play a central role in transcription regulation, DNA repair, DNA replication and chromosomal stability. DNA accessibility is regulated via a complex set of post-translational modifications of histones, also called h…
COG2037	274	246	136	208	176	160	120	280	240	180	142	156	2318	Catalyzes the transfer of a formyl group from 5-formyl tetrahydromethanopterin (5-formyl-H(4)MPT) to methanofuran (MFR) so as to produce formylmethanofuran (formyl-MFR) and tetrahydromethanopterin (H(4)MPT)
COG2038	788	754	796	960	814	756	1116	832	888	1196	1036	572	10508	Catalyzes the synthesis of alpha-ribazole-5'-phosphate from nicotinate mononucleotide (NAMN) and 5,6- dimethylbenzimidazole (DMB) (By similarity)
COG2039	268	246	248	204	272	182	254	208	272	320	290	196	2960	Removes 5-oxoproline from various penultimate amino acid residues except L-proline (By similarity)
COG2040	1178	1116	716	1090	740	632	716	1032	1036	808	674	842	10580	Homocysteine s-methyltransferase
COG2041	8562	7982	5806	8288	6292	5836	6116	8680	8196	6478	5736	6514	84486	The exact function is not known. Can catalyze the reduction of a variety of substrates like dimethyl sulfoxide, trimethylamine N-oxide, phenylmethyl sulfoxide and L-methionine sulfoxide. Cannot reduce cyclic N-oxides. Shows no activity as sulfite oxidase (By similarity)
COG2042	64	74	38	60	24	50	10	30	60	18	6	46	480	pre-rRNA processing protein involved in ribosome biogenesis (By similarity)
COG2043	104	120	86	90	84	74	110	90	88	92	116	86	1140	Uncharacterised ArCR, COG2043
COG2044	78	70	30	58	24	28	12	98	54	22	32	74	580	DsrE family
COG2045	1122	844	516	1058	698	558	668	1126	990	634	662	780	9656	2-phosphosulfolactate phosphatase
COG2046	1208	1272	674	1258	784	744	808	1338	1232	812	710	980	11820	Catalyzes the first intracellular reaction of sulfate assimilation, forming adenosine-5'-phosphosulfate (APS) from inorganic sulfate and ATP. Plays an important role in sulfate activation as a component of the biosynthesis pathway of sulfur- containing amino acids (By similarity)
COG2047	236	262	164	314	180	146	148	152	254	162	160	220	2398	PAC2 family
COG2048	784	756	450	706	474	434	426	828	728	408	356	546	6896	heterodisulfide reductase
COG2049	1176	1226	622	1358	692	704	686	1180	1028	686	586	894	10838	Allophanate hydrolase, subunit 1
COG2050	3506	3594	2490	3610	2692	2366	2842	3298	3506	2846	2666	2734	36150	thioesterase Superfamily protein
COG2051	6	12	2	20	8	12	2	12	14	4	4	8	104	40s ribosomal protein S27
COG2052	6	10	6	6	20	12	4	2	4	20	14	4	108	UPF0296 protein
COG2053	22	14	8	6	0	6	8	8	14	12	10	4	112	Ribosomal protein
COG2054	172	100	50	100	38	44	56	138	134	76	48	100	1056	Aspartate glutamate uridylate kinase
COG2055	2556	2388	1460	2476	1688	1438	1712	2620	2486	1768	1628	2120	24340	malate L-lactate dehydrogenase
COG2056	0	26	10	48	10	10	8	0	2	10	10	16	150	Na H antiporter
COG2057	2812	2794	1838	3182	2144	1764	2050	2802	2668	2032	1908	2382	28376	Key enzyme for ketone body catabolism. Transfers the CoA moiety from succinate to acetoacetate. Formation of the enzyme-CoA intermediate proceeds via an unstable anhydride species formed between the carboxylate groups of the enzyme and substrate (By similarity)
COG2058	24	40	24	46	12	28	24	34	46	34	10	22	344	Ribosomal protein
COG2059	3940	3734	2996	3788	3324	3004	3950	3994	3946	3876	3564	3448	43564	Chromate
COG2060	1254	1382	484	1502	696	566	610	1190	1290	516	546	1026	11062	One of the components of the high-affinity ATP-driven potassium transport (or KDP) system, which catalyzes the hydrolysis of ATP coupled with the exchange of hydrogen and potassium ions (By similarity)
COG2062	1736	1874	1104	1926	1278	956	1290	1870	1842	1530	1186	1436	18028	phosphohistidine phosphatase activity
COG2063	226	376	438	340	480	532	784	244	330	670	702	270	5392	Assembles around the rod to form the L-ring and probably protects the motor basal body from shearing forces during rotation (By similarity)
COG2064	2304	2146	2248	2234	2796	2366	2580	2314	2304	2640	2608	1840	28380	type ii secretion system
COG2065	1724	1868	1240	2140	1364	1134	1296	1786	1730	1466	1244	1504	18496	Also displays a weak uracil phosphoribosyltransferase activity which is not physiologically significant (By similarity)
COG2066	812	888	644	878	734	598	582	748	770	630	650	728	8662	Glutaminase
COG2067	970	1134	432	1138	428	374	712	1030	928	666	638	952	9402	lipid transport
COG2068	1066	940	750	1148	878	694	882	1024	1028	884	812	796	10902	4-diphosphocytidyl-2c-methyl-d-erythritol synthase
COG2070	6620	5912	4558	6160	5084	4556	5292	6344	6290	5248	4930	4948	65942	2-Nitropropane dioxygenase
COG2071	2504	2462	1830	2542	2110	1752	2060	2490	2634	2144	2048	2010	26586	Glutamine amidotransferase
COG2072	11326	11612	7282	11292	8390	7258	7602	10764	11072	7830	7266	8434	110128	Monooxygenase
COG2073	240	302	192	338	238	212	310	192	242	230	246	192	2934	cobalamin (vitamin B12) biosynthesis CbiG protein
COG2074	268	270	174	276	198	188	170	332	300	200	194	218	2788	2-Phosphoglycerate kinase
COG2075	30	42	28	16	10	8	12	16	26	26	16	8	238	Ribosomal protein
COG2076	512	572	470	598	492	434	572	520	498	502	500	426	6096	Multidrug Resistance protein
COG2077	114	124	38	164	52	48	100	112	64	70	54	82	1022	Has antioxidant activity. Could remove peroxides or H(2)O(2) (By similarity)
COG2078	472	336	224	324	234	196	190	330	358	192	212	290	3358	ammecr1 domain-containing protein
COG2079	5912	5800	2964	6022	3238	2750	3690	5932	5600	3770	3696	4980	54354	MMGE PRPD family protein
COG2080	7438	7234	4648	7510	5032	4582	5358	7130	7072	5100	4888	5764	71756	(2Fe-2S)-binding domain protein
COG2081	2048	1978	1506	2154	1672	1466	2024	2154	2074	1912	1844	1696	22528	hi0933 family
COG2082	202	254	302	270	328	274	342	192	168	282	344	174	3132	Precorrin-8x methylmutase
COG2084	8208	7846	4994	7912	5118	4596	5566	7828	7998	5646	5312	6544	77568	Dehydrogenase
COG2085	2972	3084	1620	3278	1930	1672	2222	2712	2706	2162	2060	2486	28904	NADP oxidoreductase, coenzyme f420-dependent
COG2086	3590	3568	2420	3796	2616	2396	2410	3546	3492	2442	2492	2758	35526	Electron transfer flavoprotein
COG2087	438	458	380	590	442	442	550	478	516	530	516	398	5738	Adenosylcobinamide kinase
COG2088	8	12	8	24	2	14	14	12	8	18	14	10	144	Could be involved in septation (By similarity)
COG2089	1598	1510	970	1590	1136	992	1276	1528	1652	1228	1174	1146	15800	synthase
COG2090	62	68	18	80	22	28	20	74	38	18	18	62	508	Domain of unknown function (DUF371)
COG2091	498	506	498	524	516	600	732	560	598	664	686	480	6862	4'-phosphopantetheinyl transferase
COG2092	36	52	8	64	16	24	32	38	42	20	10	24	366	Promotes the exchange of GDP for GTP in EF-1-alpha GDP, thus allowing the regeneration of EF-1-alpha GTP that could then be used to form the ternary complex EF-1-alpha GTP AAtRNA (By similarity)
COG2093	10	6	10	12	8	6	8	4	6	2	6	10	88	DNA-directed RNA polymerase, subunit e'
COG2094	1630	1676	1106	1924	1284	1126	1378	1590	1612	1336	1354	1278	17294	3-methyladenine DNA glycosylase
COG2095	1428	1384	1008	1442	1012	1070	1076	1382	1336	1114	1136	1136	14524	multiple antibiotic resistance (MarC)-related protein
COG2096	2138	2024	1430	2110	1540	1404	1796	2140	2130	1722	1620	1620	21674	cob(I)yrinic acid a,c-diamide adenosyltransferase activity
COG2097	32	32	18	10	32	18	28	16	16	26	30	22	280	(ribosomal) protein
COG2099	108	166	168	180	256	158	246	86	88	274	232	100	2062	precorrin-6x reductase
COG2101	58	54	14	34	42	28	22	48	52	36	32	48	468	General factor that plays a role in the activation of archaeal genes transcribed by RNA polymerase. Binds specifically to the TATA box promoter element which lies close to the position of transcription initiation (By similarity)
COG2102	510	568	400	564	418	326	458	530	472	486	380	408	5520	ATP- binding
COG2103	1664	1584	1034	1636	1284	936	1194	1578	1628	1188	1080	1466	16272	Specifically catalyzes the cleavage of the D-lactyl ether substituent of MurNAc 6-phosphate, producing GlcNAc 6- phosphate and D-lactate
COG2104	148	166	72	188	110	76	116	142	176	110	136	106	1546	Thiamine biosynthesis protein thiS
COG2105	116	104	94	110	116	84	102	124	106	108	98	116	1278	aig2 family
COG2106	154	100	52	118	72	38	70	96	108	54	62	120	1044	chromosome 9 open reading frame 114
COG2107	1400	1266	718	1410	690	622	926	1350	1304	930	758	1004	12378	periplasmic solute-binding protein
COG2108	0	0	0	4	0	0	0	6	0	0	0	0	10	radical SAM domain protein
COG2109	448	466	430	590	574	566	542	520	430	610	570	388	6134	Cob-I-yrinic acid a,c-diamide adenosyltransferase
COG2110	1512	1242	872	1330	1168	978	916	1314	1222	932	944	1028	13458	appr-1-p processing domain protein
COG2111	286	256	134	274	180	134	154	360	284	112	150	252	2576	Monovalent cation H antiporter subunit
COG2112	96	56	102	52	54	88	84	64	80	56	54	58	844	serine threonine protein kinase
COG2113	492	870	714	1264	720	710	786	532	598	740	670	540	8636	Glycine betaine
COG2114	19906	20336	11304	19704	12164	10812	13090	19310	19118	13248	12488	15166	186646	Guanylate Cyclase
COG2115	2110	2032	1690	2114	1900	1490	1678	1986	2150	1630	1644	1620	22044	Xylose isomerase
COG2116	940	916	554	1028	570	532	718	934	968	662	512	782	9116	formate transmembrane transporter activity
COG2118	8	14	42	8	22	10	16	14	22	32	12	12	212	DNA-binding protein
COG2119	374	372	218	448	272	228	336	418	398	346	378	294	4082	transmembrane protein 165
COG2120	9516	9152	4976	9264	5442	4864	5336	9208	8806	5568	5520	7192	84844	lmbE family
COG2121	784	698	350	662	420	312	632	768	800	544	520	578	7068	Domain of unknown function (DUF374)
COG2122	136	108	52	106	50	48	106	146	164	100	104	74	1194	apbe family lipoprotein
COG2123	138	78	60	124	74	82	70	108	124	66	62	118	1104	Exosome complex
COG2124	12556	12740	10098	12300	11800	10390	10188	12296	11976	10288	10258	9340	134230	Cytochrome p450
COG2125	72	54	44	62	22	22	44	42	42	28	24	56	512	40s ribosomal protein s6
COG2126	2	2	0	0	0	0	0	0	6	0	0	0	10	Binds to the 23S rRNA (By similarity)
COG2127	788	800	546	888	682	606	630	704	796	652	656	618	8366	protein catabolic process
COG2128	3906	3936	2660	4118	3030	2642	2768	4040	4028	3038	2810	3076	40052	Antioxidant protein with alkyl hydroperoxidase activity. Required for the reduction of the AhpC active site cysteine residues and for the regeneration of the AhpC enzyme activity (By similarity)
COG2129	1706	1514	1054	1516	958	974	1020	1638	1516	1138	1098	1216	15348	metallophosphoesterase
COG2130	1768	2054	2020	2112	2108	1770	2214	1926	2034	2204	1986	1522	23718	alcohol dehydrogenase
COG2131	510	404	208	394	274	226	410	476	386	360	296	360	4304	dCMP deaminase activity
COG2132	23304	22220	10340	22988	11810	10158	11538	21914	22186	11542	10702	17838	196540	Multicopper oxidase
COG2133	23710	22156	18126	23866	20780	18326	24016	23384	23268	24312	23092	18634	263670	Dehydrogenase
COG2134	0	6	2	2	4	2	14	2	0	0	0	0	32	cdp-diacylglycerol pyrophosphatase
COG2135	1892	1982	1386	2124	1672	1528	1816	1808	1816	1922	1606	1624	21176	conserved protein
COG2137	1056	1024	538	1128	670	614	830	996	958	714	694	900	10122	Modulates RecA activity (By similarity)
COG2138	1046	1240	784	1120	882	678	702	1114	936	748	918	950	11118	cobalamin (vitamin b12) biosynthesis cbix protein
COG2139	38	24	28	34	10	12	30	22	40	12	10	24	284	(ribosomal) protein
COG2140	48	44	20	62	26	22	20	70	48	40	36	36	472	Oxalate decarboxylase
COG2141	23798	24334	15268	24924	17960	15644	17048	23390	22752	17392	16382	18206	237098	Monooxygenase
COG2142	520	578	626	716	770	556	538	528	510	602	568	496	7008	succinate dehydrogenase activity
COG2143	396	300	92	338	132	114	160	356	378	148	146	310	2870	thioredoxin, soxw
COG2144	158	262	136	270	150	132	154	208	190	160	186	170	2176	AIR synthase related protein
COG2145	164	202	50	162	112	66	72	166	194	86	66	146	1486	4-methyl-5-beta-hydroxyethylthiazole kinase
COG2146	2122	2192	1508	2230	1652	1568	1836	1892	2046	2004	1840	1674	22564	nitrite reductase (nad(p)h) small subunit
COG2147	48	60	40	66	42	38	66	48	42	78	44	32	604	ribosomal protein L19
COG2148	8678	8688	6324	8640	7394	6216	8076	8552	8466	8016	7352	6916	93318	sugar transferase
COG2149	326	376	142	384	120	100	124	290	304	212	144	294	2816	Membrane
COG2151	2166	2106	1404	2222	1536	1460	1546	2226	2188	1540	1652	1716	21762	fes assembly suf system protein
COG2152	1884	2008	1292	2216	1470	1364	1202	1670	1770	1386	1276	1708	19246	Glycosidase
COG2153	178	314	230	296	286	252	318	212	180	266	234	210	2976	-acetyltransferase
COG2154	1228	1216	774	1222	912	820	978	1104	1058	1010	920	954	12196	4-alpha-hydroxytetrahydrobiopterin dehydratase activity
COG2155	268	190	92	210	92	88	110	188	192	110	104	126	1770	Conserved Protein
COG2156	380	460	226	522	226	172	222	428	422	216	184	370	3828	One of the components of the high-affinity ATP-driven potassium transport (or KDP) system, which catalyzes the hydrolysis of ATP coupled with the exchange of hydrogen and potassium ions. The C subunit may be involved in assembly of the KDP complex (By similarity)
COG2157	2	2	4	0	0	4	12	0	0	8	2	2	36	ribosomal protein
COG2159	13802	13200	9116	13290	9712	8564	9820	13834	13056	10582	9648	10878	135502	amidohydrolase 2
COG2160	888	1004	666	924	926	762	740	986	842	760	798	780	10076	Catalyzes the conversion of L-arabinose to L-ribulose (By similarity)
COG2161	42	54	58	62	58	42	100	42	62	68	38	60	686	prevent-host-death family
COG2162	872	666	576	650	588	524	598	836	646	564	520	618	7658	N-acetyltransferase
COG2163	16	10	20	10	4	8	8	8	0	44	14	14	156	(ribosomal) protein
COG2164	106	122	72	80	48	44	76	86	92	76	68	116	986	Pfam:DUF369
COG2165	804	926	828	984	876	830	1338	778	836	1208	1284	852	11544	General secretion pathway protein
COG2166	488	494	456	514	498	406	400	446	470	452	370	464	5458	Fe-S metabolism associated
COG2167	2	2	0	0	0	0	0	0	0	0	0	0	4	Ribosomal protein
COG2168	0	10	0	0	0	0	0	0	0	0	0	0	10	Part of a sulfur-relay system required for 2-thiolation of 5-methylaminomethyl-2-thiouridine (mnm(5)s(2)U) at tRNA wobble positions (By similarity)
COG2169	1262	1150	784	1358	892	868	878	1196	1114	810	744	952	12008	Transcriptional regulator
COG2170	4446	4590	3148	4660	3720	3298	3466	4154	4014	3564	3442	3390	45892	ATP-dependent carboxylate-amine ligase (By similarity)
COG2171	2692	2526	1870	2756	2222	1832	2110	2664	2610	2200	2078	2078	27638	Catalyzes the conversion of the cyclic tetrahydrodipicolinate (THDP) into the acyclic N-succinyl-L-2- amino-6-oxopimelate using succinyl-CoA (By similarity)
COG2172	2440	2310	1090	2234	1376	1136	1228	2080	2406	1306	1218	1784	20608	anti-sigma regulatory factor serine threonine protein kinase
COG2173	734	802	460	842	642	536	562	812	788	620	626	720	8144	zinc D-Ala-D-Ala carboxypeptidase activity
COG2175	2730	2624	1852	2766	2122	1900	2094	2794	2474	2090	1880	2264	27590	dioxygenase
COG2176	816	756	336	672	424	340	620	738	860	544	612	518	7236	Required for replicative DNA synthesis. This DNA polymerase also exhibits 3' to 5' exonuclease activity (By similarity)
COG2177	3012	2946	2004	3044	2214	1908	2402	2960	2904	2372	2238	2264	30268	Part of the ABC transporter FtsEX involved in
COG2178	228	266	184	208	138	144	114	222	232	122	82	158	2098	translin
COG2179	0	16	0	14	0	0	0	0	0	0	0	4	34	had superfamily (subfamily IIIa) phosphatase
COG2180	870	930	338	858	344	302	374	856	824	326	332	794	7148	Nitrate reductase
COG2181	1080	1208	354	1346	434	344	388	1152	1186	456	352	892	9192	nitrate reductase, gamma subunit
COG2182	870	870	428	872	558	482	486	822	806	420	442	662	7718	extracellular solute-binding protein, family 1
COG2183	1542	1606	1484	1808	1598	1370	1880	1714	1838	1800	1652	1398	19690	domain protein
COG2184	24	58	94	66	124	86	246	20	62	264	276	32	1352	cell filamentation protein
COG2185	3696	3432	2534	3462	3046	2920	2916	3390	3684	3156	3056	2762	38054	Methylmalonyl-coA mutase
COG2186	3540	4198	4168	4618	4968	4178	4806	3562	3464	4916	4880	3124	50422	GntR family transcriptional regulator
COG2187	864	874	188	744	226	194	272	922	832	256	278	616	6266	Aminoglycoside phosphotransferase
COG2188	2708	3292	2498	3646	2896	2590	2808	2720	2798	3072	3000	2466	34494	GntR family transcriptional regulator
COG2189	592	680	748	702	906	826	778	634	618	868	716	542	8610	DNA methylase
COG2190	150	172	210	172	216	192	194	138	194	226	280	124	2268	pts system
COG2191	98	68	102	62	124	114	150	70	74	226	132	86	1306	Formylmethanofuran dehydrogenase subunit E
COG2192	3300	3212	2464	3376	2944	2602	2988	3158	3022	3030	3006	2534	35636	K00612 carbamoyltransferase EC 2.1.3
COG2193	1130	1060	968	1354	1136	924	1332	1072	1092	1318	1192	976	13554	Iron-storage protein
COG2194	424	570	596	540	666	698	864	446	600	808	732	434	7378	sulfuric ester hydrolase activity
COG2195	3144	3046	1952	3006	2064	1788	1770	3074	2882	1818	1758	2432	28734	Cleaves the N-terminal amino acid of tripeptides (By similarity)
COG2197	29454	30206	20822	30698	24668	21122	22540	27990	27826	22950	22358	23322	303956	Two component transcriptional regulator, LuxR family
COG2198	40	94	80	124	112	98	126	48	76	136	100	44	1078	Histidine kinase
COG2199	3700	4192	4262	4316	4920	4280	5426	3600	3662	5168	5010	3438	51974	Diguanylate cyclase
COG2200	2828	3548	3276	3492	3930	3098	4402	2888	3160	3938	4170	2860	41590	Diguanylate cyclase phosphodiesterase
COG2201	6942	6230	5654	6504	6702	5674	7930	6582	6512	7888	7228	5206	79052	protein-glutamate methylesterase activity
COG2202	4904	5364	3726	5432	4012	3562	4652	4772	5266	4674	4294	4066	54724	Histidine kinase
COG2203	4690	4842	3020	4542	3370	2858	3812	4426	4510	3674	3438	3612	46794	Histidine kinase
COG2204	40460	37246	24142	38132	26298	23516	30960	39088	38148	31078	29120	31536	389724	two component, sigma54 specific, transcriptional regulator, Fis family
COG2205	5376	5460	3082	5468	3570	3018	3640	5328	5338	3816	3538	4014	51648	Histidine kinase
COG2206	8964	8452	6010	9136	6836	5924	7238	8402	8540	7506	6974	6614	90596	Metal Dependent Phosphohydrolase
COG2207	3864	4140	3298	4976	4052	3218	4352	3668	4172	4296	4172	3478	47686	Transcriptional Regulator AraC Family
COG2208	11812	11816	8174	11660	8728	7846	8836	11852	11776	9132	9018	8920	119570	protein serine threonine phosphatase
COG2209	36	50	0	40	0	2	20	68	20	4	2	50	292	NQR complex catalyzes the reduction of ubiquinone-1 to ubiquinol by two successive reactions, coupled with the transport of Na( ) ions from the cytoplasm to the periplasm. NqrA to NqrE are probably involved in the second step, the conversion of ubisemiquinone to ubiquinol (By similarity)
COG2210	1030	1124	168	1144	188	146	152	1064	1074	170	178	854	7292	pyridine nucleotide-disulfide oxidoreductase
COG2211	1526	1596	1110	1596	1426	1270	1618	1592	1662	1366	1316	1432	17510	symporter activity
COG2212	106	142	124	130	84	112	142	120	94	154	156	112	1476	monovalent cation H antiporter subunit F
COG2213	390	670	450	520	440	402	492	350	392	442	442	380	5370	PTS system mannitol-specific
COG2214	2782	2932	2264	2960	2570	2096	2774	2918	2816	2604	2582	2318	31616	DNAj domain protein
COG2215	236	172	172	210	212	150	174	228	242	144	134	140	2214	high-affinity nickel-transporter
COG2216	1776	2012	654	2316	736	662	882	1742	2042	686	742	1512	15762	One of the components of the high-affinity ATP-driven potassium transport (or KDP) system, which catalyzes the hydrolysis of ATP coupled with the exchange of hydrogen and potassium ions (By similarity)
COG2217	22408	22646	11438	23618	12658	11400	13148	22048	21514	13192	12360	17880	204310	p-type ATPase
COG2218	200	164	74	136	100	66	88	174	146	96	100	82	1426	formylmethanofuran dehydrogenase, subunit C
COG2219	96	114	58	128	118	60	74	70	92	62	104	74	1050	DNA primase is the polymerase that synthesizes small RNA primers for the Okazaki fragments on both template strands at replication forks during chromosomal DNA synthesis (By similarity)
COG2220	4598	4588	2778	4670	3370	2732	3826	4470	4408	3630	3596	3714	46380	Hydrolase
COG2221	342	334	4	314	0	6	0	356	318	0	2	282	1958	sulfite reductase
COG2222	1116	1362	1160	1482	1180	1074	1398	1242	1166	1210	1052	1070	14512	carbohydrate binding
COG2223	5014	5290	2688	5540	3174	2596	3156	4946	4884	3224	3008	4350	47870	Transporter
COG2224	2774	2802	1890	2754	2096	2082	2088	2624	2804	2080	2058	2334	28386	Isocitrate lyase
COG2225	4998	5174	3654	5272	4348	3438	4098	4678	4934	3894	3832	4330	52650	malate synthase
COG2226	4726	4638	2894	4866	2942	2608	3160	5042	4844	3232	3002	3678	45632	Methyltransferase required for the conversion of demethylmenaquinone (DMKH2) to menaquinone (MKH2)
COG2227	2368	2232	1834	2552	1896	1840	2292	2352	2208	2264	2126	1930	25894	Non-specific O-methyltransferase that catalyzes the 2 O- methylation steps in the ubiquinone biosynthetic pathway (By similarity)
COG2229	358	342	374	378	528	468	460	386	374	400	422	286	4776	atp gtp-binding protein
COG2230	5596	6308	3690	6236	4252	3566	4172	5528	5550	4338	3848	4934	58018	cyclopropane-fatty-acyl-phospholipid synthase
COG2231	28	30	18	12	8	22	26	18	18	30	10	16	236	Hhh-gpd family
COG2232	188	128	104	160	78	64	94	204	172	80	72	72	1416	ATP-grasp domain
COG2233	1084	1284	936	1444	1018	950	1028	1038	1240	998	892	1064	12976	permease
COG2234	21750	21180	14798	21986	17078	14952	17534	21434	21004	17990	16660	18026	224392	peptidase m28
COG2235	1866	2054	1390	2108	1486	1298	1324	1946	1970	1308	1260	1578	19588	Arginine dihydrolase
COG2236	460	294	152	392	238	180	240	350	434	254	208	286	3488	phosphoribosyltransferase
COG2237	116	144	86	142	100	130	46	108	130	70	60	96	1228	Domain of unknown function (DUF373)
COG2238	146	244	234	218	352	254	196	82	100	184	186	202	2398	Ribosomal protein
COG2239	5448	5624	3488	5592	4136	3530	4016	5408	5356	4102	3906	4488	55094	magnesium ion transmembrane transporter activity
COG2240	444	568	250	604	284	206	206	406	386	274	206	398	4232	Pyridoxal kinase
COG2241	126	126	128	132	162	150	166	68	108	162	200	100	1628	precorrin-6y C5,15-methyltransferase
COG2242	266	326	362	474	372	350	356	228	164	396	372	220	3886	precorrin-6y C5,15-methyltransferase
COG2243	416	498	508	558	566	474	542	346	424	564	538	346	5780	Precorrin-2 c20-methyltransferase
COG2244	4048	3702	3282	3800	3858	3204	4200	3930	4136	4190	3888	3112	45350	Polysaccharide biosynthesis protein
COG2246	206	270	150	304	174	136	156	238	206	156	102	248	2346	Gtra family
COG2247	506	628	226	518	326	262	364	430	498	400	350	482	4990	Cell wall binding repeat 2-containing protein
COG2248	32	36	6	20	14	12	20	30	40	12	10	16	248	UPF0282 protein
COG2249	1002	1092	652	1224	732	624	1120	976	1038	1154	1106	870	11590	(NAD(P)H dehydrogenase) (Quinone)
COG2250	12	20	8	10	24	8	16	20	6	24	32	12	192	Hepn domain protein
COG2251	1152	1122	564	1138	740	566	538	1146	1158	548	510	840	10022	RecB family nuclease
COG2252	2422	2652	1934	2660	2226	1756	2198	2402	2484	2278	2052	2036	27100	Xanthine uracil vitamin C permease
COG2253	0	0	0	0	0	2	10	0	0	8	4	0	24	Nucleotidyl transferase of unknown function (DUF1814)
COG2255	4184	3976	2792	4020	3228	2574	3136	4078	3870	3232	3032	3158	41280	The RuvA-RuvB complex in the presence of ATP renatures cruciform structure in supercoiled DNA with palindromic sequence, indicating that it may promote strand exchange reactions in homologous recombination. RuvAB is a helicase that mediates the Holliday junction migration by localized denaturation and reannealing (By similarity)
COG2256	4934	4926	3616	5218	3834	3302	4072	5072	4786	4380	4088	4048	52276	Recombination factor protein RarA
COG2257	40	68	90	116	88	70	140	46	44	136	144	58	1040	flagellar
COG2258	1554	1330	906	1568	1006	810	882	1474	1248	1034	938	1222	13972	mosc domain containing protein
COG2259	2466	2486	1672	2532	1898	1596	2122	2366	2376	2130	1998	1750	25392	doxx family
COG2260	4	0	0	4	0	0	0	0	2	0	0	2	12	rRNA processing
COG2261	564	524	364	544	422	378	410	612	596	400	488	504	5806	Transglycosylase-associated protein
COG2262	5364	5246	3768	5224	4066	3502	3876	5226	4992	4130	3828	3964	53186	GTPase that associates with the 50S ribosomal subunit and may have a role during protein synthesis or ribosome biogenesis (By similarity)
COG2263	0	0	0	0	2	0	14	0	0	10	14	0	40	Methyltransferase
COG2264	3116	2922	2138	3258	2212	2086	2306	3116	2968	2360	2280	2432	31194	Methylates ribosomal protein L11 (By similarity)
COG2265	4390	4364	3230	4568	3680	3086	4200	4206	4346	4230	3824	3464	47588	catalyzes the formation of 5-methyl-uridine at position
COG2266	62	70	48	124	52	58	54	66	82	50	54	46	766	GTP adenosylcobinamide-phosphate
COG2267	2250	2562	1680	3012	1806	1608	1994	2360	2340	1892	1822	2062	25388	alpha beta hydrolase fold
COG2268	2090	1906	1936	1942	2238	1924	2516	2182	2120	2538	2258	1784	25434	Band 7 protein
COG2269	344	368	224	354	266	288	442	338	330	404	402	240	4000	With EpmB is involved in the beta-lysylation step of the post-translational modification of translation elongation factor P (EF-P). Catalyzes the ATP-dependent activation of (R)-beta-lysine produced by EpmB, forming a lysyl-adenylate, from which the beta- lysyl moiety is then transferred to the epsilon-amino group of a conserved specific lysine residue in EF-P (By similarity)
COG2270	3486	3512	1888	3358	1976	1740	2098	3308	3422	2236	1920	2844	31788	Major Facilitator superfamily
COG2271	598	592	270	638	398	344	346	522	618	290	294	464	5374	transporter
COG2272	3958	4098	2814	4078	3100	2762	3320	3824	4094	3224	2914	3386	41572	Carboxylesterase
COG2273	1344	1496	1884	1450	2268	1860	2622	1246	1332	2634	2398	1258	21792	hydrolase family 16
COG2274	1996	2442	2782	2282	3210	2922	3120	2126	2118	3252	2780	1718	30748	(ABC) transporter
COG2301	3732	3670	3168	3796	3452	3020	3430	3608	3670	3316	3134	3110	41106	citrate lyase
COG2302	0	30	0	14	0	0	0	2	2	0	0	10	58	s4 domain protein
[truncated: 41,466 more rows]
