# Supplementary material for: Host genotype-specific rhizosphere fungus enhances drought resistance in wheat
Source: Microbiome. 2024 Mar 4;12:44. doi: 10.1186/s40168-024-01770-8 (PMC10910722; doi:10.1186/s40168-024-01770-8)
Supplement: Supplementary file 7 — Additional file 6. [file 40168_2024_1770_MOESM6_ESM.xls]

#Family	SQ_YH_1	SQ_CS_3	YL_YH_2	SQ_CS_2	YL_YH_3	YL_YH_1	YL_CS_1	SQ_YH_3	SQ_YH_2	YL_CS_3	YL_CS_2	SQ_CS_1	Total	Description
AA1	16634	15674	8370	16202	9714	8238	9554	15526	15784	9490	8768	12644	146598	Laccase / p-diphenol:oxygen oxidoreductase / ferroxidase (EC 1.10.3.2); ; ferroxidase (EC 1.10.3.-); Laccase-like multicopper oxidase (EC 1.10.3.-)
AA10	72	62	354	56	520	342	482	98	68	452	576	80	3162	AA10 (formerly CBM33) proteins are copper-dependent lytic polysaccharide monooxygenases (LPMOs); some proteins have been shown to act on chitin, others on cellulose;
AA11	0	4	0	0	0	0	0	0	0	0	0	2	6	AA11 proteins are copper-dependent lytic polysaccharide monooxygenases (LPMOs); cleavage of chitin chains with oxidation of C-1 has been demonstrated for a AA11 LPMO from Aspergillus oryzae;
AA12	3634	3434	2790	3732	3250	2922	3552	3446	3508	3556	3460	2868	40152	The pyrroloquinoline quinone-dependent oxidoreductase activity was demonstrated for the CC1G_09525 protein of Coprinopsis cinerea.
AA1_1	24	4	4	0	4	6	2	20	10	0	2	0	76	AA1's subfamily
AA1_2	16	24	38	20	28	24	42	44	28	26	28	26	344	AA1's subfamily
AA1_3	224	186	98	154	92	94	116	144	164	78	80	190	1620	AA1's subfamily
AA2	2394	2332	2218	2592	2476	2010	2238	2254	2470	2416	2070	1958	27428	manganese peroxidase (EC 1.11.1.13); versatile peroxidase (EC 1.11.1.16); lignin peroxidase (EC 1.11.1.14); peroxidase (EC 1.11.1.-)
AA3	19058	18168	12438	18768	14580	12066	13832	18300	18156	14176	13156	14714	187412	cellobiose dehydrogenase (EC 1.1.99.18); glucose 1-oxidase (EC 1.1.3.4); aryl alcohol oxidase (EC 1.1.3.7); alcohol oxidase (EC 1.1.3.13); pyranose oxidase (EC 1.1.3.10)
AA3_1	1896	1960	1292	2038	1354	1200	1450	1816	1794	1490	1362	1622	19274	AA3's subfamily
AA3_2	3108	3116	2392	3118	2514	2168	2646	2970	3140	2648	2590	2532	32942	AA3's subfamily
AA3_3	400	326	264	324	316	292	356	374	386	378	350	292	4058	AA3's subfamily
AA3_4	262	376	222	344	142	192	174	234	234	148	164	184	2676	AA3's subfamily
AA4	4748	4112	3282	4660	3626	3330	3968	4286	4308	3894	3486	3586	47286	vanillyl-alcohol oxidase (EC 1.1.3.38)
AA5	4512	4248	3598	4296	4104	3634	4694	4502	4424	4672	4286	3408	50378	Oxidase with oxygen as acceptor (EC 1.1.3.-); galactose oxidase (EC 1.1.3.9); glyoxal oxidase (EC 1.2.3.15); alcohol oxidase (EC 1.1.3.13)
AA5_1	44	46	0	36	2	4	0	36	20	0	0	22	210	AA5's subfamily
AA5_2	124	206	250	230	204	188	368	124	136	352	300	140	2622	AA5's subfamily
AA6	2050	2450	1772	2608	1982	1648	2054	2048	2254	1998	1808	1868	24540	1,4-benzoquinone reductase (EC. 1.6.5.6)
AA7	15694	16212	9156	16678	10410	9452	9398	15792	15390	9972	9724	12590	150468	glucooligosaccharide oxidase (EC 1.1.3.-); chitooligosaccharide oxidase (EC 1.1.3.-)
AA8	180	176	118	146	88	118	118	132	178	130	70	140	1594	Iron reductase domain
AA9	0	0	4	0	0	4	2	0	0	2	0	0	12	AA9 (formerly GH61) proteins are copper-dependent lytic polysaccharide monooxygenases (LPMOs); cleavage of cellulose chains with oxidation of various carbons (C-1, C-4 and C-6) has been reported several times in the literature;
CBM10	0	2	0	0	2	0	2	0	0	0	6	0	12	Modules of approx. 50 residues. The cellulose-binding function has been demonstrated in one case.
CBM11	196	122	80	150	140	102	218	100	130	216	216	106	1776	Modules of approx. 180-200 residues. The CBM11 of Clotridium thermocellum Cel26A-Cel5E has been shown to bind both beta-1,4-glucan and beta-1,3-1,4-mixed linked glucans.
CBM12	0	2	6	0	0	4	0	6	2	4	6	0	30	Modules of approx. 40-60 residues. The majority of these modules is found among chitinases where the function is chitin-binding. Distantly related to the CBM5 family.
CBM13	558	556	1584	514	2078	1838	1534	510	616	1486	1620	380	13274	Modules of approx. 150 residues which always appear as a threefold internal repeat. The only apparent exception to this, xylanase II of Actinomadura sp. FC7 (GenBank U08894), is in fact not completely sequenced. These modules were first identified in several plant lectins such as ricin or agglutinin of Ricinus communis which bind galactose residues. The three-dimensional structure of a plant lect…
CBM14	0	0	0	2	0	8	4	2	2	14	4	0	36	Modules of approx. 70 residues. The chitin-binding function has been demonstrated in several cases. These modules are found attached to a number of chitinase catalytic domains, but also in non-catalytic proteins either in isolation or as multiple repeats; chitin binding (EC IIa.chitin)
CBM15	4	20	64	16	78	56	86	0	6	86	70	14	500	Binding to xylan and xylooligosaccharides has been demonstrated in the case of Xyn10C of Cellvibrio mixtus.
CBM16	518	620	314	544	480	350	508	454	466	510	488	536	5788	Carbohydrate-binding module 16. Binding to cellulose and glucomannan demonstrated [B. Bae et al (2008) J Biol Chem. 283:12415-25 (PMID: 18025086)]
CBM18	0	8	0	0	0	0	0	0	0	0	0	0	8	Modules of approx. 40 residues. The chitin-binding function has been demonstrated in many cases. These modules are found attached to a number of chitinase catalytic domains, but also in non-catalytic proteins either in isolation or as multiple repeats.
CBM2	112	130	414	132	576	460	272	242	130	314	404	138	3324	Modules of approx. 100 residues and which are found in a large number of bacterial enzymes. The cellulose-binding function has been demonstrated in many cases. Several of these modules have been shown to also bind chitin or xylan.
CBM20	222	228	130	260	120	92	178	204	256	158	178	186	2212	The granular starch-binding function has been demonstrated in several cases. Interact strongly with cyclodextrins. Often designated as starch-binding domains (SBD).
CBM21	16	4	10	12	8	4	4	18	36	16	4	8	140	Modules of approx. 100 residues. The granular starch-binding function has been demonstrated in one case. Sometimes designated as starch-binding domains (SBD).
CBM22	146	146	184	148	226	236	306	132	186	296	334	126	2466	A xylan binding function has been demonstrated in several cases and affinity with mixed beta-1,3/beta-1,4-glucans in one. In several cases a thermostabilizing effect has also been seen.
CBM23	116	84	44	104	66	58	98	80	118	70	74	96	1008	Mannan-binding function demonstrated in one case.
CBM25	2	6	4	4	0	2	6	6	2	4	4	0	40	Starch-binding function demonstrated in one case.
CBM3	18	10	86	18	86	90	40	26	12	36	40	20	482	Modules of approx. 150 residues found in bacterial enzymes. The cellulose-binding function has been demonstrated in many cases. In one instance binding to chitin has been reported.
CBM30	38	40	80	56	76	58	84	42	24	86	74	44	702	Binding to cellulose has been demonstrated for the N-terminal module of Fibrobacter succinogenes CelF.
CBM32	2256	2460	2480	2618	2994	2552	3248	2152	2396	3378	2978	1976	31488	Binding to galactose and lactose has been demonstrated for the module of Micromonospora viridifaciens sialidase (PMID: 16239725). Binding to polygalacturonic acid has been shown for a Yersinia member (PMID: 17292916). Binding to LacNAc (beta-D-galactosyl-1,4-beta-D-N-acetylglucosamine) has been shown for an N-acetylglucosaminidase from Clostridium perfingens (PMID: 16990278).
CBM34	96	88	32	94	48	24	30	68	104	40	22	52	698	Modules of approx. 120 residues. Granular starch-binding function has been demonstrated in the case of Thermoactinomyces vulgaris R-47 Î±-amylase 1 (TVAI).
CBM35	612	496	830	526	1072	986	974	556	540	990	1002	520	9104	Modules of approx. 130 residues. A module that is conserved in three Cellvibrio xylan-degrading enzymes binds to xylan and the interaction is calcium dependent, while a module from a Cellvibrio mannanase binds to decorated soluble mannans and mannooligosaccharides. A module in a
CBM37	36	18	76	8	60	40	50	36	60	58	82	26	550	Modules of approx. 100 residues, conserved in numerous R. albus polysaccharide-degrading enzymes and other proteins from this bacterium. Several members of CBM37 have been shown to exhibit rather broad binding specificity to xylan, chitin, microcrystalline and phosphoric-acid swollen cellulose, as well as more heterogeneous substrates, such as alfalfa cell walls, banana stem and wheat straw.
CBM38	300	258	294	232	334	280	384	214	216	324	366	210	3412	The inulin-binding function has been demonstrated in the case of the cycloinulo-oligosaccharide fructanotransferase from Paenibacillus macerans (Bacillus macerans) by Lee et al. (2004) FEMS Microbiol Lett 234:105-10. (PMID:15109727).
CBM4	122	112	268	104	320	274	652	162	174	522	610	66	3386	Modules of approx. 150 residues found in bacterial enzymes. Binding of these modules has been demonstrated with xylan, beta-1,3-glucan, beta-1,3-1,4-glucan, beta-1,6-glucan and amorphous cellulose but not with crystalline cellulose.
CBM40	784	908	906	924	1020	806	810	694	784	924	710	670	9940	Modules of approx. 200 residues, found at the N-terminus of GH33 sialidases. Can also be found inserted in the beta-propeller of GH33 sialidases. The sialic acid binding function has been demonstrated for the N-terminal CBM40 of Vibrio cholerae sialidase (Moustafa et al. (2004) J Biol Chem 279:40819-26) (PMID: 15226294).
CBM41	244	230	98	270	148	156	108	218	264	98	128	194	2156	Modules of approx. 100 residues found in primarily in bacterial pullulanases. The N-terminal module from Thermotoga maritima Pul13 has been shown to bind to the alpha-glucans amylose, amylopectin, pullulan, and oligosaccharide fragments derived from these polysaccharides (Lammerts van Bueren et al. (2004) Biochemistry 43:15633-42) (PMID: 15581376).
CBM42	44	20	206	14	252	182	94	30	66	196	160	30	1294	Modules of approx. 160 residues found mostly at the C-terminus of GH54 catalytic domains. Binding to arabinofuranose (present in arabinoxylan) has been demonstrated.
CBM44	1406	1396	894	1400	1044	914	1036	1388	1282	1022	842	1104	13728	The C-terminal CBM44 module of the Clostridium thermocellum enzyme has been demonstrated to bind equally well cellulose and xyloglucan
CBM46	10	6	64	18	84	38	24	10	8	14	28	12	316	Modules of approx. 100 residues, found at the C-terminus of several GH5 cellulases. Cellulose-binding function demonstrated in one case.
CBM47	60	30	44	38	74	62	112	68	56	80	112	32	768	Modules of approx 150 residues. Fucose-binding activity demonstrated
CBM48	3700	3708	1988	3622	2356	2134	2058	3554	3484	2154	1980	2580	33318	Modules of approx. 100 residues with glycogen-binding function, appended to GH13 modules. Also found in the beta subunit (glycogen-binding) of AMP-activated protein kinases (AMPK)
CBM5	6	6	42	8	34	34	36	2	2	32	20	6	228	Modules of approx. 60 residues found in bacterial enzymes. Chitin-binding described in several cases. Distantly related to the CBM12 family.
CBM50	1682	1730	1046	1894	1302	1040	1170	1592	1722	1162	1228	1418	16986	Modules of approx. 50 residues found attached to various enzymes from families GH18, GH19, GH23, GH24, GH25 and GH73, i.e. enzymes cleaving either chitin or peptidoglycan. Binding to chitopentaose demonstrated in the case of Pteris ryukyuensis chitinase A [Ohnuma T et al. (2008) J. Biol. Chem. 283:5178-87 (PMID: 18083709)]. CBM50 modules are also found in a multitude of other enzymes targeting th…
CBM51	286	274	300	314	458	372	228	320	286	284	330	192	3644	Modules of approx. 150 residues found attached to various enzymes from families GH2, GH27, GH31, GH95, GH98 and GH101 . Binding to galactose and to blood group A/B-antigens demonstrated in the case of C. perfringens GH95CBM51 and GH98CBM51 respectively [Gregg KJ et al. (2008) J. Biol. Chem. 283:12604-13 PMID: 18292090].
CBM56	142	96	266	118	372	298	322	114	132	294	298	104	2556	beta-1,3-glucan binding function demonstrated by Yamamoto et al. (1998) FEBS Letters 433:41-43 [PMID: 9738929]
CBM57	298	348	288	336	374	256	432	302	260	416	370	190	3870	Created from reading Schallus et al (2008) Mol Biol Cell. 19:3404-3414 [PMID: 18524852] and finding related domains attached to various glycosidases.
CBM59	2	6	0	2	0	0	0	0	2	0	0	2	14	Binding to mannan, xylan, and cellulose demonstrated for the CBM59 of ManF-X10 xylanase from an environmental genomic DNA library (Li et al. (2009) World Journal of Microbiology and Biotechnology 25:2071-2078; doi:10.1007/s11274-009-0111-6)
CBM6	1156	1004	1018	1142	1264	1084	1512	1116	1200	1568	1738	782	14584	Modules of approx. 120 residues. The cellulose-binding function has been demonstrated in one case on amorphous cellulose and beta-1,4-xylan. Some of these modules also bind beta-1,3-glucan, beta-1,3-1,4-glucan, and beta-1,4-glucan.
CBM60	2	4	16	4	8	16	50	8	8	44	28	4	192	Modules of approx 120 residues usually found appended to xylanases. The xylan-binding function and the relatedness (circular permutation) to family CBM36 has been demonstrated [PMID: 20659893].
CBM61	148	164	250	214	198	270	258	152	170	234	276	124	2458	Modules of approx. 150 residues found appended to GH16, GH30, GH31, GH43, GH53 and GH66 catalytic domains. A beta-1,4-galactan binding function has been demonstrated for the CBM60 of Thermotoga maritima GH53 galactanase [PMID: 20826814].
CBM62	22	34	288	46	322	222	378	56	26	414	364	72	2244	The CBM62 module of Clostridium thermocellum Cthe_2193 protein binds galactose moieties found on xyloglucan, arabinogalactan and galactomannan.
CBM63	24	22	42	20	58	116	46	28	50	62	66	50	584	The CBM63 module of Bacillus subtilis expansin EXLX1 has been shown to bind cellulose.
CBM66	2736	2446	1898	2414	2172	1758	1990	2666	2496	2210	2076	2212	27074	The CBM66 module, derived from the Bacillus subtilis exo-acting beta-fructosidase SacC, targets the terminal fructoside residue of fructans.
CBM67	1106	1054	968	1270	1118	862	1028	1006	1110	1114	938	904	12478	Fujimoto et al. [PMID : 23486481] disclosed the L-rhamnose binding activity and 3-D structure of the CBM67 of Streptomyces avermitilis alpha-L-rhamnosidase (SaRha78A);
CBM69	38	68	56	36	52	32	64	18	20	52	50	44	530	starch-binding function demonstrated in one case; distantly related to families CBM20 and CBM48
CBM70	28	28	54	28	72	48	66	6	10	38	46	40	464	The hyaluronan-specific binding function of the N-terminal CBM70 module of Streptococcus pneumoniae hyaluronate lyase has been demonstrated.
CBM73	0	4	2	2	2	0	28	2	2	2	4	12	60	Modules of approx 65 residues found on various enzymes active of chitin. Chitin-binding function demonstrated for the Cellvibrio japonicus CjLPMO10A protein.
CBM74	0	0	0	0	2	2	8	0	0	14	8	0	34	Modules of approx. 300 residues appended to several alpha-amylases. The starch-binding function has been demonstrated for the CBM74 appended to the GH13 alpha-amylase of Microbacterium aureum B8.A
CBM8	34	32	126	38	156	108	160	14	34	152	100	40	994	The cellulose-binding module from a cellulase of the slime mold Dictyostelium discoideum has been experimentally shown to bind cellulose.
CBM80	6	0	0	0	0	0	0	2	0	0	0	0	8	Modules of approx. 90 residues found so far only in ruminococcal enzymes of families GH5 or GH26. Broad specificity for beta-glycans (xyloglucan, glucomannan, galactomannan, barley beta-glucan).
CBM9	3948	3608	2628	3718	2670	2308	3222	3716	3724	2964	2934	3016	38456	Modules of approx. 170 residues found so far only in xylanases. The cellulose-binding function has been demonstrated in one case.
CE1	34254	32348	24002	33262	27228	23402	29736	32714	32874	28898	27836	26820	353374	acetyl xylan esterase (EC 3.1.1.72); cinnamoyl esterase (EC 3.1.1.-); feruloyl esterase (EC 3.1.1.73); carboxylesterase (EC 3.1.1.1); S-formylglutathione hydrolase (EC 3.1.2.12); diacylglycerol O-acyltransferase (EC 2.3.1.20); trehalose 6-O-mycolyltransferase (EC 2.3.1.122)
CE10	26714	25866	20188	27106	23180	20444	24686	25802	26662	24234	23038	22028	289948	arylesterase (EC 3.1.1.-); carboxyl esterase (EC 3.1.1.3); acetylcholinesterase (EC 3.1.1.7); cholinesterase (EC 3.1.1.8); sterol esterase (EC 3.1.1.13); brefeldin A esterase (EC 3.1.1.-).
CE11	1982	2114	1324	2144	1324	1114	1566	2016	1998	1620	1496	1812	20510	UDP-3-0-acyl N-acetylglucosamine deacetylase (EC 3.5.1.-).
CE12	830	894	1750	902	2204	1766	2142	796	1038	2034	2228	790	17374	pectin acetylesterase (EC 3.1.1.-); rhamnogalacturonan acetylesterase (EC 3.1.1.-); acetyl xylan esterase (EC 3.1.1.72)
CE13	210	124	36	170	40	42	60	216	214	38	44	124	1318	pectin acetylesterase (EC 3.1.1.-)
CE14	6582	6476	3454	6776	3806	3308	3880	6298	5966	4116	4004	5036	59702	N-acetyl-1-D-myo-inosityl-2-amino-2-deoxy-alpha-D-glucopyranoside deacetylase (EC 3.5.1.89); diacetylchitobiose deacetylase (EC 3.5.1.-); mycothiol S-conjugate amidase (EC 3.5.1.-)
CE15	2146	1952	756	1956	880	796	798	2032	1964	658	678	1568	16184	4-O-methyl-glucuronoyl methylesterase (EC 3.1.1.-)
CE16	530	518	542	542	616	536	646	488	532	700	632	420	6702	acetylesterase (EC 3.1.1.6) active on various carbohydrate acetyl esters
CE2	254	236	664	258	862	716	1164	278	210	1004	974	288	6908	acetyl xylan esterase (EC 3.1.1.72).
CE3	5570	5428	4082	5360	4750	3954	4664	5392	5746	4836	4846	4474	59102	acetyl xylan esterase (EC 3.1.1.72).
CE4	9220	8912	6180	9280	6966	6236	8350	9100	9056	8502	7712	7242	96756	acetyl xylan esterase (EC 3.1.1.72); chitin deacetylase (EC 3.5.1.41); chitooligosaccharide deacetylase (EC 3.5.1.-); peptidoglycan GlcNAc deacetylase (EC 3.5.1.-); peptidoglycan N-acetylmuramic acid deacetylase (EC 3.5.1.-).
CE5	140	84	38	82	60	38	58	176	90	46	72	64	948	acetyl xylan esterase (EC 3.1.1.72); cutinase (EC 3.1.1.74)
CE6	290	234	290	246	442	318	828	238	278	780	770	202	4916	acetyl xylan esterase (EC 3.1.1.72).
CE7	9670	9312	6250	9712	7204	6162	6844	9396	9082	6668	6352	7564	94216	acetyl xylan esterase (EC 3.1.1.72); cephalosporin-C deacetylase (EC 3.1.1.41).
CE8	596	578	1014	682	1242	950	1448	482	686	1304	1322	536	10840	pectin methylesterase (EC 3.1.1.11).
CE9	13870	13614	10626	13662	11746	10200	11592	13412	12964	11670	10736	11632	145724	N-acetylglucosamine 6-phosphate deacetylase (EC 3.5.1.25); N-acetylglucosamine 6-phosphate deacetylase (EC 3.5.1.80)
GH1	5942	6152	5402	6176	5906	5158	6226	5592	5640	6498	6090	5002	69784	beta-glucosidase (EC 3.2.1.21); beta-galactosidase (EC 3.2.1.23); beta-mannosidase (EC 3.2.1.25); beta-glucuronidase (EC 3.2.1.31); beta-xylosidase (EC 3.2.1.37); beta-D-fucosidase (EC 3.2.1.38); phlorizin hydrolase (EC 3.2.1.62); exo-beta-1,4-glucanase (EC 3.2.1.74); 6-phospho-beta-galactosidase (EC 3.2.1.85); 6-phospho-beta-glucosidase (EC 3.2.1.86); strictosidine beta-glucosidase (EC 3.2.1.105…
GH10	1820	1910	2150	1858	2714	2214	2714	2072	1828	2682	2714	1512	26188	endo-1,4-beta-xylanase (EC 3.2.1.8); endo-1,3-beta-xylanase (EC 3.2.1.32); tomatinase (EC 3.2.1.-); xylan endotransglycosylase (EC 2.4.2.-)
GH100	234	186	48	178	56	38	64	196	192	80	68	170	1510	alkaline and neutral invertase (EC 3.2.1.26)
GH101	0	0	26	0	34	48	18	4	0	18	42	0	190	endo-alpha-N-acetylgalactosaminidase (EC 3.2.1.97)
GH102	758	818	728	954	812	796	1076	746	888	1002	944	680	10202	peptidoglycan lytic transglycosylase (EC 3.2.1.-)
GH103	2074	1968	1580	2104	1834	1550	1980	1922	2112	1780	1712	1612	22228	peptidoglycan lytic transglycosylase (EC 3.2.1.-)
GH104	36	30	56	34	96	44	128	28	56	136	142	36	822	peptidoglycan lytic transglycosylase (EC 3.2.1.-)
GH105	844	1032	1982	1144	2342	1820	2276	898	956	2218	2050	958	18520	unsaturated rhamnogalacturonyl hydrolase (EC 3.2.1.172); d-4,5-unsaturated beta-glucuronyl hydrolase (EC 3.2.1.-)
GH106	1728	1774	1612	1906	1822	1462	1686	1650	1718	1750	1570	1492	20170	alpha-L-rhamnosidase (EC 3.2.1.40)
GH107	0	0	10	0	4	8	14	0	2	2	8	0	48	sulfated fucan endo-1,4-fucanase (EC 3.2.1.-)
GH108	92	352	292	160	534	412	562	110	80	532	372	144	3642	N-acetylmuramidase (EC 3.2.1.17)
GH109	15074	14528	9544	14882	10704	9182	10710	14538	13810	10786	10090	12086	145934	alpha-N-acetylgalactosaminidase (EC 3.2.1.49)
GH11	80	84	146	70	182	144	230	78	80	216	144	60	1514	endo-beta-1,4-xylanase (EC 3.2.1.8); endo-beta-1,3-xylanase (EC 3.2.1.32)
GH110	50	18	28	30	42	24	26	32	36	24	46	30	386	alpha-galactosidase (EC 3.2.1.22); alpha-1,3-galactosidase (EC 3.2.1.-)
GH111	34	18	14	46	28	18	16	24	10	22	16	40	286	keratan sulfate hydrolase (endo-beta-N-acetylglucosaminidase) (EC 3.2.1.-)
GH112	0	4	12	10	32	12	10	10	0	8	18	2	118	lacto-N-biose phosphorylase or galacto-N-biose phosphorylase (EC 2.4.1.211); D-galactosyl-beta-1,4-L-rhamnose phosphorylase (EC 2.4.1.247); galacto-N-biose/lacto-N-biose phosphorylase (EC 2.4.1.-)
GH113	292	220	142	230	160	120	196	232	260	184	168	148	2352	beta-mannanase (EC 3.2.1.78)
GH114	122	162	76	172	152	118	166	178	182	106	110	80	1624	endo-alpha-1,4-polygalactosaminidase (EC 3.2.1.109)
GH115	546	570	1286	540	1588	1466	1398	494	496	1412	1232	450	11478	xylan alpha-1,2-glucuronidase (3.2.1.131); alpha-(4-O-methyl)-glucuronidase (3.2.1.-)
GH116	356	368	236	338	286	242	392	362	332	352	332	314	3910	beta-glucosidase (EC 3.2.1.21); beta-xylosidase (EC 3.2.1.37); acid beta-glucosidase/beta-glucosylceramidase (EC 3.2.1.45); beta-N-acetylglucosaminidase (EC 3.2.1.52)
GH117	146	142	104	114	158	88	64	146	108	98	90	86	1344	alpha-1,3-L-neoagarooligosaccharide hydrolase (EC 3.2.1.-); alpha-1,3-L-neoagarobiase / neoagarobiose hydrolase (EC 3.2.1.-)
GH118	6	10	28	2	4	10	6	8	0	8	10	6	98	beta-agarase (EC 3.2.1.81)
GH119	2676	2764	2228	2714	2636	2328	2456	2624	2628	2588	2374	2138	30154	alpha-amylase (EC 3.2.1.1)
GH12	100	130	380	88	426	398	428	90	76	394	420	78	3008	endoglucanase (EC 3.2.1.4); xyloglucan hydrolase (EC 3.2.1.151); beta-1,3-1,4-glucanase (EC 3.2.1.73); xyloglucan endotransglycosylase (EC 2.4.1.207)
GH120	124	106	68	128	88	72	72	124	124	118	74	106	1204	beta-xylosidase (EC 3.2.1.37)
GH121	890	948	832	974	1024	850	740	876	914	832	794	768	10442	beta-L-arabinobiosidase (EC 3.2.1.-)
GH123	222	144	168	178	174	156	218	188	128	256	230	126	2188	beta-N-acetylgalactosaminidase (EC 3.2.1.53); glycosphingolipid beta-N-acetylgalactosaminidase (EC 3.2.1.-)
GH124	4	2	0	2	0	0	0	0	6	0	0	2	16	endoglucanase (EC 3.2.1.4)
GH125	102	162	178	156	278	198	310	110	184	276	298	94	2346	exo-alpha-1,6-mannosidase (EC 3.2.1.-)
GH127	2044	2428	2754	2414	3436	2778	2946	1828	2164	2978	2916	2058	30744	beta-L-arabinofuranosidase (EC 3.2.1.185); 3-C-carboxy-5-deoxy-L-xylose (aceric acid) hydrolase
GH128	196	256	232	244	304	244	240	230	210	218	206	164	2744	beta-1,3-glucanase (EC 3.2.1.39)
GH129	46	72	118	60	212	118	138	42	38	156	156	60	1216	alpha-N-acetylgalactosaminidase (EC 3.2.1.49);
GH13	2896	2978	2156	2938	2450	1946	2282	2884	2982	2284	2002	2470	30268	alpha-amylase (EC 3.2.1.1); pullulanase (EC 3.2.1.41); cyclomaltodextrin glucanotransferase (EC 2.4.1.19); cyclomaltodextrinase (EC 3.2.1.54); trehalose-6-phosphate hydrolase (EC 3.2.1.93); oligo-alpha-glucosidase (EC 3.2.1.10); maltogenic amylase (EC 3.2.1.133); neopullulanase (EC 3.2.1.135); alpha-glucosidase (EC 3.2.1.20); maltotetraose-forming alpha-amylase (EC 3.2.1.60); isoamylase (EC 3.2.1…
GH130	1820	1912	1308	2112	1432	1316	1216	1584	1698	1410	1298	1650	18756	beta-1,4-mannosylglucose phosphorylase (EC 2.4.1.281); beta-1,4-mannooligosaccharide phosphorylase (EC 2.4.1.319); beta-1,4-mannosyl-N-acetyl-glucosamine phosphorylase (EC 2.4.1.320); beta-1,2-mannobiose phosphorylase (EC 2.4.1.-); beta-1,2-oligomannan phosphorylase (EC 2.4.1.-); beta-1,2-mannosidase (EC 3.2.1.-)
GH131	0	0	0	0	0	0	0	0	0	8	2	0	10	broad specificity exo-beta-1,3/1,6-glucanase with endo-beta-1,4-glucanase activity (EC 3.2.1.-);
GH133	1984	2218	1226	2244	1504	1234	1540	1774	1844	1392	1382	1628	19970	amylo-alpha-1,6-glucosidase (EC 3.2.1.33);
GH135	54	68	4	106	0	18	6	70	86	4	2	114	532	alpha-1,4-galactosaminogalactan hydrolase (EC 3.2.1.-)
GH136	878	868	716	832	918	700	1036	906	810	1004	912	748	10328	lacto-N-biosidase (EC 3.2.1.140)
GH137	80	48	66	60	102	66	74	88	70	72	60	64	850	beta-L-arabinofuranosidase (EC 3.2.1.185)
GH138	506	532	282	504	360	276	302	388	498	240	258	386	4532	alpha-galacturonidase (EC 3.2.1.-)
GH139	128	162	198	150	240	146	126	102	80	144	136	118	1730	alpha-2-O-methyl-L-fucosidase (EC 3.2.1.-)
GH13_1	60	24	54	12	68	74	46	72	34	62	58	20	584	GH13's subfamily
GH13_10	3808	3918	2292	3766	2530	2162	2806	3696	3552	2626	2398	3234	36788	GH13's subfamily
GH13_11	6628	6960	4326	6800	4902	4524	4774	6466	6690	4726	4754	5320	66870	GH13's subfamily
GH13_13	678	1062	744	960	818	744	836	742	670	768	762	796	9580	GH13's subfamily
GH13_15	108	130	100	128	132	80	192	136	124	166	152	104	1552	GH13's subfamily
GH13_16	5786	6154	4320	6258	4600	4120	4248	5572	5660	4360	3998	4694	59770	GH13's subfamily
GH13_17	16	8	8	32	20	8	10	12	16	14	12	4	160	GH13's subfamily
GH13_18	406	388	144	408	164	158	134	390	450	176	148	366	3332	GH13's subfamily
GH13_19	96	154	226	146	258	308	376	98	140	370	324	146	2642	GH13's subfamily
GH13_2	274	230	254	258	334	264	328	234	304	308	312	216	3316	GH13's subfamily
GH13_20	620	476	240	474	196	240	158	512	466	202	196	346	4126	GH13's subfamily
GH13_21	278	274	140	282	192	160	190	224	240	198	152	214	2544	GH13's subfamily
GH13_22	8	2	8	2	4	6	6	4	0	10	2	10	62	GH13's subfamily
GH13_23	2170	2036	1636	2094	1808	1660	1748	2082	2130	1976	1682	1778	22800	GH13's subfamily
GH13_24	20	12	14	20	24	22	30	8	18	26	26	12	232	GH13's subfamily
GH13_26	2218	2386	1492	2330	1600	1482	1636	2148	2120	1514	1348	1994	22268	GH13's subfamily
GH13_27	10	2	0	2	0	0	0	8	0	4	0	8	34	GH13's subfamily
GH13_29	10	58	28	60	18	30	12	14	12	16	34	26	318	GH13's subfamily
GH13_3	2496	2542	1708	2670	1948	1600	1830	2432	2434	1898	1674	2016	25248	GH13's subfamily
GH13_30	1324	1730	1228	1818	1346	1290	1102	1254	1254	1154	1100	1348	15948	GH13's subfamily
GH13_31	648	884	410	786	454	386	406	618	694	386	310	594	6576	GH13's subfamily
GH13_32	8	20	54	30	96	64	54	2	14	54	86	10	492	GH13's subfamily
GH13_33	116	264	72	258	94	56	92	90	144	88	70	128	1472	GH13's subfamily
GH13_36	564	506	414	588	496	448	456	562	522	522	462	520	6060	GH13's subfamily
GH13_37	4	16	0	30	0	2	0	12	2	0	0	22	88	GH13's subfamily
GH13_38	234	204	124	202	190	134	198	212	250	228	228	108	2312	GH13's subfamily
GH13_39	0	4	0	6	0	0	0	0	0	0	2	2	14	GH13's subfamily
GH13_4	702	990	746	1020	768	700	824	714	646	860	666	752	9388	GH13's subfamily
GH13_40	56	74	36	52	40	38	28	66	36	18	30	36	510	GH13's subfamily
GH13_42	0	0	0	0	0	0	0	16	0	0	0	0	16	GH13's subfamily
GH13_5	74	114	124	118	132	142	128	60	60	114	100	88	1254	GH13's subfamily
GH13_6	30	56	10	102	18	12	30	52	36	32	26	52	456	GH13's subfamily
GH13_7	18	26	52	18	28	44	74	48	68	58	58	22	514	GH13's subfamily
GH13_8	76	32	16	48	16	34	34	68	58	30	30	60	502	GH13's subfamily
GH13_9	4202	4636	2726	4314	3118	2772	2960	4118	4260	2838	2758	3458	42160	GH13's subfamily
GH14	4	6	8	2	0	10	4	2	4	10	2	0	52	beta-amylase (EC 3.2.1.2)
GH140	996	988	620	942	724	608	714	1002	888	686	668	874	9710	endo-apiosidase (EC 3.2.1.-)
GH141	502	366	866	426	1050	930	934	444	434	922	886	350	8110	alpha-L-fucosidase (EC 3.2.1.51)
GH142	638	520	358	490	354	380	344	532	540	374	336	474	5340	beta-L-arabinofuranosidase (EC 3.2.1.185)
GH143	98	76	134	110	156	102	142	100	100	178	112	62	1370	2-keto-3-deoxy-D-lyxo-heptulosaric acid-hydrolase (EC 3.2.1.-)
GH144	3022	2822	1892	2964	2224	1998	2118	2958	2996	2170	2136	2396	29696	endo-beta-1,2-glucanase (EC 3.2.1.71).
GH145	250	270	488	322	598	682	830	238	270	832	840	286	5906	L-Rhalpha-alpha-1,4-GlcA-specific alpha-L-rhamnosidase (EC 3.2.1.-)
GH15	7836	8154	5226	7790	5784	5438	5524	7608	7520	5894	5336	6240	78350	glucoamylase (EC 3.2.1.3); glucodextranase (EC 3.2.1.70); alpha,alpha-trehalase (EC 3.2.1.28); dextran dextrinase (EC 2.4.1.2)
GH16	1848	2244	2452	2048	3012	2342	3094	1720	1918	3098	2794	1766	28336	xyloglucan:xyloglucosyltransferase (EC 2.4.1.207); keratan-sulfate endo-1,4-beta-galactosidase (EC 3.2.1.103); endo-1,3-beta-glucanase (EC 3.2.1.39); endo-1,3(4)-beta-glucanase (EC 3.2.1.6); licheninase (EC 3.2.1.73); beta-agarase (EC 3.2.1.81); kappa;-carrageenase (EC 3.2.1.83); xyloglucanase (EC 3.2.1.151); endo-beta-1,3-galactanase (EC 3.2.1.181); beta-porphyranase (EC 3.2.1.178); hyaluronidas…
GH17	268	244	114	278	126	126	492	238	292	458	412	152	3200	glucan endo-1,3-beta-glucosidase (EC 3.2.1.39); glucan 1,3-beta-glucosidase (EC 3.2.1.58); licheninase (EC 3.2.1.73); ABA-specific beta-glucosidase (EC 3.2.1.175); beta-1,3-glucanosyltransglycosylase (EC 2.4.1.-)
GH18	1312	1352	1596	1588	2054	1602	1618	1262	1404	1752	1658	1120	18318	chitinase (EC 3.2.1.14); lysozyme (EC 3.2.1.17); endo-beta-N-acetylglucosaminidase (EC 3.2.1.96); peptidoglycan hydrolase with endo-beta-N-acetylglucosaminidase specificity (EC 3.2.1.-); Nod factor hydrolase (EC 3.2.1.-); xylanase inhibitor; concanavalin B; narbonin
GH19	318	386	428	292	560	468	752	294	396	670	662	254	5480	chitinase (EC 3.2.1.14); lysozyme (EC 3.2.1.17)
GH2	6932	7680	11960	7920	14722	12146	13034	6356	7102	13212	12706	6742	120512	beta-galactosidase (EC 3.2.1.23) ; beta-mannosidase (EC 3.2.1.25); beta-glucuronidase (EC 3.2.1.31); alpha-L-arabinofuranosidase (EC 3.2.1.55); mannosylglycoprotein endo-beta-mannosidase (EC 3.2.1.152); exo-beta-glucosaminidase (EC 3.2.1.165)
GH20	2114	2416	1868	2592	2374	1822	2222	2006	2044	2030	2102	2040	25630	beta-hexosaminidase (EC 3.2.1.52); lacto-N-biosidase (EC 3.2.1.140); beta-1,6-N-acetylglucosaminidase) (EC 3.2.1.-); beta-6-SO3-N-acetylglucosaminidase (EC 3.2.1.-)
GH22	4	0	2	0	4	6	0	10	4	0	0	0	30	lysozyme type C (EC 3.2.1.17); lysozyme type i (EC 3.2.1.17); alpha-lactalbumin
GH23	9520	9574	7026	9226	7818	6536	8258	8834	9234	8150	8396	7598	100170	lysozyme type G (EC 3.2.1.17); peptidoglycan lyase (EC 4.2.2.n1) also known in the literature as peptidoglycan lytic transglycosylase; chitinase (EC 3.2.1.14)
GH24	344	294	350	390	520	282	542	268	284	508	498	264	4544	lysozyme (EC 3.2.1.17)
GH25	1322	1270	680	1240	792	706	762	1104	1210	728	746	1120	11680	lysozyme (EC 3.2.1.17)
GH26	504	604	984	440	1094	924	1452	530	554	1872	1604	370	10932	beta-mannanase (EC 3.2.1.78); exo-beta-1,4-mannobiohydrolase (EC 3.2.1.100); beta-1,3-xylanase (EC 3.2.1.32); lichenase / endo-beta-1,3-1,4-glucanase (EC 3.2.1.73); mannobiose-producing exo-beta-mannanase (EC 3.2.1.-)
GH27	500	574	1414	712	1810	1598	1748	574	492	1718	1570	526	13236	alpha-galactosidase (EC 3.2.1.22); alpha-N-acetylgalactosaminidase (EC 3.2.1.49); isomalto-dextranase (EC 3.2.1.94); beta-L-arabinopyranosidase (EC 3.2.1.88); galactan:galactan galactosyltransferase (EC 2.4.1.-)
GH28	1560	1488	2640	1542	3268	2894	2982	1164	1294	2946	2906	1188	25872	polygalacturonase (EC 3.2.1.15); alpha-L-rhamnosidase (EC 3.2.1.40); exo-polygalacturonase (EC 3.2.1.67); exo-polygalacturonosidase (EC 3.2.1.82); rhamnogalacturonase (EC 3.2.1.171); rhamnogalacturonan alpha-1,2-galacturonohydrolase (EC 3.2.1.173); endo-xylogalacturonan hydrolase (EC 3.2.1.-)
GH29	2578	2720	3490	2878	4262	3420	4478	2438	2358	4294	4374	2350	39640	alpha-L-fucosidase (EC 3.2.1.51); alpha-1,3/1,4-L-fucosidase (EC 3.2.1.111)
GH3	9230	9364	7064	9634	8642	7220	8072	9010	8690	8452	7730	7350	100458	beta-glucosidase (EC 3.2.1.21); xylan 1,4-beta-xylosidase (EC 3.2.1.37); beta-glucosylceramidase (EC 3.2.1.45); beta-N-acetylhexosaminidase (EC 3.2.1.52); alpha-L-arabinofuranosidase (EC 3.2.1.55); glucan 1,3-beta-glucosidase (EC 3.2.1.58); glucan 1,4-beta-glucosidase (EC 3.2.1.74); isoprimeverose-producing oligoxyloglucan hydrolase (EC 3.2.1.120); coniferin beta-glucosidase (EC 3.2.1.126); exo-1…
GH30	994	878	596	978	786	704	990	1004	1004	936	888	694	10452	endo-beta-1,4-xylanase (EC 3.2.1.8); beta-glucosidase (3.2.1.21); beta-glucuronidase (EC 3.2.1.31); beta-xylosidase (EC 3.2.1.37); beta-fucosidase (EC 3.2.1.38); glucosylceramidase (EC 3.2.1.45); beta-1,6-glucanase (EC 3.2.1.75); glucuronoarabinoxylan endo-beta-1,4-xylanase (EC 3.2.1.136); endo-beta-1,6-galactanase (EC:3.2.1.164); [reducing end] beta-xylosidase (EC 3.2.1.-)
GH30_1	124	70	150	104	170	140	208	114	184	190	142	76	1672	GH30's subfamily
GH30_2	64	46	0	30	2	0	2	48	106	4	8	78	388	GH30's subfamily
GH30_4	152	94	138	142	178	206	224	106	140	212	172	130	1894	GH30's subfamily
GH30_5	186	254	504	188	660	548	616	172	172	608	644	172	4724	GH30's subfamily
GH30_7	58	38	52	32	118	64	36	66	58	56	66	70	714	GH30's subfamily
GH30_8	42	64	272	80	310	306	226	44	42	274	264	54	1978	GH30's subfamily
GH31	3300	3592	4318	3800	5258	4610	5166	3236	3414	4738	4722	3096	49250	alpha-glucosidase (EC 3.2.1.20); alpha-galactosidase (EC 3.2.1.22); alpha-mannosidase (EC 3.2.1.24); alpha-1,3-glucosidase (EC 3.2.1.84); sucrase-isomaltase (EC 3.2.1.48) (EC 3.2.1.10); alpha-xylosidase (EC 3.2.1.177); alpha-glucan lyase (EC 4.2.2.13); isomaltosyltransferase (EC 2.4.1.-); oligosaccharide alpha-1,4-glucosyltransferase (EC 2.4.1.161); sulfoquinovosidase (EC 3.2.1.-)
GH32	1420	1790	2136	1832	2482	2320	2578	1292	1518	2506	2360	1500	23734	invertase (EC 3.2.1.26); endo-inulinase (EC 3.2.1.7); beta-2,6-fructan 6-levanbiohydrolase (EC 3.2.1.64); endo-levanase (EC 3.2.1.65); exo-inulinase (EC 3.2.1.80); fructan beta-(2,1)-fructosidase/1-exohydrolase (EC 3.2.1.153); fructan beta-(2,6)-fructosidase/6-exohydrolase (EC 3.2.1.154); sucrose:sucrose 1-fructosyltransferase (EC 2.4.1.99); fructan:fructan 1-fructosyltransferase (EC 2.4.1.100); …
GH33	5154	5066	4896	5152	5352	4572	5928	4800	5050	6296	5742	3902	61910	sialidase or neuraminidase (EC 3.2.1.18); trans-sialidase (EC 2.4.1.-); 2-keto-3-deoxynononic acid hydrolase (EC 3.2.1.-); anhydrosialidase (EC 4.2.2.15); 3-deoxy-D-manno-octulosonic-acid hydrolase (EC 3.2.1.-)
GH35	666	888	1292	828	1504	1446	1660	610	586	1628	1402	730	13240	beta-galactosidase (EC 3.2.1.23); exo-beta-glucosaminidase (EC 3.2.1.165); exo-beta-1,4-galactanase (EC 3.2.1.-); beta-1,3-galactosidase (EC 3.2.1.-)
GH36	1734	2030	1950	2084	2368	1934	1916	1576	1670	2046	2024	1608	22940	alpha-galactosidase (EC 3.2.1.22); alpha-N-acetylgalactosaminidase (EC 3.2.1.49); stachyose synthase (EC 2.4.1.67); raffinose synthase (EC 2.4.1.82)
GH37	598	636	500	566	564	524	716	630	590	714	708	512	7258	alpha,alpha-trehalase (EC 3.2.1.28).
GH38	1128	984	1034	1118	1154	892	904	1040	1106	1088	848	900	12196	alpha-mannosidase (EC 3.2.1.24); mannosyl-oligosaccharide alpha-1,2-mannosidase (EC 3.2.1.113); mannosyl-oligosaccharide alpha-1,3-1,6-mannosidase (EC 3.2.1.114); alpha-2-O-mannosylglycerate hydrolase (EC 3.2.1.170); mannosyl-oligosaccharide alpha-1,3-mannosidase (EC 3.2.1.-)
GH39	3748	3898	3700	4058	4064	3484	3834	3444	3626	3938	3568	2984	44346	alpha-L-iduronidase (EC 3.2.1.76); beta-xylosidase (EC 3.2.1.37).
GH4	1142	1024	718	1136	844	680	668	1028	1126	780	674	860	10680	maltose-6-phosphate glucosidase (EC 3.2.1.122); alpha-glucosidase (EC 3.2.1.20); alpha-galactosidase (EC 3.2.1.22); 6-phospho-beta-glucosidase (EC 3.2.1.86); alpha-glucuronidase (EC 3.2.1.139); alpha-galacturonase (EC 3.2.1.67); palatinase (EC 3.2.1.-)
GH42	1550	1856	1858	1758	2298	1946	1978	1562	1534	1854	1914	1440	21548	beta-galactosidase (EC 3.2.1.23); alpha-L-arabinopyranosidase (EC 3.2.1.-)
GH43	848	996	1614	1116	2094	1696	1902	852	902	1836	1870	884	16610	beta-xylosidase (EC 3.2.1.37); alpha-L-arabinofuranosidase (EC 3.2.1.55); arabinanase (EC 3.2.1.99); xylanase (EC 3.2.1.8); galactan 1,3-beta-galactosidase (EC 3.2.1.145); alpha-1,2-L-arabinofuranosidase (EC 3.2.1.-); exo-alpha-1,5-L-arabinofuranosidase (EC 3.2.1.-); [inverting] exo-alpha-1,5-L-arabinanase (EC 3.2.1.-); beta-1,3-xylosidase (EC 3.2.1.-)
GH43_1	386	380	508	316	584	496	578	354	394	470	422	360	5248	GH43's subfamily
GH43_10	394	542	1480	646	1732	1528	1968	408	426	1992	1878	494	13488	GH43's subfamily
GH43_11	252	184	230	182	258	248	288	250	224	324	288	174	2902	GH43's subfamily
GH43_12	558	574	796	636	928	638	650	502	486	678	602	476	7524	GH43's subfamily
GH43_13	10	12	12	12	4	14	2	16	16	4	14	6	122	GH43's subfamily
GH43_14	2	4	0	0	12	16	6	4	0	6	0	0	50	GH43's subfamily
GH43_15	0	0	2	0	4	0	0	0	0	6	0	0	12	GH43's subfamily
GH43_16	42	14	0	16	2	0	0	40	18	0	0	12	144	GH43's subfamily
GH43_17	104	102	180	114	236	166	206	120	96	184	206	86	1800	GH43's subfamily
GH43_18	174	250	366	246	530	398	602	164	200	490	516	244	4180	GH43's subfamily
GH43_19	82	72	358	100	396	330	456	114	84	366	386	68	2812	GH43's subfamily
GH43_2	22	16	72	6	80	78	44	18	44	36	38	8	462	GH43's subfamily
GH43_20	10	16	84	16	124	154	74	10	26	56	66	12	648	GH43's subfamily
GH43_21	26	26	16	34	12	32	12	16	24	28	16	12	254	GH43's subfamily
GH43_22	234	210	564	218	640	606	600	170	184	490	640	210	4766	GH43's subfamily
GH43_23	34	16	138	24	168	148	136	24	30	110	136	18	982	GH43's subfamily
GH43_24	124	146	438	104	632	566	708	124	140	556	500	112	4150	GH43's subfamily
GH43_25	0	6	0	14	6	2	6	2	6	0	4	6	52	GH43's subfamily
GH43_26	438	396	1212	558	1440	1068	1294	358	426	1266	1202	432	10090	GH43's subfamily
GH43_27	8	20	50	28	72	64	58	6	2	76	50	8	442	GH43's subfamily
GH43_28	432	482	326	436	430	336	402	544	518	484	396	368	5154	GH43's subfamily
GH43_29	376	512	1128	490	1574	1336	1488	354	358	1488	1370	444	10918	GH43's subfamily
GH43_3	262	250	330	294	270	314	246	270	308	254	242	202	3242	GH43's subfamily
GH43_30	470	406	540	438	614	512	686	442	428	840	612	394	6382	GH43's subfamily
GH43_31	8	8	22	10	34	22	20	4	40	22	8	8	206	GH43's subfamily
GH43_32	78	68	70	60	78	56	144	88	68	170	144	72	1096	GH43's subfamily
GH43_33	50	76	58	78	58	44	92	42	78	62	56	76	770	GH43's subfamily
GH43_34	8	12	38	24	82	56	44	20	24	26	64	18	416	GH43's subfamily
GH43_35	36	30	76	36	80	64	54	48	40	38	16	24	542	GH43's subfamily
GH43_36	16	18	156	36	182	150	88	38	30	102	134	16	966	GH43's subfamily
GH43_37	18	4	86	10	120	104	74	10	14	46	56	2	544	GH43's subfamily
GH43_4	24	44	308	100	330	286	354	18	22	346	320	64	2216	GH43's subfamily
GH43_5	248	400	728	268	998	776	860	228	180	836	824	254	6600	GH43's subfamily
GH43_6	2	2	16	0	22	10	4	2	4	14	10	0	86	GH43's subfamily
GH43_7	250	200	88	222	86	62	86	222	250	52	78	208	1804	GH43's subfamily
GH43_8	164	152	220	146	244	168	204	118	176	228	162	186	2168	GH43's subfamily
GH43_9	304	470	780	450	814	830	988	342	256	930	900	428	7492	GH43's subfamily
GH44	188	172	218	122	266	184	594	176	130	588	638	102	3378	endoglucanase (EC 3.2.1.4); xyloglucanase (EC 3.2.1.151)
GH45	42	14	16	4	14	24	66	24	28	56	56	12	356	endoglucanase (EC 3.2.1.4)
GH46	72	86	124	88	136	116	108	126	50	104	160	70	1240	chitosanase (EC 3.2.1.132)
GH47	144	220	212	156	240	166	260	144	110	234	222	154	2262	alpha-mannosidase (EC 3.2.1.113)
GH48	66	116	326	134	400	248	312	118	64	260	326	72	2442	reducing end-acting cellobiohydrolase (EC 3.2.1.176); endo-beta-1,4-glucanase (EC 3.2.1.4); chitinase (EC 3.2.1.14)
GH49	12	30	100	18	146	92	162	10	42	106	166	16	900	dextranase (EC 3.2.1.11); isopullulanase (EC 3.2.1.57); dextran 1,6-alpha-isomaltotriosidase (EC 3.2.1.95).
GH5	1394	1364	1438	1374	1766	1286	1784	1220	1510	1812	1966	1184	18098	endo-beta-1,4-glucanase / cellulase (EC 3.2.1.4); endo-beta-1,4-xylanase (EC 3.2.1.8); beta-glucosidase (EC 3.2.1.21); beta-mannosidase (EC 3.2.1.25); beta-glucosylceramidase (EC 3.2.1.45); glucan beta-1,3-glucosidase (EC 3.2.1.58); licheninase (EC 3.2.1.73); exo-beta-1,4-glucanase / cellodextrinase (EC 3.2.1.74); glucan endo-1,6-beta-glucosidase (EC 3.2.1.75); mannan endo-beta-1,4-mannosidase (E…
GH50	234	310	142	280	178	150	216	282	258	196	266	236	2748	beta-agarase (EC 3.2.1.81).
GH51	3028	3492	4180	3458	4562	4152	4582	2946	3094	4694	4532	2858	45578	endoglucanase (EC 3.2.1.4); endo-beta-1,4-xylanase (EC 3.2.1.8); beta-xylosidase (EC 3.2.1.37); alpha-L-arabinofuranosidase (EC 3.2.1.55)
GH52	134	100	8	104	18	14	14	98	108	16	30	98	742	beta-xylosidase (EC 3.2.1.37).
GH53	168	264	354	208	458	360	416	174	178	322	348	172	3422	endo-beta-1,4-galactanase (EC 3.2.1.89).
GH54	148	138	210	128	304	266	322	118	132	304	352	142	2564	alpha-L-arabinofuranosidase (EC 3.2.1.55); beta-xylosidase (EC 3.2.1.37).
GH55	730	772	800	784	1080	900	930	704	612	820	942	682	9756	exo-beta-1,3-glucanase (EC 3.2.1.58); endo-beta-1,3-glucanase (EC 3.2.1.39)
GH57	2320	2412	1172	2048	1310	1288	1884	2482	2402	1780	1640	1752	22490	alpha-amylase (EC 3.2.1.1); alpha-galactosidase (EC 3.2.1.22); amylopullulanase (EC 3.2.1.41); cyclomaltodextrinase (EC 3.2.1.54); branching enzyme (EC 2.4.1.18); 4-alpha-glucanotransferase (EC 2.4.1.25)
GH58	18	4	0	24	0	0	0	8	2	0	0	4	60	endo-N-acetylneuraminidase or endo-sialidase (EC 3.2.1.129)
GH59	42	62	324	46	420	388	296	52	54	316	258	36	2294	beta-galactosidase (EC 3.2.1.23); galactocerebrosidase (EC 3.2.1.46)
GH5_1	54	30	194	48	164	174	292	70	38	286	336	48	1734	GH5's subfamily
GH5_10	136	80	96	66	100	120	280	88	82	246	284	80	1658	GH5's subfamily
GH5_12	30	8	34	12	66	32	40	34	30	44	28	6	364	GH5's subfamily
GH5_13	242	216	166	178	262	236	228	234	248	160	154	138	2462	GH5's subfamily
GH5_14	0	0	4	0	6	4	2	6	0	10	4	0	36	GH5's subfamily
GH5_15	0	0	0	0	10	0	0	0	0	0	0	0	10	GH5's subfamily
GH5_16	0	0	4	2	0	0	4	0	2	2	4	0	18	GH5's subfamily
GH5_17	160	132	22	162	16	4	18	194	166	22	0	112	1008	GH5's subfamily
GH5_18	12	8	30	20	54	38	12	12	16	12	16	6	236	GH5's subfamily
GH5_19	228	276	220	290	208	196	268	230	202	248	218	230	2814	GH5's subfamily
GH5_2	110	134	188	150	232	262	324	102	114	372	298	92	2378	GH5's subfamily
GH5_20	0	0	2	0	0	0	2	0	0	0	0	0	4	GH5's subfamily
GH5_21	0	0	8	0	6	6	10	0	0	2	2	0	34	GH5's subfamily
GH5_22	196	244	52	240	92	108	108	272	268	100	120	226	2026	GH5's subfamily
GH5_23	0	8	0	0	0	0	0	0	0	0	0	2	10	GH5's subfamily
GH5_24	12	6	0	4	0	0	2	8	4	6	4	16	62	GH5's subfamily
GH5_25	212	140	134	96	216	160	324	128	196	366	352	112	2436	GH5's subfamily
GH5_26	94	70	84	52	118	88	138	84	94	144	116	82	1164	GH5's subfamily
GH5_27	56	20	44	40	22	50	28	26	30	32	22	26	396	GH5's subfamily
GH5_28	86	48	68	58	78	52	70	60	70	78	68	32	768	GH5's subfamily
GH5_29	4	10	6	26	20	12	6	10	6	22	6	20	148	GH5's subfamily
GH5_30	0	0	0	0	10	10	2	0	0	2	0	2	26	GH5's subfamily
GH5_34	20	14	14	10	18	22	24	12	16	24	20	2	196	GH5's subfamily
GH5_35	4	14	60	16	50	32	50	14	20	64	68	16	408	GH5's subfamily
GH5_36	74	48	78	68	74	50	46	48	64	78	64	46	738	GH5's subfamily
GH5_37	6	0	0	0	0	0	0	0	0	0	0	0	6	GH5's subfamily
GH5_38	56	52	0	60	0	2	2	32	44	0	2	22	272	GH5's subfamily
GH5_39	62	28	118	58	182	98	148	52	40	126	150	40	1102	GH5's subfamily
GH5_4	436	560	2154	522	2492	2376	2840	396	444	2758	2484	616	18078	GH5's subfamily
GH5_40	50	50	128	64	140	164	104	74	56	104	130	44	1108	GH5's subfamily
GH5_41	4	0	2	8	0	0	2	0	6	8	0	2	32	GH5's subfamily
GH5_42	90	78	36	56	40	38	36	78	74	26	24	38	614	GH5's subfamily
GH5_43	12	22	84	10	114	66	38	6	12	34	88	4	490	GH5's subfamily
GH5_44	0	0	14	0	16	4	68	0	0	24	32	0	158	GH5's subfamily
GH5_45	0	0	0	4	2	0	12	0	0	34	6	0	58	GH5's subfamily
GH5_46	74	86	82	104	122	112	124	54	96	118	106	50	1128	GH5's subfamily
GH5_47	2	12	24	8	36	28	44	6	2	64	58	8	292	GH5's subfamily
GH5_48	4	6	0	6	0	0	0	6	0	0	6	14	42	GH5's subfamily
GH5_5	92	66	108	96	104	104	136	68	98	140	120	68	1200	GH5's subfamily
GH5_50	12	6	4	4	4	2	32	4	0	42	30	10	150	GH5's subfamily
GH5_51	0	4	24	4	24	16	4	0	0	8	2	8	94	GH5's subfamily
GH5_53	50	18	50	24	60	70	214	16	48	172	270	26	1018	GH5's subfamily
GH5_7	222	244	398	278	470	490	498	226	238	520	508	202	4294	GH5's subfamily
GH5_8	28	18	100	24	164	132	82	34	12	78	78	18	768	GH5's subfamily
GH5_9	2	0	12	2	8	14	88	2	0	116	94	4	342	GH5's subfamily
GH6	470	526	630	514	710	584	474	526	448	566	568	360	6376	endoglucanase (EC 3.2.1.4); cellobiohydrolase (EC 3.2.1.91)
GH62	170	140	592	176	804	696	566	166	170	604	534	196	4814	alpha-L-arabinofuranosidase (EC 3.2.1.55)
GH63	2366	2430	1836	2420	2100	1890	1850	2272	2366	1848	1970	2006	25354	processing alpha-glucosidase (EC 3.2.1.106); alpha-1,3-glucosidase (EC 3.2.1.84); alpha-glucosidase (EC 3.2.1.20); mannosylglycerate alpha-mannosidase / mannosylglycerate hydrolase (EC 3.2.1.170)
GH64	16	62	112	62	140	128	82	26	32	80	116	58	914	beta-1,3-glucanase (EC 3.2.1.39)
GH65	2964	3364	1774	3196	2136	1782	1966	2876	2990	2188	1998	2490	29724	alpha,alpha-trehalase (EC 3.2.1.28); maltose phosphorylase (EC 2.4.1.8); trehalose phosphorylase (EC 2.4.1.64); kojibiose phosphorylase (EC 2.4.1.230); trehalose-6-phosphate phosphorylase (EC 2.4.1.216); nigerose phosphorylase (EC 2.4.1.279); 3-O-alpha-glucopyranosyl-L-rhamnose phosphorylase (EC 2.4.1.282); 2-O-alpha-glucopyranosylglycerol: phosphate beta-glucosyltransferase (EC 2.4.1.-); alpha-g…
GH66	116	104	140	74	214	134	80	78	68	146	122	92	1368	cycloisomaltooligosaccharide glucanotransferase (EC 2.4.1.248); dextranase (EC 3.2.1.11).
GH67	1078	1200	1268	1270	1448	1244	1274	1146	1272	1198	1196	1108	14702	alpha-glucuronidase (EC 3.2.1.139); xylan alpha-1,2-glucuronidase (EC 3.2.1.131)
GH68	58	250	208	256	226	178	184	96	98	236	208	176	2174	levansucrase (EC 2.4.1.10); beta-fructofuranosidase (EC 3.2.1.26); inulosucrase (EC 2.4.1.9).
GH70	0	10	8	8	4	2	12	0	2	6	6	10	68	dextransucrase (EC 2.4.1.5); alternansucrase (EC 2.4.1.140); reuteransucrase (EC 2.4.1.-); alpha-4,6-glucanotransferase (EC 2.4.1.-); alpha-1,2-branched dextransucrase (EC 2.4.1.-); alpha-4,3-glucanotransferase (EC 2.4.1.-)
GH71	2	8	14	8	32	46	32	2	6	14	22	2	188	alpha-1,3-glucanase (EC 3.2.1.59).
GH72	0	0	0	4	0	0	0	0	4	0	0	0	8	beta-1,3-glucanosyltransglycosylase (EC 2.4.1.-)
GH73	366	390	446	502	586	520	670	288	348	638	604	262	5620	lysozyme (EC 3.2.1.17); mannosyl-glycoprotein endo-beta-N-acetylglucosaminidase (EC 3.2.1.96); peptidoglycan hydrolase with endo-beta-N-acetylglucosaminidase specificity (EC 3.2.1.-)
GH74	12896	13544	11256	12970	12536	10830	14380	12378	11768	14410	13428	11166	151562	endoglucanase (EC 3.2.1.4); oligoxyloglucan reducing end-specific cellobiohydrolase (EC 3.2.1.150); xyloglucanase (EC 3.2.1.151)
GH75	0	0	30	8	28	22	40	2	0	50	30	0	210	chitosanase (EC 3.2.1.132)
GH76	834	918	818	1006	1078	852	978	792	826	1098	972	662	10834	alpha-1,6-mannanase (EC 3.2.1.101)
GH77	4286	4132	2312	4326	2334	2162	2642	4044	3810	2740	2524	3588	38900	amylomaltase or 4-alpha-glucanotransferase (EC 2.4.1.25)
GH78	4320	4600	3402	4654	4030	3352	3934	3812	4032	4092	3812	3752	47792	alpha-L-rhamnosidase (EC 3.2.1.40); rhamnogalacturonan alpha-L-rhamnohydrolase (EC 3.2.1.174)
GH79	54	64	46	52	68	52	56	94	64	64	30	28	672	beta-glucuronidase (EC 3.2.1.31); hyaluronoglucuronidase (EC 3.2.1.36); heparanase (EC 3.2.1.166); baicalin beta-glucuronidase (EC 3.2.1.167); beta-4-O-methyl-glucuronidase (EC 3.2.1.-)
GH8	366	182	220	256	270	244	830	308	360	810	744	160	4750	chitosanase (EC 3.2.1.132); cellulase (EC 3.2.1.4); licheninase (EC 3.2.1.73); endo-1,4-beta-xylanase (EC 3.2.1.8); reducing-end-xylose releasing exo-oligoxylanase (EC 3.2.1.156)
GH81	176	186	172	182	192	240	406	214	164	378	380	86	2776	endo-beta-1,3-glucanase (EC 3.2.1.39)
GH82	18	4	24	14	24	36	24	26	6	8	4	6	194	Iota;-carrageenase (EC 3.2.1.157)
GH84	300	232	196	290	216	168	332	318	308	392	350	162	3264	N-acetyl beta-glucosaminidase (EC 3.2.1.52); hyaluronidase (EC 3.2.1.35); [protein]-3-O-(GlcNAc)-L-Ser/Thr beta-N-acetylglucosaminidase (EC 3.2.1.169)
GH85	12	28	18	8	16	26	16	16	8	14	10	8	180	endo-beta-N-acetylglucosaminidase (EC 3.2.1.96)
GH87	250	234	454	226	738	520	422	178	212	470	560	182	4446	mycodextranase (EC 3.2.1.61); alpha-1,3-glucanase (EC 3.2.1.59)
GH88	856	872	928	820	956	862	1198	840	740	1198	1154	816	11240	d-4,5-unsaturated beta-glucuronyl hydrolase (EC 3.2.1.-)
GH89	100	108	238	174	318	294	262	124	82	274	282	110	2366	alpha-N-acetylglucosaminidase (EC 3.2.1.50)
GH9	1544	1592	2414	1622	2660	2586	3788	1416	1620	3520	3544	1432	27738	endoglucanase (EC 3.2.1.4); endo-beta-1,3(4)-glucanase / lichenase-laminarinase (EC 3.2.1.6); beta-glucosidase (EC 3.2.1.21); lichenase / endo-beta-1,3-1,4-glucanase (EC 3.2.1.73); exo-beta-1,4-glucanase / cellodextrinase (EC 3.2.1.74); cellobiohydrolase (EC 3.2.1.91); xyloglucan-specific endo-beta-1,4-glucanase / endo-xyloglucanase (EC 3.2.1.151); exo-beta-glucosaminidase (EC 3.2.1.165)
GH91	144	200	226	154	338	254	270	130	120	300	306	158	2600	inulin lyase [DFA-I-forming] (EC 4.2.2.17); inulin lyase [DFA-III-forming] (EC 4.2.2.18); difructofuranose 1,2':2,3' dianhydride hydrolase [DFA-IIIase] (EC 3.2.1.-)
GH92	1108	1520	1900	1720	2128	1774	1762	1158	1554	1868	1548	1310	19350	mannosyl-oligosaccharide alpha-1,2-mannosidase (EC 3.2.1.113); mannosyl-oligosaccharide alpha-1,3-mannosidase (EC 3.2.1.-);
GH93	812	618	832	626	938	786	946	690	646	952	924	546	9316	exo-alpha-L-1,5-arabinanase (EC 3.2.1.-)
GH94	8120	7822	4136	7706	4278	3752	5690	7476	8068	5476	5158	6724	74406	cellobiose phosphorylase (EC 2.4.1.20); laminaribiose phosphorylase (EC 2.4.1.31); cellodextrin phosphorylase (EC 2.4.1.49); chitobiose phosphorylase (EC 2.4.1.-); cyclic beta-1,2-glucan synthase (EC 2.4.1.-); cellobionic acid phosphorylase (EC 2.4.1.321); beta-1,2-oligoglucan phosphorylase (EC 2.4.1.-)
GH95	2146	2638	4004	2674	5016	3942	4544	2078	2142	4324	4084	2228	39820	alpha-L-fucosidase (EC 3.2.1.51); alpha-1,2-L-fucosidase (EC 3.2.1.63); alpha-L-galactosidase (EC 3.2.1.-)
GH96	38	78	20	40	14	18	26	42	42	40	18	38	414	alpha-agarase (EC 3.2.1.158)
GH97	2352	2602	3924	2460	4536	3952	4316	2108	2214	4364	4262	2258	39348	glucoamylase (EC 3.2.1.3); alpha-glucosidase (EC 3.2.1.20); alpha-galactosidase (EC 3.2.1.22)
GH98	16	0	70	6	70	76	22	20	20	36	28	0	364	blood-group endo-beta-1,4-galactosidase (EC 3.2.1.102); blood group A- and B-cleaving endo-beta-1,4-galactosidase (EC 3.2.1.-); endo-beta-1,4-xylanase (EC 3.2.1.8); endo-beta-1,4-xylanase (EC 3.2.1.8)
GH99	454	462	268	510	306	244	194	476	504	220	150	444	4232	glycoprotein endo-alpha-1,2-mannosidase (EC 3.2.1.130); mannan endo-1,2-alpha-mannanase (3.2.1.-)
GT1	4006	3976	2106	4156	2500	2194	2110	3604	3686	2238	2018	3186	35780	UDP-glucuronosyltransferase (EC 2.4.1.17); zeatin O-beta-xylosyltransferase (EC 2.4.2.40); 2-hydroxyacylsphingosine 1-beta-galactosyltransferase (EC 2.4.1.45); N-acylsphingosine galactosyltransferase (EC 2.4.1.47); flavonol 3-O-glucosyltransferase (EC 2.4.1.91); anthocyanidin 3-O-glucosyltransferase (EC 2.4.1.115); sinapate 1-glucosyltransferase (EC 2.4.1.120); indole-3-acetate beta-glucosyltrans…
GT10	20	68	2	60	4	4	20	38	26	8	8	28	286	galactoside alpha-1,3/1,4-L-fucosyltransferase (EC 2.4.1.65); galactoside alpha-1,3-L-fucosyltransferase (EC 2.4.1.152); glycoprotein alpha-1,3-L-fucosyltransferase (EC 2.4.1.214)
GT101	16	20	2	48	2	0	0	24	14	0	6	20	152	glucosyltransferase (EC 2.4.1.-)
GT102	42	54	40	16	86	42	18	52	50	28	14	46	488	dTDP-beta-L-Rhap : O-antigen-polysaccharide alpha-1,3-L-rhamnosyltransferase (EC 2.4.1.289)
GT104	232	190	222	348	314	280	414	210	184	420	290	252	3356	dTDP-beta-L-Rhap : arginine alpha-L-rhamnosyltransferase (EC 2.4.1.-)
GT11	88	62	12	60	24	6	82	80	106	106	86	48	760	GDP-L-Fuc: galactoside alpha-1,2-L-fucosyltransferase (EC 2.4.1.69); GDP-L-Fuc: beta-LacNac alpha-1,3-L-fucosyltransferase (EC 2.4.1.-)
GT12	28	54	54	30	76	52	50	44	38	48	50	32	556	[N-acetylneuraminyl]-galactosylglucosylceramide N-acetylgalactosaminyltransferase (EC 2.4.1.92).
GT13	12	20	32	22	62	34	126	18	16	118	98	28	586	alpha-1,3-mannosyl-glycoprotein beta-1,2-N-acetylglucosaminyltransferase (EC 2.4.1.101)
GT14	74	130	76	202	48	42	72	152	216	40	64	104	1220	beta-1,3-galactosyl-O-glycosyl-glycoprotein beta-1,6-N-acetylglucosaminyltransferase (EC 2.4.1.102); N-acetyllactosaminide beta-1,6-N-acetylglucosaminyltransferase (EC 2.4.1.150); protein O-beta-xylosyltransferase (EC 2.4.2.26); UDP-GlcA:arabinogalactan beta-glucuronosyltransferase (EC 2.4.1.-)
GT17	14	10	0	0	0	0	0	0	8	0	0	0	32	beta-1,4-mannosyl-glycoprotein beta-1,4-N-acetylglucosaminyltransferase (EC 2.4.1.144).
GT19	2200	2140	1576	2352	1916	1512	2008	2286	2154	2094	1824	1810	23872	lipid-A-disaccharide synthase (EC 2.4.1.182).
GT2	35344	33634	23028	35518	26926	23508	29656	34402	34512	30690	28162	27118	362498	cellulose synthase (EC 2.4.1.12); chitin synthase (EC 2.4.1.16); dolichyl-phosphate beta-D-mannosyltransferase (EC 2.4.1.83); dolichyl-phosphate beta-glucosyltransferase (EC 2.4.1.117); N-acetylglucosaminyltransferase (EC 2.4.1.-); N-acetylgalactosaminyltransferase (EC 2.4.1.-); hyaluronan synthase (EC 2.4.1.212); chitin oligosaccharide synthase (EC 2.4.1.-); beta-1,3-glucan synthase (EC 2.4.1.34…
GT20	5796	5634	3670	5804	4024	3504	4160	5588	5616	4108	3814	4514	56232	alpha,alpha-trehalose-phosphate synthase [UDP-forming] (EC 2.4.1.15); Glucosylglycerol-phosphate synthase (EC 2.4.1.213); trehalose-6-P phosphatase (EC 3.1.3.12); [retaining] GDP-valeniol: validamine 7-phosphate valeniolyltransferase (EC 2.-.-.-)
GT21	816	758	678	756	780	794	880	986	748	822	734	572	9324	UDP-Glc: ceramide beta-glucosyltransferase (EC 2.4.1.80).
GT22	648	532	410	456	392	370	370	546	586	494	500	468	5772	Dol-P-Man: Man6GlcNAc2-PP-Dol alpha-1,2-mannosyltransferase (EC 2.4.1.259); Dol-P-Man: Man8GlcNAc2-PP-Dol alpha-1,2-mannosyltransferase (EC 2.4.1.261); Dol-P-Man: Man2-GlcNAc-phosphatidylinositol alpha-1,2-mannosyltransferase (EC 2.4.1.-); Dol-P-Man: Man3-GlcNAc-phosphatidylinositol alpha-1,2-mannosyltransferase (EC 2.4.1.-)
GT23	28	16	4	34	6	6	4	22	22	0	8	36	186	N-acetyl-beta-D-glucosaminide alpha-1,6-L-fucosyltransferase (EC 2.4.1.68); chitin-oligosaccharide alpha-1,6-L-fucosyltransferase (EC 2.4.1.-)
GT25	110	98	130	70	170	154	182	94	150	110	168	110	1546	lipopolysaccharide beta-1,4-galactosyltransferase (EC 2.4.1.-); beta-1,3-glucosyltransferase (EC 2.4.1.-); beta-1,2-glucosyltransferase (EC 2.4.1.-); beta-1,2-galactosyltransferase (EC 2.4.1.-); LPS beta-1,4-galactosyltransferase (EC 2.4.1.-); occidiofungin beta-xylosyltransferase (EC 2.4.2.-); UDP-Gal:procollagen beta-galactosyltransferase (EC 2.4.1.50)
GT26	976	874	746	986	848	710	994	914	962	1004	992	812	10818	UDP-ManNAcA: beta-N-acetyl mannosaminuronyltransferase (EC 2.4.1.-); UDP-ManNAc: beta-N-acetyl-mannosaminyltransferase (EC 2.4.1.-); UDP-Glc: beta-1,4-glucosyltransferase (EC 2.4.1.-); beta-1,4-galactosyltransferase (EC 2.4.1.-)
GT27	2124	2074	1728	2090	1730	1616	1946	1904	1914	2100	1676	1564	22466	polypeptide alpha-N-acetylgalactosaminyltransferase (EC 2.4.1.41)
GT28	4056	4086	3066	4176	3426	3150	3570	3820	3640	3718	3728	3156	43592	1,2-diacylglycerol 3-beta-galactosyltransferase (EC 2.4.1.46); 1,2-diacylglycerol 3-beta-glucosyltransferase (EC 2.4.1.157); UDP-GlcNAc: Und-PP-MurAc-pentapeptide beta-N-acetylglucosaminyltransferase (EC 2.4.1.227); digalactosyldiacylglycerol synthase (EC 2.4.1.241)
GT29	14	50	4	36	0	2	2	26	34	0	0	10	178	sialyltransferase (EC 2.4.99.-); beta-galactoside alpha-2,6-sialyltransferase (EC 2.4.99.1); alpha-N-acetylgalactosaminide alpha-2,6-sialyltransferase (EC 2.4.99.3); beta-galactoside alpha-2,3-sialyltransferase (EC 2.4.99.4); N-acetyllactosaminide alpha-2,3-sialyltransferase (EC 2.4.99.6); (alpha-N-acetyl-neuraminyl-2,3-beta-galactosyl-1,3)-N-acetylgalactosaminide alpha-2,6-sialyltransferase (EC …
GT2_Cellulose_synt	164	262	172	210	220	216	170	144	162	244	204	172	2340	Cellulose_synthase(EC 2.4.1.12)
GT3	208	152	112	186	158	122	136	158	172	146	90	118	1758	glycogen synthase (EC 2.4.1.11).
GT30	1408	1458	854	1522	994	794	1252	1508	1422	1118	1066	1206	14602	CMP-beta-KDO: alpha-3-deoxy-D-manno-octulosonic-acid (KDO) transferase (EC 2.4.99.-).
GT31	2	6	2	2	6	2	20	0	2	6	12	0	60	N-acetyllactosaminide beta-1,3-N-acetylglucosaminyltransferase (EC 2.4.1.149); Glycoprotein-N-acetylgalactosamine 3-beta-galactosyltransferase (EC 2.4.1.122); fucose-specific beta-1,3-N-acetylglucosaminyltransferase (EC 2.4.1.-); globotriosylceramide beta-1,3-GalNAc transferase (EC 2.4.1.79); chondroitin synthase (beta-1,3-GlcUA and beta-1,4-GalNAc transferase (EC 2.4.1.175); chondroitin beta-1,3…
GT32	66	104	128	130	180	114	166	68	60	160	200	106	1482	alpha-1,6-mannosyltransferase (EC 2.4.1.-); alpha-1,4-N-acetylglucosaminyltransferase (EC 2.4.1.-); alpha-1,4-N-acetylgalactosaminyltransferase (EC 2.4.1.-);
GT33	102	98	100	78	92	88	96	108	108	88	92	60	1110	GDP-Man: chitobiosyldiphosphodolichol beta-mannosyltransferase (EC 2.4.1.142).
GT34	52	72	4	76	4	0	4	42	58	2	6	32	352	UDP-Gal: galactomannan alpha-1,6-galactosyltransferase (EC 2.4.1.-); UDP-Xyl: xyloglucan alpha-1,6-xylosyltransferase (EC 2.4.2.39); alpha-1,2-galactosyltransferase (EC 2.4.1.-)
GT35	6842	6816	3580	6724	4072	3444	4272	6884	6628	4066	3976	5094	62398	glycogen or starch phosphorylase (EC 2.4.1.1).
GT39	2180	2272	1478	2318	1688	1330	1316	2268	2228	1484	1372	1694	21628	Dol-P-Man: protein alpha-mannosyltransferase (EC 2.4.1.109)
GT4	46634	44426	29102	45244	33568	28896	39040	44842	44314	38736	36886	35154	466842	sucrose synthase (EC 2.4.1.13); sucrose-phosphate synthase (EC 2.4.1.14); alpha-glucosyltransferase (EC 2.4.1.52); lipopolysaccharide N-acetylglucosaminyltransferase (EC 2.4.1.56); phosphatidylinositol alpha-mannosyltransferase (EC 2.4.1.57); GDP-Man: Man1GlcNAc2-PP-dolichol alpha-1,3-mannosyltransferase (EC 2.4.1.132); GDP-Man: Man3GlcNAc2-PP-dolichol/Man4GlcNAc2-PP-dolichol alpha-1,2-mannosyltr…
GT40	60	86	40	76	60	80	66	122	74	56	42	62	824	beta-1,3-galactofuranosyltransferases (EC 2.4.1.-)
GT41	60298	58098	40400	57138	45610	38700	47144	58130	57302	47158	44784	47790	602552	UDP-GlcNAc: peptide beta-N-acetylglucosaminyltransferase (EC 2.4.1.255); UDP-Glc: peptide N-beta-glucosyltransferase (EC 2.4.1.-)
GT44	0	2	8	0	8	10	2	2	0	0	4	0	36	UDP-Glc: alpha-glucosyltransferase (EC 2.4.1.-); UDP-GlcNAc: alpha-N-acetylglucosaminyltransferase (EC 2.4.1.-).
GT45	4	12	4	2	16	6	6	0	4	20	22	8	104	alpha-N-acteylglucosaminyltransferase (EC 2.4.1.-)
GT46	160	222	78	168	108	82	164	166	142	156	160	120	1726	Deleted
GT47	22	14	4	4	10	10	14	2	10	12	18	6	126	heparan beta-glucuronyltransferase (EC 2.4.1.225); xyloglucan beta-galactosyltransferase (EC 2.4.1.-); heparan synthase (EC 2.4.1.-); arabinan alpha-L-arabinosyltransferase (EC 2.4.2.-).
GT5	4438	4230	2536	4420	2884	2402	2864	4296	4098	3134	2692	3340	41334	UDP-Glc: glycogen glucosyltransferase (EC 2.4.1.11); ADP-Glc: starch glucosyltransferase (EC 2.4.1.21); NDP-Glc: starch glucosyltransferase (EC 2.4.1.242); UDP-Glc: alpha-1,3-glucan synthase (EC 2.4.1.183) UDP-Glc: alpha-1,4-glucan synthase (EC 2.4.1.-)
GT50	68	74	80	54	130	86	70	88	68	76	82	36	912	Dol-P-Man alpha-1,4-mannosyltransferase (EC 2.4.1.-)
GT51	10072	9634	7512	9914	8770	7380	8974	9476	9984	9358	9110	7966	108150	murein polymerase (EC 2.4.1.129).
GT53	54	24	24	60	32	26	54	26	34	18	22	28	402	UDP-L-Ara: alpha-L-arabinosyltransferase (EC 2.4.2.-)
GT55	110	138	64	136	64	86	110	122	126	66	50	124	1196	GDP-Man: mannosyl-3-phosphoglycerate synthase (EC 2.4.1.217)
GT56	18	44	20	40	46	22	22	16	34	52	28	46	388	TDP-Fuc4NAc: lipid II Fuc4NAc transferase (EC 2.4.1.-)
GT57	12	0	2	2	4	4	6	8	4	6	2	4	54	Dol-P-Glc: alpha-1,3-glucosyltransferase (EC 2.4.1.-)
GT58	24	16	16	38	12	2	10	18	10	6	2	16	170	Dol-P-Man: Man5GlcNAc2-PP-Dol alpha-1,3-mannosyltransferase (EC 2.4.1.258)
GT59	0	14	4	10	14	18	16	16	16	4	4	28	144	Dol-P-Glc: Glc2Man9GlcNAc2-PP-Dol alpha-1,2-glucosyltransferase (EC 2.4.1.256)
GT6	0	0	4	0	0	0	10	0	0	10	6	0	30	alpha-1,3-galactosyltransferase (EC 2.4.1.87); alpha-1,3 N-acetylgalactosaminyltransferase (EC 2.4.1.40); alpha-galactosyltransferase (EC 2.4.1.37); globoside alpha-N-acetylgalactosaminyltransferase (EC 2.4.1.88).
GT60	66	50	36	38	28	10	54	34	82	48	62	60	568	UDP-GlcNAc: polypeptide alpha-N-acetylglucosaminyltransferase (EC 2.4.1.-); UDP-GlcNAc: hydroxyproline polypeptide alpha-N-acetylglucosaminyltransferase (EC 2.4.1.-)
GT62	2	2	10	4	18	6	8	16	4	2	2	10	84	alpha-1,2-mannosyltransferase (EC 2.4.1.-); alpha-1,6-mannosyltransferase (EC 2.4.1.-)
GT64	0	0	0	0	0	0	0	8	4	0	0	0	12	UDP-GlcNAc: heparan alpha-N-acetylhexosaminyltransferase (EC 2.4.1.224)
GT66	1266	1130	754	1100	740	686	814	1196	1126	770	698	988	11268	dolichyl-diphosphooligosaccharideâ€”protein glycotransferase (EC 2.4.99.18); undecaprenyl-diphosphooligosaccharideâ€”protein glycotransferase (EC 2.4.99.19)
GT68	10	4	0	10	0	0	0	10	6	0	0	12	52	GDP-Fuc: protein O-alpha-fucosyltransferase (EC 2.4.1.-)
GT7	182	204	130	166	102	104	94	166	140	92	86	206	1672	lactose synthase (EC 2.4.1.22); beta-N-acetylglucosaminyl-glycopeptide beta-1,4-galactosyltransferase (EC 2.4.1.38); N-acetyllactosamine synthase (EC 2.4.1.90); xylosylprotein beta-4-galactosyltransferase (EC 2.4.1.133); UDP-Gal: neolactotriaosylceramide beta-1,4-galactosyltransferase (EC 2.4.1.275); beta-1,4-N-acetylglucosaminyltransferase (EC 2.4.1.-)
GT70	392	434	382	522	340	302	472	442	392	442	388	394	4902	UDP-GlcA: beta-glucuronosyltransferase (EC 2.4.1.17)
GT71	44	28	12	54	20	18	24	32	38	28	18	30	346	alpha-mannosyltransferase (EC 2.4.1.-)
GT73	12	0	6	8	10	8	0	4	6	4	4	6	68	CMP-beta-KDO: alpha-3-deoxy-D-manno-octulosonic-acid (KDO) transferase (EC 2.4.99.-).
GT74	20	30	8	18	10	12	26	22	30	26	16	8	226	alpha-1,2-L-fucosyltransferase (EC 2.4.1.69)
GT75	4	14	30	8	26	22	40	12	42	22	8	14	242	UDP-Glc: self-glucosylating beta-glucosyltransferase (EC 2.4.1.-); UDP-L-arabinopyranose mutase (EC 5.4.99.-)
GT76	1602	1646	850	1578	932	772	896	1474	1540	896	848	1380	14414	Dol-P-Man: alpha-1,6-mannosyltransferase (EC 2.4.1.-)
GT78	0	0	0	0	0	0	0	0	4	0	0	0	4	GDP-Man: alpha-mannosyltransferase (mannosylglycerate synthase) (EC 2.4.1.-)
GT8	352	268	246	260	394	294	318	314	310	366	248	200	3570	lipopolysaccharide alpha-1,3-galactosyltransferase (EC 2.4.1.44); UDP-Glc: (glucosyl)lipopolysaccharide alpha-1,2-glucosyltransferase (EC 2.4.1.-); lipopolysaccharide glucosyltransferase 1 (EC 2.4.1.58); glycogenin glucosyltransferase (EC 2.4.1.186); inositol 1-alpha-galactosyltransferase (galactinol synthase) (EC 2.4.1.123); homogalacturonan alpha-1,4-galacturonosyltransferase (EC 2.4.1.43); UDP…
GT81	2060	1950	1584	1994	1662	1396	1592	1964	2090	1834	1712	1468	21306	NDP-Glc: glucosyl-3-phosphoglycerate synthase (EC 2.4.1.-); NDP-Man: mannosyl-3-phosphoglycerate synthase (EC 2.4.1.-);
GT82	10	6	24	2	40	30	38	0	6	48	42	2	248	UDP-GalNAc: beta-1,4-N-acetylgalactosaminyltransferase (EC 2.4.1.-)
GT83	13226	12272	6626	13066	7598	6504	7374	13038	12830	7488	7138	10288	117448	undecaprenyl phosphate-alpha-L-Ara4N: 4-amino-4-deoxy-beta-L-arabinosyltransferase (EC 2.4.2.43); dodecaprenyl phosphate-beta-galacturonic acid: lipopolysaccharide core alpha-galacturonosyl transferase (EC 2.4.1.-)
GT84	1724	1510	952	1564	1086	832	1036	1616	1422	1154	1042	1448	15386	cyclic beta-1,2-glucan synthase (EC 2.4.1.-);
GT85	12	18	4	16	2	8	0	14	16	4	2	12	108	beta-D-arabinofuranosyl monophosphoryldecaprenol: galactan alpha-D-arabinofuranosyltransferase (EC 2.4.2.-)
GT87	1644	1812	1098	1586	1220	1022	990	1538	1476	1036	972	1402	15796	polyprenol-P-Man: alpha-1,2-mannosyltransferase (EC 2.4.1.-)
GT89	716	616	168	724	242	148	486	680	596	454	374	488	5692	beta-D-arabinofuranosyl-1-monophosphoryldecaprenol : arabinan beta-1,2-arabinofuranosyltransferase (EC 2.4.2.-)
GT9	6834	6208	4422	6502	4718	4480	6136	6070	6020	6090	5532	5268	68280	lipopolysaccharide N-acetylglucosaminyltransferase (EC 2.4.1.56); heptosyltransferase (EC 2.4.-.-).
GT90	10	0	0	0	6	0	6	0	2	4	2	0	30	UDP-Xyl: (mannosyl) glucuronoxylomannan/galactoxylomannan beta-1,2-xylosyltransferase (EC 2.4.2.-); UDP-Glc: protein O-beta-glucosyltransferase (EC 2.4.1.-); UDP-Xyl: protein O-beta-xylosyltransferase (EC 2.4.2.-)
GT92	130	122	54	142	68	66	82	120	166	70	74	96	1190	UDP-Gal: N-glycan core alpha-1,6-fucoside beta-1,4-galactosyltransferase (EC 2.4.1.-); UDP-Gal: beta-galactoside beta-1,4-galactosyltransferase (EC 2.4.1.-)
GT94	848	838	620	944	766	708	666	820	804	782	734	626	9156	GDP-Man: GlcA-beta-1,2-Man-alpha-1,3-Glc-beta-1,4-Glc-alpha-1-PP-undecaprenol beta-1,4-mannosyltransferase (2.4.1.251)
GT96	4	8	12	4	2	0	0	2	2	0	0	0	34	UDP-Gal: peptidyl serine alpha-galactosyltransferase (EC 2.4.1.-)
GT97	0	0	4	0	6	6	4	0	6	12	14	0	52	CMP-Neu5Ac:alpha-galactoside alpha-2,6-sialyltransferase (EC 2.4.99.-); CMP-Neu5Ac:alpha-glucoside alpha-2,6-sialyltransferase (EC 2.4.99.-);
GT98	6	18	0	20	0	0	0	0	10	0	0	0	54	Dol-P-Man : protein [tryptophan] alpha-C-mannosyltransferase (EC 2.4.1.-)
GT99	16	32	34	14	46	42	34	26	32	46	62	16	400	CMP-beta-KDO 3-deoxy-beta-D-manno-oct-2-ulosonic acid transferase (EC 2.4.99.-)
PL1	474	450	494	350	560	516	846	406	456	772	756	314	6394	pectate lyase (EC 4.2.2.2); exo-pectate lyase (EC 4.2.2.9); pectin lyase (EC 4.2.2.10).
PL10	388	380	510	336	484	462	548	350	392	442	552	348	5192	pectate lyase (EC 4.2.2.2)
PL10_1	32	12	30	22	36	48	26	46	18	40	34	8	352	PL10's subfamily
PL10_2	86	118	106	112	110	66	176	82	96	184	154	90	1380	PL10's subfamily
PL10_3	146	130	16	112	20	34	36	86	110	22	12	72	796	PL10's subfamily
PL11	1296	1272	1532	1346	1874	1612	1358	1176	1216	1406	1404	1140	16632	rhamnogalacturonan endolyase (EC 4.2.2.23); rhamnogalacturonan exolyase (EC 4.2.2.24)
PL11_1	82	148	188	106	180	148	204	106	92	176	188	102	1720	PL11's subfamily
PL11_2	176	178	132	110	184	136	216	164	176	192	192	104	1960	PL11's subfamily
PL12	556	572	442	488	462	422	470	522	628	548	508	460	6078	heparin-sulfate lyase (EC 4.2.2.8)
PL12_1	4	8	0	14	0	0	0	6	8	0	2	10	52	PL12's subfamily
PL12_2	4	2	24	10	30	18	6	8	10	10	10	10	142	PL12's subfamily
PL12_3	504	488	418	604	504	428	414	506	458	474	468	440	5706	PL12's subfamily
PL14	158	132	232	168	208	152	402	162	172	534	412	136	2868	alginate lyase (EC 4.2.2.3); exo-oligoalginate lyase (EC 4.2.2.-); beta-1,4-glucuronan lyase (EC 4.2.2.14)
PL14_3	36	38	126	12	100	84	430	46	36	470	456	58	1892	PL14's subfamily
PL14_4	4	0	4	0	4	4	22	8	0	12	16	0	74	PL14's subfamily
PL15	118	144	148	136	130	134	210	102	126	170	220	122	1760	oligo-alginate lyase (EC 4.2.2.-); alginate lyase (EC 4.2.2.3)
PL16	2	10	12	18	10	4	4	4	18	2	0	4	88	hyaluronan lyase (EC 4.2.2.1).
PL17	88	136	90	132	128	90	108	92	124	120	124	156	1388	alginate lyase (EC 4.2.2.3); oligoalginate lyase (EC 4.2.2.-)
PL17_1	0	0	0	0	0	8	0	0	0	4	2	0	14	PL17's subfamily
PL17_2	70	80	114	50	156	132	122	68	74	164	84	50	1164	PL17's subfamily
PL18	0	2	6	2	4	0	6	0	0	6	4	2	32	alginate lyase (EC 4.2.2.3); poly(alpha-L-guluronate) lyase / G-specific alginate lyase (EC 4.2.2.11); MG-specific alginate lyase (EC 4.2.2.-)
PL1_11	4	18	18	14	26	24	12	6	10	44	8	16	200	PL1's subfamily
PL1_12	2	0	6	0	6	0	0	6	6	0	0	0	26	PL1's subfamily
PL1_2	746	800	968	746	1232	1074	996	728	820	1152	1146	582	10990	PL1's subfamily
PL1_3	16	34	94	38	120	92	118	18	34	126	84	14	788	PL1's subfamily
PL1_4	4	32	12	36	16	14	18	4	10	12	28	14	200	PL1's subfamily
PL1_5	14	12	40	30	66	48	90	6	10	84	68	28	496	PL1's subfamily
PL1_6	86	224	468	236	544	456	630	146	142	660	586	228	4406	PL1's subfamily
PL1_7	0	0	12	0	16	4	2	0	0	6	4	0	44	PL1's subfamily
PL1_9	10	0	6	12	16	16	8	6	0	2	12	4	92	PL1's subfamily
PL2	24	12	10	6	4	18	6	8	18	22	18	22	168	pectate lyase (EC 4.2.2.2); exo-polygalacturonate lyase (EC 4.2.2.9).
PL20	14	32	24	24	74	68	62	8	16	46	76	20	464	endo-beta-1,4-glucuronan lyase (EC 4.2.2.14)
PL21	8	8	2	0	4	0	0	0	0	6	0	0	28	heparin lyase (EC 4.2.2.7); heparin-sulfate lyase (EC 4.2.2.8); acharan-sulfate lyase (EC 4.2.2.-)
PL21_1	0	0	6	0	0	4	0	0	0	4	2	2	18	PL21's subfamily
PL22	10864	10790	6946	10828	7790	6722	7540	10170	9632	7842	7104	8942	105170	oligogalacturonate lyase / oligogalacturonide lyase (EC 4.2.2.6)
PL22_1	3548	3438	2236	3432	2476	2124	2644	3396	3342	2474	2400	2752	34262	PL22's subfamily
PL22_2	80	98	174	80	212	144	200	70	78	162	186	84	1568	PL22's subfamily
PL24	0	0	2	0	10	0	6	0	0	2	2	0	22	ulvan lyase (EC 4.2.2.-).
PL25	18	20	0	16	0	0	0	28	22	0	0	16	120	ulvan lyase (EC 4.2.2.-).
PL26	252	326	724	288	876	644	728	184	200	766	842	244	6074	rhamnogalacturonan exolyase (EC 4.2.2.24).
PL27	48	78	44	118	62	46	32	36	48	26	62	64	664	L-rhamnose-alpha-1,4-D-glucuronate lyase (EC 4.2.2.-).
PL3	16	32	144	54	172	146	170	14	14	128	188	40	1118	pectate lyase (EC 4.2.2.2).
PL3_1	0	12	28	6	48	54	34	8	8	26	38	10	272	PL3's subfamily
PL3_2	0	0	12	0	0	0	6	0	0	10	4	0	32	PL3's subfamily
PL3_3	22	4	6	14	6	2	4	6	10	0	0	8	82	PL3's subfamily
PL3_4	0	8	12	4	4	4	2	10	2	2	0	6	54	PL3's subfamily
PL4	708	788	570	794	578	564	548	600	594	484	468	634	7330	rhamnogalacturonan endolyase (EC 4.2.2.23).
PL4_1	302	430	478	452	608	598	718	316	334	742	632	348	5958	PL4's subfamily
PL4_2	14	4	8	10	16	0	4	10	2	4	2	8	82	PL4's subfamily
PL4_3	0	0	0	2	0	0	0	0	0	0	0	0	2	PL4's subfamily
PL4_4	50	62	48	88	74	46	42	68	30	38	40	46	632	PL4's subfamily
PL4_5	6	6	8	8	14	8	26	16	10	16	8	14	140	PL4's subfamily
PL5	134	228	154	216	164	138	186	164	128	178	168	206	2064	alginate lyase (EC 4.2.2.3).
PL5_1	2	80	18	80	12	8	16	4	2	8	2	30	262	PL5's subfamily
PL6	264	300	344	322	348	236	352	314	354	348	296	216	3694	alginate lyase (EC 4.2.2.3); chondroitinase B (EC 4.2.2.19); MG-specific alginate lyase (EC 4.2.2.-)
PL6_1	184	218	360	246	428	394	402	192	242	478	396	168	3708	PL6's subfamily
PL6_2	166	162	316	174	346	252	234	188	140	236	248	170	2632	PL6's subfamily
PL7	22	48	58	28	118	78	76	34	16	78	80	28	664	poly(beta-mannuronate) lyase / M-specific alginate lyase (EC 4.2.2.3); alpha-L-guluronate lyase / G-specific alginate lyase (EC 4.2.2.11); poly-(MG)-lyase / MG-specific alginate lyase (EC 4.2.2.-)
PL7_1	2	66	0	146	2	2	8	0	0	0	6	28	260	PL7's subfamily
PL7_2	2	0	0	0	2	0	2	0	0	4	12	0	22	PL7's subfamily
PL7_3	10	28	4	40	6	0	4	10	14	0	0	18	134	PL7's subfamily
PL7_4	0	6	26	0	38	30	42	0	4	62	46	4	258	PL7's subfamily
PL8	56	44	92	54	116	112	110	60	44	92	160	38	978	hyaluronate lyase (EC 4.2.2.1); chondroitin AC lyase (EC 4.2.2.5); xanthan lyase (EC 4.2.2.12); chondroitin ABC lyase (EC 4.2.2.20)
PL8_2	0	0	2	0	4	0	6	0	0	4	4	0	20	PL8's subfamily
PL8_3	30	38	14	54	14	20	18	20	26	26	18	24	302	PL8's subfamily
PL9	1390	1152	1244	1114	1556	1414	1956	1192	1318	1766	1798	956	16856	pectate lyase (EC 4.2.2.2); exopolygalacturonate lyase (EC 4.2.2.9); thiopeptidoglycan lyase (EC 4.2.2.-).
PL9_1	390	340	336	396	410	324	530	430	524	540	470	338	5028	PL9's subfamily
PL9_2	442	602	724	522	976	850	1106	484	442	1110	1130	520	8908	PL9's subfamily
PL9_3	64	64	48	88	68	42	48	108	34	28	36	54	682	PL9's subfamily
PL9_4	80	130	84	136	120	112	134	98	126	176	218	126	1540	PL9's subfamily
