# Supplementary material for: Host genotype-specific rhizosphere fungus enhances drought resistance in wheat
Source: Microbiome. 2024 Mar 4;12:44. doi: 10.1186/s40168-024-01770-8 (PMC10910722; doi:10.1186/s40168-024-01770-8)
Supplement: Supplementary file 8 — Additional file 7. [file 40168_2024_1770_MOESM7_ESM.xls]

	CK1	CK2	CK3	G1	G2	G3	GH1	GH2	GH3	H1	H2	H3
TraesCS1B03G0664400	2375	1902	2093	802	760	816	1398	1404	1325	1373	1222	1071
TraesCS1D03G0912600	0	0	0	0	0	0	0	0	0	0	0	0
TraesCS1B03G0743300	487	391	453	367	337	394	177	172	146	266	298	330
TraesCS7B03G0810000	65	46	57	9	25	19	7	16	10	35	33	30
TraesCS3D03G0138700	0	0	0	0	0	0	0	0	0	0	0	0
TraesCS1A03G0337800	0	0	0	0	0	0	0	0	0	0	0	0
TraesCS7B03G0974300	223	212	184	67	67	82	100	123	118	80	81	82
TraesCS5A03G0009400	474	430	340	226	204	229	22	24	13	314	285	255
TraesCS4A03G0035700	133	64	78	97	91	107	63	52	60	88	78	67
TraesCS6B03G1001900	539	456	490	188	184	199	194	244	196	221	243	265
TraesCS7A03G0898600	251	216	193	42	40	39	59	67	53	181	195	209
TraesCS4A03G1239600	13	6	18	15	25	14	16	8	11	16	15	13
TraesCS7D03G0012900	33	27	36	1	3	3	29	44	30	25	25	25
TraesCS7A03G0557200	318	285	281	161	154	159	162	112	144	226	204	182
TraesCS5B03G0026600	5	9	9	11	8	16	4	1	1	5	8	11
TraesCS1D03G0367600	415	334	365	387	353	336	269	259	261	352	338	323
TraesCS5A03G0020600	0	0	0	0	0	0	0	0	0	0	0	0
TraesCS4A03G1009200	175	146	147	33	29	33	23	18	23	90	81	72
TraesCS4A03G1067300	0	0	0	0	0	0	0	0	0	0	0	0
TraesCS2D03G0357600	110	62	95	57	57	49	57	67	54	88	85	82
TraesCS2B03G0923900	0	2	0	0	0	1	0	0	0	0	1	2
TraesCS1B03G0706400	33	14	26	2	2	0	8	9	5	9	6	3
TraesCS6D03G0096200	68	36	36	9	4	8	2	8	6	23	19	14
TraesCS6B03G0157600	0	0	0	0	0	0	0	0	0	0	0	0
TraesCS4D03G0713100	179	137	154	33	23	36	12	10	15	53	63	73
TraesCS6A03G0803100	4	5	6	7	9	5	2	0	1	4	4	3
TraesCS2D03G1039800	77	69	54	29	24	25	45	27	32	44	46	48
TraesCS3B03G0880100	0	0	0	0	0	0	0	1	0	0	0	0
TraesCS5A03G1285300	2	6	5	0	0	0	0	0	0	0	0	0
TraesCS3A03G0112200	34	18	27	16	18	17	4	12	11	5	14	23
TraesCS1A03G0055800	5	5	4	0	0	0	0	0	1	2	1	0
TraesCS5D03G0226900	165	130	136	41	21	38	17	24	25	105	87	69
TraesCS7B03G0020300	160	122	134	276	262	246	124	178	134	278	248	218
TraesCS5B03G0584400	5	1	2	5	5	8	3	3	3	3	4	4
TraesCS7B03G0889200	10	10	13	0	0	6	12	8	7	7	7	6
TraesCS5B03G0964600	2	0	1	0	0	0	0	0	0	0	0	0
TraesCS6B03G0301000	2475	2088	1926	1087	1045	1051	1090	991	897	1388	1267	1145
TraesCS6A03G0599000	206	180	158	78	50	75	39	51	39	100	103	105
TraesCS1B03G1153400	1942	1484	1448	781	751	825	876	930	864	1133	1024	914
TraesCS5A03G1196400	0	0	1	1	0	0	2	0	0	5	3	0
TraesCS4D03G0599000	1034	897	814	501	508	524	305	349	326	586	540	493
TraesCS4B03G0706600	190	135	113	31	33	33	35	35	39	52	62	71
TraesCS3B03G0835700	245	172	213	233	214	248	255	297	293	260	245	229
TraesCS3A03G0991400	258	180	181	259	231	291	150	142	167	274	282	289
TraesCS2D03G0309500	0	0	0	0	0	0	0	0	3	0	1	2
TraesCS5A03G0183400	25	17	34	9	2	6	5	8	5	13	11	8
TraesCS4A03G0502400	349	255	227	294	331	354	159	134	146	271	263	254
TraesCS2D03G0866300	284	183	189	50	45	58	32	48	35	84	96	107
TraesCS3B03G0614700	647	549	524	675	662	707	378	403	365	799	739	678
TraesCS2D03G1220900	0	0	3	0	0	0	0	0	0	0	1	2
TraesCS6D03G0117300	0	0	0	0	0	0	0	0	0	0	0	0
TraesCS5D03G0518800	12	7	17	12	6	6	3	0	0	2	2	2
TraesCS1A03G0320900	8	6	11	6	1	6	8	4	17	6	7	8
TraesCS5B03G0631400	6	1	0	1	0	0	0	1	0	0	0	0
TraesCS3B03G0203500	14	5	7	1	3	0	2	0	1	1	4	6
TraesCS2D03G0032600	0	0	0	0	0	1	0	0	0	0	0	0
TraesCS1A03G0926100	2	6	1	2	3	3	0	0	0	1	1	1
TraesCS6A03G0335500	56	43	45	54	88	71	32	35	30	90	78	65
TraesCS1D03G0789400	17	12	23	6	5	1	4	7	6	5	8	11
TraesCS7B03G0530100	75	60	51	63	101	83	39	45	47	58	55	52
TraesCS1A03G0557100	22	16	20	1	1	2	4	0	2	17	14	11
TraesCS5D03G0750100	10	12	9	25	16	21	1	6	6	13	11	9
TraesCS5B03G0622600	18	16	17	0	0	1	0	0	4	6	8	9
TraesCS2B03G0838300	339	285	316	161	163	211	115	120	121	262	252	242
TraesCS2D03G0645600	347	262	264	78	79	71	74	66	66	132	119	106
TraesCS7D03G0257200	319	304	296	172	193	169	145	141	163	256	239	222
TraesCS4D03G0807400	0	0	3	0	0	0	0	0	0	2	1	0
TraesCS7A03G1093200	1	0	2	0	0	1	0	0	1	0	1	2
TraesCS1A03G0752900	219	152	140	126	124	107	131	91	76	163	147	130
TraesCS3A03G0264400	0	0	0	0	0	0	0	0	0	0	0	0
TraesCS4B03G0884900	0	5	0	0	0	1	0	0	1	0	0	0
TraesCS1B03G0798200	1647	1257	1181	564	566	593	785	631	691	837	764	690
TraesCS5A03G1004900	353	263	279	129	107	119	144	162	148	199	180	160
TraesCS5A03G0573800	559	530	464	399	350	415	306	296	297	363	365	367
TraesCS3A03G0375900	23	27	23	6	2	10	16	12	22	16	15	13
TraesCS2D03G0374300	679	512	497	233	233	251	178	192	145	351	315	278
TraesCS1D03G0982800	0	0	0	0	0	0	0	0	0	0	0	0
TraesCS7A03G0539500	541	444	476	318	283	326	281	307	275	414	401	388
TraesCS6B03G0032800	1	0	0	0	0	0	0	0	0	1	1	0
TraesCS5A03G1233400	0	0	0	1	1	1	1	0	0	0	1	1
TraesCS7D03G0620300	13	14	13	1	0	0	3	4	6	6	6	5
TraesCS6B03G0092000	0	0	0	0	0	0	0	0	0	0	0	0
TraesCS7A03G0980700	0	0	0	0	0	0	0	0	0	0	0	0
TraesCS5D03G0899300	66	34	49	33	36	47	33	86	80	57	59	61
TraesCS5D03G0461600	0	0	0	0	0	0	0	0	0	0	0	0
TraesCS7D03G1193100	35	41	37	15	9	35	24	9	3	11	15	19
TraesCS2D03G0866400	63	38	52	34	32	46	41	39	38	68	61	54
TraesCS1B03G0202500	74	47	35	54	56	59	28	31	37	68	57	46
TraesCS5B03G0090600	136	89	104	35	37	34	39	35	36	78	89	99
TraesCS1D03G0508600	26	28	37	43	36	34	11	8	12	16	19	22
TraesCS5D03G0478500	10	4	14	55	48	48	4	7	4	74	53	32
TraesCS1B03G0756500	496	383	408	258	235	214	227	222	216	278	318	358
TraesCS5A03G0890700	58	28	35	25	19	36	8	9	9	15	16	17
TraesCS5D03G0526700	18	11	13	48	69	82	2	12	7	12	11	10
TraesCS3B03G0421300	0	0	0	0	0	0	0	0	0	0	0	0
TraesCS1B03G0987500	0	0	0	0	0	0	0	0	0	0	0	0
TraesCS7B03G0442300	8	7	4	5	1	8	1	9	6	12	10	7
TraesCS4D03G0461400	0	2	0	0	2	2	0	0	0	0	0	0
TraesCS3D03G1077700	110	80	83	64	77	68	33	41	36	74	66	58
TraesCS2D03G0814500	61	42	42	6	11	9	6	2	10	9	13	16
TraesCS5D03G0830000	9	11	9	13	4	12	7	3	4	22	16	10
TraesCS2D03G0008000	0	0	0	0	0	0	0	0	0	0	0	0
TraesCS7A03G1214700	0	0	0	0	0	0	0	0	0	0	0	0
TraesCS5A03G1163900	280	225	245	128	83	134	56	68	75	143	148	152
TraesCS2D03G0382300	215	168	168	34	31	33	69	66	67	86	78	69
TraesCS4D03G0478300	414	339	335	172	169	176	138	119	146	221	231	241
TraesCS4A03G0737500	1492	1037	1148	477	422	472	618	598	562	728	715	702
TraesCS3D03G1005000	10	13	11	4	4	5	16	6	3	3	4	4
TraesCS7A03G0721400	65	45	47	5	15	1	12	13	2	15	16	17
TraesCS4B03G0153300	577	393	460	394	372	431	398	375	367	432	432	431
TraesCS2B03G1131400	78	61	65	16	20	17	36	41	68	43	39	35
TraesCS5D03G0536000	196	184	194	112	89	88	166	140	126	236	230	223
TraesCS3D03G0742000	937	886	845	668	666	759	867	828	817	891	889	887
TraesCS2B03G1308500	63	57	44	84	89	94	87	75	114	133	119	104
TraesCS2A03G1285800	56	48	39	10	5	17	20	18	30	26	24	22
TraesCS3B03G0126100	0	1	0	1	0	2	2	0	0	0	0	0
TraesCS6A03G0553300	0	0	0	0	0	0	0	0	0	0	0	0
TraesCS6A03G0178200	2	2	0	0	0	0	3	1	0	0	1	2
TraesCS2A03G1222900	69	53	53	8	11	27	33	56	45	27	29	30
TraesCS1B03G0389400	3052	2459	2561	1390	1355	1421	787	696	692	1725	1593	1460
TraesCS1A03G0040400	51	32	46	4	2	7	4	7	0	49	41	33
TraesCS7B03G0013100	0	0	0	0	0	0	0	0	0	0	0	0
TraesCS7B03G1101600	502	458	323	198	161	190	105	134	75	286	261	236
TraesCS5D03G0913500	109	86	88	79	51	97	52	50	58	110	98	86
TraesCS5D03G0414100	80	86	77	64	65	77	76	71	66	100	91	81
TraesCS4A03G1076000	0	0	0	0	0	0	0	0	0	0	0	0
TraesCS6B03G0334200	1324	1070	1252	650	705	709	1035	918	1006	929	887	845
TraesCS2A03G1109700	0	0	0	0	0	0	0	0	0	0	0	0
TraesCS1A03G0032000	496	438	426	499	461	528	352	369	310	590	575	560
TraesCS6D03G0838100	118	88	75	89	61	81	57	56	57	107	104	100
TraesCS3A03G0055800	2	2	1	0	4	4	4	3	3	6	3	0
TraesCS6A03G0168900	0	0	0	0	0	0	0	0	0	0	0	0
TraesCS5A03G0875400	9	29	23	0	6	8	2	4	2	3	3	2
TraesCS2B03G0116300	0	1	1	0	0	0	0	0	1	1	1	0
TraesCS5A03G0506500	24	16	22	4	5	4	1	1	0	3	3	3
TraesCS5B03G0100400	0	0	0	0	0	0	0	0	0	0	0	0
TraesCS3A03G0451700	10	13	12	9	5	7	2	7	6	10	12	13
TraesCS2D03G1297500	8	1	4	3	0	2	0	0	4	1	2	3
TraesCS3D03G1185500	76	52	66	37	33	37	29	29	27	33	31	29
TraesCS1B03G0884500	0	1	0	1	0	0	0	0	0	0	0	0
TraesCS1B03G0202100	0	0	0	0	0	0	0	0	0	0	0	0
TraesCS4B03G0308200	860	669	702	271	219	259	200	212	170	483	461	438
TraesCS1A03G0645500	1009	850	888	550	476	574	669	672	662	704	713	721
TraesCS7B03G0730800	252	187	154	135	118	132	81	91	98	158	150	142
TraesCS2D03G0125300	82	94	62	82	85	94	30	13	17	83	84	84
TraesCS5D03G0372800	2	0	1	5	2	3	7	1	6	4	4	4
TraesCS2B03G0889100	44	30	26	1	3	5	9	5	1	11	13	14
TraesCS3B03G0540500	0	0	0	0	0	0	0	0	0	0	0	0
TraesCS7A03G0208600	0	0	0	0	0	0	0	0	0	0	0	0
TraesCS5A03G0992600	0	0	0	0	0	0	0	0	0	0	0	0
TraesCS3A03G0316700	3	2	8	4	10	13	5	1	4	20	20	19
TraesCS6D03G0028000	0	0	0	0	0	0	0	0	0	0	0	0
TraesCS7D03G0021800	3173	2151	2878	1175	1345	1543	1523	1637	1707	2218	2251	2284
TraesCS2A03G0261600	107	72	106	31	33	32	21	29	29	107	93	79
TraesCS1D03G1016800	987	807	786	250	231	212	166	195	193	410	398	386
TraesCS2B03G0522100	2852	2427	2323	1744	1580	1723	2000	1970	1950	1739	1702	1665
TraesCS6D03G0173800	932	791	907	389	337	391	469	442	466	586	560	533
TraesCS1A03G0479200	959	816	758	426	401	410	517	501	527	416	406	395
TraesCS4B03G0933800	144	143	148	57	59	61	103	143	97	102	107	111
TraesCS2D03G1053100	0	0	0	0	0	0	0	0	0	0	0	0
TraesCS2B03G0159400	2	0	0	0	0	0	0	0	0	0	0	0
TraesCS7D03G0664000	0	0	0	0	0	0	0	0	0	0	0	0
TraesCS6B03G0694900	60	50	46	31	44	28	14	32	18	68	52	36
TraesCS3A03G1105200	0	5	0	4	0	0	0	1	0	1	1	0
TraesCSU03G0162700	0	0	0	0	0	0	0	0	0	0	0	0
TraesCS4B03G0169400	108	84	91	43	46	39	37	27	30	52	53	54
TraesCS2D03G0237300	3	4	2	0	2	0	6	2	3	3	3	3
TraesCS1D03G0624900	3156	2684	2702	2745	2582	2911	1699	1848	1858	2319	2255	2191
TraesCS2A03G0474500	0	0	0	0	0	0	0	0	1	0	0	0
TraesCS2D03G0400200	26	17	19	10	10	10	8	6	1	6	6	5
TraesCS6D03G0072100	29	9	10	5	11	8	5	3	16	10	12	14
TraesCS6D03G0102300	0	0	0	18	16	21	0	0	0	0	0	0
TraesCS5B03G0822600	898	766	730	372	305	400	461	427	431	542	518	493
TraesCS6D03G0756300	0	0	0	0	0	0	0	0	0	0	0	0
TraesCS5A03G1244900	5	13	7	0	5	5	4	8	10	14	13	12
TraesCS2D03G0444200	2768	2278	2305	1428	1302	1509	1415	1404	1321	1805	1716	1626
TraesCS1D03G0530400	295	234	252	131	115	161	161	218	224	246	246	245
TraesCS2A03G0850800	0	0	0	0	0	0	0	0	0	0	0	0
TraesCS5A03G0954900	287	278	278	164	169	181	100	82	87	149	154	158
TraesCS7A03G0118500	2	7	1	1	0	0	0	0	0	2	2	1
TraesCS1B03G0704300	1120	925	1036	483	509	591	725	792	706	756	755	754
TraesCS6B03G0051000	15	17	17	8	10	13	12	5	2	11	14	16
TraesCS4D03G0368300	0	0	0	0	0	0	0	0	0	0	0	0
TraesCS6A03G1034600	0	0	2	4	1	1	4	7	1	1	2	2
TraesCS4A03G0022300	146	108	110	83	71	76	65	67	77	108	102	96
TraesCS7A03G0956500	55	40	32	24	21	17	23	42	12	31	27	22
TraesCS5A03G0957700	278	224	202	268	198	257	204	215	180	299	289	278
TraesCS2B03G0037600	27	36	24	13	11	17	9	4	8	15	16	17
TraesCS3D03G0030900	0	0	0	0	0	0	0	0	0	0	0	0
TraesCS3B03G0944400	956	786	741	672	586	667	406	395	377	707	674	641
TraesCS2D03G0307600	0	0	0	0	0	0	0	0	0	0	0	0
TraesCS7A03G1151100	0	0	0	0	0	0	0	0	0	0	0	0
TraesCS4A03G0512100	75	48	73	19	26	25	10	10	3	28	34	39
TraesCS6D03G0039400	164	88	127	80	84	118	127	112	132	98	102	105
TraesCS2A03G0750700	0	0	0	0	0	0	0	0	0	0	0	0
TraesCS7B03G0826000	0	0	0	0	0	0	0	0	0	0	0	0
TraesCS2D03G0495100	25	19	5	19	21	25	18	22	14	25	25	25
TraesCS6D03G0291300	257	195	198	1899	1924	2413	119	94	108	1044	1126	1207
TraesCS5B03G1384300	1	1	0	0	0	1	0	1	0	0	0	0
TraesCS3A03G0420800	869	681	696	75	73	82	159	165	152	124	113	102
TraesCS1D03G0692800	0	0	0	0	0	0	0	0	0	0	0	0
TraesCS6D03G0783000	143	136	119	56	47	77	32	36	27	83	78	73
TraesCS6B03G1061100	128	99	133	32	48	49	48	52	66	55	55	54
TraesCS1D03G0059300	0	0	0	0	0	0	0	0	0	0	0	0
TraesCS7A03G0576700	0	0	0	0	0	0	0	0	0	0	0	0
TraesCS7A03G0321300	0	0	0	0	0	0	0	0	0	0	0	0
TraesCS7A03G1131800	3	3	2	5	7	4	5	6	5	12	9	5
TraesCS2B03G0333900	0	0	0	0	0	0	0	0	0	0	0	0
TraesCS2B03G0440300	0	0	0	0	0	0	0	0	0	0	0	0
TraesCS1B03G1137200	41	17	29	28	18	26	7	4	6	28	35	42
TraesCS3D03G0736300	1253	1148	1011	672	717	670	406	432	450	977	931	885
TraesCS2B03G0990000	0	0	1	3	0	0	0	1	1	0	1	1
TraesCS2B03G1439900	0	0	0	0	0	0	0	0	0	0	0	0
TraesCS7D03G0278600	0	0	0	0	0	0	0	0	0	0	0	0
TraesCS1D03G0534600	178	180	198	6	7	2	23	18	26	19	20	20
TraesCS1B03G0298300	2	0	1	2	7	3	2	0	0	2	2	1
TraesCS7A03G1350300	0	0	0	0	0	0	0	0	0	0	0	0
TraesCS7A03G0810300	11	23	17	10	20	22	5	2	2	2	2	1
TraesCS5B03G0480700	189	169	114	97	96	95	70	74	58	176	151	125
TraesCS6B03G0276700	4	2	2	1	0	0	1	0	3	4	2	0
TraesCS5B03G0920500	0	0	0	0	0	0	0	0	0	0	0	0
TraesCS2D03G0369400	276	200	193	479	472	534	161	157	131	458	438	417
TraesCS6A03G0155800	0	0	0	0	0	0	0	0	0	0	0	0
TraesCS4B03G0673900	765	645	610	306	274	339	281	221	236	309	318	326
TraesCS7B03G0792100	6	1	5	0	0	0	0	0	0	0	0	0
TraesCS2A03G0362600	0	1	0	0	0	0	0	0	0	0	0	0
TraesCS7B03G0798300	2264	1874	1963	1804	1769	2098	1537	1609	1790	1603	1555	1507
TraesCS1B03G0291400	78	60	90	51	40	54	32	21	27	50	55	59
TraesCS4D03G0123200	332	280	275	46	45	48	52	55	50	138	119	100
TraesCS4A03G0670900	107	90	62	55	55	67	27	30	33	73	66	58
TraesCS7B03G0195200	0	0	0	0	0	0	0	0	0	0	0	0
TraesCS5D03G0395300	2511	1789	1740	404	341	437	577	553	517	704	654	604
TraesCS3D03G0511700	21	35	32	23	19	14	22	36	17	52	45	37
TraesCS4A03G1158100	0	0	0	0	0	0	0	0	0	0	0	0
TraesCS5D03G0469300	9	6	5	0	4	1	0	0	0	5	4	3
TraesCS7B03G0007200	0	0	0	0	0	0	0	0	0	0	1	2
TraesCS7D03G0439500	612	515	473	330	352	342	415	409	386	417	422	426
TraesCS5D03G0476400	75	63	64	67	74	72	35	34	22	62	60	58
TraesCS1B03G0665800	77	48	71	9	7	11	10	16	32	8	14	19
TraesCS4A03G1106600	49	39	50	0	0	1	0	2	5	5	4	2
TraesCS7D03G0418600	10	10	8	2	13	4	2	4	1	9	10	10
TraesCS4A03G0168800	2	7	2	1	2	1	1	0	0	0	1	1
TraesCS7D03G0368800	39	32	36	17	7	16	11	20	20	27	29	31
TraesCS3B03G0461900	1258	1098	1076	611	576	575	589	482	559	804	740	675
TraesCS3B03G1482600	225	193	163	220	174	241	193	210	219	279	285	290
TraesCS2D03G0712700	92	69	56	73	45	61	36	66	46	97	84	70
TraesCS2B03G0486300	13	5	6	5	4	4	2	4	6	11	7	3
TraesCS6B03G0171700	0	0	0	0	0	0	0	0	0	0	0	0
TraesCS6D03G0844800	1	0	0	1	1	7	0	0	0	0	0	0
TraesCS7B03G0468100	101	88	74	24	25	19	31	30	21	41	43	45
TraesCS6D03G0352900	20	15	12	5	5	5	3	3	0	4	5	6
TraesCS1A03G0207700	14	18	11	9	8	8	6	5	10	15	20	25
TraesCS5A03G0407600	19	7	19	0	2	0	1	0	0	1	3	5
TraesCS1B03G1243900	3	2	0	3	0	0	0	0	1	0	1	2
TraesCS5D03G0577000	0	0	0	0	0	0	0	0	0	0	0	0
TraesCS4D03G0145300	110	108	96	38	23	40	55	48	24	90	87	84
TraesCS7B03G0938000	65	53	58	24	11	22	15	28	28	19	26	33
TraesCS1D03G0638400	1909	1953	1835	1699	1515	1884	3038	3010	2815	2184	2082	1980
TraesCS7D03G1057800	9	30	7	29	28	32	2	5	4	19	26	32
TraesCS6B03G0040100	8	0	8	1	1	3	0	0	6	2	5	7
TraesCS1B03G0827400	849	586	618	349	350	381	474	476	442	517	532	546
TraesCS4A03G1132600	530	447	465	270	314	338	122	132	120	387	379	371
TraesCS2B03G0856900	237	207	202	138	95	113	82	80	55	177	175	172
TraesCS2A03G0597600	98	57	81	23	27	25	40	42	44	20	22	23
TraesCS5B03G0050700	20354	15094	13992	15747	17083	16138	3657	3273	3353	15852	15921	15989
TraesCS5D03G0649700	4	3	3	4	1	0	1	4	7	3	2	0
TraesCS1B03G0621100	213	171	175	71	58	70	56	32	26	106	99	91
TraesCS6A03G0139300	0	0	0	0	0	0	0	0	0	0	0	0
TraesCS5A03G0033800	0	0	0	0	0	0	0	0	0	0	0	0
TraesCS1A03G0682300	99	67	77	17	16	17	19	16	22	47	43	39
TraesCS5A03G0667500	74	89	51	57	80	67	43	53	46	59	65	70
TraesCS4B03G0584500	46	41	28	6	3	12	6	18	10	16	14	12
TraesCS7D03G1111300	0	0	0	0	0	0	0	0	0	0	0	0
TraesCS4A03G0305400	597	449	517	147	136	142	233	248	216	278	273	268
TraesCS3A03G0129400	0	1	0	2	1	0	0	0	2	0	0	0
TraesCS2D03G0999400	80	46	50	17	14	20	6	25	14	18	23	28
TraesCS4B03G0185800	0	0	0	0	0	0	0	0	0	0	0	0
TraesCS2B03G0155100	0	2	4	0	0	0	3	0	0	0	0	0
TraesCS6B03G0241900	0	0	0	0	0	0	0	0	0	0	0	0
TraesCS2A03G0228200	14	4	3	3	7	1	0	2	1	7	8	8
TraesCS6A03G0003000	1	2	2	2	4	2	0	2	0	0	0	0
TraesCS1A03G0073700	675	634	614	470	458	570	512	541	473	450	424	398
TraesCS3D03G1048500	0	2	3	0	0	0	0	1	1	0	1	1
TraesCS4B03G0476900	19	6	14	8	5	6	5	6	4	1	1	0
TraesCS5A03G0993900	7	4	1	2	0	1	0	1	0	0	1	2
TraesCS1A03G0171300	9	1	5	1	0	0	0	0	0	2	3	3
TraesCS7A03G0062600	0	0	0	0	0	0	0	0	0	0	0	0
TraesCS6A03G0871500	0	0	1	1	6	1	0	0	0	0	0	0
TraesCS3D03G0753200	547	430	452	175	212	211	275	291	216	285	281	276
TraesCS3B03G0920400	1	0	0	0	0	0	0	3	0	0	1	1
TraesCS1B03G1279100	0	0	0	0	0	0	0	0	0	0	0	0
TraesCS3D03G0543000	88	67	76	45	41	49	33	43	56	51	53	54
TraesCS6D03G0485700	19532	17069	15458	12016	10693	12331	7674	7475	7442	16549	15557	14564
TraesCS3B03G1314200	0	0	0	0	0	0	0	0	0	0	0	0
TraesCS5A03G0424800	223	176	169	127	89	144	83	83	90	130	141	152
TraesCS2D03G1110800	591	504	457	429	356	383	427	387	352	444	441	438
TraesCS3B03G1226500	16	9	10	1	6	3	2	3	0	11	9	6
TraesCS5D03G0972900	0	0	0	0	0	0	0	0	0	0	0	0
TraesCS7D03G0776000	26	20	37	0	0	0	0	1	0	6	10	13
TraesCS7A03G0390400	0	1	1	0	0	1	1	0	0	1	1	0
TraesCS3B03G1418000	0	0	0	0	0	0	0	0	0	1	1	0
TraesCS4D03G0505000	1126	976	853	585	646	596	552	570	601	665	669	672
TraesCS4B03G0300300	326	264	293	384	354	377	314	327	311	372	351	330
TraesCS3D03G0539400	51	39	54	24	16	16	21	11	14	40	29	17
TraesCS7A03G0908400	191	166	138	198	180	241	70	70	69	129	129	128
TraesCS4B03G0831100	36	32	38	28	16	34	5	2	5	36	32	27
TraesCS3D03G0874300	89	57	83	493	416	431	118	88	146	642	639	635
TraesCS3A03G0595400	12	15	6	40	48	41	23	19	25	12	23	33
TraesCS1A03G0692600	53	46	57	70	59	87	46	36	42	91	92	92
TraesCS7A03G0589700	741	624	605	886	837	871	312	299	302	1096	1042	988
TraesCS2D03G0315000	1	5	0	0	0	0	9	0	0	1	1	1
TraesCS7A03G1164000	1	0	0	0	0	0	0	0	0	0	0	0
TraesCS6A03G0747900	23	20	17	8	19	12	50	23	26	16	21	26
TraesCS5A03G1152200	1073	835	802	54	47	39	4	8	15	254	220	186
TraesCS1D03G0676200	20	9	7	4	4	2	0	1	0	5	6	6
TraesCS2A03G0826800	2267	1710	1929	561	523	573	984	1037	874	850	811	771
TraesCS5D03G0132300	0	0	0	0	0	0	0	0	0	0	0	0
TraesCS2B03G1548900	529	431	485	232	217	231	153	197	155	304	278	252
TraesCS4B03G0129200	41	45	42	39	28	51	31	35	36	45	42	39
TraesCS4A03G0798300	722	537	599	275	237	277	324	370	371	420	398	376
TraesCS7D03G0559600	235	229	234	39	42	64	174	124	123	41	35	28
TraesCS4A03G1243500	3	8	7	0	0	0	0	0	0	0	1	1
TraesCS5D03G1095000	414	340	340	316	308	312	331	303	325	304	302	299
TraesCS1B03G0657500	38	48	37	27	37	26	10	25	14	68	67	65
TraesCS7D03G0062100	226	179	161	96	108	108	68	113	104	151	145	138
TraesCS7A03G0519400	246	248	183	232	254	198	207	192	227	218	209	200
TraesCS4A03G0825700	0	2	0	5	1	1	2	1	0	1	1	0
TraesCS2D03G1107200	3	1	0	0	0	1	2	0	1	2	1	0
TraesCS7A03G0511500	138	118	107	38	28	29	24	46	45	49	46	43
TraesCS3D03G0614200	68	57	76	66	70	62	21	15	12	30	29	27
TraesCS2A03G0280500	0	5	1	8	0	0	0	1	0	0	1	2
TraesCS6D03G0771800	20	13	9	2	1	1	3	0	2	6	5	4
TraesCS7D03G0347800	14	6	3	14	11	13	9	6	13	44	48	51
TraesCS1B03G0922900	0	0	0	0	0	0	0	0	2	0	0	0
TraesCS2D03G0384900	1	5	4	4	12	2	0	1	0	6	4	2
TraesCS2A03G0688700	334	212	251	120	162	145	224	218	310	196	207	217
TraesCS1D03G0282000	30	20	17	7	8	2	4	6	1	15	12	8
TraesCS1B03G0356600	0	0	0	0	0	0	0	0	0	0	0	0
TraesCS4B03G0101400	1280	980	939	940	796	905	496	601	449	1034	996	958
TraesCS5D03G0271800	2	5	3	0	0	1	0	0	0	0	0	0
TraesCS1D03G0942200	118	94	78	123	108	163	65	52	53	65	63	60
TraesCS3B03G1185300	0	0	0	0	0	0	0	0	0	0	0	0
TraesCS7B03G0415900	44	59	48	19	14	16	25	9	18	51	42	32
TraesCS2D03G0814000	69	47	56	9	1	7	15	3	19	11	12	12
TraesCSU03G0142800	0	0	0	1	0	2	0	0	0	2	1	0
TraesCS5B03G0568200	13	18	14	24	14	17	20	19	26	22	16	10
TraesCS5A03G0066700	117	84	88	59	61	60	70	64	69	61	63	64
TraesCS2D03G0046400	6	0	5	0	1	0	0	0	0	0	1	1
TraesCS5B03G0126000	0	0	0	0	0	0	0	0	0	0	0	0
TraesCS5D03G0634100	0	0	0	0	0	0	0	0	0	0	0	0
TraesCS1A03G0326700	9	3	2	0	0	2	0	2	2	3	2	1
TraesCS1D03G0819600	0	0	0	0	0	0	0	0	0	0	0	0
TraesCS2A03G0676300	2	1	0	0	0	0	0	0	0	0	0	0
TraesCS5B03G0953400	25	16	19	4	4	1	4	0	3	12	11	9
TraesCS5B03G0392000	1	0	0	0	0	0	0	0	0	0	0	0
TraesCS1A03G1052400	0	0	0	0	0	0	0	0	0	0	0	0
TraesCS4A03G0914900	0	0	0	0	0	0	0	0	0	0	0	0
TraesCS3D03G0845200	25	12	23	14	17	20	33	24	20	30	22	13
TraesCS7B03G0239100	12	8	8	5	2	8	3	3	2	3	2	1
TraesCS1D03G0130100	9	14	9	1	0	6	0	1	2	13	8	3
TraesCS3D03G1040900	39	13	16	23	23	32	12	17	14	47	42	36
TraesCS2D03G0342700	236	231	241	45	46	68	92	85	88	121	118	115
TraesCS2B03G0326000	197	119	170	15	9	19	17	24	12	46	49	51
TraesCS1A03G0497100	897	671	564	316	323	341	378	334	289	500	487	474
TraesCS3B03G0446900	0	0	0	0	0	0	0	0	0	0	0	0
TraesCS2D03G1106600	0	0	0	0	0	0	0	0	0	0	0	0
TraesCS2D03G0930600	5	4	4	1	0	0	0	2	0	3	2	1
TraesCS4B03G0044900	0	0	0	0	0	0	0	0	0	0	0	0
TraesCS2B03G0898600	2	1	0	2	0	0	0	1	0	1	1	0
TraesCSU03G0038100	0	0	4	3	2	4	0	0	0	0	0	0
TraesCS2D03G1307200	74	82	61	133	104	164	11	23	10	44	53	62
TraesCS3A03G0995700	0	0	0	0	0	2	0	0	0	0	0	0
TraesCS2A03G1246700	0	0	0	0	0	0	0	0	0	0	0	0
TraesCS1B03G0594900	0	0	0	0	0	0	0	0	0	0	0	0
TraesCS4A03G0546200	12	5	5	3	7	2	3	1	0	5	10	15
TraesCS3B03G0035000	0	5	1	6	0	8	0	0	0	0	2	3
TraesCS5B03G0388300	110	57	80	10	13	14	24	16	14	17	19	21
TraesCS3A03G0510200	5	12	16	3	0	2	0	1	0	11	9	7
TraesCS4A03G0831600	97	69	96	47	53	51	45	51	45	74	76	78
TraesCS7B03G0016600	23	29	32	8	8	14	7	10	8	24	23	21
TraesCS6B03G1172200	0	0	0	0	0	0	0	0	0	0	0	0
TraesCS2B03G1226400	0	0	0	0	0	0	0	0	0	0	0	0
TraesCS1A03G0735500	0	0	2	0	0	0	0	0	0	0	0	0
TraesCS2B03G0889600	200	152	168	32	23	16	21	20	15	102	100	98
TraesCS7A03G0281600	121	69	63	74	74	84	15	41	23	101	102	102
TraesCS4A03G0605700	3646	2704	2789	1655	1450	1649	953	1071	1144	1288	1433	1578
TraesCS7D03G0581500	0	0	0	0	1	0	0	0	0	0	0	0
TraesCS5B03G0568300	0	0	0	0	0	0	0	0	0	0	0	0
TraesCS2A03G0638900	10233	8961	8658	36916	34333	38452	11925	11302	10599	26410	25501	24592
TraesCS7B03G1067300	243	219	198	149	154	145	170	185	212	177	165	153
TraesCS1A03G0284000	669	534	568	246	250	228	194	239	215	435	385	335
TraesCS5A03G0607800	6	4	8	4	3	2	0	2	0	1	4	6
TraesCS2A03G0282900	451	346	303	215	237	234	131	143	138	247	219	191
TraesCS3B03G1216800	0	0	0	0	0	0	0	0	0	0	0	0
TraesCS4A03G1168000	5	1	0	0	0	0	0	0	0	1	1	0
TraesCS4B03G0816400	158	178	134	99	88	75	47	54	47	141	126	110
TraesCS6B03G1046500	107	77	102	91	72	85	48	43	39	145	138	131
TraesCS7A03G1179000	342	288	266	142	121	149	182	128	158	191	195	199
TraesCS4B03G0104700	78	82	67	217	223	198	20	8	6	92	85	78
TraesCS3B03G0765400	237	234	177	220	222	214	128	122	136	272	252	231
TraesCS7D03G0454700	0	0	0	0	0	0	0	0	0	0	0	0
TraesCS3D03G0906400	984	927	852	265	243	272	315	340	319	686	615	544
TraesCS4B03G0246800	0	0	0	0	0	0	0	0	0	0	0	0
TraesCS7D03G0202700	6229	5147	4671	7653	7620	8921	1766	1817	1884	4875	4631	4387
TraesCS7A03G0647100	169	163	137	42	61	54	79	50	71	157	143	129
TraesCS6A03G0250400	1	0	0	0	0	0	0	0	0	0	0	0
TraesCS5B03G1356100	0	0	0	1	0	0	0	0	0	0	0	0
TraesCS2A03G0864600	7835	5835	5345	1809	1656	1750	2197	2052	1867	2581	2354	2127
TraesCS7A03G0698100	0	0	0	0	0	0	0	0	0	0	0	0
TraesCS3B03G1442700	1	0	0	0	0	0	0	0	0	0	0	0
TraesCS5B03G1151200	81	65	76	71	70	80	43	87	55	57	56	54
TraesCS4B03G0953600	0	0	0	0	0	0	0	0	0	0	0	0
TraesCS3D03G0758900	4	0	1	0	0	1	2	1	0	1	3	5
TraesCS3B03G1133700	79	41	54	17	8	27	14	8	5	9	10	10
TraesCS1D03G0090700	817	720	630	660	616	604	421	460	467	722	653	583
TraesCSU03G0210400	20	20	24	6	7	1	9	20	12	6	6	5
TraesCS2A03G1019600	334	253	286	106	117	124	136	164	127	175	180	184
TraesCS4A03G0245600	18	9	9	13	7	16	2	0	2	9	7	4
TraesCS3D03G0181600	17	16	9	6	3	10	5	10	2	15	15	15
TraesCS2D03G0422300	1	0	1	0	1	0	1	0	1	1	1	1
TraesCS6B03G1141400	105	124	112	10	13	9	52	49	43	14	19	23
TraesCS5B03G1141800	357	273	262	109	123	98	126	135	136	141	131	120
TraesCSU03G0219400	23	18	13	36	40	55	70	56	97	51	63	75
TraesCSU03G0212800	24	34	19	324	286	294	5	20	6	171	186	200
TraesCS6A03G0478300	190	142	186	160	132	131	144	115	117	178	171	163
TraesCS1A03G0316000	0	0	0	0	0	0	0	0	0	0	0	0
TraesCS2B03G0289700	118	89	75	13	14	10	11	4	21	37	31	24
TraesCS1D03G0020700	72	91	79	68	61	63	16	35	16	101	84	67
TraesCS4B03G0992800	7	10	5	0	0	1	0	6	0	4	3	2
TraesCS4A03G0942500	0	3	3	1	0	0	0	0	0	0	0	0
TraesCS7D03G0111000	882	678	707	695	685	758	519	528	541	837	817	797
TraesCS1B03G1025700	47	38	28	3	4	2	19	12	12	21	17	13
TraesCS7D03G0188900	371	299	314	87	93	90	74	77	75	167	150	133
TraesCS4A03G0162900	33	30	27	1	4	2	7	5	18	8	11	13
TraesCS2B03G1089200	9	2	5	0	0	0	0	0	0	0	0	0
TraesCS4A03G0000800	1881	1423	1500	922	890	916	1140	1166	1036	868	859	850
TraesCS3D03G0351300	0	0	0	0	0	0	0	0	0	0	0	0
TraesCS2B03G1078200	0	0	0	0	0	0	0	0	0	0	0	0
TraesCS3B03G1294600	0	0	0	0	0	0	0	0	0	0	0	0
TraesCS1A03G0908000	296	213	244	17	20	19	39	24	20	25	24	22
TraesCS6A03G0930400	0	0	0	1	0	3	0	0	0	2	1	0
TraesCS5D03G1135300	215	188	212	260	271	315	284	340	369	457	487	517
TraesCS3B03G1370200	0	0	0	0	0	0	0	0	0	0	0	0
TraesCS5A03G0486000	21	15	19	1	1	1	3	1	2	2	5	8
TraesCS7D03G0417800	1	1	3	0	3	2	2	0	0	1	1	0
TraesCS6A03G0187100	129	150	129	15	12	22	37	46	46	35	37	38
TraesCS2D03G1015000	487	464	387	531	547	565	155	171	148	454	416	378
TraesCS3A03G1178900	39	33	14	0	0	4	2	0	0	16	16	15
TraesCS2D03G0545100	0	0	0	0	0	1	0	0	0	0	1	1
TraesCS6A03G0444100	3	4	2	0	0	0	0	0	7	0	0	0
TraesCS6A03G0301100	0	0	0	0	0	0	0	0	0	0	0	0
TraesCS3D03G0548300	1	1	2	0	1	2	2	0	0	0	0	0
TraesCS6A03G0611100	15	19	19	42	38	39	11	4	7	15	11	7
TraesCS2D03G0981600	0	0	0	0	0	0	0	0	0	0	0	0
TraesCS2D03G0417900	174	178	135	69	39	75	45	29	34	59	64	69
TraesCS3B03G0066500	0	0	0	0	0	0	0	0	0	0	0	0
TraesCS7D03G0503700	186	158	152	76	81	92	94	60	55	107	98	88
TraesCS5D03G0941600	0	5	0	0	0	0	0	0	0	0	0	0
TraesCS5A03G0470400	0	1	3	0	3	9	2	0	4	0	2	4
TraesCS5D03G0619900	340	325	274	278	275	279	238	269	256	304	302	300
TraesCS7B03G1034300	3691	3057	2897	6302	5564	6517	2651	2567	2367	5433	5218	5002
TraesCS4A03G1118300	2	0	1	0	0	1	0	0	0	0	0	0
TraesCS4B03G0994900	611	482	502	310	247	329	208	218	221	322	291	259
TraesCS1A03G0015100	5	4	4	3	0	1	3	0	1	2	1	0
TraesCS1D03G0835000	228	161	144	145	109	118	1	0	0	24	24	24
TraesCS6B03G0471900	3	0	0	0	0	0	0	0	0	0	0	0
TraesCS4D03G0570500	14	7	4	2	1	1	4	4	3	7	7	6
TraesCS2B03G1399200	38	28	33	26	26	27	19	18	18	28	30	31
TraesCS3D03G0065300	561	524	444	709	628	778	422	379	432	574	594	613
TraesCS1A03G0046100	212	179	210	115	109	127	76	85	88	126	123	119
TraesCS1A03G0059900	13	9	16	0	2	2	1	3	0	3	2	1
TraesCS5A03G0423100	0	0	0	0	0	0	0	0	0	0	0	0
TraesCS3D03G0549500	96	76	97	34	20	15	15	12	24	50	46	42
TraesCS7A03G0347500	7	9	17	1	0	2	1	0	5	2	8	14
TraesCS1D03G0725800	0	0	0	1	0	1	0	0	0	0	0	0
TraesCS1D03G0622500	2	1	0	4	0	0	0	0	2	1	1	0
TraesCS2B03G0979800	0	0	0	0	0	0	0	0	0	0	0	0
TraesCS5B03G0019300	0	0	0	0	0	0	0	0	0	0	0	0
TraesCS2A03G1108300	0	0	0	0	0	0	0	0	0	0	0	0
TraesCS6A03G0394400	198	126	136	39	45	38	24	26	31	82	81	79
TraesCS2A03G1042000	3	5	4	0	0	0	0	0	0	0	1	2
TraesCS2A03G0253900	0	0	0	0	0	0	0	0	0	0	0	0
TraesCS4D03G0291800	0	0	0	0	0	0	0	0	0	0	0	0
TraesCS4A03G0862200	39	26	38	3	6	6	36	46	36	11	16	20
TraesCS1B03G0758600	1034	984	925	709	601	644	593	562	573	850	844	838
TraesCS1A03G0728200	152	125	86	17	22	19	11	8	8	67	74	80
TraesCS6D03G0590800	11	5	2	5	7	6	3	6	2	3	9	15
TraesCS3B03G0573400	41	13	19	1	1	7	0	6	7	14	11	8
TraesCS2D03G0509400	561	386	420	272	213	268	221	290	259	280	269	258
TraesCS6D03G0610000	5	0	3	1	1	0	2	0	4	3	2	0
TraesCS5A03G0889500	0	0	0	0	0	2	0	1	0	0	0	0
TraesCS2A03G0046900	0	0	0	0	0	0	0	0	0	0	0	0
TraesCS7A03G0660700	718	654	671	388	481	445	456	517	446	463	475	487
TraesCS4B03G0647200	0	0	0	0	0	0	0	0	0	0	0	0
TraesCS2B03G1075300	687	511	525	110	94	123	122	152	137	208	203	197
TraesCS5A03G0758000	0	0	0	0	0	0	0	0	0	0	0	0
TraesCS3B03G0294600	0	0	0	3	0	0	0	0	0	2	1	0
TraesCS2D03G0659600	1032	809	770	539	469	528	431	361	395	610	601	592
TraesCS6D03G0363900	629	567	520	265	298	346	520	468	502	389	372	354
TraesCS5B03G0643300	39	35	30	116	138	148	12	26	24	46	44	41
TraesCS2A03G0998900	0	0	2	0	0	0	0	0	0	0	0	0
TraesCS4A03G0797700	0	0	0	0	0	3	4	0	0	0	1	2
TraesCS7B03G0254300	4	5	2	0	2	1	0	0	0	0	0	0
TraesCS4D03G0831300	2042	1455	1821	814	809	776	1225	1345	1452	1369	1323	1276
TraesCS5B03G0831900	1014	852	933	343	291	330	407	433	392	425	372	318
TraesCS2D03G0960500	146	79	140	39	20	26	20	47	41	63	57	50
TraesCS2D03G0930800	3	2	1	0	0	0	0	0	0	2	3	3
TraesCS5B03G0939000	421	404	463	193	145	175	283	258	260	283	283	282
TraesCS3D03G0131100	108	89	72	39	42	28	29	27	19	59	48	36
TraesCS1D03G0848000	143	125	129	23	23	21	68	109	83	86	76	66
TraesCS6D03G0414400	34	15	43	1	1	2	2	2	3	6	6	5
TraesCS4D03G0194700	4	5	4	4	1	9	1	0	0	3	4	4
TraesCS3B03G1131000	0	0	0	0	0	0	0	0	0	0	0	0
TraesCS7D03G0829100	0	0	0	0	0	0	0	0	0	0	0	0
TraesCS7B03G1249700	213	175	168	62	51	48	38	21	43	106	90	73
TraesCS4D03G0083600	188	154	151	76	48	80	65	63	65	77	72	66
TraesCS3D03G0313700	0	0	0	0	0	0	0	0	0	0	0	0
TraesCS6A03G0488400	641	483	596	128	195	193	226	336	364	264	252	239
TraesCS6A03G0202700	628	480	451	287	271	301	281	306	266	350	326	301
TraesCS6A03G0255300	1244	1028	930	367	332	411	454	359	414	325	366	406
TraesCS2B03G0072600	0	0	0	0	0	0	0	0	0	0	0	0
TraesCS7B03G0411400	0	0	0	0	0	0	0	0	0	0	0	0
TraesCS6B03G0845400	47	28	48	25	31	23	20	8	11	29	21	13
TraesCS6A03G0080800	478	370	378	785	716	749	193	252	238	569	587	605
TraesCS4B03G0769300	1	0	0	0	0	0	0	0	0	0	0	0
TraesCS3A03G0833000	0	0	0	0	3	0	0	0	0	0	0	0
TraesCS3B03G0072800	0	0	0	0	0	0	0	0	0	0	0	0
TraesCS3D03G0332900	35	37	40	3	0	2	4	4	3	3	8	13
TraesCS3B03G0138300	0	0	0	0	0	0	0	0	0	0	0	0
TraesCS1B03G0036800	373	271	367	94	80	85	110	130	105	227	222	217
TraesCS3D03G0290400	0	0	0	0	1	0	0	0	2	0	1	1
TraesCS1B03G0365600	79	65	84	11	13	12	37	38	25	14	15	15
TraesCS2D03G0388600	12	4	6	11	10	4	1	1	3	5	7	8
TraesCS2B03G0873000	44	24	36	20	37	57	20	13	14	48	45	41
TraesCS5D03G1078300	16	10	16	19	4	13	3	2	4	3	5	7
TraesCS3D03G0030600	0	0	0	0	0	0	0	2	0	0	0	0
TraesCS2B03G1042400	338	248	289	166	156	147	214	203	191	252	267	282
TraesCS2A03G1157000	2185	1778	1767	1089	990	1167	876	971	982	1465	1362	1258
TraesCS1D03G0249200	84	51	58	15	29	20	20	15	15	25	27	28
TraesCS4B03G0680700	93	61	55	8	13	6	17	8	13	18	17	15
TraesCS3A03G1125000	10	3	4	0	0	0	0	0	0	1	1	0
TraesCS2D03G1272500	4	7	0	4	3	4	0	0	1	8	7	6
TraesCS2B03G0041700	0	0	0	0	0	0	0	0	0	0	0	0
TraesCS7A03G0446700	13	9	11	0	0	2	0	0	0	3	2	0
TraesCS3D03G0906500	59	54	53	83	59	78	26	51	33	63	81	98
TraesCS4D03G0204100	1882	1700	1564	3808	3653	4143	862	747	759	3221	3118	3015
TraesCS2D03G0342600	409	324	348	197	194	181	168	145	138	255	242	229
TraesCS1D03G0724600	9	5	4	3	4	1	3	4	3	5	5	4
TraesCS1A03G0532700	0	1	4	0	0	0	0	0	0	0	0	0
TraesCS4A03G0238000	65	61	76	45	59	63	38	32	44	48	43	37
TraesCS3B03G0372500	689	602	571	473	492	578	535	512	493	670	624	578
TraesCS2B03G0154200	0	0	0	0	0	0	0	0	0	0	0	0
TraesCS6B03G0986300	0	0	0	0	0	0	0	0	0	0	0	0
TraesCS2A03G1187100	1	0	1	0	0	2	1	0	2	2	1	0
TraesCS4A03G1095600	5	3	4	0	0	0	0	0	1	1	1	0
TraesCS6D03G0862400	0	0	0	0	0	0	0	0	0	0	0	0
TraesCS6A03G0224500	0	0	0	0	0	0	0	0	0	0	0	0
TraesCS5A03G0814200	15	5	5	12	17	17	0	3	0	18	13	7
TraesCS4D03G0270000	158	106	124	62	70	109	72	71	67	121	116	111
TraesCS6D03G0887600	98	79	62	65	54	54	45	40	48	51	77	102
TraesCS1D03G0233900	54	56	49	19	21	17	32	13	30	43	34	25
TraesCS4D03G0016400	0	0	0	0	0	0	0	0	0	0	0	0
TraesCS7A03G0934100	17	13	15	8	11	14	12	3	5	6	6	6
TraesCS3B03G1480900	39	32	22	8	7	5	4	11	21	15	15	14
TraesCS4B03G0266600	1	1	1	0	0	0	1	0	0	0	0	0
TraesCS2B03G0411700	0	0	0	0	0	0	0	0	0	0	0	0
TraesCS5A03G1102300	6	1	1	7	12	9	2	0	0	6	6	5
TraesCS4D03G0183600	395	385	371	215	182	193	228	233	219	376	334	292
TraesCS4A03G1244700	128	101	99	39	39	86	73	98	94	69	85	101
TraesCS7A03G0421000	38	34	33	34	38	21	18	22	27	28	27	26
TraesCS1D03G0613000	1	0	0	0	0	0	0	0	0	0	0	0
TraesCS5A03G0276300	1192	991	937	387	418	466	831	735	716	675	661	647
TraesCS2B03G0796300	40	40	40	15	11	7	10	14	11	24	28	32
TraesCS5B03G0756900	40	59	62	20	17	25	21	22	19	21	16	10
TraesCS3B03G0839700	732	602	563	252	243	275	346	346	395	180	194	208
TraesCS2A03G1242200	0	1	0	0	0	3	0	0	0	0	0	0
TraesCS1B03G1114800	0	0	0	0	0	0	0	0	0	0	0	0
TraesCS2B03G0318600	0	0	0	0	0	0	0	0	0	0	0	0
TraesCS3D03G0053600	3	7	7	0	0	0	17	5	3	0	3	5
TraesCS7D03G0801700	0	0	0	0	0	0	0	0	0	0	0	0
TraesCS5B03G0467900	255	183	236	87	101	90	140	127	152	129	133	136
TraesCS5B03G1356900	148	127	144	135	151	166	218	208	237	286	279	272
TraesCS6A03G0430600	65	49	41	18	19	15	28	20	17	25	29	32
TraesCS5B03G1174100	4040	3213	3089	575	557	611	964	853	823	904	891	878
TraesCS5B03G0032700	0	0	0	0	0	0	0	0	0	0	0	0
TraesCS2A03G0982300	40	39	38	21	18	19	25	19	18	44	28	11
TraesCS6B03G1144700	119	87	92	38	36	58	49	47	26	64	57	50
TraesCS3A03G0278200	0	0	0	0	0	0	2	0	0	0	0	0
TraesCS5B03G1087100	149	95	125	23	16	38	26	28	17	109	91	73
TraesCS7D03G0840900	14	10	11	14	9	10	1	2	1	17	12	7
TraesCS1B03G1179600	146	129	138	54	60	93	43	41	29	103	97	91
TraesCS5A03G0999700	0	0	0	0	0	0	0	0	0	0	1	1
TraesCS5D03G0727500	0	0	0	0	0	0	0	0	1	0	0	0
TraesCS6B03G0961700	970	912	800	384	375	412	519	499	491	502	468	433
TraesCS3B03G1024400	333	295	285	183	184	191	149	149	143	189	184	178
TraesCS2A03G0211300	1	2	7	2	1	3	1	1	1	0	1	1
TraesCS2A03G0900000	27	22	20	1	3	6	0	4	0	0	0	0
TraesCS7D03G0293300	1	2	0	0	0	0	0	0	0	0	0	0
TraesCS7B03G0280100	0	0	0	0	0	0	0	0	0	0	1	1
TraesCS1D03G0844600	2	14	8	7	2	3	0	0	5	0	3	5
TraesCS5B03G0280000	335	282	292	339	372	338	194	201	208	409	370	331
TraesCS5A03G0778700	0	3	0	0	1	2	0	0	0	0	0	0
TraesCS4A03G0757300	0	0	0	0	0	0	0	0	0	0	0	0
TraesCS2B03G0867100	54	48	73	27	26	33	42	36	40	43	43	43
TraesCS5B03G0501300	10	15	24	18	7	12	7	9	9	16	14	11
TraesCS6B03G0420700	2159	1376	1804	968	1003	1066	1445	1717	1930	1214	1211	1208
TraesCS3B03G0992500	84	59	78	177	181	197	45	49	35	156	165	174
TraesCS4B03G0679800	0	0	0	0	0	0	0	1	0	0	0	0
TraesCS4A03G0202300	98	85	83	75	69	80	75	68	63	69	62	54
TraesCS4A03G0985700	45	35	37	74	44	54	39	36	43	80	73	65
TraesCS4D03G0019300	0	0	0	0	0	1	0	0	0	0	0	0
TraesCS5A03G0610800	63	52	56	24	49	27	14	29	34	48	44	40
TraesCS3D03G0168800	609	552	584	528	434	561	422	453	488	601	530	458
TraesCS7D03G0075900	0	0	0	0	0	0	0	0	0	0	0	0
TraesCS2A03G0162000	0	0	0	0	0	0	0	0	0	0	0	0
TraesCS2B03G1151300	683	514	589	416	391	383	335	359	416	570	543	515
TraesCS1D03G0872500	120	111	96	40	40	46	39	30	31	50	53	55
TraesCS5A03G0438600	257	235	193	92	104	139	74	91	82	124	138	152
TraesCS5A03G0802400	1	3	3	2	2	0	0	3	1	2	1	0
TraesCS2D03G1053900	13	7	7	7	2	1	5	3	0	3	4	4
TraesCS2D03G1188900	2427	1955	1702	1846	1805	1958	1330	1235	1188	2150	1992	1833
TraesCS6B03G0496200	910	788	676	473	478	429	574	537	525	512	488	464
TraesCS4D03G0761300	434	323	347	129	138	130	163	140	177	192	212	232
TraesCS7D03G0210900	161	106	119	87	76	121	131	101	118	88	68	47
TraesCS6D03G0323500	30	31	23	7	3	5	14	12	9	15	14	12
TraesCS5B03G0974900	19	23	26	1	4	0	4	0	1	0	4	8
TraesCS3A03G0959200	0	0	0	0	0	0	0	0	0	0	0	0
TraesCS4D03G0220700	18	18	15	13	21	9	10	13	6	19	20	21
TraesCS2A03G0740300	554	435	412	313	321	360	39	79	61	104	121	137
TraesCS6A03G0441900	1335	1003	1085	782	629	681	433	473	438	817	792	766
TraesCS4B03G1008300	57	43	37	25	41	28	29	26	34	51	42	33
TraesCS2A03G0889000	94	58	53	18	8	19	10	12	3	34	36	38
TraesCS2A03G0598000	0	0	0	0	0	0	0	0	0	0	0	0
TraesCS6B03G0858200	7	4	0	5	11	7	1	0	3	6	6	5
TraesCS4A03G0318000	27	17	29	10	11	13	17	2	5	28	19	10
TraesCS2B03G0113800	515	439	451	182	188	193	172	161	184	307	292	277
TraesCS7D03G0651800	0	0	0	0	0	0	0	0	0	0	0	0
TraesCS5D03G0853500	90	82	50	39	28	29	21	30	33	32	31	29
TraesCS3A03G0918300	3218	2676	2376	4353	4275	4793	2369	2404	2251	4051	3859	3667
TraesCS6B03G1090900	25	21	17	11	9	11	6	21	14	23	23	22
TraesCS7D03G0816200	192	175	178	164	120	113	135	154	122	179	180	181
TraesCS7D03G0298300	548	423	483	465	541	629	499	546	653	749	748	747
TraesCS7B03G0550600	195	139	164	94	83	88	113	108	111	138	133	127
TraesCS1A03G0903300	112	82	87	76	62	68	30	46	34	120	108	95
TraesCS1B03G0599800	2752	2281	2535	1502	1442	1465	1401	1325	1291	1091	1034	976
TraesCS2D03G0483400	88	80	49	37	26	26	40	31	27	17	18	19
TraesCS2B03G1215800	2	3	6	4	4	0	0	0	0	1	1	1
TraesCS5B03G0918100	1512	1205	1200	520	478	612	1067	1003	977	767	746	725
TraesCS1D03G0432800	34	31	25	9	17	21	20	17	14	25	20	15
TraesCS7B03G0116400	80	69	79	36	30	38	28	34	35	52	55	57
TraesCS3D03G0425300	5	0	0	0	0	1	0	0	0	0	1	1
TraesCS1B03G1157100	947	780	644	348	390	462	596	532	598	400	421	441
TraesCS7D03G0752200	0	1	0	0	0	0	0	0	0	0	0	0
TraesCS6D03G0210300	274	221	272	54	39	49	51	80	47	153	142	131
TraesCS4B03G0818800	32	26	19	4	5	1	4	4	7	5	10	14
TraesCS5D03G0286700	394	313	282	282	232	248	139	122	118	372	335	297
TraesCS6A03G0354300	596	562	492	362	372	346	258	254	262	492	464	435
TraesCS5B03G0671200	0	0	0	0	0	0	0	0	0	0	0	0
TraesCS6A03G0587800	402	335	366	372	349	402	263	337	341	369	371	372
TraesCS5B03G0035300	149	150	132	29	31	35	29	31	25	48	39	30
TraesCS7D03G0737500	30527	25154	23374	30665	26991	30904	19789	19002	18162	26798	25423	24047
TraesCS6A03G0392600	68	53	70	39	36	43	50	62	48	44	49	54
TraesCS4B03G0013600	5	1	6	0	0	0	0	0	0	1	5	9
TraesCS3B03G1456000	68	47	29	29	13	30	22	19	26	39	34	29
TraesCS4A03G1040000	158	167	127	100	73	92	64	63	54	126	123	120
TraesCS1D03G0310100	207	138	138	47	62	64	79	70	103	91	74	57
TraesCS1B03G0801900	0	0	0	0	3	0	0	0	0	0	0	0
TraesCS1B03G0330200	635	575	498	256	204	259	289	308	284	337	315	293
TraesCS6D03G0875100	274	253	227	164	153	178	179	124	154	167	193	219
TraesCS3B03G0897300	12	10	2	0	0	0	1	7	0	1	3	4
TraesCS7B03G0761600	0	0	0	0	0	0	0	0	0	0	0	0
TraesCS3B03G0507800	336	233	232	30	41	25	63	49	23	38	36	33
TraesCS2A03G0234100	4	2	4	1	1	2	3	17	16	15	10	4
TraesCS6B03G0540100	1090	913	893	654	636	648	584	618	661	940	866	791
TraesCS5D03G1133900	240	225	186	52	52	69	41	65	57	107	98	89
TraesCS6B03G0761500	20	11	13	37	25	20	12	8	8	15	14	13
TraesCS3B03G0835200	0	0	1	0	2	0	1	0	0	3	3	3
TraesCS1D03G0421900	167	138	142	311	266	351	391	376	484	359	368	377
TraesCS3D03G0182300	224	166	192	3	4	8	43	42	49	79	69	58
TraesCS5B03G1240700	1	3	3	7	15	11	0	4	3	4	5	5
TraesCS3B03G0434600	9	3	8	2	0	1	0	0	2	1	1	1
TraesCS7D03G1137500	277	170	191	71	71	50	38	31	17	114	102	89
TraesCS6B03G0096700	1050	917	882	675	664	698	156	131	120	540	535	530
TraesCS1D03G0446700	7	1	0	0	0	0	0	0	0	0	0	0
TraesCS7D03G1126500	0	1	3	0	3	0	3	0	1	8	5	1
TraesCS3B03G0851700	195	147	180	72	76	75	53	62	85	110	88	66
TraesCS4B03G0462800	371	275	256	37	46	28	62	57	107	142	152	161
TraesCS3D03G0519500	4	4	2	0	4	2	0	0	0	2	2	1
TraesCS4D03G0531600	0	0	0	0	0	0	0	0	0	0	0	0
TraesCSU03G0344500	1	0	1	0	0	0	2	0	0	0	0	0
TraesCS5B03G0836400	21	19	20	9	4	6	17	9	3	7	11	14
TraesCS5B03G0405200	228	164	162	94	101	88	132	125	143	125	120	114
TraesCS1B03G1036300	12	6	9	0	2	0	0	1	0	1	1	0
TraesCS5D03G0641800	94	78	85	57	66	49	20	26	20	42	45	48
TraesCS3D03G0835000	0	0	0	0	0	0	0	0	0	0	0	0
TraesCS2D03G0681100	0	0	0	0	0	0	0	0	0	0	0	0
TraesCS3B03G1527800	40	30	42	4	5	4	10	13	8	11	12	13
TraesCS5B03G0559500	0	0	0	0	0	0	0	0	0	0	0	0
TraesCS4A03G0823900	947	844	796	218	248	279	333	417	365	279	262	245
TraesCS2B03G0996600	5	3	4	2	1	5	1	2	1	0	0	0
TraesCS4B03G0883000	2	2	0	3	0	0	0	0	0	3	3	2
TraesCS6A03G0491300	0	0	0	0	0	0	0	0	0	0	0	0
TraesCS3B03G0889600	11	5	3	28	6	19	2	2	6	13	9	5
TraesCS1D03G0642700	2364	1992	1940	2920	2997	3112	1755	1663	1985	2787	2736	2684
TraesCS3A03G0898000	21	14	16	114	91	111	38	12	26	62	71	80
TraesCS7D03G0209900	0	0	3	0	0	0	0	0	0	0	0	0
TraesCS6B03G0866400	20	15	5	3	1	4	0	2	0	3	4	4
TraesCS5B03G1199900	175	157	145	112	74	116	21	12	23	106	103	100
TraesCS2A03G0146200	0	0	0	0	0	0	0	0	0	0	0	0
TraesCS3A03G0439600	7377	6862	6242	5241	4871	5626	2963	2743	2810	6857	6610	6363
TraesCS4D03G0042200	1422	796	974	317	355	370	604	498	610	552	574	596
TraesCS1D03G1000800	109	105	127	78	44	68	68	68	72	114	117	120
TraesCS2B03G0514600	82	50	68	101	109	145	47	41	56	90	89	88
TraesCS1A03G0162400	22	15	17	3	2	2	16	16	14	7	10	13
TraesCS7D03G0805400	260	212	229	107	112	134	144	139	141	145	148	150
TraesCS6A03G0136600	1	6	0	1	0	0	0	0	1	0	1	2
TraesCS5B03G1017200	423	370	316	131	144	118	285	230	230	358	311	263
TraesCS4B03G0665100	0	2	5	0	1	0	0	0	0	3	2	1
TraesCS4B03G0492700	25	25	36	3	6	15	8	5	5	15	12	8
TraesCS3B03G0154900	0	0	0	0	0	0	0	0	0	0	0	0
TraesCS1B03G1218000	37	43	18	98	118	125	30	12	24	134	153	172
TraesCS3A03G0592400	0	0	0	0	0	1	0	0	0	0	0	0
TraesCS2D03G0749100	156	108	142	24	17	27	33	45	42	35	50	64
TraesCS4A03G1062400	0	0	0	0	0	0	0	0	0	0	0	0
TraesCS5D03G0236300	236	211	181	115	73	93	91	104	99	145	136	126
TraesCS4D03G0169800	7	3	1	3	0	0	0	0	1	0	0	0
TraesCS4D03G0011500	3	5	0	1	0	1	2	0	0	3	4	4
TraesCS4A03G1021800	63	57	77	17	8	25	19	31	19	19	24	28
TraesCS6D03G0143800	9	13	14	0	1	5	16	9	14	5	4	2
TraesCS7A03G0157900	2	2	0	2	1	1	0	2	1	0	1	1
TraesCS3B03G0645400	349	265	235	94	80	105	157	155	138	54	53	51
TraesCS7D03G0488100	3	0	5	0	2	3	1	1	0	2	2	1
TraesCS4D03G0207200	535	403	371	113	96	107	130	138	119	230	229	227
TraesCS3D03G0389800	2338	1899	1798	2256	2136	2239	1546	1470	1553	2525	2496	2466
TraesCS2A03G1160900	0	0	0	0	0	0	0	0	0	0	0	0
TraesCS4D03G0026900	29	17	21	1	0	0	0	0	2	1	1	1
TraesCS1A03G0787000	65	79	70	33	26	47	26	14	27	65	62	58
TraesCS4A03G0154100	0	0	0	0	0	0	0	0	0	0	0	0
TraesCS7B03G0090700	2	1	1	0	0	1	2	0	1	2	1	0
TraesCS1B03G0777000	19	18	17	9	10	9	9	3	5	12	10	7
TraesCS1B03G0762200	0	2	0	0	0	0	0	0	0	0	0	0
TraesCS1A03G0749500	3	0	3	0	0	0	2	0	1	0	0	0
TraesCS3D03G0749500	0	0	0	0	0	4	0	0	0	0	0	0
TraesCS6B03G1168100	0	0	0	0	0	0	0	0	0	0	0	0
TraesCS6B03G0160900	128	78	96	17	30	21	11	14	9	38	33	27
TraesCS7D03G0782000	28	35	34	4	4	6	3	15	9	13	11	9
TraesCS2B03G1344000	0	0	1	0	0	0	0	0	0	0	0	0
TraesCS2B03G0116000	0	0	0	0	0	0	0	0	0	0	0	0
TraesCS2B03G0017700	0	0	0	0	0	1	0	0	0	0	0	0
TraesCS1A03G0586400	0	0	0	0	0	0	0	0	0	0	0	0
TraesCS3D03G0694300	237	179	187	105	94	96	97	84	93	119	114	109
TraesCS7D03G0364700	2	1	2	0	0	2	4	1	4	0	1	1
TraesCS3B03G0197200	1	0	0	0	0	1	0	0	0	1	1	0
TraesCS5D03G0815800	32	22	39	16	3	21	47	44	38	73	65	56
TraesCS4B03G0041200	135	133	116	19	33	40	42	41	23	43	45	47
TraesCS3B03G1303700	0	0	2	0	0	0	0	0	0	0	0	0
TraesCS1A03G0140400	0	0	0	0	0	0	0	0	0	0	0	0
TraesCS3B03G1088600	2969	2637	2525	2269	2079	2255	1898	1963	2001	1298	1205	1111
TraesCS1B03G1275700	237	221	181	54	77	59	74	89	96	80	93	105
TraesCS6B03G0395600	0	0	0	0	0	0	0	0	0	0	0	0
TraesCS3D03G0275000	0	0	0	0	0	0	0	0	0	0	0	0
TraesCS7D03G0872300	61	63	52	100	76	106	77	42	76	67	78	88
TraesCS5B03G0416000	14	7	5	8	10	17	1	0	2	1	2	3
TraesCS4A03G1060500	47	41	26	6	4	4	15	16	9	12	13	13
TraesCS3B03G1205600	1	2	1	0	1	3	0	0	1	0	1	2
TraesCS3D03G0642900	112	76	114	52	40	78	38	42	45	81	71	60
TraesCS2B03G0175100	6642	5336	4967	2088	1749	2013	3213	3123	3083	2390	2159	1927
TraesCS2D03G0027500	33	39	44	2	1	0	2	13	2	21	21	20
TraesCSU03G0394900	89	67	55	4	0	1	0	0	0	1	4	6
TraesCS7A03G0612400	4	1	1	4	8	10	10	2	12	23	21	18
TraesCS2A03G0348600	0	0	0	0	0	0	0	0	0	0	0	0
TraesCS7A03G1242000	2692	2282	2100	846	834	895	1392	1372	1305	1540	1405	1270
TraesCS2D03G0717500	262	202	162	58	53	78	108	86	99	167	147	126
TraesCS3B03G0239000	0	0	0	0	0	0	0	0	0	0	0	0
TraesCS2B03G0500600	145	88	149	85	93	86	97	99	103	92	78	64
TraesCS2A03G1019000	41	38	48	101	90	89	18	21	25	61	52	42
TraesCS3D03G0759500	77	73	66	57	58	60	49	40	40	99	86	73
TraesCS4B03G0919400	0	0	0	0	0	0	0	0	0	0	0	0
TraesCS5A03G0806400	0	0	0	0	0	0	0	0	0	0	0	0
TraesCS3A03G1009000	0	0	0	0	0	0	0	0	0	0	0	0
TraesCS2B03G0931000	0	0	0	0	0	0	0	0	0	0	0	0
TraesCS4D03G0594300	0	0	0	1	0	1	0	0	0	0	0	0
TraesCS2B03G0269800	294	344	317	265	244	212	340	333	282	268	260	252
TraesCS7A03G1278300	0	0	0	0	0	0	0	0	0	0	0	0
TraesCS6A03G0613000	70	67	66	27	26	26	41	41	28	41	34	27
TraesCS4B03G0900600	1188	802	969	1046	902	1125	543	617	523	715	809	902
TraesCS2B03G1262900	0	0	0	0	0	0	0	0	0	0	0	0
TraesCS2B03G0383700	4	0	0	15	17	20	0	0	1	4	3	1
TraesCS4A03G1153000	182	170	109	82	76	119	66	93	90	150	128	105
TraesCS5A03G0549200	273	193	219	112	126	113	113	89	109	155	162	169
TraesCS2D03G0863100	129	100	104	160	107	120	2	9	5	111	112	112
TraesCS6D03G0817100	3	2	2	1	1	1	1	0	0	3	3	2
TraesCS6D03G0448600	394	414	369	332	261	341	271	223	209	412	372	332
TraesCS5D03G0706400	42	47	36	37	25	20	8	14	11	23	26	28
TraesCS7B03G1263500	0	0	0	0	0	0	0	0	0	0	0	0
TraesCS3D03G1120200	322	260	320	86	85	66	62	74	63	134	148	161
TraesCS4B03G0794000	32	45	20	56	49	75	21	16	32	32	30	27
TraesCS7D03G1146300	10	19	9	4	3	4	5	13	5	3	3	3
TraesCS6B03G0303000	0	0	0	0	0	0	0	0	0	0	0	0
TraesCS6A03G0583500	14	16	14	13	6	6	11	15	14	10	10	9
TraesCS6B03G0186400	12	21	12	6	3	5	3	12	12	8	8	8
TraesCS5A03G0071200	5	0	3	2	2	1	0	0	0	4	2	0
TraesCS1A03G0407300	135	116	75	86	51	61	37	31	39	90	102	113
TraesCS1D03G0231200	1501	1300	1240	1322	1232	1205	1145	1226	1050	1522	1451	1380
TraesCS5A03G1129500	0	0	0	0	0	0	0	0	0	0	0	0
TraesCSU03G0030600	0	0	0	0	0	0	0	0	0	0	0	0
TraesCSU03G0332000	123	106	122	32	40	49	21	29	16	34	40	46
TraesCS7D03G0346200	0	0	0	0	0	0	0	0	0	0	0	0
TraesCS2B03G1283100	61	29	32	0	0	0	2	1	1	34	24	14
TraesCS1A03G0926300	112	112	113	16	13	16	6	8	10	53	45	37
TraesCS2D03G0391900	6	1	0	0	0	0	0	0	0	0	0	0
TraesCS2D03G0812300	0	0	0	2	3	0	0	0	0	0	0	0
TraesCS7D03G0731000	9	7	3	2	8	6	5	0	0	4	4	4
TraesCS5B03G0977300	3	5	1	2	0	2	0	1	1	0	0	0
TraesCS5A03G1061600	298	265	267	248	340	338	485	499	530	324	288	251
TraesCS2B03G1403400	9	5	6	4	3	8	2	3	6	6	6	6
TraesCS2A03G0337800	58	73	57	83	86	68	37	25	23	69	81	93
TraesCS6A03G0153300	130	102	72	20	33	23	41	34	47	45	34	22
TraesCS7A03G0410900	386	395	322	1182	1163	1298	1013	895	1049	975	1017	1059
TraesCS3D03G0790600	0	0	0	0	0	0	0	0	0	0	0	0
TraesCS5A03G0088000	0	0	0	0	0	0	0	0	0	0	0	0
TraesCS2B03G0356300	253	181	211	80	91	70	99	89	85	147	150	152
TraesCS6D03G0912200	84	55	48	0	0	0	11	9	8	30	29	28
TraesCS5D03G0751600	12590	10447	10455	17802	16489	17783	11555	11510	11347	17401	16927	16453
TraesCS2D03G1306400	0	0	2	0	0	0	0	0	0	0	0	0
TraesCS1A03G0121800	13	9	8	2	2	6	0	0	0	0	0	0
TraesCS6A03G0682500	0	0	0	0	0	0	0	1	0	0	0	0
TraesCS5A03G0023400	28	31	21	5	5	6	11	1	3	7	8	9
TraesCS2B03G1393900	3	4	1	0	0	4	3	3	0	4	3	1
TraesCS3D03G0274500	30	31	43	12	22	15	7	15	16	17	13	8
TraesCS7A03G1053300	6	0	3	0	1	0	0	0	0	0	0	0
TraesCS6A03G0104400	0	0	0	0	0	1	0	0	0	1	1	0
TraesCS5D03G0702400	0	0	0	0	0	0	0	0	0	0	0	0
TraesCS5D03G0432000	17	14	27	8	0	0	3	4	0	8	8	7
TraesCS7A03G0404500	0	0	0	0	0	0	0	0	1	0	0	0
TraesCS5B03G0479900	1665	1236	1455	354	320	373	556	453	535	1218	1150	1081
TraesCS6D03G0621400	2088	1560	1757	769	725	688	1092	1152	977	1255	1197	1138
TraesCS3B03G0493100	0	0	0	0	0	0	0	0	0	0	0	0
TraesCS1D03G0493700	0	0	0	0	0	0	0	0	2	0	1	1
TraesCS1B03G0929000	22	14	16	0	0	0	11	5	1	7	6	5
TraesCS7A03G1045900	26	25	3	8	8	7	7	0	0	7	6	5
TraesCS1B03G1171700	20313	17615	17625	12703	11941	13705	9424	9515	9266	16000	15356	14712
TraesCS3A03G0912600	1	0	0	0	0	0	0	0	0	0	0	0
TraesCS2D03G0265200	6	5	1	3	1	3	2	3	0	15	12	9
TraesCS3B03G1106800	1165	1196	1060	1361	1478	1518	291	351	288	1017	1024	1030
TraesCS7B03G0368500	734	656	666	365	351	383	343	329	253	469	437	404
TraesCS2D03G0386300	10	15	8	11	11	6	10	5	5	2	7	12
TraesCS5A03G0793400	1080	663	912	298	371	398	343	376	470	506	473	440
TraesCS4A03G1220300	1	1	3	10	9	13	4	3	4	7	8	9
TraesCSU03G0265000	53	35	44	3	2	7	4	6	0	50	42	33
TraesCS6B03G1012100	10	17	9	9	6	4	0	0	4	12	11	9
TraesCS6D03G0903400	0	0	0	0	0	0	0	0	0	0	0	0
TraesCS4D03G0069300	144	135	146	35	29	41	23	29	32	55	56	57
TraesCS6D03G0431300	526	405	429	377	291	338	256	236	226	374	377	379
TraesCS3D03G0044300	81	86	85	16	11	12	5	10	11	6	7	8
TraesCS6B03G0255400	1	1	3	0	0	0	0	0	0	0	0	0
TraesCS7B03G1304000	0	0	0	0	0	0	0	0	0	0	0	0
TraesCS1D03G0517000	1	1	8	1	0	0	0	4	0	0	0	0
TraesCS1A03G0214400	87	101	82	625	572	690	158	142	162	423	456	488
TraesCS5A03G0639700	22	12	8	9	4	12	3	3	1	4	5	6
TraesCS6D03G0136500	0	0	0	0	0	0	0	0	0	0	0	0
TraesCS5A03G0345400	58	26	39	51	44	45	31	33	60	52	56	60
TraesCS5A03G0121200	0	0	0	0	0	0	0	0	0	0	0	0
TraesCS2B03G0364500	254	196	228	121	101	93	93	99	67	149	141	133
TraesCS6A03G0489800	403	360	242	95	82	120	113	111	151	243	230	216
TraesCS5D03G0904000	41	9	23	6	3	3	3	0	8	21	17	13
TraesCS1D03G0893400	293	237	231	146	168	160	107	89	131	210	208	206
TraesCS2D03G0830700	20	4	14	1	1	1	14	0	5	3	2	1
TraesCS4A03G0513500	0	0	0	0	0	0	0	0	0	0	0	0
TraesCS3A03G0713900	13	8	9	0	0	0	0	0	0	0	3	6
TraesCS5D03G0551200	9	11	9	10	6	9	6	5	1	2	4	6
TraesCS5B03G0728700	0	0	0	0	0	0	0	0	0	0	0	0
TraesCS3B03G0284800	39	32	37	17	4	4	3	0	0	7	7	6
TraesCS2D03G0286100	0	0	0	0	0	0	0	0	0	0	0	0
TraesCS1D03G0493200	0	0	0	0	0	0	0	0	0	0	0	0
TraesCS4D03G0459900	3	0	0	0	0	1	0	0	0	2	1	0
TraesCS3B03G0793100	201	138	149	138	96	119	65	79	72	152	144	136
TraesCS3A03G0252600	2028	1176	1824	680	743	769	1297	1427	1867	1078	1105	1131
TraesCS7D03G0525500	85	52	59	30	44	36	41	22	44	53	43	32
TraesCS4A03G0897000	4186	3132	3219	1723	1597	1736	1730	1692	1644	2806	2653	2500
TraesCS2D03G0454000	31	30	23	6	9	6	3	5	3	7	10	13
TraesCS6B03G0368500	1	2	2	0	0	0	1	0	0	0	0	0
TraesCS7D03G0577500	0	0	0	0	0	0	0	0	0	0	0	0
TraesCS6B03G0201700	1	1	1	0	0	0	0	0	0	0	2	4
TraesCS2D03G1061500	0	0	0	0	0	0	0	0	0	0	0	0
TraesCS2B03G0359000	886	806	750	985	962	989	672	683	637	1064	1028	992
TraesCS6A03G0593400	65	90	78	11	3	10	10	9	10	29	30	30
TraesCS3A03G1277700	721	538	563	195	142	199	163	125	149	201	192	182
TraesCS7D03G0699500	28	38	51	1	0	5	6	3	11	8	12	15
TraesCS1A03G0869100	159	149	119	16	22	38	43	37	36	34	35	35
TraesCS6B03G0908700	11	11	16	8	0	1	2	1	2	6	8	9
TraesCS2B03G0620600	238	183	185	82	78	100	94	98	93	148	141	134
TraesCS2D03G0041000	0	0	0	0	0	0	0	0	0	0	0	0
TraesCS6D03G0914700	0	0	2	0	0	0	0	0	0	0	0	0
TraesCS7B03G1061700	69	46	54	22	27	7	19	29	25	50	39	27
TraesCS3A03G0027400	0	0	0	0	0	0	0	0	0	0	0	0
TraesCS1B03G0976600	65	63	61	33	21	35	40	50	44	46	51	56
TraesCS7B03G1071600	0	0	0	0	0	0	0	0	0	0	0	0
TraesCS6B03G0856500	127	104	67	15	18	28	25	16	25	32	32	32
TraesCS3B03G1349400	1	3	6	0	0	0	0	0	2	0	1	1
TraesCS7A03G0841700	0	0	0	0	0	0	0	0	0	0	0	0
TraesCS1D03G0337200	0	0	0	1	0	0	0	0	0	0	0	0
TraesCS4B03G0890300	39	20	36	34	40	36	28	13	7	13	13	13
TraesCS3A03G0707300	46	37	58	8	8	7	7	14	12	26	23	19
TraesCS6A03G0029600	0	0	0	0	0	0	0	0	0	0	0	0
TraesCS2A03G0048100	132	95	111	45	46	56	59	40	42	108	107	105
TraesCS7D03G0945200	93	58	39	291	259	294	10	12	12	86	86	85
TraesCS4A03G0767600	0	0	0	0	0	0	0	0	0	0	0	0
TraesCS1D03G0170300	0	2	1	91	120	121	7	11	13	27	31	35
TraesCS6B03G0924100	4	0	8	0	0	0	0	0	0	4	10	16
TraesCS1A03G0293900	5217	4373	4227	4307	4082	4653	3776	3898	3483	4793	4658	4522
TraesCS5B03G0441800	924	872	709	279	262	330	472	421	387	1241	1166	1091
TraesCS2D03G0468700	443	357	394	136	135	142	116	128	116	206	183	160
TraesCS6A03G0015400	0	0	0	0	0	0	0	0	0	0	0	0
TraesCS3A03G0837900	31	40	24	19	15	14	16	18	21	16	15	13
TraesCS3B03G1429400	0	0	0	0	0	0	0	0	0	0	0	0
TraesCS3B03G0686800	52	35	31	11	6	12	8	13	5	14	13	11
TraesCS2B03G1029800	0	0	0	0	0	0	0	0	0	0	0	0
TraesCS4A03G0709100	1661	1228	1148	801	740	812	1075	1058	1052	1027	947	866
TraesCS7A03G0098400	0	0	0	0	1	0	0	0	0	0	0	0
TraesCS2B03G0372500	348	279	269	218	148	193	197	180	196	269	281	292
TraesCS7A03G0922400	0	0	0	0	0	0	0	0	0	0	0	0
TraesCS2D03G0581700	82	64	59	42	27	25	15	19	14	37	44	51
TraesCS7A03G1093400	35	26	36	31	16	21	30	26	20	45	41	36
TraesCS7B03G0785600	0	0	0	0	0	0	0	0	0	0	0	0
TraesCS4A03G0274300	1837	1604	1628	1125	1020	1265	791	803	744	1498	1482	1466
TraesCS2B03G0254500	0	0	0	0	0	0	0	0	0	0	0	0
TraesCS5D03G0604900	0	0	0	0	0	0	0	0	0	0	0	0
TraesCS2D03G1058400	2	3	2	0	1	0	4	0	0	2	2	1
TraesCS7B03G0781500	0	0	0	0	0	0	0	0	0	0	0	0
TraesCS7B03G0299200	25	37	25	20	23	22	15	23	24	19	23	26
TraesCS6B03G0793100	10	9	19	14	6	7	2	6	5	11	11	11
TraesCS4A03G0549600	2	0	3	1	0	10	6	1	6	1	2	3
TraesCS2A03G0499700	1530	1186	1356	977	922	1061	1127	1153	1165	1375	1381	1387
TraesCS6A03G0031400	0	0	0	0	0	0	0	0	0	0	0	0
TraesCS5B03G1190600	0	0	0	0	0	0	0	0	0	0	0	0
TraesCS4B03G0008500	29	11	29	4	3	11	3	2	7	22	20	18
TraesCS4A03G0603200	103	118	96	82	64	99	41	50	64	130	102	74
TraesCS2B03G1539700	0	0	0	0	0	0	0	0	0	0	0	0
TraesCS6A03G0763000	0	0	0	0	0	0	0	0	0	0	0	0
TraesCS3A03G0376000	73	61	60	16	20	31	20	15	31	34	39	44
TraesCS2D03G0694700	0	0	0	0	0	0	0	0	0	0	0	0
TraesCS4A03G0653900	25	47	31	0	0	0	0	0	0	1	1	0
TraesCS3D03G0701200	13	10	8	0	8	5	5	2	3	2	2	2
TraesCS3A03G0722700	704	540	518	563	530	576	406	359	415	556	521	485
TraesCS7B03G0108200	7	2	4	2	3	0	3	2	4	6	4	2
TraesCS7A03G0534800	70	62	60	4	2	5	10	16	12	15	13	11
TraesCS6B03G0725100	648	495	583	236	253	233	393	387	388	216	202	187
TraesCS2D03G0063700	8	6	2	6	2	3	2	3	3	7	4	1
TraesCS5A03G0528100	56	61	53	22	17	19	16	5	15	39	31	22
TraesCS7B03G0754100	303	248	238	86	112	118	104	92	92	208	169	129
TraesCS1A03G0753900	1	3	0	0	0	0	0	0	1	0	1	1
TraesCS5D03G0796000	0	1	2	0	0	0	0	2	0	0	0	0
TraesCS2A03G0462000	1641	1370	1297	988	918	951	1052	1220	1141	1160	1103	1046
TraesCS4B03G0557600	46	27	49	52	48	56	34	37	38	80	79	77
TraesCSU03G0410900	0	0	0	0	0	0	0	0	0	0	0	0
TraesCS2B03G0893700	0	2	4	0	0	0	0	0	0	7	4	0
TraesCS3B03G1008400	0	0	0	0	0	0	0	0	0	0	0	0
TraesCS7A03G1029900	730	600	544	25	28	35	75	48	75	38	30	22
TraesCS7D03G0590600	398	316	330	158	173	212	197	217	247	242	213	183
TraesCS2A03G0339500	256	193	203	130	146	148	61	66	96	91	103	114
TraesCS6D03G0628700	714	601	659	241	215	260	266	283	212	340	312	284
TraesCS6A03G0010900	1	3	0	0	0	0	0	0	0	0	0	0
TraesCS6D03G0741600	421	275	372	237	180	228	266	234	259	305	289	273
TraesCS3A03G0650400	283	214	253	209	239	245	184	226	206	151	144	137
TraesCS2A03G0237900	11	9	6	11	4	2	3	2	4	4	5	5
TraesCS7D03G0509300	0	0	0	5	4	1	3	3	0	1	1	0
TraesCS4A03G0098100	4	6	4	2	7	8	2	4	1	8	7	6
TraesCS2A03G0381200	137	71	91	45	44	37	24	22	34	38	48	57
TraesCS3A03G0908000	0	0	0	0	0	0	0	0	0	0	0	0
TraesCS3A03G0880100	13	10	5	44	51	45	5	10	3	49	44	38
TraesCS6B03G1290700	444	328	458	251	260	274	324	290	355	405	404	403
TraesCS3A03G1141600	57	50	52	6	5	8	17	3	13	24	24	23
TraesCS2D03G1217200	205	160	182	95	90	135	29	40	29	76	69	61
TraesCS7A03G0337000	0	0	0	0	0	0	0	0	0	0	0	0
TraesCS4B03G0630300	239	169	155	127	78	106	128	102	99	137	144	150
TraesCS7A03G0064900	8	7	10	0	0	2	1	0	0	2	3	4
TraesCS4D03G0091900	3074	2502	2445	1596	1674	1827	1742	1745	1762	1863	1800	1736
TraesCS3B03G1486300	0	0	0	0	0	0	0	0	0	0	0	0
TraesCS5B03G1005600	0	1	0	1	2	1	0	0	0	2	2	1
TraesCS2B03G0042100	13	4	2	0	0	0	0	0	0	2	6	10
TraesCS1B03G0201000	40	23	22	22	25	14	6	8	16	21	32	43
TraesCS1A03G0620600	0	0	0	0	0	0	0	0	0	0	0	0
TraesCS2A03G0661000	44	38	47	6	5	2	3	7	7	9	13	16
TraesCS6B03G0786900	665	504	458	352	346	350	391	418	386	412	403	393
TraesCS5A03G0760800	0	0	0	0	0	0	0	0	0	0	0	0
TraesCS1D03G0209600	546	462	409	1069	988	1160	447	545	459	998	999	1000
TraesCS3A03G0658700	63	45	35	24	11	21	19	21	15	36	30	23
TraesCS2A03G0196300	27	18	19	12	6	10	28	39	23	20	27	33
TraesCS7A03G0127500	8	5	5	4	3	3	0	0	5	2	3	3
TraesCS6D03G0784900	8	5	7	1	2	0	3	2	2	9	8	7
TraesCS1B03G1228600	0	2	2	0	0	0	0	0	0	0	0	0
TraesCS7B03G1345600	0	0	0	0	0	0	0	0	0	0	0	0
TraesCS7A03G0995500	0	0	0	0	0	0	0	0	0	0	0	0
TraesCS1A03G0611400	0	0	0	0	0	0	0	0	0	0	0	0
TraesCS2A03G0316000	0	0	0	0	1	2	0	0	0	0	0	0
TraesCS7A03G0811800	53	23	34	15	9	18	12	13	15	16	19	22
TraesCS4B03G0884300	369	257	325	81	81	111	142	119	99	160	164	168
TraesCS1A03G0974500	2741	2019	2027	584	526	609	693	673	601	1052	953	854
TraesCS1A03G0722600	33	15	18	6	2	7	2	2	1	11	14	16
TraesCS4D03G0418100	291	220	247	115	127	124	145	185	183	191	173	155
TraesCS5A03G0740500	501	465	488	216	217	249	201	265	230	343	323	302
TraesCS2D03G1074900	57	43	28	51	39	33	24	31	27	33	27	20
TraesCS7B03G1326700	0	0	0	0	0	0	0	0	0	0	0	0
TraesCS4D03G0524400	42	40	35	3	2	4	2	0	1	4	2	0
TraesCS4A03G1187800	0	1	1	7	5	3	4	6	3	5	5	5
TraesCS1B03G0778000	0	0	0	0	0	0	0	0	0	0	0	0
TraesCS7A03G0363800	115	66	147	77	64	61	85	138	98	75	71	66
TraesCS5A03G0824300	14	6	12	12	5	6	9	10	3	9	14	19
TraesCS1D03G0628300	80	101	78	70	53	66	45	46	43	69	69	68
TraesCS4B03G0360400	389	293	308	111	114	93	85	85	90	181	161	141
TraesCS6B03G0335000	0	0	0	0	0	0	0	0	0	0	0	0
TraesCS7D03G0194700	2	0	2	0	0	0	0	0	0	0	0	0
TraesCS5D03G1220700	59	41	44	15	21	15	13	18	5	31	24	17
TraesCS1A03G0724800	18	20	15	4	3	3	6	4	5	10	8	6
TraesCS7D03G1213800	0	0	0	0	0	0	0	0	0	0	0	0
TraesCS4D03G0029200	27	34	19	26	23	27	14	13	5	43	39	35
TraesCS7A03G0086900	6	4	3	9	14	11	2	2	5	3	7	10
TraesCS5A03G0436700	581	443	485	139	142	153	254	214	218	272	266	260
TraesCS1B03G0067300	2	0	0	2	1	0	0	2	1	1	2	2
TraesCS2A03G0962900	0	1	2	2	3	1	0	0	0	1	1	0
TraesCS6B03G0951300	255	209	177	137	118	158	124	93	113	160	161	162
TraesCS5A03G1212200	7	1	0	1	2	1	0	2	5	4	5	6
TraesCS1A03G0683200	26	19	15	13	19	18	10	5	11	30	28	26
TraesCS7B03G1056200	0	0	0	0	0	0	0	0	0	0	0	0
TraesCS5D03G0686400	23	21	16	12	1	15	3	9	8	11	8	4
TraesCS3B03G1242600	3	0	5	0	6	0	0	2	1	1	1	1
TraesCS3B03G0014800	0	0	0	0	0	0	0	0	0	0	0	0
TraesCS2D03G0714300	0	3	5	0	0	0	0	1	0	2	4	5
TraesCS3D03G0532400	19	6	5	0	0	4	2	0	0	0	0	0
TraesCS3D03G0712900	211	181	187	89	68	95	169	163	157	125	120	115
TraesCS3A03G0997200	188	137	148	93	77	77	96	105	89	68	79	89
TraesCS3D03G0859500	559	454	384	318	277	304	153	153	166	291	264	236
TraesCS3A03G0220600	34	24	30	9	11	17	9	3	9	19	16	13
TraesCS2D03G0724100	14	16	11	0	0	0	0	0	0	0	1	2
TraesCS2D03G0612200	5	1	0	0	0	0	0	0	0	0	0	0
TraesCS5B03G0721800	0	0	0	0	0	0	0	0	0	0	0	0
TraesCS5A03G1067700	0	0	0	0	0	0	0	0	0	0	0	0
TraesCS4A03G1114800	1025	791	775	433	419	454	286	259	250	494	443	392
TraesCS3B03G1068300	1	2	0	1	1	0	0	0	1	0	0	0
TraesCS5D03G0090900	0	0	0	0	0	0	0	0	0	1	1	0
TraesCS5B03G0608500	41	20	27	3	2	6	12	3	8	6	10	13
TraesCS7B03G1108200	1	4	0	3	0	4	1	2	0	3	4	4
TraesCS7A03G0826900	27	26	21	9	8	17	3	2	3	14	12	9
TraesCS5D03G0903300	76	65	55	26	16	8	33	8	17	31	25	19
TraesCS2B03G0785200	95	80	80	16	31	20	17	13	19	32	29	25
TraesCS1A03G0001300	4858	2401	2314	856	943	1120	1244	927	1075	794	757	720
TraesCS3A03G0374100	4	2	0	0	0	0	7	6	0	0	1	1
TraesCS4D03G0581300	115	91	135	77	71	81	65	81	79	92	90	87
TraesCS7B03G0642100	316	300	252	177	171	197	139	140	142	269	246	222
TraesCS4A03G0040800	257	146	233	59	53	83	21	22	31	68	84	99
TraesCSU03G0269300	1127	925	937	1391	1354	1473	1186	1189	1194	1865	1801	1736
TraesCS5B03G0796500	0	0	2	0	0	0	0	0	0	1	1	1
TraesCS2A03G0600500	95	94	64	60	47	50	47	56	40	68	67	65
TraesCS1A03G0125000	546	400	472	174	200	175	122	114	181	318	297	276
TraesCS4A03G0501300	22	37	22	2	5	2	13	0	5	6	8	9
TraesCS7D03G0829200	9	11	4	10	4	14	13	20	17	19	15	11
TraesCS5D03G1230600	1	6	0	6	21	4	2	1	1	2	3	3
TraesCS7A03G0075500	1	0	0	0	0	0	0	0	0	0	0	0
TraesCS3D03G0137800	1	0	1	0	0	0	0	0	0	0	0	0
TraesCS1B03G0821500	6	2	7	2	3	0	7	3	1	2	1	0
TraesCS7D03G1115400	0	1	3	0	0	0	0	1	0	0	0	0
TraesCS3A03G0857700	0	0	0	0	0	0	0	0	0	0	0	0
TraesCS3A03G1053500	0	0	0	0	0	0	0	0	0	0	0	0
TraesCS6B03G0247200	0	0	0	0	0	0	0	0	0	0	0	0
TraesCS3A03G0997000	69	102	56	119	110	141	49	67	59	104	97	90
TraesCS3A03G0128000	1	0	1	0	0	0	0	0	0	0	0	0
TraesCS5A03G0172400	46	36	44	4	1	5	7	15	8	32	35	38
TraesCS4A03G0258700	189	141	134	26	27	12	32	50	46	81	86	90
TraesCS1B03G0046800	0	1	4	0	0	0	0	0	0	0	0	0
TraesCS3D03G0673100	5	3	13	2	8	1	3	2	3	3	4	4
TraesCS5A03G0210000	0	1	1	0	1	0	0	0	0	0	0	0
TraesCS4A03G0665200	22	26	24	12	4	6	2	4	5	19	20	20
TraesCS2B03G0264200	57	43	46	29	45	44	33	31	26	55	62	69
TraesCS1B03G0452800	0	0	0	0	0	0	0	0	0	0	0	0
TraesCS1A03G0233000	0	0	0	0	0	0	0	0	0	0	0	0
TraesCS4A03G0673900	362	293	292	74	80	66	99	83	81	146	145	143
TraesCS3A03G0948400	0	0	0	0	0	0	0	0	0	0	0	0
TraesCS7A03G0467600	4149	3450	3378	3653	3101	3620	2113	2075	2047	3352	3233	3114
TraesCS2D03G0398600	6	8	3	0	1	7	0	0	5	4	5	5
TraesCS2B03G0032400	0	0	0	0	0	0	0	2	4	1	1	0
TraesCS6B03G1134700	1836	1598	1557	1786	1553	1737	993	950	1000	2000	1921	1841
TraesCS7B03G0860700	1	2	2	4	0	6	0	0	0	0	1	1
TraesCS7B03G0723600	5	2	6	2	1	3	5	2	3	4	3	1
TraesCS6D03G0255100	0	0	0	3	2	3	0	0	0	0	0	0
TraesCS3B03G0322300	186	172	189	147	176	143	174	169	209	162	164	166
TraesCS7D03G0491600	0	2	0	0	0	0	0	0	0	0	0	0
TraesCS2B03G1479400	27	9	19	11	0	2	2	0	4	17	17	16
TraesCS3D03G0392800	13	6	4	9	3	6	3	4	9	9	6	3
TraesCS5B03G0833100	0	0	1	0	1	0	1	2	0	2	2	1
TraesCS2D03G0804800	351	324	299	80	69	107	77	92	84	199	193	186
TraesCS7B03G0097400	4	0	0	1	0	0	0	0	0	2	1	0
TraesCS6D03G0690500	150	132	119	198	148	185	52	75	64	115	133	150
TraesCS3D03G0107400	9	6	1	2	6	4	5	4	7	5	4	2
TraesCS2B03G1460500	63	28	37	24	17	13	31	18	27	16	19	21
TraesCS7A03G1305200	0	0	0	0	0	0	0	0	0	0	0	0
TraesCS5D03G1087400	261	221	187	117	108	149	223	158	204	267	298	328
TraesCS3B03G0472800	16	3	7	0	8	0	6	2	4	5	4	2
TraesCS1A03G1035200	1	7	4	0	3	2	0	0	0	5	6	6
TraesCS5B03G0395600	0	0	0	0	0	0	0	0	0	0	0	0
TraesCS1A03G0807600	8	1	0	0	0	1	0	0	0	1	2	2
TraesCS4D03G0062800	0	0	0	0	0	0	0	0	0	0	0	0
TraesCS4A03G1203900	6	6	8	8	5	7	7	5	5	4	5	5
TraesCS5D03G1213600	0	0	0	0	0	0	0	0	0	0	0	0
TraesCS5A03G0460900	21	6	15	1	1	1	1	6	1	9	5	1
TraesCS1B03G1136200	432	339	242	786	658	766	300	309	299	638	606	573
TraesCS4B03G0875900	0	0	0	0	0	0	0	0	0	0	0	0
TraesCS4A03G1082000	7230	5770	6356	8614	7954	8600	5729	5722	5785	8325	8187	8048
TraesCS2A03G0247900	0	0	0	0	0	0	0	0	0	0	0	0
TraesCS2B03G1390600	9	6	8	0	0	2	2	2	4	1	1	0
TraesCS2A03G1232000	910	736	596	542	439	538	414	390	359	723	661	598
TraesCS4B03G0003800	0	0	0	0	0	0	0	0	0	0	0	0
TraesCS1D03G0304200	331	265	232	66	52	52	77	70	66	122	113	104
TraesCS3A03G0747300	12	9	9	6	2	10	3	1	3	12	13	14
TraesCS3D03G1091900	10591	9175	8982	9536	9032	10006	4939	4643	4500	8384	7965	7545
TraesCS7D03G0867600	542	424	407	721	532	708	314	295	256	573	610	646
TraesCS5A03G0143700	0	0	0	0	0	0	0	0	0	0	0	0
TraesCS7D03G1289500	0	0	0	0	0	0	0	0	0	0	0	0
TraesCS2A03G0105800	0	0	0	0	0	0	0	0	0	0	0	0
TraesCS5D03G0166200	124	149	108	111	87	92	92	81	76	48	52	55
TraesCS5D03G0538300	117	87	93	76	82	85	49	52	76	95	88	81
TraesCS2A03G0628000	262	271	278	172	132	230	160	104	154	201	223	244
TraesCS3B03G0614800	0	0	0	0	0	0	0	0	0	0	0	0
TraesCS7A03G0217000	362	355	324	445	423	474	166	156	153	326	325	323
TraesCS3D03G0717300	49	69	51	52	42	65	54	41	31	49	46	43
TraesCS7A03G0438300	257	246	230	137	134	155	104	143	171	137	134	130
TraesCS4D03G0022400	3	2	5	2	4	2	1	1	0	3	2	1
TraesCS7B03G0396800	1320	1148	1134	833	806	903	1050	1056	965	1007	965	922
TraesCS3D03G0239100	3490	2762	2473	733	702	868	1639	1275	1660	539	588	636
TraesCS3A03G0446500	1662	1167	946	579	510	647	556	430	508	704	672	639
TraesCS2A03G1093400	21	22	21	15	12	8	21	12	31	31	31	31
TraesCS6D03G0330000	558	494	484	0	0	0	0	0	2	1	1	1
TraesCS3D03G1074200	229	197	146	122	116	116	81	70	56	123	101	78
TraesCS6D03G0564500	172	140	127	468	410	490	150	139	169	455	451	447
TraesCS1A03G0923600	52	37	36	1	5	6	15	8	16	22	18	14
TraesCS4A03G0215600	54	35	45	22	14	20	16	6	11	30	34	38
TraesCS2B03G0442900	125	102	109	235	199	215	97	60	80	290	277	264
TraesCS7B03G0118000	0	0	2	0	0	1	3	0	0	0	0	0
TraesCS6B03G0503900	0	0	0	0	0	0	0	0	0	0	0	0
TraesCS2A03G0203600	0	0	0	0	0	0	0	0	0	0	0	0
TraesCS5A03G0971700	72	95	80	24	27	24	33	34	37	30	41	52
TraesCS5D03G1177400	0	0	0	0	0	0	0	0	0	0	0	0
TraesCS2D03G0842000	370	327	323	1068	951	1095	184	226	174	699	651	603
TraesCS2A03G1188100	0	0	0	0	0	0	0	0	0	0	0	0
TraesCS1D03G0223700	10	7	12	7	3	2	0	0	3	2	2	2
TraesCS3A03G0260100	0	0	0	0	0	0	0	0	0	0	0	0
TraesCS6B03G0068100	4	5	8	3	0	0	1	1	2	0	0	0
TraesCS3B03G1391300	0	0	0	0	0	0	0	0	0	0	0	0
TraesCS5D03G0886300	0	0	1	0	0	0	1	0	0	1	1	0
TraesCS1B03G0601300	479	345	380	54	50	50	101	135	108	144	122	99
TraesCS7A03G1268000	0	0	0	0	0	0	0	0	0	0	0	0
TraesCS5B03G0826800	460	398	364	148	152	153	236	181	177	225	225	225
TraesCS2D03G1287600	0	0	0	0	0	0	0	0	0	0	1	2
TraesCS1D03G0265800	0	0	0	0	0	0	0	0	0	0	0	0
TraesCS5D03G0377000	895	573	621	74	96	94	127	101	56	86	87	87
TraesCS5A03G1112400	8	3	2	0	0	1	0	0	0	0	2	3
TraesCS3D03G1115200	0	0	0	0	0	0	0	0	0	0	0	0
TraesCS6A03G0182000	4	6	7	0	2	1	2	1	0	5	4	2
TraesCS5B03G1304200	27	29	16	2	8	1	6	10	1	6	6	5
TraesCS4A03G1017100	158	112	137	19	26	24	31	44	17	50	42	34
TraesCS7D03G0738600	113	85	91	65	53	68	34	23	39	52	57	61
TraesCS2B03G0183800	30	12	19	33	38	31	9	6	8	37	35	33
TraesCS1A03G1059000	0	0	0	0	0	0	0	0	0	0	0	0
TraesCS5B03G1167400	33095	31078	25772	33200	31707	32967	55971	54015	52318	36859	35289	33719
TraesCS2A03G0103700	0	0	0	0	3	0	1	0	0	0	0	0
TraesCS7D03G0338200	63	43	64	27	37	17	24	20	29	27	29	30
TraesCS7D03G0132900	240	242	232	68	94	54	63	66	71	100	99	97
TraesCS6A03G0560900	0	0	0	0	0	0	0	0	0	0	0	0
TraesCS2D03G1134100	0	0	0	0	0	0	0	0	0	1	1	0
TraesCS4D03G0795100	1	0	0	0	0	0	0	0	0	0	0	0
TraesCS6D03G0036100	0	0	0	3	0	0	0	0	0	3	2	0
TraesCS3B03G1494900	0	0	0	0	0	0	0	0	0	0	0	0
TraesCS3B03G1432200	0	0	0	0	0	0	0	0	0	0	0	0
TraesCS2A03G1312000	322	208	271	26	27	30	133	133	116	82	82	81
TraesCS1D03G0856100	32	17	22	4	6	2	5	7	5	15	18	21
TraesCS1B03G0613500	1229	1217	1113	820	760	835	629	626	648	1048	975	901
TraesCS2A03G1299700	0	0	0	0	0	0	0	0	0	0	0	0
TraesCS2D03G0470300	201	168	155	317	257	280	107	110	90	278	282	286
TraesCS7A03G0241300	622	468	442	355	359	401	271	262	304	421	387	352
TraesCS3D03G0433200	537	315	402	188	179	233	315	297	379	314	301	287
TraesCS1A03G0830300	0	0	0	0	0	0	0	0	0	0	0	0
TraesCS4B03G0224600	0	0	0	0	0	0	0	0	0	0	0	0
TraesCS3B03G0253800	0	0	0	0	0	0	0	0	0	0	0	0
TraesCS7D03G0364000	0	1	2	0	0	0	0	1	0	0	0	0
TraesCS4B03G0910800	0	0	0	0	0	0	0	0	0	0	0	0
TraesCS5D03G0816600	6	6	6	1	0	0	4	0	2	5	3	0
TraesCS5D03G1211100	105	65	70	25	42	30	21	12	19	59	60	60
TraesCS4B03G0299000	0	0	3	0	0	0	0	0	0	0	0	0
TraesCS1A03G0079600	0	3	2	0	0	2	7	2	3	7	5	3
TraesCS3B03G1137000	22	24	30	15	0	0	2	4	3	12	12	12
TraesCS6D03G0714900	97	76	77	53	52	48	15	8	10	63	60	56
TraesCS3D03G0980400	0	0	0	0	0	0	0	0	0	0	0	0
TraesCS5D03G0569400	33	27	25	2	0	0	5	7	5	8	7	5
TraesCS2B03G1292600	0	0	0	0	0	0	0	0	0	0	0	0
TraesCS4B03G0915000	358	277	268	780	668	798	603	590	491	302	307	311
TraesCS4D03G0344900	0	0	0	0	0	0	0	0	0	0	0	0
TraesCS1B03G1038700	557	522	449	322	254	304	180	174	176	291	314	336
TraesCS7D03G0946200	0	0	0	0	0	0	1	1	1	0	0	0
TraesCS2B03G0445600	13	9	1	7	6	3	0	1	5	2	2	1
TraesCS5A03G0917200	182	147	179	87	71	99	116	109	105	121	111	101
TraesCS2B03G0412900	29	22	39	2	1	2	3	7	4	8	14	19
TraesCS1B03G0536500	1	0	2	0	0	0	1	0	2	2	2	1
TraesCS1A03G0559500	89	97	98	18	24	16	9	10	7	66	44	21
TraesCS2B03G0407300	3375	2247	2792	987	967	1071	1999	2479	2650	1778	1820	1862
TraesCS5B03G1188400	7	13	7	1	4	7	9	9	10	3	4	5
TraesCS7D03G1281200	15	12	14	3	10	4	0	7	4	10	8	6
TraesCS5D03G0712800	0	0	0	0	0	0	0	0	0	0	0	0
TraesCS2B03G1512700	532	451	449	240	207	249	192	186	177	409	390	371
TraesCS5A03G0180900	101	106	74	57	35	63	51	49	44	46	58	69
TraesCSU03G0249500	0	0	0	0	0	0	0	0	0	0	0	0
TraesCS5A03G0486600	3	0	3	0	0	0	0	0	0	4	4	4
TraesCS2A03G1006300	288	256	287	84	118	117	99	101	124	136	129	122
TraesCS4B03G0274500	146	130	122	41	43	60	80	69	78	77	62	47
TraesCS3B03G1075600	0	0	0	0	0	0	0	0	0	0	0	0
TraesCS2B03G1541700	1971	1498	1724	692	559	601	849	871	751	1277	1254	1231
TraesCS6B03G1145200	0	0	0	0	0	0	0	0	0	0	0	0
TraesCS5B03G0316000	203	148	165	48	64	74	99	74	71	113	113	112
TraesCS6A03G0416200	202	172	166	107	99	126	93	37	46	118	126	133
TraesCS4A03G0288900	2495	2084	2168	1377	1265	1428	2376	2046	1932	1880	1826	1771
TraesCS6B03G0448200	73	56	45	32	24	30	15	9	8	34	43	52
TraesCS6B03G1109700	0	0	0	0	0	0	0	0	0	0	0	0
TraesCS5D03G0170800	1	0	0	0	0	0	0	0	0	0	0	0
TraesCS2D03G0851000	0	0	0	0	0	0	0	0	0	0	0	0
TraesCS5D03G0957600	169	158	114	133	106	110	43	38	43	113	112	111
TraesCS5A03G1210200	5	4	1	1	4	0	12	13	12	5	4	2
TraesCS7A03G0843700	679	558	518	373	376	418	359	350	330	536	486	435
TraesCS5A03G0832500	16	10	33	6	0	5	4	11	5	9	9	8
TraesCS6B03G0638500	135	106	105	65	53	74	48	69	50	92	85	77
TraesCS4A03G0875000	0	0	0	4	0	0	0	0	0	0	0	0
TraesCS2D03G1113300	162	158	159	231	186	209	94	79	81	200	175	150
TraesCS1B03G0326700	0	0	0	0	0	0	0	0	0	0	0	0
TraesCS7D03G0839900	342	262	264	267	257	252	83	97	105	279	273	267
TraesCS4A03G1071900	3	0	0	1	0	1	0	2	2	0	0	0
TraesCS3A03G0077000	5	2	1	0	0	0	0	0	0	0	0	0
TraesCS4A03G1064500	0	0	0	1	0	0	0	0	0	0	0	0
TraesCS1D03G0168300	66	59	47	6	11	5	12	9	13	11	15	19
TraesCS6A03G0622800	19	26	23	18	18	23	6	15	23	15	11	7
TraesCS1D03G0541700	54	45	50	24	9	15	14	5	7	36	39	41
TraesCS6B03G0486000	241	208	239	98	120	107	96	114	103	176	157	138
TraesCS5A03G0413000	4	2	3	4	3	0	0	2	4	1	1	0
TraesCS6B03G0829000	227	194	165	179	168	190	153	149	125	154	159	164
TraesCS2A03G1309400	34	11	14	5	8	3	1	2	0	0	1	1
TraesCS7B03G0574100	2536	2138	2160	1165	1142	1169	1737	1876	1714	1759	1687	1614
TraesCS3D03G0578900	221	176	146	86	72	97	87	58	79	130	123	116
TraesCS3B03G0029700	0	0	0	0	0	0	0	0	0	0	0	0
TraesCS6D03G0636100	6	4	1	1	5	0	3	0	1	1	4	7
TraesCS6B03G1126900	5	4	3	1	2	0	0	0	1	2	1	0
TraesCS4B03G0673800	53	36	29	5	16	4	17	12	26	17	13	9
TraesCSU03G0141000	0	0	0	0	0	0	0	0	0	0	0	0
TraesCS1A03G0709700	142	109	110	111	112	113	72	65	56	183	167	151
TraesCS4D03G0139800	488	471	415	596	461	592	121	130	125	621	619	617
TraesCS3D03G0715500	0	0	1	0	0	0	0	0	0	0	0	0
TraesCS2A03G0410500	886	810	782	356	312	334	471	553	444	510	497	483
TraesCS2D03G0808200	0	0	0	0	0	0	0	0	0	0	0	0
TraesCS4B03G0919000	1	0	0	0	0	0	0	0	0	0	0	0
TraesCS1B03G0835300	12	6	17	44	58	31	28	13	13	21	20	18
TraesCS5B03G0586700	50	32	50	17	25	13	3	4	3	25	25	24
TraesCS5D03G1169400	169	125	115	40	33	27	14	16	15	82	75	67
TraesCS3D03G0119000	0	0	0	0	0	0	0	0	0	0	0	0
TraesCS3A03G0069700	0	0	0	0	0	0	0	0	0	0	0	0
TraesCS7D03G0703200	206	195	171	50	51	51	64	69	57	97	101	104
TraesCS3B03G1151200	861	708	690	642	595	616	528	428	480	737	704	670
TraesCS2D03G0296600	0	0	1	0	1	4	2	4	0	0	1	1
TraesCS3B03G0967700	14	2	10	5	2	7	5	0	1	4	4	4
TraesCS3A03G1232900	0	1	0	0	0	2	0	0	0	0	1	1
TraesCS5D03G0224100	115	99	82	54	56	60	68	68	71	110	117	123
TraesCS5A03G0277200	3442	2860	2574	1288	1166	1342	1976	1943	1966	2362	2197	2031
TraesCS5A03G0807800	2	7	3	0	0	0	2	0	0	3	3	2
TraesCS7A03G0025500	0	0	0	1	0	1	0	0	0	2	2	1
TraesCS4D03G0239000	48	10	10	3	2	3	5	10	13	4	3	1
TraesCS5B03G1018200	3	9	10	7	6	14	5	1	7	8	6	4
TraesCS3B03G0010400	0	0	0	0	0	1	0	0	0	0	2	4
TraesCS1B03G0580700	22	14	18	5	5	4	2	1	6	7	6	4
TraesCS2A03G0691100	27	23	18	8	3	2	5	3	2	7	6	4
TraesCS6A03G0813400	0	0	0	10	5	11	0	0	0	0	1	2
TraesCS2D03G0043600	22	16	20	0	0	0	1	0	0	6	4	2
TraesCS5D03G0581200	0	0	2	0	0	3	1	0	1	0	0	0
TraesCS3B03G1230700	8	9	4	1	4	4	8	7	5	1	2	2
TraesCS1B03G0966100	27	13	7	21	7	7	23	12	19	20	18	16
TraesCS5A03G0585000	609	432	403	154	177	177	221	181	173	278	257	235
TraesCSU03G0052100	271	180	162	84	73	93	49	38	55	101	85	69
TraesCS6D03G0544300	9	3	3	1	4	0	2	0	0	0	0	0
TraesCS3A03G0761300	1	4	6	1	1	0	2	0	3	0	0	0
TraesCS1D03G0994900	0	0	0	0	0	0	0	0	0	0	0	0
TraesCS2A03G0953400	347	322	389	89	77	128	111	93	112	163	165	166
TraesCS5A03G0577500	69	70	70	55	76	66	26	29	26	37	48	58
TraesCS3D03G0608400	651	510	508	425	440	511	374	335	325	569	519	469
TraesCS1A03G0690400	0	0	0	0	0	1	0	0	0	1	1	1
TraesCS1D03G0459900	0	0	0	0	0	0	0	0	0	0	0	0
TraesCS5B03G0728000	0	0	0	0	0	0	0	0	0	0	0	0
TraesCS2A03G0008500	56	38	52	2	8	8	31	15	21	30	31	32
TraesCS6A03G1002000	0	0	1	1	6	1	0	1	4	1	1	1
TraesCS3A03G0891600	1029	949	878	645	593	701	390	368	340	1043	989	934
TraesCS5D03G0856600	0	1	1	0	0	0	0	0	0	0	0	0
TraesCS2D03G0561800	222	230	250	159	124	155	93	111	101	201	196	190
TraesCS6B03G1043700	17	8	12	0	0	2	0	0	0	3	3	3
TraesCS2A03G0253700	39	31	30	3	6	7	9	11	13	5	9	12
TraesCS7B03G1108900	0	0	0	0	0	0	0	0	0	0	1	2
TraesCS5D03G1100300	2	3	6	2	1	1	0	1	4	4	5	5
TraesCS4D03G0017200	34	49	65	14	22	10	15	5	15	31	29	26
TraesCS4A03G0505900	103	108	72	3	7	3	1	0	2	34	37	39
TraesCS1B03G1131600	0	0	0	0	0	0	0	0	0	0	0	0
TraesCS1A03G0763400	55	60	41	6	4	4	14	0	8	6	7	8
TraesCS7D03G0294800	107	82	84	47	33	52	51	46	45	65	58	51
TraesCS1A03G0065000	29	20	34	1	4	4	6	14	7	28	22	16
TraesCS3D03G1132200	99	64	74	14	16	20	15	26	19	20	22	24
TraesCS2A03G1263300	609	426	488	297	315	337	191	187	247	277	282	286
TraesCS7D03G0369800	2	3	3	0	0	0	0	0	0	0	0	0
TraesCS4D03G0533300	157	119	104	70	51	63	62	68	62	94	96	98
TraesCS4A03G1182400	1	0	0	0	0	0	1	1	0	0	0	0
TraesCS7B03G0430200	3	1	1	2	0	1	0	0	1	2	4	5
TraesCS6B03G0075600	0	0	0	0	0	0	0	0	0	0	0	0
TraesCS1D03G0890400	4	6	3	1	0	0	2	3	2	2	1	0
TraesCS3A03G0853200	0	1	0	0	0	0	0	0	0	0	1	1
TraesCS3B03G0625400	0	0	0	0	0	0	0	0	0	0	0	0
TraesCS5D03G0018400	0	0	0	0	0	0	0	0	0	0	0	0
TraesCS1A03G0595800	144	79	109	30	13	25	25	25	30	31	32	33
TraesCS2A03G0073800	110	75	58	23	51	28	35	50	36	56	69	82
TraesCS7B03G0073900	19	29	17	17	10	15	22	29	22	17	24	30
TraesCS7D03G1119200	0	0	0	0	0	0	0	0	0	0	0	0
TraesCS2B03G1560300	0	0	0	0	0	1	0	0	0	0	0	0
TraesCSU03G0069700	1154	1060	998	866	834	860	735	757	801	948	895	841
TraesCS7B03G1311200	36	4	6	12	11	11	19	8	11	9	11	13
TraesCS3B03G0333700	254	196	227	125	106	123	87	89	90	159	153	147
TraesCS6A03G0176200	83	98	81	68	53	72	58	52	31	56	60	63
TraesCS2B03G0457600	1480	1104	965	617	582	612	469	529	418	760	700	639
TraesCS1B03G0428800	3	2	1	0	5	0	3	1	0	1	1	0
TraesCS7D03G0427900	3	2	3	29	17	18	4	4	1	8	13	17
TraesCS2A03G0314400	31	34	25	2	1	5	0	0	3	0	1	1
TraesCS3B03G1139000	43	19	39	37	32	16	17	28	30	42	45	47
TraesCS6D03G0217100	419	365	352	416	431	400	304	239	285	532	501	469
TraesCS2D03G0085900	167	155	146	111	76	74	35	37	17	226	207	187
TraesCS5B03G0142800	7	6	3	1	0	0	3	1	0	3	2	1
TraesCS3B03G0307800	97	81	93	147	112	135	52	40	44	72	67	62
TraesCS7B03G0534000	242	200	214	95	108	110	109	132	123	135	123	110
TraesCS4B03G0185100	0	0	0	0	0	0	0	0	0	0	0	0
TraesCS4B03G0879300	11	5	13	0	0	0	0	0	0	13	8	2
TraesCS7D03G0860000	178	127	101	297	284	313	60	58	46	154	141	128
TraesCS2A03G0520000	262	230	215	101	72	88	65	77	66	107	119	130
TraesCS7D03G0944100	54	59	56	35	37	47	9	6	9	13	22	31
TraesCS5B03G0746200	21	13	19	1	2	1	0	1	3	9	9	8
TraesCS7A03G0832800	162	115	148	43	53	59	88	73	76	42	49	56
TraesCS3B03G0571900	1	3	2	1	0	1	3	4	2	3	2	0
TraesCS3B03G0219300	0	0	0	0	0	0	0	0	0	0	0	0
TraesCS2B03G0389000	1	1	0	0	2	2	0	0	0	1	1	0
TraesCS4D03G0008500	0	0	0	0	0	0	0	0	0	0	0	0
TraesCS1D03G0764600	0	0	0	0	0	0	2	0	0	0	0	0
TraesCS5A03G0069300	0	0	0	0	0	0	0	0	0	0	0	0
TraesCS4B03G0819000	779	710	632	401	304	420	342	360	356	498	492	485
TraesCS7B03G0649700	269	192	234	153	119	119	98	103	95	233	201	168
TraesCS2B03G0665600	782	619	652	369	349	374	494	513	497	522	514	505
TraesCS7B03G0459800	0	0	0	0	0	0	0	0	0	0	0	0
TraesCS5D03G0205900	102	48	55	26	24	9	17	8	25	27	25	23
TraesCS7A03G0506200	0	0	0	0	0	0	0	0	0	0	0	0
TraesCS2B03G0468800	501	371	414	440	384	434	341	370	350	502	460	417
TraesCS2D03G0733500	0	0	0	0	0	0	0	0	0	0	0	0
TraesCS4D03G0178600	0	0	0	0	0	0	0	0	0	0	0	0
TraesCS7D03G0402300	738	723	609	138	113	114	91	133	92	174	185	195
TraesCS6D03G0295300	44	33	23	19	10	30	8	5	15	49	38	27
TraesCS3D03G1116200	500	350	373	170	193	196	218	188	177	221	232	243
TraesCS4D03G0291100	0	0	0	0	0	0	0	0	0	0	0	0
TraesCS1D03G0671400	279	224	232	227	210	228	144	197	180	224	229	233
TraesCS4B03G0081600	7053	5902	5662	1095	1063	1178	2113	2050	1875	1960	1848	1736
TraesCS4A03G0645700	32	17	17	5	5	10	7	14	5	3	3	3
TraesCS1B03G0051300	0	0	0	0	0	0	0	0	0	0	0	0
TraesCS4D03G0154300	12	14	25	7	16	2	13	7	10	13	16	18
TraesCS2A03G0865300	269	194	217	244	189	290	61	83	50	205	202	199
TraesCS2B03G0474800	1006	912	885	443	388	480	456	445	459	541	519	496
TraesCS2A03G1353400	0	0	0	0	0	0	0	0	0	0	0	0
TraesCS4A03G1217100	0	0	1	0	0	0	0	0	0	0	0	0
TraesCS6A03G0293600	73	57	52	27	31	21	17	11	19	40	35	30
TraesCS2A03G0725000	249	230	203	139	131	136	97	63	86	101	132	162
TraesCS4A03G0515800	1210	1004	920	1711	1583	1722	399	362	408	1581	1554	1526
TraesCS1D03G0869300	19	9	15	5	5	14	11	19	10	15	18	20
TraesCS6D03G0885800	308	217	271	44	30	47	59	52	52	78	71	64
TraesCS2A03G0660800	137	117	127	0	1	8	43	24	31	32	37	42
TraesCS4D03G0759800	485	441	394	121	83	123	320	280	363	185	166	146
TraesCS2B03G0614400	413	358	378	241	202	219	168	178	201	345	304	262
TraesCS1B03G0197700	0	0	0	0	0	0	0	0	0	0	0	0
TraesCS5A03G0611100	6	1	1	14	12	14	0	0	0	1	1	1
TraesCS1A03G0466600	4349	3460	3211	849	684	871	1374	1222	1193	1126	1107	1088
TraesCS3B03G0946300	0	0	0	0	0	0	0	0	0	0	0	0
TraesCS3A03G0233700	96	98	71	716	681	883	162	181	170	544	549	554
TraesCS1D03G0418700	17	5	15	0	0	2	9	3	8	0	2	3
TraesCS4B03G0202500	10	9	13	8	13	8	7	4	5	26	24	22
TraesCS2A03G1002100	0	0	0	0	0	0	0	0	0	0	0	0
TraesCS2A03G0402500	106	77	70	104	92	94	69	58	53	103	89	74
TraesCS2D03G0795400	40	40	35	9	23	19	34	23	29	17	19	20
TraesCS7D03G0984400	192	160	128	56	53	83	66	96	86	85	93	100
TraesCS4B03G0537300	33	20	18	9	2	11	6	4	4	12	13	13
TraesCS4A03G0605100	1	0	0	0	0	0	0	0	0	0	0	0
TraesCS2B03G0911100	5	0	4	1	1	0	0	0	1	0	1	2
TraesCS3A03G0763300	127	90	87	15	13	12	5	7	7	37	42	47
TraesCS3D03G1140100	48	42	51	54	64	60	138	146	145	90	80	70
TraesCS4A03G1197200	12	9	16	5	8	7	7	17	11	13	15	16
TraesCS2D03G0316200	0	0	0	0	0	0	0	0	0	0	0	0
TraesCS5A03G1243000	148	140	164	14	19	22	24	13	37	80	68	55
TraesCS2B03G0047600	21	12	14	3	11	12	4	5	4	10	13	15
TraesCS6D03G0036600	2266	1782	1924	1133	1064	1166	1538	1575	1565	1215	1141	1066
TraesCS5B03G0811600	0	0	0	0	0	0	0	0	0	0	0	0
TraesCS6A03G0984600	0	0	0	0	0	0	0	0	0	0	0	0
TraesCS7D03G0002300	1	0	0	0	0	0	0	0	0	0	0	0
TraesCS1A03G0866000	0	0	0	0	0	0	0	0	0	0	0	0
TraesCS6D03G0234600	490	390	389	229	184	192	252	274	254	255	249	242
TraesCS2D03G0064800	0	0	0	0	0	0	0	0	0	0	0	0
TraesCS2D03G0007300	0	0	0	0	0	0	0	0	0	0	0	0
TraesCS6A03G0118900	1017	812	827	613	612	648	685	743	692	807	789	770
TraesCS7B03G0252500	2664	2153	2276	1386	1363	1437	1228	1261	1300	1557	1587	1617
TraesCS1D03G0931600	0	2	3	2	0	0	4	0	0	3	2	0
TraesCS4B03G0338500	124	90	83	7	21	16	30	17	17	80	72	64
TraesCS3B03G0233100	10	0	5	0	0	0	0	0	0	2	2	1
TraesCS5A03G0189200	33	35	20	6	4	12	4	2	8	12	12	11
TraesCS2B03G0145100	5	5	4	8	2	6	3	5	4	13	12	11
TraesCS3D03G0694100	8	21	1	4	7	9	0	3	2	2	3	4
TraesCS7D03G0788800	0	1	0	0	0	0	0	0	0	0	0	0
TraesCS7B03G0979200	377	351	320	334	338	284	204	166	193	249	249	249
TraesCS6D03G0857900	0	0	0	0	0	0	0	0	0	0	0	0
TraesCS6A03G0040000	0	0	0	0	0	0	0	0	0	0	0	0
TraesCS4D03G0543900	0	0	0	0	0	0	0	0	0	0	0	0
TraesCS5A03G0525500	348	265	229	39	31	35	55	67	65	85	87	89
TraesCS2A03G0215600	434	314	350	127	133	148	184	189	196	254	261	267
TraesCS2B03G1484800	15	10	10	2	3	9	0	0	1	6	9	11
TraesCS2A03G0278200	512	405	451	306	306	359	340	321	297	332	306	279
TraesCS4B03G0125700	317	256	258	258	231	294	200	149	129	190	200	209
TraesCS3D03G0089300	307	285	257	70	74	100	82	70	61	126	120	114
TraesCS7B03G0700100	34	36	36	40	32	23	21	23	21	30	21	12
TraesCS2B03G0698600	224	137	116	54	53	54	130	93	136	155	166	176
TraesCS7B03G1224800	0	0	0	0	0	0	0	0	0	0	0	0
TraesCS7A03G1375300	0	0	0	0	0	0	0	0	0	0	0	0
TraesCS7A03G0011200	13	11	8	1	1	3	0	0	0	7	5	2
TraesCS5D03G0789600	0	0	0	0	0	0	0	0	0	0	0	0
TraesCS4D03G0131300	416	339	413	198	196	177	195	194	176	273	257	240
TraesCS1A03G0192800	88	82	91	33	30	59	58	53	43	68	64	60
TraesCS4A03G0392700	0	0	0	0	0	0	0	0	0	0	0	0
TraesCS6D03G0516300	163	121	123	46	36	42	30	38	47	40	42	44
TraesCS6A03G0296700	4	9	8	3	1	9	3	0	0	12	12	12
TraesCS2D03G0136900	206	158	144	84	93	120	78	84	68	107	109	111
TraesCS4B03G0697900	458	375	347	263	259	290	204	195	165	368	344	320
TraesCS2A03G0412900	0	0	0	0	0	0	0	0	0	0	0	0
TraesCS4D03G0181800	17	16	12	3	2	6	1	5	0	0	1	1
TraesCS2A03G0813600	4	0	0	0	0	0	0	0	0	0	0	0
TraesCS2A03G0469000	0	0	0	0	0	0	0	0	0	0	0	0
TraesCS7B03G0022100	553	465	433	286	292	347	348	394	333	385	370	355
TraesCS2A03G0047400	0	0	0	0	0	0	0	0	0	0	0	0
TraesCS5B03G1309900	247	205	194	154	152	135	96	112	149	167	163	159
TraesCS5B03G0815600	0	0	0	0	0	0	0	0	0	0	0	0
TraesCS3B03G1223100	0	0	0	0	0	0	0	0	0	0	0	0
TraesCS1B03G0315800	25	19	23	6	8	7	15	8	4	19	14	8
TraesCS6D03G0536700	136	123	118	147	136	154	161	170	185	218	204	189
TraesCS5D03G1194700	0	0	0	0	0	0	0	0	0	0	0	0
TraesCS1B03G1024200	0	0	0	0	0	0	0	0	0	0	0	0
TraesCS1A03G0945100	1219	1081	1073	1049	907	969	835	859	859	962	927	892
TraesCS6B03G1134200	133	93	100	99	84	87	77	65	63	92	87	81
TraesCS1D03G0094700	0	0	0	0	0	0	0	0	0	0	0	0
TraesCS6B03G1277200	76	65	75	26	15	10	32	53	41	61	55	48
TraesCS2A03G1096700	43	28	32	5	0	3	24	14	16	9	12	14
TraesCS6A03G0824900	6	0	17	13	6	12	4	4	0	5	6	6
TraesCS7D03G1112600	0	0	0	0	0	0	0	0	0	0	0	0
TraesCS2B03G1405200	15	6	7	6	2	3	0	8	2	7	9	10
TraesCS7A03G0076800	193	175	154	35	27	32	36	32	52	81	67	52
TraesCS3B03G0097900	555	527	471	272	230	283	204	167	178	342	319	296
TraesCS7A03G0423500	1	2	0	0	0	0	0	0	0	0	0	0
TraesCS7A03G1064300	1	0	1	3	9	2	6	2	3	6	8	9
TraesCS5D03G0877500	2191	1662	1605	1185	1036	1177	468	425	518	1174	1149	1124
TraesCS3A03G0783500	41	17	19	7	9	5	3	7	11	10	10	9
TraesCSU03G0437900	0	0	0	0	0	0	0	0	0	0	0	0
TraesCS7B03G0672700	39	35	38	30	26	34	15	11	11	29	26	22
TraesCS5B03G0330600	223	158	173	95	47	74	35	42	54	138	120	102
TraesCS6B03G0652700	507	444	481	526	555	571	280	283	296	570	565	560
TraesCS7B03G0744800	0	1	0	0	0	1	0	0	0	0	0	0
TraesCS5B03G0738200	134	79	75	43	19	43	25	20	28	59	51	42
TraesCS2D03G0079100	130	104	113	55	36	63	97	78	73	82	81	79
TraesCS6B03G0007100	0	1	0	0	0	0	3	0	0	0	1	1
TraesCS4A03G1224500	54	53	59	17	11	14	1	6	2	59	58	57
TraesCS2A03G0911000	321	310	229	370	335	384	133	158	121	204	186	167
TraesCS5D03G0363600	207	131	162	143	140	132	87	123	100	136	135	134
TraesCS3B03G0944300	158	121	94	20	37	26	27	27	36	69	66	63
TraesCS1D03G0300400	383	354	366	117	99	125	232	239	255	167	161	155
TraesCS3B03G0632000	0	0	0	0	0	0	0	0	0	0	0	0
TraesCS2B03G0050600	0	0	0	0	0	0	0	2	0	6	3	0
TraesCS7D03G0869200	583	481	418	282	256	344	119	133	121	247	250	253
TraesCS3A03G0974700	192	190	163	373	314	404	68	44	69	205	230	254
TraesCS5D03G0971000	9	21	13	7	9	9	6	3	3	10	12	13
TraesCS1B03G0953800	3	5	5	0	1	2	0	0	0	2	3	3
TraesCS7A03G0292400	24	28	20	12	19	10	15	9	9	12	16	19
TraesCS1D03G0956700	1261	994	1076	197	190	230	221	259	281	484	483	481
TraesCS7B03G1031200	297	298	278	122	136	109	183	136	164	153	153	153
TraesCS5A03G0505000	62	48	37	24	18	25	27	31	24	31	31	31
TraesCS1B03G0180600	26	24	20	7	6	4	9	14	31	12	16	20
TraesCS5D03G0365300	0	0	0	0	0	0	0	0	0	0	0	0
TraesCS4B03G0103400	0	0	0	0	0	0	0	0	0	0	0	0
TraesCS2A03G0637400	32	31	19	13	7	7	2	3	3	4	5	6
TraesCS1D03G0339900	3	2	1	12	16	12	2	7	3	13	18	22
TraesCS6B03G0184300	169	101	100	55	28	31	28	15	20	71	73	75
TraesCS4B03G0683400	456	328	400	253	203	231	250	238	188	338	323	308
TraesCS4B03G0734900	0	0	0	0	0	0	0	0	0	0	0	0
TraesCS2A03G1063100	30	34	22	1	1	1	5	5	8	11	8	5
TraesCS5D03G0965400	0	0	0	0	0	0	0	0	0	0	0	0
TraesCS7A03G0124800	0	0	0	0	0	0	0	0	0	0	0	0
TraesCS3B03G0141700	38	36	24	1	0	0	7	4	3	1	1	0
TraesCS1B03G0851900	101	67	94	42	29	67	73	67	105	69	71	73
TraesCS7A03G0200400	2	0	0	6	2	0	0	0	0	1	1	0
TraesCS7D03G1012700	0	0	3	0	0	0	0	0	0	1	1	0
TraesCS7D03G0509600	644	607	573	250	225	280	257	308	268	169	165	160
TraesCS5B03G1148400	8	6	0	1	1	1	2	0	2	0	1	1
TraesCS2B03G0075900	316	262	266	1001	958	919	555	531	593	660	661	662
TraesCS1D03G0251900	19	12	26	7	8	4	0	0	1	4	6	8
TraesCS6D03G0291900	0	0	0	0	0	0	0	0	0	0	0	0
TraesCS1B03G0901700	0	1	4	3	0	1	6	0	0	0	1	1
TraesCS6D03G0535900	36	19	21	0	0	3	1	0	9	20	16	11
TraesCS2A03G0131000	2957	2217	2329	729	617	721	677	631	599	1206	1186	1166
TraesCS4A03G0442400	914	781	701	651	574	662	519	562	517	655	628	600
TraesCS2B03G1333900	916	647	623	445	426	482	273	198	283	373	460	546
TraesCS6D03G0145900	0	0	0	0	0	0	0	0	0	0	0	0
TraesCS4A03G0473600	0	0	0	0	0	0	0	0	0	0	0	0
TraesCS2D03G0204400	0	0	0	0	0	0	0	0	0	0	0	0
TraesCS2D03G1011600	247	201	230	69	72	62	78	70	85	79	93	107
TraesCS2D03G0303700	100	63	63	38	44	29	16	21	27	38	38	37
TraesCS1D03G0474300	51	31	44	12	6	12	4	1	2	11	12	12
TraesCS5B03G0840000	881	785	650	432	334	390	428	434	441	533	478	423
TraesCS2A03G1117000	0	0	0	1	7	13	2	0	0	4	2	0
TraesCS1D03G1025900	12	5	9	2	1	2	2	0	0	7	7	7
TraesCS2A03G0788100	3	2	12	6	2	4	4	3	7	9	7	4
TraesCS3A03G0252000	202	183	208	80	113	123	98	80	94	111	106	101
TraesCS7D03G1223700	517	426	409	149	169	192	216	190	233	225	219	212
TraesCS4B03G0981200	0	0	0	0	4	2	0	0	0	0	0	0
TraesCS1A03G0838000	327	227	279	31	53	35	73	80	117	138	128	118
TraesCS6B03G1290200	0	0	0	0	0	0	0	0	0	0	0	0
TraesCS4A03G0829000	0	1	1	0	0	0	0	0	0	0	0	0
TraesCS2B03G1246600	12	11	11	5	5	3	2	5	4	5	5	4
TraesCS5D03G0746100	126	77	101	50	60	59	67	42	44	94	96	97
TraesCS7B03G0764100	101	81	86	84	73	92	36	35	42	69	72	75
TraesCS3D03G0951200	2164	1754	1869	2106	1863	2270	895	869	832	2602	2507	2412
TraesCS2A03G0981700	5	17	7	9	3	4	0	4	1	6	6	6
TraesCS5D03G1026600	7	15	10	4	2	3	10	6	2	4	5	5
TraesCS2B03G0995000	14	5	6	0	0	0	2	0	2	3	2	1
TraesCS1B03G0318000	1	4	5	7	2	2	2	2	3	4	5	6
TraesCS4B03G0307500	0	0	0	0	0	0	0	0	0	0	0	0
TraesCS2A03G0646000	19	25	11	2	2	8	0	2	11	2	6	9
TraesCS2A03G0858400	6	10	3	0	0	0	3	4	5	9	7	4
TraesCS5B03G1224700	723	599	653	146	185	198	404	369	285	547	511	474
TraesCS2D03G0426300	1	0	0	0	0	0	0	0	0	0	0	0
TraesCS5A03G0270700	0	0	0	0	0	0	0	0	0	0	0	0
TraesCS3D03G1011100	0	0	0	0	1	1	0	0	0	1	1	1
TraesCS3A03G0235000	0	0	0	0	0	0	0	0	0	0	0	0
TraesCS1B03G0385500	32	17	29	5	12	14	16	19	26	28	28	28
TraesCS7D03G0900900	6	5	11	0	1	2	4	6	0	6	5	3
TraesCS2D03G1097600	843	714	659	1543	1440	1604	752	779	726	1554	1553	1552
TraesCS6D03G0784800	0	0	0	0	0	0	0	0	0	0	0	0
TraesCS6A03G0377500	1359	1198	1117	2070	1900	2127	728	668	766	1722	1653	1583
TraesCS2B03G0420800	20	10	13	21	23	27	9	11	7	22	18	14
TraesCS6A03G0682300	16	9	7	1	1	0	2	0	1	0	0	0
TraesCS5A03G0092000	3	0	2	0	4	1	0	0	0	0	0	0
TraesCS6B03G0752200	20	25	21	8	8	1	8	5	10	14	12	9
TraesCS1A03G0533400	3	3	1	9	8	10	0	1	3	5	5	4
TraesCS7D03G1159800	0	0	0	0	0	0	0	0	0	0	0	0
TraesCS7A03G1266900	0	5	2	1	0	0	0	0	1	0	0	0
TraesCS2B03G0636400	216	197	180	122	121	115	104	80	91	172	161	149
TraesCS7B03G1217900	127	104	72	25	24	23	23	39	28	50	41	32
TraesCS7B03G1032600	0	0	0	0	1	0	0	0	0	0	0	0
TraesCS6B03G1243900	65	41	52	81	69	64	24	22	29	98	89	79
TraesCS1B03G0328400	38	23	53	33	34	30	39	43	31	39	40	40
TraesCS7A03G1019200	45	39	37	27	36	27	15	15	15	32	30	27
TraesCS7A03G0264400	0	0	0	0	0	0	0	0	0	0	0	0
TraesCS3B03G0173800	1	1	3	0	0	0	0	0	0	0	0	0
TraesCS2D03G0093700	1	1	0	0	0	0	0	0	0	2	2	2
TraesCS3B03G1339200	0	0	0	0	0	0	0	0	0	0	0	0
TraesCS3D03G0192400	1	0	0	0	0	0	0	0	0	2	1	0
TraesCS5A03G0458000	3506	2626	2501	806	708	774	704	688	598	1336	1284	1232
TraesCS6D03G0052200	1	0	5	2	1	6	0	0	0	0	0	0
TraesCS5A03G0415200	614	466	486	243	220	206	329	300	329	351	314	276
TraesCS5B03G0395300	39	24	52	4	4	3	6	6	3	15	11	6
TraesCS3A03G1003700	0	2	0	3	4	1	0	0	0	0	1	1
TraesCS7B03G0576400	73	28	41	13	28	29	20	14	33	33	33	32
TraesCS6D03G0831100	9	4	4	0	1	0	2	1	0	2	3	4
TraesCS7D03G1005500	4	6	7	1	1	1	7	0	7	6	6	6
TraesCS2A03G0376000	182	137	131	49	72	46	38	53	53	83	78	72
TraesCS1B03G0307600	89	54	84	61	57	44	49	44	85	72	68	64
TraesCSU03G0204100	1	5	0	0	0	1	0	0	0	0	0	0
TraesCS6B03G0501100	0	0	0	0	0	0	0	1	0	0	0	0
TraesCS7B03G0668300	29	19	28	3	6	3	1	1	4	5	8	11
TraesCS4B03G0776500	0	0	0	0	0	0	0	0	0	0	0	0
TraesCS1B03G0705900	16432	15085	13057	8565	8032	8659	5975	6100	5320	16165	15320	14475
TraesCS1B03G0276900	38	20	33	31	46	37	18	22	26	50	46	41
TraesCS1D03G0355500	4	1	5	0	0	0	1	0	2	0	1	1
TraesCS6B03G1191100	255	169	198	106	81	91	110	127	98	145	135	124
TraesCS4B03G0311300	1	1	0	0	0	0	0	0	0	0	0	0
TraesCS2D03G0320300	222	186	215	92	95	128	33	67	39	168	149	130
TraesCS4A03G0749600	21	5	19	0	3	0	0	0	0	10	13	16
TraesCS4D03G0316400	12	11	8	19	14	17	5	5	5	16	14	11
TraesCS3A03G0855100	0	0	0	0	0	0	0	0	0	0	0	0
TraesCSU03G0387300	133	83	87	134	147	162	16	37	38	139	152	165
TraesCS4D03G0508700	483	326	418	139	130	159	143	138	198	204	199	193
TraesCS2B03G1440900	0	0	0	0	0	0	0	0	0	0	0	0
TraesCS2D03G1306700	0	0	0	0	0	0	0	0	0	0	0	0
TraesCS2D03G1278500	170	129	137	136	161	144	53	30	52	86	100	113
TraesCS2B03G1280000	186	119	153	47	41	50	39	34	47	97	92	86
TraesCS5A03G0304600	11	11	6	704	767	835	31	44	51	285	298	311
TraesCS3D03G0397900	761	544	562	272	231	251	195	199	228	401	356	311
TraesCS1D03G0216800	289	250	260	171	176	142	24	41	35	75	84	92
TraesCS5A03G1156700	127	82	104	31	43	39	51	62	75	35	43	50
TraesCS5A03G0172600	7	10	3	0	1	7	3	4	3	0	0	0
TraesCS4B03G0238000	81	59	96	26	37	8	20	34	25	43	43	42
TraesCS1A03G0738800	489	410	375	82	118	130	144	121	132	259	217	175
TraesCS3A03G0962700	0	0	0	0	0	0	0	0	0	0	0	0
TraesCS2D03G0833900	394	293	346	207	193	198	225	202	176	273	254	235
TraesCS7D03G1062500	1	0	0	3	2	3	4	2	2	5	3	1
TraesCS2A03G1334100	1608	1292	1234	277	246	264	494	451	445	863	839	814
TraesCS6A03G0455900	0	0	0	0	0	0	0	0	0	0	0	0
TraesCS5B03G0603000	4	8	0	0	1	0	0	2	1	0	0	0
TraesCS6A03G0046100	0	0	0	0	0	0	0	0	0	0	0	0
TraesCS3B03G0701100	1082	869	861	707	700	778	647	704	657	873	817	760
TraesCS7B03G0801400	145	141	119	97	86	71	103	75	100	148	151	153
TraesCS5D03G0744700	464	366	344	200	134	176	116	109	113	300	322	343
TraesCS6D03G0138600	5	12	12	5	0	2	1	0	1	4	4	4
TraesCS6A03G0542200	0	0	0	0	0	0	0	0	0	0	0	0
TraesCSU03G0391300	26	29	16	11	9	6	4	5	14	16	17	18
TraesCS3A03G0590600	229	216	181	93	69	91	77	57	67	132	143	153
TraesCS6B03G0838900	114	92	88	50	30	39	32	43	47	76	79	81
TraesCS6A03G0299000	5	7	3	0	0	0	1	3	2	1	1	0
TraesCS4B03G0014600	0	0	0	0	0	0	0	0	0	0	0	0
TraesCS5B03G1044700	1	3	0	0	0	0	0	0	0	0	0	0
TraesCS5D03G0991600	667	623	598	114	144	163	171	170	190	223	227	231
TraesCS5D03G0584400	320	213	259	150	126	157	126	161	152	173	166	159
TraesCS3A03G0006800	33	24	29	0	0	0	4	7	4	13	12	10
TraesCS6B03G0887400	1249	1122	1070	1652	1459	1644	906	878	887	1511	1508	1504
TraesCS2D03G0659500	3	8	1	16	21	12	7	1	4	11	10	9
TraesCS1A03G0794300	185	144	172	87	74	94	35	43	25	113	113	112
TraesCS7D03G0232700	0	0	0	0	0	0	0	0	0	0	0	0
TraesCS3B03G1209600	0	0	0	0	0	0	0	0	0	0	0	0
TraesCS1D03G0678500	97	63	84	5	3	2	9	1	7	2	1	0
TraesCS7A03G0010800	16	15	11	0	0	0	3	1	3	8	6	3
TraesCS6A03G0469900	1	1	0	0	0	0	0	1	0	1	1	0
TraesCS3D03G1100300	0	0	0	1	2	0	0	0	1	0	0	0
TraesCS5D03G1102600	4841	4137	4112	4175	3764	4176	2786	2629	2657	5154	4956	4758
TraesCS7D03G0428400	2113	1590	1733	1968	1810	2017	1553	1442	1252	1739	1722	1705
TraesCS4B03G0536200	3	4	3	1	0	0	1	0	0	0	1	1
TraesCS4D03G0240000	6	13	6	7	13	14	4	4	6	11	8	4
TraesCS3B03G0803700	1	1	2	7	6	1	10	10	9	5	6	6
TraesCS2D03G0654300	0	0	0	0	0	0	0	0	0	0	1	1
TraesCS7D03G0476200	283	251	221	200	158	204	131	141	139	202	209	215
TraesCS5A03G0113500	28	23	25	9	10	6	16	5	12	20	21	22
TraesCS3A03G1163600	409	347	416	251	235	267	407	446	371	286	288	289
TraesCS7D03G0796700	3	0	0	3	3	1	1	4	2	2	3	4
TraesCS7D03G0755300	0	0	0	0	0	0	0	0	0	0	0	0
TraesCS3B03G1097900	0	0	0	0	0	0	0	0	0	0	0	0
TraesCS5D03G1196200	101	85	124	60	59	50	60	42	44	84	82	79
TraesCS1B03G0929800	0	0	0	0	0	0	0	0	0	0	0	0
TraesCS7A03G0464300	46916	36966	33321	30808	28087	30447	31357	28312	27851	37612	35026	32439
TraesCS4B03G0832400	80	44	65	2	2	8	5	0	2	14	13	11
TraesCS1D03G0111200	326	190	313	73	85	96	99	95	89	169	156	142
TraesCS2A03G0267400	1721	1243	1513	866	955	933	463	516	598	1116	1130	1143
TraesCS1B03G1229900	0	0	0	3	2	0	0	3	0	0	1	1
TraesCS6A03G0108000	47	31	31	28	26	42	35	35	30	24	35	45
TraesCS5B03G0263400	18	36	31	8	3	7	1	1	0	16	12	8
TraesCS1D03G0447100	127	96	114	64	44	55	31	38	51	86	83	79
TraesCS3D03G0709800	50	52	40	34	20	37	19	15	20	45	42	39
TraesCS6D03G0621300	29	16	22	12	18	6	4	1	6	12	10	8
TraesCS5D03G1162200	0	0	1	0	4	2	0	0	0	0	0	0
TraesCS7B03G1098900	2	3	0	0	0	0	0	0	0	0	1	1
TraesCS1D03G0221600	21	31	12	29	28	21	0	5	2	29	23	17
TraesCS1B03G0506000	3	4	0	0	0	1	2	3	7	0	1	1
TraesCS4A03G0910300	0	1	3	0	0	2	0	0	0	6	5	4
TraesCS5B03G1246800	484	364	401	343	301	283	321	329	321	342	328	313
TraesCS2B03G1143700	0	0	0	0	0	0	0	0	0	0	0	0
TraesCS7A03G0491700	10	5	5	0	0	0	0	3	0	4	4	3
TraesCS3D03G0036700	3	2	0	0	0	0	1	0	0	3	2	1
TraesCS7A03G1262600	0	0	0	0	0	0	0	0	0	0	0	0
TraesCS2A03G0398000	6	6	3	1	2	11	6	2	5	2	3	3
TraesCS7A03G0108400	13	6	18	1	1	1	1	2	1	5	6	7
TraesCS4B03G0196500	191	144	175	132	104	102	80	54	58	158	158	157
TraesCS2B03G1324500	0	0	0	0	0	0	0	0	0	0	0	0
TraesCS3A03G1159200	36	31	30	154	126	167	24	16	24	103	97	90
TraesCS3D03G0227400	94	60	62	15	7	11	8	3	15	27	28	28
TraesCS2B03G1521200	0	0	0	1	0	0	0	0	0	0	0	0
TraesCS2B03G0732900	0	0	1	0	0	0	0	0	0	0	0	0
TraesCS6D03G0450700	341	257	238	108	121	130	146	142	119	145	154	162
TraesCS5D03G1144900	0	0	0	12	19	25	4	0	1	11	8	5
TraesCS2D03G1115700	77	72	81	18	25	18	22	24	21	54	60	65
TraesCS4A03G1249300	0	0	0	0	0	0	0	0	0	0	0	0
TraesCS3A03G0734500	560	427	461	161	166	142	214	236	243	281	256	231
TraesCS6A03G0303800	2	1	2	6	1	0	1	2	0	0	0	0
TraesCS7A03G0329300	0	0	0	0	0	0	0	0	0	0	0	0
TraesCS2B03G0362600	0	0	0	0	0	0	0	0	0	0	0	0
TraesCS4A03G0223800	36	48	46	76	83	102	21	41	33	77	60	43
TraesCS4D03G0018700	1097	813	864	742	623	638	678	777	706	841	822	802
TraesCS2A03G0068800	38	48	29	8	16	8	14	18	4	25	20	15
TraesCS1A03G0528100	2	2	4	0	5	3	2	4	0	2	4	5
TraesCS5D03G0510000	147	180	206	174	155	174	120	133	116	206	214	221
TraesCS4D03G0441400	85	62	47	97	120	94	42	47	52	72	72	72
TraesCS3B03G0842800	0	0	0	0	0	0	0	0	0	0	0	0
TraesCS7D03G0853900	40	26	41	2	3	9	6	6	5	14	14	14
TraesCS1A03G0272800	254	230	228	161	157	141	133	166	133	205	192	178
TraesCS6B03G0864600	44	45	40	3	4	3	8	6	3	12	12	12
TraesCS4A03G0610300	0	0	0	0	0	0	0	0	0	0	0	0
TraesCS3A03G1028800	6	1	6	0	0	3	1	0	1	0	0	0
TraesCS2D03G0886700	44	37	52	16	23	16	7	14	10	15	16	16
TraesCS7A03G0198200	1	4	4	0	0	1	0	0	0	0	0	0
TraesCS2B03G0533600	127	129	138	118	139	125	67	97	93	120	127	134
TraesCS5B03G0101900	87	48	88	34	31	40	40	28	45	73	63	53
TraesCS4D03G0639500	78	38	46	20	16	22	48	58	32	35	37	39
TraesCS5B03G0830000	66	80	44	0	0	1	7	3	5	2	1	0
TraesCS3B03G0239200	165	121	111	71	32	60	29	30	29	83	70	57
TraesCS1B03G0954800	2	0	4	0	2	0	2	1	0	0	1	1
TraesCS4A03G0678800	44	41	48	21	15	22	3	9	13	17	21	24
TraesCS6D03G0274200	0	0	1	0	0	0	0	0	0	0	0	0
TraesCS6B03G0709400	648	525	552	356	278	350	504	476	416	446	424	401
TraesCS1B03G0321200	2223	1874	1928	1314	1136	1190	1255	1362	1319	1655	1596	1537
TraesCS6B03G1279500	165	140	152	50	58	52	50	69	53	74	77	80
TraesCS7D03G0032800	34	23	28	22	13	18	10	8	9	34	27	19
TraesCS4B03G0726400	0	0	0	0	0	0	0	0	0	0	0	0
TraesCS2A03G0243200	0	0	0	0	0	0	0	0	2	2	1	0
TraesCS7A03G1112100	527	440	434	328	266	338	267	340	336	335	323	311
TraesCS5D03G0807800	198	169	198	76	67	74	50	63	61	111	112	112
TraesCS2A03G1189500	0	0	0	0	0	0	0	0	0	0	0	0
TraesCS7B03G0229800	1433	1033	1271	1178	1135	1370	493	487	516	1275	1314	1352
TraesCS1D03G0571200	99	55	57	3	10	17	13	23	15	17	23	29
TraesCS6A03G1009000	42	28	25	6	0	0	16	4	3	11	9	7
TraesCS5A03G0298900	42	15	17	9	10	5	5	4	2	26	26	25
TraesCS1A03G0970000	0	0	0	0	0	0	0	0	0	0	0	0
TraesCS5B03G1187300	235	178	164	79	52	71	37	25	72	109	105	101
TraesCS6A03G0898300	0	0	0	0	0	0	0	0	0	0	0	0
TraesCS2D03G0385000	92	107	103	80	81	77	41	44	44	93	82	71
TraesCS2A03G0647300	1356	1151	1204	851	779	839	1062	955	903	1122	1085	1048
TraesCS5D03G0669900	0	0	0	0	0	3	0	0	0	0	0	0
TraesCS6B03G0798300	578	476	424	375	365	340	286	363	414	357	357	356
TraesCS7A03G0880200	49	44	45	35	31	22	29	44	30	57	56	55
TraesCS5A03G0583000	189	140	140	54	61	41	70	76	79	81	92	103
TraesCS1D03G0003000	1	1	6	0	0	0	0	0	0	0	0	0
TraesCS5D03G0878100	986	796	916	497	480	501	611	634	513	610	633	656
TraesCS4B03G0000700	14	7	10	1	0	1	1	1	0	3	3	2
TraesCS7A03G0993200	2306	1886	1838	656	631	757	1105	934	836	1031	1021	1010
TraesCS5D03G0971300	34	32	33	3	7	7	1	8	6	30	26	21
TraesCS5A03G0708000	0	0	2	0	2	0	0	0	0	0	0	0
TraesCS3A03G1159700	2	0	3	0	0	0	0	1	0	0	0	0
TraesCS1A03G1006600	0	0	0	0	0	0	0	0	0	0	0	0
TraesCS3A03G0746600	31	25	12	14	8	18	6	11	11	25	25	25
TraesCS5A03G1057200	375	286	267	203	170	202	96	110	100	179	166	153
TraesCS2B03G0044500	0	0	0	0	0	0	0	0	0	0	0	0
TraesCS3D03G0788100	235	183	181	108	102	123	71	77	69	103	96	88
TraesCS2D03G0951100	245	163	221	100	99	99	93	98	106	136	127	117
TraesCS2A03G0457400	59	37	44	21	27	24	10	8	16	38	38	37
TraesCS7B03G0801800	21	19	14	3	2	1	5	4	9	13	8	3
TraesCS6B03G0099000	49	42	40	0	2	0	4	5	2	3	3	3
TraesCS3B03G0184800	0	0	0	0	0	0	0	0	0	0	0	0
TraesCS2B03G1444500	0	0	0	0	0	0	0	0	0	2	2	1
TraesCS4A03G0273900	1	1	2	1	1	0	0	0	0	0	0	0
TraesCS3A03G0852800	8	6	8	20	23	22	3	5	1	18	16	14
TraesCS1A03G0882400	0	0	1	0	0	0	0	0	0	0	0	0
TraesCS5D03G0268300	28	20	13	2	5	12	9	5	4	21	15	8
TraesCS1D03G0760500	1	0	0	1	0	0	0	0	0	0	1	1
TraesCS5A03G1287500	26	33	10	2	1	1	1	4	2	3	4	5
TraesCSU03G0053800	0	0	0	0	0	0	0	0	0	0	0	0
TraesCS6D03G0653000	741	575	627	156	127	140	241	245	209	217	201	184
TraesCS3B03G1179800	7	7	5	1	2	2	1	3	2	8	6	4
TraesCS2D03G0928600	0	0	0	0	0	0	0	0	0	0	0	0
TraesCS1D03G0395600	2	1	0	1	1	0	0	0	1	0	0	0
TraesCS3A03G0059700	0	1	2	0	0	0	0	0	0	0	0	0
TraesCS4A03G0025400	12	8	5	0	0	0	1	0	0	0	1	1
TraesCS7A03G0733400	329	242	270	43	43	57	46	39	32	55	57	58
TraesCS4A03G0779700	42	30	45	7	8	10	38	24	28	33	39	44
TraesCS7A03G0732300	191	152	167	226	191	212	152	154	170	266	243	219
TraesCS5B03G1295600	0	1	0	0	0	2	0	0	0	0	1	1
TraesCS3B03G0411800	0	0	0	0	0	0	0	0	0	0	0	0
TraesCS2A03G0040600	54	38	58	39	45	42	26	17	29	55	61	66
TraesCS7D03G0768100	11	11	12	4	10	9	9	9	11	17	12	7
TraesCS2A03G0851700	96	86	92	192	227	196	65	70	91	159	158	156
TraesCS6D03G0577000	98	74	79	38	39	29	22	30	34	64	54	44
TraesCS6A03G0393300	27	21	18	0	1	1	6	1	8	12	7	2
TraesCS5D03G0138400	0	0	0	0	0	0	0	0	0	0	0	0
TraesCS1D03G0679600	52	49	37	4	4	6	19	12	12	9	13	16
TraesCS6A03G0928800	0	0	0	0	0	0	0	0	0	0	0	0
TraesCS4D03G0080500	13	8	5	7	3	9	4	10	4	8	12	15
TraesCS6A03G0756400	241	177	175	164	192	180	135	143	166	238	218	198
TraesCS2A03G1126400	395	367	319	856	787	787	254	247	227	618	592	566
TraesCS6A03G0302800	0	0	0	0	0	0	0	0	0	0	0	0
TraesCS6D03G0321200	294	241	251	147	145	132	243	211	267	202	179	155
TraesCS4D03G0460300	28	21	25	5	12	5	6	10	12	12	11	9
TraesCS2A03G0214300	31	30	26	32	9	19	37	45	33	55	61	67
TraesCS6A03G0089600	0	0	0	0	0	0	0	0	0	0	0	0
TraesCS4A03G0063800	883	863	701	836	861	937	190	181	180	715	685	655
TraesCS2B03G0336800	261	193	182	25	64	65	21	28	23	118	115	111
TraesCS3A03G0054500	0	0	0	0	0	0	0	0	0	0	0	0
TraesCS7B03G1313500	29	18	21	2	1	0	5	6	1	2	1	0
TraesCS5B03G0121900	157	128	133	78	47	72	66	54	85	85	83	81
TraesCS5B03G0268000	564	529	533	338	316	288	296	332	339	420	399	377
TraesCS5A03G0152500	635	560	530	334	281	351	485	509	515	517	500	482
TraesCS5D03G0260000	179	111	140	48	29	39	62	62	81	78	84	89
TraesCS7A03G0013900	0	0	0	0	0	0	0	0	0	0	0	0
TraesCS7B03G1107500	0	0	0	0	0	0	0	0	0	0	0	0
TraesCS4D03G0177300	23	10	11	1	0	1	2	3	0	2	5	7
TraesCS2D03G0678300	8	4	7	0	0	2	0	0	0	0	1	1
TraesCS7B03G1276100	29	36	19	10	10	12	54	28	38	23	28	33
TraesCS5D03G0574100	116	89	103	35	13	22	23	18	32	29	35	41
TraesCS3D03G0704700	558	512	560	205	175	228	804	787	744	384	372	360
TraesCS5B03G0721000	0	0	0	0	0	0	0	0	0	0	0	0
TraesCS7D03G0942900	31	32	26	15	10	20	7	10	6	21	18	15
TraesCS3B03G0015800	245	165	168	78	54	63	94	85	87	91	108	125
TraesCS7A03G0865400	106	153	123	170	166	194	70	76	78	157	158	158
TraesCS4A03G0493600	1	1	4	1	2	9	3	3	1	1	1	1
TraesCS3B03G0867000	0	0	0	0	0	0	0	0	0	0	0	0
TraesCS3D03G0080600	0	0	0	0	0	0	0	0	0	0	0	0
TraesCS2D03G1077400	0	0	0	0	0	0	0	0	0	0	0	0
TraesCS7B03G0052400	1478	1253	1294	946	767	852	1089	1045	1008	823	794	765
TraesCS7B03G0523600	0	0	0	0	0	0	0	0	0	0	0	0
TraesCSU03G0196700	1	2	2	1	0	1	0	0	0	0	0	0
TraesCS7B03G0428800	3	8	0	0	2	2	3	5	7	1	3	5
TraesCS6D03G0168600	0	0	0	1	0	1	1	0	0	1	1	0
TraesCS1B03G0633900	4	0	0	0	0	0	0	0	0	0	0	0
TraesCS3D03G0624100	0	0	0	0	0	0	0	0	0	0	0	0
TraesCS4D03G0133300	838	681	711	640	598	667	509	544	591	663	633	603
TraesCS3B03G1463600	175	135	162	80	73	82	49	60	67	97	96	95
TraesCS2D03G0572400	0	0	0	0	0	0	0	0	0	0	0	0
TraesCS5A03G1197100	754	597	644	208	181	236	242	223	260	329	331	333
TraesCS4B03G0084400	2360	2086	2008	3002	2820	3419	2044	1952	2031	2451	2417	2383
TraesCS6D03G0674800	15	23	18	18	12	21	22	11	12	22	19	16
TraesCS2D03G1266100	109	88	89	28	25	24	21	13	23	40	36	32
TraesCS7A03G0476200	0	0	1	0	0	0	0	0	0	0	0	0
TraesCS4A03G0495100	11	2	9	3	5	3	1	1	3	4	5	5
TraesCS3B03G0694500	0	0	0	0	0	0	0	0	0	0	0	0
TraesCS5B03G1264800	234	187	214	83	80	71	41	58	32	128	125	122
TraesCS4D03G0144200	205	190	172	121	147	142	101	106	115	148	145	141
TraesCS3B03G1505300	0	0	0	0	0	0	0	0	0	0	0	0
TraesCS4A03G1183000	13	2	10	6	3	0	3	5	3	5	5	4
TraesCS7A03G1224000	37	31	26	68	68	64	24	53	33	98	90	81
TraesCS5A03G1095900	0	0	0	0	0	0	0	0	0	0	0	0
TraesCS4A03G0523000	3	0	0	0	0	0	0	0	0	0	0	0
TraesCS2A03G0675500	1748	1434	1532	629	579	694	936	938	939	762	735	708
TraesCS5B03G1025300	0	1	2	0	0	0	0	0	0	0	0	0
TraesCS3A03G0645300	0	0	0	2	0	1	0	0	1	0	0	0
TraesCS2A03G0083800	14	7	14	2	6	6	11	4	2	7	8	8
TraesCS2A03G0067700	0	0	0	0	0	0	0	0	0	0	0	0
TraesCS3B03G0666200	7692	6692	6100	3492	3281	3515	3947	3862	3711	3794	3571	3347
TraesCS7A03G1041400	220	205	260	66	49	86	65	81	79	119	110	101
TraesCS7B03G0753300	1	20	3	2	0	3	0	1	3	0	0	0
TraesCS7D03G1231800	192	150	188	42	32	56	34	33	44	91	92	93
TraesCS2A03G0939300	347	272	298	166	214	204	180	188	218	290	264	238
TraesCS2D03G1230100	271	195	195	136	146	164	131	128	79	199	195	190
TraesCS7D03G0644400	1573	1172	1151	450	400	460	323	332	364	713	647	580
TraesCS4D03G0053300	17	10	3	37	16	23	1	1	0	5	7	9
TraesCS1A03G1054100	275	223	212	138	126	139	141	159	161	184	168	152
TraesCS5B03G1052500	121	70	71	24	20	14	18	31	22	48	32	16
TraesCS3D03G1076800	0	0	0	0	0	0	0	0	0	0	0	0
TraesCS7A03G0420300	0	0	0	0	0	0	0	0	0	0	0	0
TraesCS5A03G0131000	103	73	82	24	20	12	19	22	9	30	28	26
TraesCS4A03G0881000	0	0	0	0	0	0	0	0	0	0	0	0
TraesCSU03G0109200	0	0	0	0	0	0	0	0	0	0	0	0
TraesCS7D03G1210900	1340	1172	1106	1004	909	958	626	642	710	1119	1070	1020
TraesCS6B03G0830400	3	2	0	1	0	1	0	4	3	2	1	0
TraesCS4D03G0253400	4	7	0	2	0	1	0	0	0	0	1	1
TraesCS7D03G0790000	32	37	22	1	2	0	0	0	0	0	0	0
TraesCS7B03G0721700	223	147	153	168	179	165	218	147	205	173	178	183
TraesCS6B03G0797900	0	0	0	0	0	0	0	0	0	0	0	0
TraesCS2D03G0709900	6	2	6	4	7	1	1	2	5	8	12	16
TraesCS6D03G0231900	4	6	6	4	0	0	0	2	0	2	2	2
TraesCS3A03G0257900	0	0	0	0	0	0	0	0	2	1	1	0
TraesCS4B03G0605600	690	571	562	556	500	482	230	271	242	519	539	558
TraesCS3B03G1299900	1062	835	877	154	120	135	302	249	252	317	302	286
TraesCS3B03G1067900	973	810	682	432	441	465	384	341	343	541	525	509
TraesCS5A03G0766400	0	0	0	0	0	0	0	0	0	0	0	0
TraesCS7B03G0263800	441	428	362	211	218	274	192	213	200	347	323	298
TraesCS1D03G0421400	218	221	220	357	335	335	122	149	102	289	294	299
TraesCS6A03G0766300	15	10	9	5	14	4	1	1	3	6	7	8
TraesCS4A03G1074800	0	0	0	0	0	0	0	0	0	0	0	0
TraesCS1A03G0435600	7	6	3	2	0	2	0	0	3	12	9	6
TraesCS4B03G0053200	1	0	0	0	0	0	0	0	0	0	0	0
TraesCS1B03G0178400	0	0	0	0	0	0	0	0	0	0	0	0
TraesCS7D03G1006000	34	38	25	2	0	3	3	2	0	4	4	3
TraesCS2D03G1342800	4848	4590	4101	6376	6225	7400	3663	3445	3437	8915	8672	8428
TraesCS6B03G0067500	0	0	0	0	0	0	0	0	0	0	0	0
TraesCS4A03G1102400	1	3	0	21	14	24	0	0	0	3	4	5
TraesCS6D03G0543100	53	29	25	4	4	14	14	10	7	12	11	10
TraesCS1B03G0763800	3	0	1	0	0	0	0	0	0	0	0	0
TraesCS1A03G0741600	41	40	47	4	6	13	11	6	0	11	11	11
TraesCS7A03G0419000	0	0	0	0	0	0	0	0	0	0	0	0
TraesCS6B03G0802100	0	0	0	0	0	0	0	0	0	0	0	0
TraesCS1D03G0699900	43	35	35	35	50	57	7	14	24	44	47	49
TraesCS4D03G0753400	31	37	19	3	12	16	2	2	13	11	10	9
TraesCS5A03G0442600	2036	1653	1716	1119	1028	1151	1481	1532	1534	1500	1406	1311
TraesCS4B03G0810300	34	32	36	13	12	32	35	23	25	51	38	24
TraesCS3A03G1074600	0	0	0	0	0	0	0	0	0	0	0	0
TraesCS4B03G0122500	1827	1177	1590	540	641	728	1120	1116	1280	1027	1041	1054
TraesCS5D03G0798100	42	33	49	9	1	8	20	9	21	6	9	11
TraesCS2A03G0783800	529	464	467	219	245	245	311	312	360	373	353	333
TraesCS6D03G0559700	0	0	0	0	0	0	0	0	0	1	1	0
TraesCS1B03G1059800	34	29	26	8	10	10	10	13	17	17	20	22
TraesCS5D03G0644900	156	140	152	22	35	40	71	85	52	91	83	75
TraesCS2D03G0146600	2	9	3	0	0	0	0	0	3	1	1	1
TraesCS7D03G0378000	405	278	360	292	264	275	151	145	141	157	141	124
TraesCS3A03G0089000	10	15	14	13	12	18	6	8	6	29	23	17
TraesCS2B03G0497900	8	5	4	1	2	0	2	4	3	0	2	4
TraesCS1A03G1050100	3	0	0	0	0	0	0	0	0	0	0	0
TraesCS3B03G0770700	357	300	231	196	188	149	110	123	145	299	266	233
TraesCS3A03G0252800	50	32	34	30	21	33	57	23	31	46	42	38
TraesCS2B03G1022500	97	100	64	37	46	26	24	26	30	33	41	48
TraesCS3B03G0415500	8	6	6	0	0	2	4	1	0	4	3	2
TraesCS2A03G1311900	0	0	0	0	0	0	0	0	0	0	0	0
TraesCS7B03G0903100	0	0	0	0	0	0	0	0	0	0	0	0
TraesCS7B03G0051700	10	2	9	0	0	0	4	2	2	9	13	17
TraesCS1D03G0398400	5	4	5	3	0	13	0	7	0	7	6	5
TraesCS5A03G0782800	322	227	255	259	231	286	158	197	161	294	270	246
TraesCS5A03G0517600	1119	992	1011	293	311	353	237	219	222	808	772	736
TraesCS2D03G0587000	1057	941	856	479	465	515	472	461	516	610	608	605
TraesCS1B03G0378900	66	47	47	1	4	0	5	7	18	8	10	12
TraesCS1B03G0496900	910	750	653	516	580	652	506	467	468	654	658	661
TraesCS7D03G0266400	41	19	23	11	18	13	15	5	13	13	11	8
TraesCS4D03G0023300	256	226	233	67	76	78	94	116	99	110	110	110
TraesCS3B03G1092100	5	5	7	2	2	3	0	0	1	7	5	3
TraesCS7D03G1128100	0	0	0	0	0	0	0	0	0	0	0	0
TraesCS3D03G0714100	331	232	257	93	124	113	180	128	163	136	153	169
TraesCS1A03G0592600	0	2	1	0	0	0	0	0	0	0	0	0
TraesCS4A03G0144900	460	369	379	176	165	164	184	242	282	219	239	258
TraesCS5B03G1113700	13	8	7	1	0	4	7	9	4	5	4	3
TraesCS5A03G1081900	0	0	0	0	0	0	0	0	0	0	0	0
TraesCS3A03G0859600	12	4	5	4	2	3	1	0	1	1	3	5
TraesCS6D03G0204300	1528	1260	1169	582	549	561	895	811	853	844	766	688
TraesCS5B03G0674300	668	562	497	1491	1434	1461	905	890	894	1351	1313	1275
TraesCS2A03G0779200	14	16	16	6	3	4	7	4	2	17	11	5
TraesCS6B03G0861300	363	247	258	253	232	272	171	135	188	265	274	282
TraesCS1A03G0576100	0	0	0	0	0	0	0	0	0	0	0	0
TraesCS4B03G0139500	3026	2644	2652	2465	2144	2515	1337	1463	1355	2249	2233	2216
TraesCS3D03G1141300	0	0	0	0	0	0	0	0	0	0	0	0
TraesCS2D03G1298100	152	117	99	62	68	85	97	80	87	160	160	160
TraesCS7D03G0077100	0	0	0	0	0	0	0	0	0	0	0	0
TraesCS3A03G0616800	151	92	123	43	26	53	47	63	38	91	80	68
TraesCS2B03G1160500	28	21	12	2	1	6	2	6	3	6	7	7
TraesCS3A03G1142900	0	0	0	0	0	0	0	0	0	0	0	0
TraesCS2D03G0494100	170	117	119	66	55	86	55	18	35	109	112	115
TraesCS1B03G0684700	43	40	12	0	0	0	0	0	0	0	1	2
TraesCS3B03G0926200	0	2	0	0	0	0	0	0	0	0	0	0
TraesCS5D03G0564900	46	36	30	9	6	9	12	7	6	24	17	10
TraesCS7B03G1027900	1050	816	877	312	326	350	544	542	571	408	412	416
TraesCS2B03G1380800	0	0	0	0	0	0	0	0	0	0	0	0
TraesCS4A03G0004700	4	7	12	2	4	7	12	2	0	2	4	5
TraesCS3B03G0165600	78	66	43	23	43	31	42	31	28	40	38	35
TraesCS4A03G0816500	157	97	78	41	53	41	53	23	35	64	62	60
TraesCS6D03G0848000	0	1	0	1	4	0	0	0	0	0	0	0
TraesCS3D03G0961100	0	0	0	0	0	0	0	0	0	0	0	0
TraesCS6B03G0476400	165	109	128	74	87	74	70	57	62	103	100	96
TraesCS1A03G0571700	0	0	0	0	0	2	0	0	0	0	0	0
TraesCS3A03G0010200	0	0	0	0	0	0	0	0	0	0	0	0
TraesCS5B03G0446700	3998	3242	3323	2521	2334	2486	2626	2796	2545	3210	3088	2966
TraesCS3A03G1120300	1	0	0	0	0	0	0	0	0	1	1	1
TraesCS2D03G0810600	0	0	0	0	0	0	0	0	0	0	0	0
TraesCS6A03G0656300	13	22	14	1	2	7	5	5	6	9	9	8
TraesCS3B03G1180300	0	0	0	0	0	0	0	0	0	0	0	0
TraesCS6A03G0827200	12	6	4	9	3	15	5	6	4	13	15	17
TraesCS7D03G1080600	12	10	15	11	11	6	5	3	1	7	6	5
TraesCS2B03G0309800	2835	2024	1958	837	719	820	858	689	715	1097	1082	1066
TraesCS5D03G0826400	0	0	0	0	0	0	0	0	0	0	0	0
TraesCS3A03G0702900	1521	1299	1227	1020	915	971	661	743	692	1197	1158	1119
TraesCS2B03G0131200	11	12	10	2	4	1	1	1	6	1	2	3
TraesCS2A03G1200600	118	93	74	47	35	36	55	25	47	33	42	51
TraesCS5B03G0838900	21	28	23	0	0	0	4	0	4	12	10	7
TraesCS2D03G1135000	1	0	0	2	1	0	0	0	1	0	0	0
TraesCS5B03G1265700	2	2	2	5	5	5	4	6	6	11	11	11
TraesCS5A03G0251000	14	19	7	8	1	1	2	1	2	3	5	7
TraesCS2D03G0447000	9	3	2	4	1	3	2	2	0	3	4	4
TraesCS1B03G1055100	18	8	8	9	4	8	4	10	8	2	5	7
TraesCS7B03G0614600	259	193	300	112	106	135	127	128	154	215	205	195
TraesCS4B03G0665300	0	0	3	0	0	0	0	0	0	0	0	0
TraesCS5D03G0802700	16	7	7	3	2	3	4	0	1	3	5	6
TraesCS7D03G1293600	37	46	35	61	52	73	15	17	15	49	50	51
TraesCS6A03G0011700	608	581	464	716	787	765	507	441	449	602	585	567
TraesCS5D03G1095600	0	0	0	0	0	0	0	0	0	0	0	0
TraesCS5A03G1272800	0	0	0	0	0	0	0	0	0	0	0	0
TraesCS4A03G0763600	0	0	0	0	0	0	0	0	0	0	0	0
TraesCS3B03G0429500	59	31	33	107	127	125	100	84	94	106	115	124
TraesCS4A03G1055900	80	66	81	14	9	26	14	21	18	34	33	31
TraesCS6A03G0658100	33	17	17	0	3	0	12	9	5	9	5	1
TraesCS4B03G0020400	0	0	0	0	0	0	0	0	0	0	0	0
TraesCS2D03G0502700	0	0	0	0	0	0	0	0	0	0	0	0
TraesCS2A03G0521300	20	31	32	4	2	1	1	1	1	24	26	27
TraesCS6A03G0004500	199	159	156	62	77	103	92	91	90	117	106	95
TraesCS5A03G0878700	432	442	392	311	272	278	341	299	312	510	524	538
TraesCS5A03G0643700	2	2	0	0	0	0	1	0	3	1	1	0
TraesCS2B03G1369700	83	73	60	62	33	31	31	39	46	59	54	48
TraesCS6A03G0713100	357	347	282	143	126	125	165	137	111	269	243	217
TraesCS6B03G0696300	51	29	22	2	14	13	9	11	2	24	18	12
TraesCS3D03G1055600	0	0	0	0	0	0	0	0	0	0	0	0
TraesCS1A03G0640500	123	97	125	9	12	15	26	22	13	40	41	42
TraesCS2B03G0582900	994	865	861	102	98	119	285	337	267	342	341	339
TraesCS5D03G0131700	0	0	0	0	0	0	0	0	0	0	0	0
TraesCS2D03G0264100	0	0	0	0	0	0	0	0	0	0	0	0
TraesCS7D03G0475400	19	40	37	33	26	38	20	30	27	35	36	37
TraesCS7A03G1353600	0	0	0	0	0	0	0	0	0	0	0	0
TraesCS3A03G0983600	62	49	39	24	25	18	26	37	21	39	43	46
TraesCS5A03G0248100	8	6	1	0	0	1	2	1	0	0	1	1
TraesCS5B03G0979700	17	22	14	5	3	8	13	6	18	15	11	7
TraesCS4A03G0181500	0	1	1	1	2	2	0	0	0	0	0	0
TraesCS6B03G0057000	89	58	73	44	42	54	42	67	55	36	39	41
TraesCS3A03G1113900	48	33	35	30	21	22	15	33	14	28	24	19
TraesCS5A03G0408000	24	39	36	0	0	2	0	0	6	0	0	0
TraesCS2A03G1177100	4360	3746	3898	2326	2201	2333	2077	2331	2141	3224	3093	2961
TraesCS2B03G1088400	238	256	249	292	224	284	156	124	124	296	278	259
TraesCS6A03G0814700	43	37	51	19	25	25	48	57	60	46	56	65
TraesCS1B03G0054400	231	235	215	195	185	163	269	259	232	271	247	222
TraesCS3A03G0904600	0	1	1	0	0	0	0	0	0	0	0	0
TraesCS2D03G0106600	247	247	220	312	325	341	201	162	156	412	346	280
[truncated: 104,915 more rows]
